# Supplementary material for: Modelling microbial metabolic rewiring during growth in a complex medium
Source: BMC Genomics. 2016 Nov 24;17:970. doi: 10.1186/s12864-016-3311-0 (PMC5121958; doi:10.1186/s12864-016-3311-0)
Supplement: Additional file 1: — The metabolic reconstruction and the Matlab codes used in this work. (ZIP 3936 kb) [file 12864_2016_3311_MOESM1_ESM.zip]

Archive with 74 entries (70 files):
- Additional_file_S1/
- Additional_file_S1/326442.protein.links.detailed.v10.txt.notax
- Additional_file_S1/Cluster_Getter.R
- Additional_file_S1/ClusteringReactions.R
- Additional_file_S1/ClusteringReactions_MOMA.R
- Additional_file_S1/CountsActiveReactions/
- Additional_file_S1/CountsActiveReactions/CountsOfInvolvedSubSys-FluxCarryingReactions_1
- Additional_file_S1/CountsActiveReactions/CountsOfInvolvedSubSys-FluxCarryingReactions_2
- Additional_file_S1/CountsActiveReactions/CountsOfInvolvedSubSys-FluxCarryingReactions_3
- Additional_file_S1/CountsActiveReactions/CountsOfInvolvedSubSys-FluxCarryingReactions_4
- Additional_file_S1/CountsActiveReactions/CountsOfInvolvedSubSys-FluxCarryingReactions_5
- Additional_file_S1/CountsActiveReactions/CountsOfInvolvedSubSys-FluxCarryingReactions_6
- Additional_file_S1/CountsActiveReactions/CountsOfInvolvedSubSys-FluxCarryingReactions_7
- Additional_file_S1/CountsActiveReactions/CountsOfInvolvedSubSys-FluxCarryingReactions_8
- Additional_file_S1/CountsActiveReactions/CountsOfInvolvedSubSys-FluxCarryingReactions_9
- Additional_file_S1/CountsActiveReactions/CountsOfInvolvedSubSys-Increasing_transition_1
- Additional_file_S1/CountsActiveReactions/CountsOfInvolvedSubSys-Increasing_transition_2
- Additional_file_S1/CountsActiveReactions/CountsOfInvolvedSubSys-Increasing_transition_3
- Additional_file_S1/CountsActiveReactions/CountsOfInvolvedSubSys-Increasing_transition_4
- Additional_file_S1/CountsActiveReactions/CountsOfInvolvedSubSys-Increasing_transition_5
- Additional_file_S1/CountsActiveReactions/CountsOfInvolvedSubSys-Increasing_transition_6
- Additional_file_S1/CountsActiveReactions/CountsOfInvolvedSubSys-Increasing_transition_7
- Additional_file_S1/CountsActiveReactions/CountsOfInvolvedSubSys-Increasing_transition_8
- Additional_file_S1/CountsActiveReactions/CountsOfInvolvedSubSys-Increasing_transition_9
- Additional_file_S1/FunctionalAnnotationChanging
- Additional_file_S1/FunctionalAnnotationSteadyAlwaysDecreasing
- Additional_file_S1/GR-experimental.txt
- Additional_file_S1/MetabolicSwitchAnalysis.m
- Additional_file_S1/PathwayTrend_Figure2.R
- Additional_file_S1/PlotAssociation.R
- Additional_file_S1/README
- Additional_file_S1/Reactions2Genes.pl
- Additional_file_S1/SeedReference
- Additional_file_S1/Simple_Normalizer.R
- Additional_file_S1/Simple_Normalizer_diff.R
- Additional_file_S1/UniqueID2Fasta.pl
- Additional_file_S1/bin/
- Additional_file_S1/bin/CGCG.pl
- Additional_file_S1/bin/DeleteRedundant.pm
- Additional_file_S1/bin/GetCompounds.pm
- Additional_file_S1/bin/GetCompoundsInReactions.pm
- Additional_file_S1/bin/GetGeneCodesInModel.pm
- Additional_file_S1/bin/GetGenesInModel.pm
- Additional_file_S1/bin/GetReactions.pm
- Additional_file_S1/factors
- Additional_file_S1/iMF721.xml
- Additional_file_S1/iMF721_genesok2.mat
- Additional_file_S1/marcomod/
- Additional_file_S1/marcomod/Blast (copy).pm~
- Additional_file_S1/marcomod/Blast.pm
- Additional_file_S1/marcomod/Blast.pm~
- Additional_file_S1/marcomod/Blast_Only_Tras.pm
- Additional_file_S1/marcomod/Blast_Only_Tras.pm~
- Additional_file_S1/marcomod/Blastax.pm
- Additional_file_S1/marcomod/Blastax.pm~
- Additional_file_S1/marcomod/DeleteRedundant.pm
- Additional_file_S1/marcomod/DeleteRedundant.pm~
- Additional_file_S1/marcomod/FileIO.pm
- Additional_file_S1/marcomod/FileIO.pm~
- Additional_file_S1/marcomod/GC_counter.pm
- Additional_file_S1/marcomod/GC_counter.pm~
- Additional_file_S1/marcomod/Network_measures.pm
- Additional_file_S1/marcomod/Network_measures.pm~
- Additional_file_S1/marcomod/Newmodule.pm~
- Additional_file_S1/marcomod/blastax_2.2.pm~
- Additional_file_S1/marcomod/delta_rho.pm
- Additional_file_S1/marcomod/delta_rho.pm~
- Additional_file_S1/marcomod/genomes_melter.pm
- Additional_file_S1/marcomod/genomes_melter.pm~
- Additional_file_S1/marcomod/nucleotide_finder (copy).pm
- Additional_file_S1/marcomod/nucleotide_finder.pm
- Additional_file_S1/marcomod/nucleotide_finder.pm~
- Additional_file_S1/model.genes_half
- Additional_file_S1/rxn2Subsystem.pl
