# Supplementary material for: Modelling microbial metabolic rewiring during growth in a complex medium
Source: BMC Genomics. 2016 Nov 24;17:970. doi: 10.1186/s12864-016-3311-0 (PMC5121958; doi:10.1186/s12864-016-3311-0)
Supplement: Additional file 1: — The metabolic reconstruction and the Matlab codes used in this work. (ZIP 3936 kb) [file 12864_2016_3311_MOESM1_ESM.zip › Additional_file_S1/326442.protein.links.detailed.v10.txt.notax]

protein1 protein2 neighborhood fusion cooccurence coexpression experimental database textmining combined_score
PSHAa0001 PSHAa0002 940 0 159 136 702 0 978 999
PSHAa0001 PSHAa0003 927 0 341 137 89 0 835 992
PSHAa0001 PSHAa0004 921 0 0 76 0 0 836 987
PSHAa0001 PSHAa0005 484 0 0 0 0 0 170 554
PSHAa0001 PSHAa0006 484 0 0 0 0 0 546 756
PSHAa0001 PSHAa0007 359 0 0 0 0 0 0 359
PSHAa0001 PSHAa0008 281 0 0 0 0 0 0 281
PSHAa0001 PSHAa0015 0 0 0 0 0 0 188 188
PSHAa0001 PSHAa0022 0 0 0 0 0 0 181 181
PSHAa0001 PSHAa0025 0 0 182 0 0 0 190 309
PSHAa0001 PSHAa0027 0 0 0 0 0 0 167 167
PSHAa0001 PSHAa0048 0 0 0 0 0 0 220 220
PSHAa0001 PSHAa0052 0 0 0 0 72 0 199 224
PSHAa0001 PSHAa0065 0 0 151 0 0 0 0 151
PSHAa0001 PSHAa0073 0 0 0 0 0 0 169 169
PSHAa0001 PSHAa0075 0 0 0 0 422 0 0 422
PSHAa0001 PSHAa0077 0 0 0 0 72 0 199 224
PSHAa0001 PSHAa0090 0 0 231 0 0 0 119 293
PSHAa0001 PSHAa0093 0 0 0 0 0 0 199 199
PSHAa0001 PSHAa0098 0 0 0 0 0 0 167 167
PSHAa0001 PSHAa0101 0 0 0 0 72 0 199 224
PSHAa0001 PSHAa0111 0 0 0 0 72 0 199 224
PSHAa0001 PSHAa0112 0 0 0 68 154 0 180 296
PSHAa0001 PSHAa0115 96 0 156 0 0 0 0 204
PSHAa0001 PSHAa0122 0 0 491 104 0 0 248 627
PSHAa0001 PSHAa0130 76 0 0 0 0 0 195 224
PSHAa0001 PSHAa0143 0 0 0 0 73 0 167 194
PSHAa0001 PSHAa0144 0 0 0 0 74 0 558 573
PSHAa0001 PSHAa0145 0 0 194 0 77 0 577 657
PSHAa0001 PSHAa0147 0 0 0 0 859 0 527 930
PSHAa0001 PSHAa0148 0 0 0 0 0 0 371 371
PSHAa0001 PSHAa0149 0 0 0 0 0 0 242 242
PSHAa0001 PSHAa0150 0 0 0 0 75 0 564 579
PSHAa0001 PSHAa0151 0 0 0 0 78 0 555 572
PSHAa0001 PSHAa0153 0 0 165 0 0 0 247 344
PSHAa0001 PSHAa0156 0 0 0 0 0 0 194 194
PSHAa0001 PSHAa0161 699 0 0 0 0 0 0 699
PSHAa0001 PSHAa0163 0 0 0 0 0 0 254 254
PSHAa0001 PSHAa0166 0 0 0 0 0 0 229 229
PSHAa0001 PSHAa0167 0 0 0 0 0 0 177 177
PSHAa0001 PSHAa0175 0 0 0 203 0 0 0 203
PSHAa0001 PSHAa0178 0 0 0 0 0 0 199 199
PSHAa0001 PSHAa0179 0 0 0 0 0 0 271 271
PSHAa0001 PSHAa0180 0 0 0 0 0 0 199 199
PSHAa0001 PSHAa0189 0 0 0 0 0 0 173 173
PSHAa0001 PSHAa0190 0 0 0 0 0 0 195 195
PSHAa0001 PSHAa0194 0 0 0 0 0 0 194 194
PSHAa0001 PSHAa0196 0 0 0 0 222 0 189 342
PSHAa0001 PSHAa0214 0 0 0 0 0 0 195 195
PSHAa0001 PSHAa0217 0 0 0 82 0 0 179 214
PSHAa0001 PSHAa0218 0 0 0 0 0 0 560 560
PSHAa0001 PSHAa0219 0 0 0 0 0 0 574 574
PSHAa0001 PSHAa0221 0 0 0 0 75 0 477 495
PSHAa0001 PSHAa0222 0 0 0 0 0 0 518 518
PSHAa0001 PSHAa0223 0 0 0 0 0 0 757 757
PSHAa0001 PSHAa0224 0 0 0 0 0 0 493 493
PSHAa0001 PSHAa0226 0 0 0 0 0 0 256 256
PSHAa0001 PSHAa0227 0 0 0 0 74 0 582 596
PSHAa0001 PSHAa0258 0 0 0 0 0 0 167 167
PSHAa0001 PSHAa0259 0 0 0 0 73 0 835 840
PSHAa0001 PSHAa0260 0 0 0 0 0 0 491 491
PSHAa0001 PSHAa0264 0 0 0 0 0 0 165 165
PSHAa0001 PSHAa0265 0 0 0 0 0 0 169 169
PSHAa0001 PSHAa0269 0 0 0 0 0 0 648 648
PSHAa0001 PSHAa0271 0 0 0 0 0 0 511 511
PSHAa0001 PSHAa0272 0 0 0 0 0 0 190 190
PSHAa0001 PSHAa0280 0 0 0 0 0 0 188 188
PSHAa0001 PSHAa0293 0 0 266 0 0 0 0 266
PSHAa0001 PSHAa0315 0 0 0 0 786 0 120 803
PSHAa0001 PSHAa0317 0 0 0 0 72 0 199 224
PSHAa0001 PSHAa0318 0 0 0 0 0 0 169 169
PSHAa0001 PSHAa0321 0 0 360 0 0 0 273 514
PSHAa0001 PSHAa0322 0 0 330 0 0 0 214 450
PSHAa0001 PSHAa0338 0 0 0 0 72 0 199 224
PSHAa0001 PSHAa0346 0 0 194 0 0 0 0 194
PSHAa0001 PSHAa0347 0 0 158 92 0 0 86 240
PSHAa0001 PSHAa0348 0 0 158 0 0 0 184 283
PSHAa0001 PSHAa0349 0 0 0 0 0 0 398 398
PSHAa0001 PSHAa0350 66 0 268 173 0 0 836 894
PSHAa0001 PSHAa0352 0 0 0 0 0 0 161 161
PSHAa0001 PSHAa0354 0 0 0 0 0 0 390 390
PSHAa0001 PSHAa0355 0 0 0 0 0 0 400 400
PSHAa0001 PSHAa0356 0 0 172 0 0 0 252 354
PSHAa0001 PSHAa0357 0 0 0 0 0 0 948 948
PSHAa0001 PSHAa0369 0 0 227 0 0 0 256 400
PSHAa0001 PSHAa0375 0 0 0 0 0 0 159 159
PSHAa0001 PSHAa0392 0 0 0 0 0 0 175 175
PSHAa0001 PSHAa0393 0 0 0 0 0 0 187 187
PSHAa0001 PSHAa0407 0 0 0 0 551 0 886 946
PSHAa0001 PSHAa0411 0 0 0 0 551 0 886 946
PSHAa0001 PSHAa0414 0 0 0 0 551 0 886 946
PSHAa0001 PSHAa0421 0 0 0 446 0 0 145 506
PSHAa0001 PSHAa0447 88 0 0 0 0 0 167 207
PSHAa0001 PSHAa0456 0 0 0 0 72 0 199 224
PSHAa0001 PSHAa0469 0 0 0 0 0 0 224 224
PSHAa0001 PSHAa0493 0 0 0 0 0 0 179 179
PSHAa0001 PSHAa0510 0 0 0 0 0 0 197 197
PSHAa0001 PSHAa0513 0 0 0 92 0 0 108 155
PSHAa0001 PSHAa0514 0 0 208 0 0 0 386 492
PSHAa0001 PSHAa0516 64 0 0 0 0 0 396 410
PSHAa0001 PSHAa0517 0 0 0 0 0 0 202 202
PSHAa0001 PSHAa0527 339 0 0 0 0 0 75 362
PSHAa0001 PSHAa0534 0 0 0 0 0 0 177 177
PSHAa0001 PSHAa0547 0 0 0 0 0 0 171 171
PSHAa0001 PSHAa0548 0 0 0 0 0 0 167 167
PSHAa0001 PSHAa0550 0 0 0 0 72 0 136 163
PSHAa0001 PSHAa0551 0 0 0 0 0 0 159 159
PSHAa0001 PSHAa0554 0 0 0 0 0 0 226 226
PSHAa0001 PSHAa0556 0 0 0 0 72 0 199 224
PSHAa0001 PSHAa0563 0 0 0 0 0 0 167 167
PSHAa0001 PSHAa0585 0 0 0 0 85 0 199 235
PSHAa0001 PSHAa0589 0 0 0 0 0 0 165 165
PSHAa0001 PSHAa0594 0 0 0 0 0 0 198 198
PSHAa0001 PSHAa0597 0 0 0 0 0 0 177 177
PSHAa0001 PSHAa0598 0 0 0 0 72 0 199 224
PSHAa0001 PSHAa0602 67 0 0 0 0 0 194 215
PSHAa0001 PSHAa0603 155 0 0 0 0 0 111 216
PSHAa0001 PSHAa0604 67 0 0 0 176 0 122 266
PSHAa0001 PSHAa0606 0 0 0 0 0 0 349 349
PSHAa0001 PSHAa0607 0 0 0 0 0 0 210 210
PSHAa0001 PSHAa0622 0 0 0 0 0 0 254 254
PSHAa0001 PSHAa0625 67 0 0 0 261 0 108 331
PSHAa0001 PSHAa0627 0 0 0 0 85 0 111 151
PSHAa0001 PSHAa0628 0 0 0 0 0 0 159 159
PSHAa0001 PSHAa0633 0 0 0 0 0 0 191 191
PSHAa0001 PSHAa0635 0 0 0 0 0 0 198 198
PSHAa0001 PSHAa0644 0 0 0 0 72 0 199 224
PSHAa0001 PSHAa0645 0 0 0 0 0 0 167 167
PSHAa0001 PSHAa0647 0 0 153 0 173 0 200 390
PSHAa0001 PSHAa0648 0 0 0 0 0 0 183 183
PSHAa0001 PSHAa0649 0 0 0 108 0 0 504 538
PSHAa0001 PSHAa0654 0 0 0 0 72 0 199 224
PSHAa0001 PSHAa0656 0 0 0 0 0 0 349 349
PSHAa0001 PSHAa0663 0 0 220 0 0 0 187 338
PSHAa0001 PSHAa0670 0 0 0 0 0 0 232 232
PSHAa0001 PSHAa0687 0 0 0 0 0 0 183 183
PSHAa0001 PSHAa0691 0 0 156 0 0 0 399 471
PSHAa0001 PSHAa0692 0 0 0 0 0 0 517 517
PSHAa0001 PSHAa0693 0 0 0 0 0 0 167 167
PSHAa0001 PSHAa0694 0 0 0 0 74 0 825 831
PSHAa0001 PSHAa0730 0 0 153 0 0 0 257 343
PSHAa0001 PSHAa0732 0 0 0 0 0 0 297 297
PSHAa0001 PSHAa0733 0 0 171 0 0 0 0 171
PSHAa0001 PSHAa0734 0 0 0 0 0 0 171 171
PSHAa0001 PSHAa0737 0 0 0 0 72 0 199 224
PSHAa0001 PSHAa0739 0 0 0 0 0 0 171 171
PSHAa0001 PSHAa0741 0 0 0 0 0 0 547 547
PSHAa0001 PSHAa0742 67 0 0 0 0 0 392 409
PSHAa0001 PSHAa0743 0 0 0 0 0 0 554 554
PSHAa0001 PSHAa0749 0 0 0 0 0 0 605 605
PSHAa0001 PSHAa0760 0 0 0 0 786 0 120 803
PSHAa0001 PSHAa0767 0 0 0 0 72 0 199 224
PSHAa0001 PSHAa0770 0 0 0 0 0 0 177 177
PSHAa0001 PSHAa0772 0 0 0 0 0 0 197 197
PSHAa0001 PSHAa0775 0 0 0 0 0 0 204 204
PSHAa0001 PSHAa0776 0 0 0 0 0 0 193 193
PSHAa0001 PSHAa0779 0 0 0 0 0 0 169 169
PSHAa0001 PSHAa0781 0 0 0 0 0 0 333 333
PSHAa0001 PSHAa0782 0 0 0 0 0 0 333 333
PSHAa0001 PSHAa0787 0 0 0 0 0 0 254 254
PSHAa0001 PSHAa0790 0 0 0 0 0 0 254 254
PSHAa0001 PSHAa0792 0 0 0 0 0 0 237 237
PSHAa0001 PSHAa0804 0 0 0 70 0 0 166 191
PSHAa0001 PSHAa0806 0 0 0 0 0 0 199 199
PSHAa0001 PSHAa0809 145 0 0 0 0 0 159 250
PSHAa0001 PSHAa0816 188 0 219 0 576 0 182 750
PSHAa0001 PSHAa0837 0 0 0 132 0 0 181 258
PSHAa0001 PSHAa0839 0 0 0 0 0 0 189 189
PSHAa0001 PSHAa0841 0 0 0 0 0 0 596 596
PSHAa0001 PSHAa0853 0 0 0 0 0 0 159 159
PSHAa0001 PSHAa0860 0 0 0 0 85 0 111 151
PSHAa0001 PSHAa0861 0 0 0 0 0 0 159 159
PSHAa0001 PSHAa0865 0 0 0 0 0 0 171 171
PSHAa0001 PSHAa0869 0 0 0 0 0 0 246 246
PSHAa0001 PSHAa0870 0 0 0 0 0 0 400 400
PSHAa0001 PSHAa0871 0 0 0 0 0 0 187 187
PSHAa0001 PSHAa0873 0 0 0 0 0 0 296 296
PSHAa0001 PSHAa0914 113 0 0 0 86 0 502 561
PSHAa0001 PSHAa0918 0 0 0 0 0 0 200 200
PSHAa0001 PSHAa0921 0 0 0 0 0 0 209 209
PSHAa0001 PSHAa0931 0 0 0 0 0 0 191 191
PSHAa0001 PSHAa0932 0 0 0 0 0 0 167 167
PSHAa0001 PSHAa0933 0 0 244 0 0 0 63 261
PSHAa0001 PSHAa0935 0 0 0 0 0 0 246 246
PSHAa0001 PSHAa0940 0 0 157 0 0 0 0 157
PSHAa0001 PSHAa0942 0 0 0 67 0 0 257 277
PSHAa0001 PSHAa0945 0 0 0 0 0 0 171 171
PSHAa0001 PSHAa0946 0 0 461 0 0 0 0 461
PSHAa0001 PSHAa0947 0 0 173 0 0 0 542 605
PSHAa0001 PSHAa0951 0 0 0 0 72 0 199 224
PSHAa0001 PSHAa0956 0 0 0 0 0 0 169 169
PSHAa0001 PSHAa0971 0 0 0 0 72 0 199 224
PSHAa0001 PSHAa0981 0 0 189 0 0 0 0 189
PSHAa0001 PSHAa0997 0 0 0 0 0 0 549 549
PSHAa0001 PSHAa0999 0 0 0 199 0 0 0 199
PSHAa0001 PSHAa1000 0 0 0 0 0 0 232 232
PSHAa0001 PSHAa1004 0 0 0 0 0 0 169 169
PSHAa0001 PSHAa1021 0 0 204 0 0 0 0 204
PSHAa0001 PSHAa1022 0 0 0 0 173 0 0 173
PSHAa0001 PSHAa1023 0 0 0 0 75 0 135 165
PSHAa0001 PSHAa1024 0 0 0 0 0 0 248 248
PSHAa0001 PSHAa1025 0 0 0 132 0 0 246 317
PSHAa0001 PSHAa1028 0 0 0 0 0 0 221 221
PSHAa0001 PSHAa1029 0 0 234 0 0 0 516 613
PSHAa0001 PSHAa1031 0 0 0 0 0 0 208 208
PSHAa0001 PSHAa1044 0 0 0 0 0 0 177 177
PSHAa0001 PSHAa1051 0 0 0 0 0 0 167 167
PSHAa0001 PSHAa1053 0 0 209 0 0 0 0 209
PSHAa0001 PSHAa1054 0 0 0 110 83 0 499 555
PSHAa0001 PSHAa1058 0 0 0 0 0 0 246 246
PSHAa0001 PSHAa1059 0 0 0 0 0 0 195 195
PSHAa0001 PSHAa1061 0 0 165 0 0 0 0 165
PSHAa0001 PSHAa1072 0 0 0 0 0 0 169 169
PSHAa0001 PSHAa1076 0 0 0 0 0 0 177 177
PSHAa0001 PSHAa1078 0 0 163 0 0 0 0 163
PSHAa0001 PSHAa1082 0 0 277 0 0 0 114 332
PSHAa0001 PSHAa1083 0 0 0 0 0 0 412 412
PSHAa0001 PSHAa1090 0 0 0 0 0 0 157 157
PSHAa0001 PSHAa1099 0 0 0 0 0 0 183 183
PSHAa0001 PSHAa1110 0 0 0 322 0 0 400 575
PSHAa0001 PSHAa1137 349 0 0 0 0 0 0 349
PSHAa0001 PSHAa1140 0 0 0 0 0 0 197 197
PSHAa0001 PSHAa1151 0 0 0 0 72 0 199 224
PSHAa0001 PSHAa1166 71 0 0 0 0 0 131 158
PSHAa0001 PSHAa1169 0 0 0 0 72 0 199 224
PSHAa0001 PSHAa1182 0 0 0 0 72 0 199 224
PSHAa0001 PSHAa1184 0 0 0 0 0 0 200 200
PSHAa0001 PSHAa1200 0 0 0 0 0 0 188 188
PSHAa0001 PSHAa1201 0 0 0 99 0 0 781 794
PSHAa0001 PSHAa1203 0 0 447 200 0 0 248 638
PSHAa0001 PSHAa1211 0 0 0 0 72 0 199 224
PSHAa0001 PSHAa1215 0 0 0 0 0 0 195 195
PSHAa0001 PSHAa1218 0 0 166 0 0 0 292 385
PSHAa0001 PSHAa1221 0 0 0 0 0 0 258 258
PSHAa0001 PSHAa1222 0 0 0 0 0 0 605 605
PSHAa0001 PSHAa1227 0 0 0 0 0 0 356 356
PSHAa0001 PSHAa1228 0 0 0 0 0 0 199 199
PSHAa0001 PSHAa1230 0 0 0 0 0 0 235 235
PSHAa0001 PSHAa1277 0 0 0 0 72 0 199 224
PSHAa0001 PSHAa1279 349 0 0 0 0 0 0 349
PSHAa0001 PSHAa1282 0 0 0 0 85 0 111 151
PSHAa0001 PSHAa1287 0 0 0 0 324 0 167 412
PSHAa0001 PSHAa1289 0 0 0 0 0 0 198 198
PSHAa0001 PSHAa1290 0 0 0 0 0 0 430 430
PSHAa0001 PSHAa1293 0 0 0 0 0 0 167 167
PSHAa0001 PSHAa1317 0 0 0 135 0 0 201 279
PSHAa0001 PSHAa1323 0 0 0 0 0 0 179 179
PSHAa0001 PSHAa1339 0 0 0 0 0 0 173 173
PSHAa0001 PSHAa1342 0 0 152 0 0 0 118 220
PSHAa0001 PSHAa1348 0 0 241 0 0 0 604 686
PSHAa0001 PSHAa1366 0 0 0 0 0 0 245 245
PSHAa0001 PSHAa1368 0 0 0 0 0 0 198 198
PSHAa0001 PSHAa1374 0 0 299 0 0 0 185 404
PSHAa0001 PSHAa1375 0 0 282 0 0 0 167 376
PSHAa0001 PSHAa1380 0 0 0 0 72 0 199 224
PSHAa0001 PSHAa1382 0 0 161 0 0 0 0 161
PSHAa0001 PSHAa1393 0 0 0 0 0 0 190 190
PSHAa0001 PSHAa1396 0 0 0 0 0 0 196 196
PSHAa0001 PSHAa1397 0 0 0 0 0 0 414 414
PSHAa0001 PSHAa1398 0 0 0 0 0 0 169 169
PSHAa0001 PSHAa1399 0 0 0 0 0 0 586 586
PSHAa0001 PSHAa1407 0 0 0 0 0 0 181 181
PSHAa0001 PSHAa1417 0 0 0 0 0 0 416 416
PSHAa0001 PSHAa1418 0 0 0 0 0 0 384 384
PSHAa0001 PSHAa1420 0 0 0 0 0 0 181 181
PSHAa0001 PSHAa1421 699 0 0 0 0 0 836 948
PSHAa0001 PSHAa1423 0 0 0 0 0 0 171 171
PSHAa0001 PSHAa1426 0 0 0 0 324 0 193 431
PSHAa0001 PSHAa1428 0 0 152 0 0 0 0 152
PSHAa0001 PSHAa1432 0 0 0 0 0 0 197 197
PSHAa0001 PSHAa1435 0 0 0 0 0 0 165 165
PSHAa0001 PSHAa1455 0 0 0 0 222 0 189 342
PSHAa0001 PSHAa1461 0 0 0 446 0 0 182 527
PSHAa0001 PSHAa1491 0 0 0 0 0 0 161 161
PSHAa0001 PSHAa1566 0 0 0 0 0 0 557 557
PSHAa0001 PSHAa1590 0 0 0 0 222 0 189 342
PSHAa0001 PSHAa1591 0 0 220 0 0 0 0 220
PSHAa0001 PSHAa1592 0 0 0 0 72 0 199 224
PSHAa0001 PSHAa1599 188 0 0 0 746 0 804 956
PSHAa0001 PSHAa1616 0 0 0 0 0 0 248 248
PSHAa0001 PSHAa1624 0 0 0 0 72 0 199 224
PSHAa0001 PSHAa1630 0 0 0 0 0 0 175 175
PSHAa0001 PSHAa1635 0 0 0 0 0 0 976 976
PSHAa0001 PSHAa1639 0 0 0 92 0 0 108 155
PSHAa0001 PSHAa1641 0 0 175 0 0 0 0 175
PSHAa0001 PSHAa1645 0 0 0 0 0 0 171 171
PSHAa0001 PSHAa1646 0 0 0 0 0 0 195 195
PSHAa0001 PSHAa1647 0 0 0 0 0 0 169 169
PSHAa0001 PSHAa1648 0 0 0 0 0 0 171 171
PSHAa0001 PSHAa1649 0 0 0 0 0 0 187 187
PSHAa0001 PSHAa1653 0 0 0 0 0 0 261 261
PSHAa0001 PSHAa1669 0 0 0 0 0 0 195 195
PSHAa0001 PSHAa1689 0 0 0 0 72 0 199 224
PSHAa0001 PSHAa1712 105 0 0 0 0 0 108 167
PSHAa0001 PSHAa1716 0 0 446 0 0 0 642 793
PSHAa0001 PSHAa1720 0 0 0 0 0 0 197 197
PSHAa0001 PSHAa1724 0 0 170 0 0 0 247 348
PSHAa0001 PSHAa1726 0 0 0 0 0 0 200 200
PSHAa0001 PSHAa1735 0 0 0 0 0 0 211 211
PSHAa0001 PSHAa1757 0 0 0 0 0 0 457 457
PSHAa0001 PSHAa1762 0 0 0 0 0 0 167 167
PSHAa0001 PSHAa1769 0 0 0 0 0 0 212 212
PSHAa0001 PSHAa1774 0 0 0 0 0 0 261 261
PSHAa0001 PSHAa1800 0 0 0 0 0 0 175 175
PSHAa0001 PSHAa1802 0 0 0 0 0 0 167 167
PSHAa0001 PSHAa1810 0 0 0 0 0 0 222 222
PSHAa0001 PSHAa1812 0 0 202 0 0 0 0 202
PSHAa0001 PSHAa1815 0 0 288 0 0 0 0 288
PSHAa0001 PSHAa1817 0 0 162 0 0 0 136 245
PSHAa0001 PSHAa1836 0 0 549 0 0 0 202 624
PSHAa0001 PSHAa1857 0 0 0 0 0 0 228 228
PSHAa0001 PSHAa1858 0 0 0 0 0 0 461 461
PSHAa0001 PSHAa1875 0 0 592 0 0 0 369 731
PSHAa0001 PSHAa1876 65 0 576 66 0 0 540 806
PSHAa0001 PSHAa1877 251 0 0 0 0 0 578 670
PSHAa0001 PSHAa1890 0 0 205 78 0 0 167 336
PSHAa0001 PSHAa1900 0 0 0 0 0 0 216 216
PSHAa0001 PSHAa1902 0 0 192 0 324 0 562 739
PSHAa0001 PSHAa1904 0 0 0 0 0 0 246 246
PSHAa0001 PSHAa1905 0 0 272 0 814 0 336 909
PSHAa0001 PSHAa1906 345 0 0 0 0 0 0 345
PSHAa0001 PSHAa1914 147 0 0 0 0 0 184 274
PSHAa0001 PSHAa1915 0 0 0 0 0 0 282 282
PSHAa0001 PSHAa1916 0 0 327 0 0 0 114 378
PSHAa0001 PSHAa1925 0 0 0 0 0 0 169 169
PSHAa0001 PSHAa1947 446 0 0 0 0 0 136 500
PSHAa0001 PSHAa1948 349 0 0 0 0 0 0 349
PSHAa0001 PSHAa1963 0 0 0 0 0 0 527 527
PSHAa0001 PSHAa1964 0 0 0 0 0 0 680 680
PSHAa0001 PSHAa1965 0 0 270 0 0 0 0 270
PSHAa0001 PSHAa1967 0 0 240 0 0 0 0 240
PSHAa0001 PSHAa1969 0 0 0 92 0 0 108 155
PSHAa0001 PSHAa1992 0 0 0 186 0 0 0 186
PSHAa0001 PSHAa1996 0 0 0 0 0 0 165 165
PSHAa0001 PSHAa2011 0 0 0 0 72 0 199 224
PSHAa0001 PSHAa2015 0 0 432 0 0 0 797 879
PSHAa0001 PSHAa2016 0 0 182 68 0 0 239 369
PSHAa0001 PSHAa2023 0 0 0 0 75 0 135 165
PSHAa0001 PSHAa2025 0 0 0 0 0 0 228 228
PSHAa0001 PSHAa2028 0 0 0 0 0 0 209 209
PSHAa0001 PSHAa2033 0 0 0 0 0 0 309 309
PSHAa0001 PSHAa2035 0 0 0 0 0 0 523 523
PSHAa0001 PSHAa2036 0 0 0 0 73 0 272 296
PSHAa0001 PSHAa2039 0 0 0 0 0 0 271 271
PSHAa0001 PSHAa2041 0 0 0 0 0 0 169 169
PSHAa0001 PSHAa2044 0 0 0 0 0 0 167 167
PSHAa0001 PSHAa2059 0 0 0 0 789 0 196 823
PSHAa0001 PSHAa2060 0 0 0 0 74 0 170 198
PSHAa0001 PSHAa2061 0 0 280 0 0 0 761 820
PSHAa0001 PSHAa2062 66 0 170 0 0 0 401 495
PSHAa0001 PSHAa2063 66 0 381 0 0 0 166 475
PSHAa0001 PSHAa2064 0 0 0 0 0 0 215 215
PSHAa0001 PSHAa2065 0 0 0 0 0 0 167 167
PSHAa0001 PSHAa2070 0 0 0 0 0 0 235 235
PSHAa0001 PSHAa2075 0 0 0 0 0 0 190 190
PSHAa0001 PSHAa2093 0 0 0 75 0 0 141 171
PSHAa0001 PSHAa2094 0 0 0 0 0 0 167 167
PSHAa0001 PSHAa2110 0 0 159 446 0 0 145 566
PSHAa0001 PSHAa2114 0 0 0 0 0 0 165 165
PSHAa0001 PSHAa2139 0 0 0 0 222 0 0 222
PSHAa0001 PSHAa2161 188 0 0 0 576 0 167 688
PSHAa0001 PSHAa2176 0 0 0 0 0 0 171 171
PSHAa0001 PSHAa2195 0 0 0 0 0 0 159 159
PSHAa0001 PSHAa2196 0 0 0 0 88 0 111 154
PSHAa0001 PSHAa2203 0 0 0 0 72 0 199 224
PSHAa0001 PSHAa2227 0 0 0 0 0 0 237 237
PSHAa0001 PSHAa2254 0 0 0 0 0 0 185 185
PSHAa0001 PSHAa2255 0 0 0 0 0 0 245 245
PSHAa0001 PSHAa2257 0 0 0 0 72 0 199 224
PSHAa0001 PSHAa2258 0 0 0 0 0 0 186 186
PSHAa0001 PSHAa2259 0 0 0 0 72 0 199 224
PSHAa0001 PSHAa2264 0 0 0 0 0 0 410 410
PSHAa0001 PSHAa2267 0 0 0 0 0 0 158 158
PSHAa0001 PSHAa2280 65 0 0 0 0 0 171 191
PSHAa0001 PSHAa2287 0 0 0 0 0 0 195 195
PSHAa0001 PSHAa2288 0 0 0 0 0 0 224 224
PSHAa0001 PSHAa2289 0 0 0 0 0 0 258 258
PSHAa0001 PSHAa2290 0 0 0 0 0 0 186 186
PSHAa0001 PSHAa2294 0 0 0 0 72 0 199 224
PSHAa0001 PSHAa2301 154 0 0 0 0 0 0 154
PSHAa0001 PSHAa2324 0 0 0 0 571 0 108 600
PSHAa0001 PSHAa2345 0 0 0 0 0 0 167 167
PSHAa0001 PSHAa2351 0 0 0 0 173 0 0 173
PSHAa0001 PSHAa2356 0 0 0 0 0 0 167 167
PSHAa0001 PSHAa2361 0 0 0 0 0 0 167 167
PSHAa0001 PSHAa2362 0 0 163 0 0 0 128 238
PSHAa0001 PSHAa2366 0 0 0 0 0 0 197 197
PSHAa0001 PSHAa2367 0 0 0 0 72 0 199 224
PSHAa0001 PSHAa2370 0 0 0 65 0 0 586 596
PSHAa0001 PSHAa2374 0 0 0 102 0 0 186 237
PSHAa0001 PSHAa2375 0 0 155 0 0 0 110 215
PSHAa0001 PSHAa2376 0 0 159 0 0 0 271 360
PSHAa0001 PSHAa2389 0 0 0 0 0 0 175 175
PSHAa0001 PSHAa2394 0 0 0 0 72 0 199 224
PSHAa0001 PSHAa2396 0 0 0 0 72 0 199 224
PSHAa0001 PSHAa2398 0 0 0 0 0 0 254 254
PSHAa0001 PSHAa2402 0 0 0 0 222 0 189 342
PSHAa0001 PSHAa2425 0 0 0 75 0 0 247 273
PSHAa0001 PSHAa2435 0 0 195 136 956 0 977 999
PSHAa0001 PSHAa2440 68 0 0 0 0 0 248 269
PSHAa0001 PSHAa2441 0 0 0 0 0 0 173 173
PSHAa0001 PSHAa2443 67 0 0 0 0 0 153 175
PSHAa0001 PSHAa2456 0 0 0 0 849 0 0 849
PSHAa0001 PSHAa2473 0 0 0 0 0 0 167 167
PSHAa0001 PSHAa2498 0 0 0 0 0 0 198 198
PSHAa0001 PSHAa2499 0 0 0 0 0 0 835 835
PSHAa0001 PSHAa2500 0 0 0 0 0 0 527 527
PSHAa0001 PSHAa2501 0 0 0 0 0 0 235 235
PSHAa0001 PSHAa2502 0 0 0 0 0 0 167 167
PSHAa0001 PSHAa2504 0 0 0 172 0 0 310 404
PSHAa0001 PSHAa2505 0 0 0 0 0 0 400 400
PSHAa0001 PSHAa2506 0 0 216 99 0 0 185 374
PSHAa0001 PSHAa2507 0 0 0 66 0 0 216 236
PSHAa0001 PSHAa2509 0 0 0 74 0 0 167 195
PSHAa0001 PSHAa2510 0 0 0 165 0 0 340 425
PSHAa0001 PSHAa2512 0 0 0 0 0 0 189 189
PSHAa0001 PSHAa2513 0 0 307 0 0 0 167 398
PSHAa0001 PSHAa2518 0 0 0 0 72 0 199 224
PSHAa0001 PSHAa2521 96 0 0 0 0 0 144 193
PSHAa0001 PSHAa2524 0 0 0 0 956 0 954 997
PSHAa0001 PSHAa2526 0 0 227 0 0 0 0 227
PSHAa0001 PSHAa2527 0 0 266 65 0 0 0 284
PSHAa0001 PSHAa2531 0 0 167 0 81 0 580 650
PSHAa0001 PSHAa2532 0 0 0 0 0 0 593 593
PSHAa0001 PSHAa2536 71 0 0 0 0 0 226 250
PSHAa0001 PSHAa2537 71 0 0 0 0 0 226 250
PSHAa0001 PSHAa2538 0 0 189 0 99 0 260 412
PSHAa0001 PSHAa2547 0 0 0 265 0 0 0 265
PSHAa0001 PSHAa2551 0 0 0 0 0 0 226 226
PSHAa0001 PSHAa2552 0 0 154 0 0 0 0 154
PSHAa0001 PSHAa2561 0 0 0 98 0 0 173 222
PSHAa0001 PSHAa2572 0 0 0 0 0 0 196 196
PSHAa0001 PSHAa2585 699 0 159 0 0 0 248 793
PSHAa0001 PSHAa2587 692 0 206 76 0 0 608 899
PSHAa0001 PSHAa2592 0 0 423 119 0 0 0 469
PSHAa0001 PSHAa2615 0 0 0 0 72 0 199 224
PSHAa0001 PSHAa2620 0 0 0 0 72 0 199 224
PSHAa0001 PSHAa2621 0 0 0 0 72 0 199 224
PSHAa0001 PSHAa2624 0 0 227 0 0 0 179 338
PSHAa0001 PSHAa2629 0 0 0 0 0 0 179 179
PSHAa0001 PSHAa2633 0 0 0 0 0 0 169 169
PSHAa0001 PSHAa2635 68 0 0 0 0 0 242 263
PSHAa0001 PSHAa2639 0 0 204 67 0 0 131 298
PSHAa0001 PSHAa2642 0 0 0 0 74 0 132 161
PSHAa0001 PSHAa2643 0 0 237 0 0 0 167 337
PSHAa0001 PSHAa2647 0 0 0 0 72 0 199 224
PSHAa0001 PSHAa2654 0 0 181 0 0 0 457 536
PSHAa0001 PSHAa2655 0 0 0 0 0 0 487 487
PSHAa0001 PSHAa2656 0 0 0 0 0 0 165 165
PSHAa0001 PSHAa2658 0 0 0 0 0 0 248 248
PSHAa0001 PSHAa2659 0 0 180 0 0 0 144 268
PSHAa0001 PSHAa2665 0 0 0 0 222 0 189 342
PSHAa0001 PSHAa2667 0 0 0 0 0 0 175 175
PSHAa0001 PSHAa2668 0 0 0 0 0 0 559 559
PSHAa0001 PSHAa2672 0 0 0 0 0 0 169 169
PSHAa0001 PSHAa2675 0 0 0 0 0 0 156 156
PSHAa0001 PSHAa2679 0 0 0 0 0 0 159 159
PSHAa0001 PSHAa2681 0 0 0 0 0 0 190 190
PSHAa0001 PSHAa2682 0 0 0 0 90 0 397 427
PSHAa0001 PSHAa2707 0 0 280 66 0 0 574 688
PSHAa0001 PSHAa2708 0 0 0 0 0 0 200 200
PSHAa0001 PSHAa2714 0 0 0 99 0 0 115 168
PSHAa0001 PSHAa2723 0 0 0 0 0 0 167 167
PSHAa0001 PSHAa2724 0 0 0 0 0 0 196 196
PSHAa0001 PSHAa2726 0 0 0 0 0 0 165 165
PSHAa0001 PSHAa2728 0 0 303 98 0 0 0 344
PSHAa0001 PSHAa2730 0 0 0 0 0 0 234 234
PSHAa0001 PSHAa2731 0 0 0 0 0 0 237 237
PSHAa0001 PSHAa2737 0 0 0 0 0 0 173 173
PSHAa0001 PSHAa2743 0 0 0 0 0 0 405 405
PSHAa0001 PSHAa2747 0 0 0 0 0 0 238 238
PSHAa0001 PSHAa2757 0 0 0 99 0 0 130 182
PSHAa0001 PSHAa2762 0 0 520 104 0 0 248 648
PSHAa0001 PSHAa2768 93 0 0 0 0 0 254 294
PSHAa0001 PSHAa2769 0 0 0 0 0 0 244 244
PSHAa0001 PSHAa2771 0 0 0 0 0 0 169 169
PSHAa0001 PSHAa2787 0 0 0 0 0 0 173 173
PSHAa0001 PSHAa2790 0 0 0 85 0 0 206 242
PSHAa0001 PSHAa2793 0 0 0 0 0 0 171 171
PSHAa0001 PSHAa2794 0 0 0 0 107 0 176 232
PSHAa0001 PSHAa2796 0 0 0 0 0 0 196 196
PSHAa0001 PSHAa2799 0 0 336 124 0 0 309 563
PSHAa0001 PSHAa2806 0 0 0 0 0 0 717 717
PSHAa0001 PSHAa2808 0 0 0 0 0 0 167 167
PSHAa0001 PSHAa2809 0 0 0 0 88 0 564 585
PSHAa0001 PSHAa2810 0 0 0 0 0 0 358 358
PSHAa0001 PSHAa2811 0 0 0 0 79 0 130 164
PSHAa0001 PSHAa2813 0 0 0 0 88 0 252 288
PSHAa0001 PSHAa2814 0 0 0 0 0 0 396 396
PSHAa0001 PSHAa2815 0 0 0 0 0 0 559 559
PSHAa0001 PSHAa2816 0 0 0 0 0 0 242 242
PSHAa0001 PSHAa2818 0 0 0 0 0 0 560 560
PSHAa0001 PSHAa2820 0 0 0 0 88 0 544 566
PSHAa0001 PSHAa2830 0 0 157 0 0 0 0 157
PSHAa0001 PSHAa2850 0 0 0 0 0 0 159 159
PSHAa0001 PSHAa2851 0 0 0 0 0 0 229 229
PSHAa0001 PSHAa2865 0 0 0 0 0 0 237 237
PSHAa0001 PSHAa2873 0 0 0 0 0 0 798 798
PSHAa0001 PSHAa2891 0 0 0 0 0 0 167 167
PSHAa0001 PSHAa2893 0 0 0 0 0 0 197 197
PSHAa0001 PSHAa2894 0 0 0 0 0 0 169 169
PSHAa0001 PSHAa2899 0 0 167 0 0 0 681 722
PSHAa0001 PSHAa2911 0 0 0 0 74 0 582 596
PSHAa0001 PSHAa2913 64 0 0 0 0 0 271 288
PSHAa0001 PSHAa2914 0 0 0 122 0 0 365 418
PSHAa0001 PSHAa2926 65 0 0 0 0 0 140 161
PSHAa0001 PSHAa2931 0 0 0 0 0 0 313 313
PSHAa0001 PSHAa2933 0 0 0 0 0 0 175 175
PSHAa0001 PSHAa2934 0 0 0 0 72 0 199 224
PSHAa0001 PSHAa2936 0 0 0 0 0 0 181 181
PSHAa0001 PSHAa2940 0 0 0 0 0 0 165 165
PSHAa0001 PSHAa2949 0 0 0 0 85 0 199 235
PSHAa0001 PSHAa2954 0 0 0 0 571 0 0 571
PSHAa0001 PSHAa2978 0 0 0 0 0 0 200 200
PSHAa0001 PSHAa2979 0 0 0 0 0 0 200 200
PSHAa0001 PSHAa2980 0 0 0 0 0 0 200 200
PSHAa0001 PSHAa2990 0 0 0 203 0 0 0 203
PSHAa0001 PSHAa2994 0 0 0 0 0 0 169 169
PSHAa0001 PSHAa3006 0 0 0 132 0 0 80 167
PSHAa0001 PSHAa3008 0 0 0 0 0 0 252 252
PSHAa0001 PSHAa3009 0 0 0 0 0 0 179 179
PSHAa0001 PSHAa3016 147 0 421 75 0 0 817 905
PSHAa0001 PSHAa3017 188 0 224 0 746 0 817 966
PSHAa0001 PSHAa3018 191 0 272 0 0 0 642 771
PSHAa0001 PSHAa3019 306 0 165 269 0 0 836 921
PSHAa0001 PSHAa3020 0 0 0 346 0 0 961 973
PSHAa0001 PSHAa3021 336 0 153 0 0 0 670 798
PSHAa0001 PSHAa3022 519 0 0 0 0 0 589 793
PSHAa0001 PSHAa3023 349 0 0 0 0 0 0 349
PSHAa0001 PSHAa3025 350 0 0 131 0 0 786 868
PSHAa0001 PSHAa3026 688 0 0 66 0 0 572 864
PSHAa0001 PSHAb0001 188 0 0 0 576 0 171 689
PSHAa0001 PSHAb0002 101 0 0 75 0 0 167 246
PSHAa0001 PSHAb0012 0 0 0 0 0 0 177 177
PSHAa0001 PSHAb0013 0 0 0 0 85 0 111 151
PSHAa0001 PSHAb0054 0 0 0 0 0 0 173 173
PSHAa0001 PSHAb0069 0 0 0 183 0 0 0 183
PSHAa0001 PSHAb0073 0 0 161 0 0 0 0 161
PSHAa0001 PSHAb0077 0 0 0 0 72 0 199 224
PSHAa0001 PSHAb0078 0 0 0 0 0 0 200 200
PSHAa0001 PSHAb0080 0 0 0 0 0 0 169 169
PSHAa0001 PSHAb0095 0 0 0 0 0 0 189 189
PSHAa0001 PSHAb0112 0 0 0 130 0 0 258 326
PSHAa0001 PSHAb0119 0 0 0 0 0 0 196 196
PSHAa0001 PSHAb0129 0 0 0 0 0 0 252 252
PSHAa0001 PSHAb0134 0 0 178 78 0 0 198 339
PSHAa0001 PSHAb0135 0 0 0 0 0 0 187 187
PSHAa0001 PSHAb0136 0 0 153 0 0 0 0 153
PSHAa0001 PSHAb0137 0 0 0 0 0 0 621 621
PSHAa0001 PSHAb0138 0 0 0 100 0 0 194 243
PSHAa0001 PSHAb0140 0 0 217 0 0 0 0 217
PSHAa0001 PSHAb0142 0 0 0 0 0 0 177 177
PSHAa0001 PSHAb0182 0 0 0 0 0 0 198 198
PSHAa0001 PSHAb0219 0 0 0 0 222 0 189 342
PSHAa0001 PSHAb0226 147 0 0 0 0 0 110 208
PSHAa0001 PSHAb0231 0 0 0 0 0 0 187 187
PSHAa0001 PSHAb0248 0 0 0 0 72 0 199 224
PSHAa0001 PSHAb0265 0 0 0 0 0 0 189 189
PSHAa0001 PSHAb0273 0 0 0 0 72 0 199 224
PSHAa0001 PSHAb0275 0 0 0 0 72 0 199 224
PSHAa0001 PSHAb0289 0 0 0 0 72 0 199 224
PSHAa0001 PSHAb0314 0 0 0 0 0 0 256 256
PSHAa0001 PSHAb0357 0 0 0 0 0 0 818 818
PSHAa0001 PSHAb0358 0 0 0 0 173 0 168 282
PSHAa0001 PSHAb0362 0 0 0 0 0 0 254 254
PSHAa0001 PSHAb0365 0 0 0 0 222 0 0 222
PSHAa0001 PSHAb0384 0 0 0 0 0 0 200 200
PSHAa0001 PSHAb0386 0 0 0 0 0 0 200 200
PSHAa0001 PSHAb0387 0 0 0 0 0 0 200 200
PSHAa0001 PSHAb0390 0 0 0 0 0 0 199 199
PSHAa0001 PSHAb0397 0 0 0 0 0 0 161 161
PSHAa0001 PSHAb0419 0 0 0 0 222 0 189 342
PSHAa0001 PSHAb0426 0 0 0 0 222 0 189 342
PSHAa0001 PSHAb0428 0 0 0 0 0 0 194 194
PSHAa0001 PSHAb0462 0 0 0 0 789 0 196 823
PSHAa0001 PSHAb0464 0 0 0 0 0 0 169 169
PSHAa0001 PSHAb0465 0 0 0 0 0 0 197 197
PSHAa0001 PSHAb0470 0 0 0 0 72 0 199 224
PSHAa0001 PSHAb0472 0 0 0 0 72 0 199 224
PSHAa0001 PSHAb0480 0 0 0 0 0 0 158 158
PSHAa0001 PSHAb0484 0 0 0 0 72 0 199 224
PSHAa0001 PSHAb0489 0 0 0 0 0 0 187 187
PSHAa0001 PSHAb0491 0 0 0 0 0 0 201 201
PSHAa0001 PSHAb0503 0 0 0 0 0 0 240 240
PSHAa0001 PSHAb0505 0 0 0 0 0 0 211 211
PSHAa0001 PSHAb0506 0 0 0 0 0 0 258 258
PSHAa0001 PSHAb0507 0 0 0 0 0 0 690 690
PSHAa0001 PSHAb0537 0 0 0 0 0 0 191 191
PSHAa0001 PSHAb0547 0 0 0 0 0 0 173 173
PSHAa0001 PSHAb0551 0 0 0 0 0 0 195 195
PSHAa0001 PSHAb0552 0 0 0 0 0 0 179 179
PSHAa0001 PSHAb0558 0 0 0 0 0 0 235 235
PSHAa0001 PSHAb0560 0 0 0 0 0 0 252 252
PSHAa0002 PSHAa0001 940 0 159 136 702 0 978 999
PSHAa0002 PSHAa0003 930 0 211 0 0 0 836 990
PSHAa0002 PSHAa0004 928 0 329 332 0 713 836 998
PSHAa0002 PSHAa0005 502 0 0 0 0 0 119 542
PSHAa0002 PSHAa0006 502 0 0 0 0 0 63 513
PSHAa0002 PSHAa0007 370 0 0 0 0 0 0 370
PSHAa0002 PSHAa0008 289 0 0 0 0 0 0 289
PSHAa0002 PSHAa0011 0 0 0 0 169 0 0 169
PSHAa0002 PSHAa0022 0 0 281 73 0 0 0 305
PSHAa0002 PSHAa0025 0 0 203 0 0 0 171 311
PSHAa0002 PSHAa0028 0 0 0 0 0 0 169 169
PSHAa0002 PSHAa0048 99 0 0 98 0 0 399 468
PSHAa0002 PSHAa0073 0 0 0 69 0 0 193 216
PSHAa0002 PSHAa0099 0 0 0 0 0 0 600 600
PSHAa0002 PSHAa0109 0 0 0 119 177 0 171 346
PSHAa0002 PSHAa0112 0 0 194 0 0 0 0 194
PSHAa0002 PSHAa0113 0 0 0 0 252 0 169 351
PSHAa0002 PSHAa0114 0 0 0 119 177 0 201 370
PSHAa0002 PSHAa0122 0 0 0 74 738 0 244 800
PSHAa0002 PSHAa0130 0 0 0 0 0 0 167 167
PSHAa0002 PSHAa0148 0 0 0 0 0 0 244 244
PSHAa0002 PSHAa0149 0 0 0 95 0 0 246 288
PSHAa0002 PSHAa0150 0 0 228 96 886 0 0 913
PSHAa0002 PSHAa0153 0 0 0 106 0 0 247 298
PSHAa0002 PSHAa0161 699 0 0 0 0 0 0 699
PSHAa0002 PSHAa0166 0 0 0 100 0 0 167 218
PSHAa0002 PSHAa0167 0 0 0 182 0 0 194 312
PSHAa0002 PSHAa0179 0 0 0 0 0 0 171 171
PSHAa0002 PSHAa0190 0 0 0 0 0 0 165 165
PSHAa0002 PSHAa0194 0 0 0 71 0 0 167 193
PSHAa0002 PSHAa0217 0 0 217 0 0 0 564 644
PSHAa0002 PSHAa0221 0 0 0 67 0 0 176 198
PSHAa0002 PSHAa0222 0 0 392 0 0 0 170 473
PSHAa0002 PSHAa0223 0 0 221 0 249 0 240 516
PSHAa0002 PSHAa0224 0 0 0 0 0 0 224 224
PSHAa0002 PSHAa0227 0 0 0 185 0 0 198 318
PSHAa0002 PSHAa0234 91 0 0 0 0 0 108 154
PSHAa0002 PSHAa0248 0 0 0 0 252 0 138 327
PSHAa0002 PSHAa0249 0 0 0 0 252 0 138 327
PSHAa0002 PSHAa0258 0 0 0 0 0 0 167 167
PSHAa0002 PSHAa0259 0 0 0 91 247 0 258 447
PSHAa0002 PSHAa0260 0 0 0 182 340 0 187 522
PSHAa0002 PSHAa0262 0 0 0 152 0 0 0 152
PSHAa0002 PSHAa0267 0 0 190 0 0 0 0 190
PSHAa0002 PSHAa0269 0 0 0 71 796 0 399 876
PSHAa0002 PSHAa0270 0 0 150 0 0 0 0 150
PSHAa0002 PSHAa0273 65 0 0 0 212 0 0 231
PSHAa0002 PSHAa0274 65 0 0 0 212 0 0 231
PSHAa0002 PSHAa0311 0 0 0 0 0 0 173 173
PSHAa0002 PSHAa0321 0 0 231 0 0 0 108 284
PSHAa0002 PSHAa0322 0 0 395 0 0 0 0 395
PSHAa0002 PSHAa0336 0 0 0 0 238 0 64 256
PSHAa0002 PSHAa0343 0 0 0 75 0 0 175 204
PSHAa0002 PSHAa0345 0 0 0 191 0 0 0 191
PSHAa0002 PSHAa0346 0 0 278 0 0 0 102 323
PSHAa0002 PSHAa0349 71 0 432 0 0 0 169 523
PSHAa0002 PSHAa0350 66 0 268 0 173 0 827 889
PSHAa0002 PSHAa0354 0 0 0 0 0 0 254 254
PSHAa0002 PSHAa0357 71 0 572 0 0 0 166 639
PSHAa0002 PSHAa0368 0 0 160 0 0 0 0 160
PSHAa0002 PSHAa0370 242 0 0 0 0 0 0 242
PSHAa0002 PSHAa0381 91 0 0 0 0 0 108 154
PSHAa0002 PSHAa0407 0 0 0 0 0 0 165 165
PSHAa0002 PSHAa0411 0 0 0 0 0 0 165 165
PSHAa0002 PSHAa0414 0 0 0 0 0 0 165 165
PSHAa0002 PSHAa0443 0 0 0 69 170 547 0 619
PSHAa0002 PSHAa0447 65 0 0 0 0 0 143 164
PSHAa0002 PSHAa0454 64 0 0 335 0 0 0 350
PSHAa0002 PSHAa0474 0 0 0 64 255 0 0 272
PSHAa0002 PSHAa0485 166 0 0 122 0 0 0 236
PSHAa0002 PSHAa0488 0 0 0 0 0 0 452 452
PSHAa0002 PSHAa0503 0 0 219 0 0 0 0 219
PSHAa0002 PSHAa0510 0 0 0 119 177 0 201 370
PSHAa0002 PSHAa0516 69 0 231 0 0 0 325 474
PSHAa0002 PSHAa0518 0 0 0 137 75 0 0 167
PSHAa0002 PSHAa0522 0 0 202 0 0 0 0 202
PSHAa0002 PSHAa0532 0 0 175 0 0 0 0 175
PSHAa0002 PSHAa0533 0 0 0 0 0 0 167 167
PSHAa0002 PSHAa0545 0 0 0 0 0 0 175 175
PSHAa0002 PSHAa0553 0 0 0 129 0 0 116 197
PSHAa0002 PSHAa0554 0 0 0 66 859 0 885 983
PSHAa0002 PSHAa0555 0 0 173 0 0 0 0 173
PSHAa0002 PSHAa0563 0 0 0 0 0 0 258 258
PSHAa0002 PSHAa0567 0 0 0 0 575 0 0 575
PSHAa0002 PSHAa0589 243 0 0 0 577 0 167 709
PSHAa0002 PSHAa0594 0 0 0 131 0 0 170 247
PSHAa0002 PSHAa0604 0 0 161 0 0 0 169 272
PSHAa0002 PSHAa0605 0 0 0 0 0 0 167 167
PSHAa0002 PSHAa0606 0 0 0 0 72 0 172 198
PSHAa0002 PSHAa0635 0 0 0 0 0 0 597 597
PSHAa0002 PSHAa0641 0 0 0 119 177 0 138 320
PSHAa0002 PSHAa0647 0 0 0 0 0 0 192 192
PSHAa0002 PSHAa0648 0 0 0 86 171 0 177 321
PSHAa0002 PSHAa0649 66 0 0 537 0 0 231 638
PSHAa0002 PSHAa0656 0 0 0 82 0 0 199 233
PSHAa0002 PSHAa0659 0 0 156 67 0 0 0 178
PSHAa0002 PSHAa0663 0 0 0 0 0 0 225 225
PSHAa0002 PSHAa0670 0 0 0 73 87 0 183 248
PSHAa0002 PSHAa0671 0 0 0 74 252 0 79 306
PSHAa0002 PSHAa0685 185 0 0 77 0 0 0 215
PSHAa0002 PSHAa0690 0 0 161 0 0 0 0 161
PSHAa0002 PSHAa0691 71 0 0 0 0 0 169 194
PSHAa0002 PSHAa0692 0 0 0 191 849 0 243 899
PSHAa0002 PSHAa0694 0 0 0 133 707 0 591 887
PSHAa0002 PSHAa0695 0 0 151 0 0 0 0 151
PSHAa0002 PSHAa0722 66 0 366 0 0 0 0 382
PSHAa0002 PSHAa0730 0 0 0 92 0 0 126 172
PSHAa0002 PSHAa0731 0 0 346 96 0 0 134 443
PSHAa0002 PSHAa0732 0 0 187 131 0 0 245 420
PSHAa0002 PSHAa0735 0 0 180 0 0 0 0 180
PSHAa0002 PSHAa0740 0 0 255 0 0 0 0 255
PSHAa0002 PSHAa0741 71 0 0 92 0 0 116 189
PSHAa0002 PSHAa0742 161 0 0 0 85 0 264 385
PSHAa0002 PSHAa0748 0 0 452 0 0 0 0 452
PSHAa0002 PSHAa0749 0 0 0 837 334 857 156 985
PSHAa0002 PSHAa0750 0 0 0 0 0 0 169 169
PSHAa0002 PSHAa0786 0 0 0 0 0 0 196 196
PSHAa0002 PSHAa0808 0 0 0 0 0 0 165 165
PSHAa0002 PSHAa0809 336 0 161 0 0 0 175 500
PSHAa0002 PSHAa0816 0 0 0 0 0 0 167 167
PSHAa0002 PSHAa0828 0 0 0 0 252 0 138 327
PSHAa0002 PSHAa0839 0 0 0 72 98 0 139 216
PSHAa0002 PSHAa0841 162 0 298 0 0 0 240 513
PSHAa0002 PSHAa0849 0 0 0 65 0 0 188 208
PSHAa0002 PSHAa0865 0 0 193 0 0 0 0 193
PSHAa0002 PSHAa0870 71 0 0 72 0 0 255 301
PSHAa0002 PSHAa0872 0 0 0 99 760 0 0 774
PSHAa0002 PSHAa0873 0 0 0 89 0 0 621 640
PSHAa0002 PSHAa0882 0 0 0 0 169 0 0 169
PSHAa0002 PSHAa0905 0 0 0 0 169 0 0 169
PSHAa0002 PSHAa0914 0 0 0 0 0 0 568 568
PSHAa0002 PSHAa0916 111 0 301 0 0 0 0 352
PSHAa0002 PSHAa0918 0 0 0 117 0 0 201 264
PSHAa0002 PSHAa0919 0 0 209 0 0 0 0 209
PSHAa0002 PSHAa0933 0 0 224 0 0 0 0 224
PSHAa0002 PSHAa0935 0 0 197 69 0 0 168 323
PSHAa0002 PSHAa0937 0 0 0 0 0 0 154 154
PSHAa0002 PSHAa0942 0 0 0 0 0 0 169 169
PSHAa0002 PSHAa0946 0 0 411 0 0 0 245 536
PSHAa0002 PSHAa0953 256 0 0 0 0 0 0 256
PSHAa0002 PSHAa0967 0 0 0 0 169 0 0 169
PSHAa0002 PSHAa0969 0 0 0 64 255 0 0 272
PSHAa0002 PSHAa0983 0 0 0 73 0 0 472 489
PSHAa0002 PSHAa0990 0 0 0 119 177 0 201 370
PSHAa0002 PSHAa0996 0 0 634 0 0 0 0 634
PSHAa0002 PSHAa0997 0 0 0 0 0 0 493 493
PSHAa0002 PSHAa0999 0 0 0 163 0 0 0 163
PSHAa0002 PSHAa1001 0 0 162 65 0 0 0 182
PSHAa0002 PSHAa1020 0 0 220 0 0 0 0 220
PSHAa0002 PSHAa1024 0 0 164 0 0 0 263 357
PSHAa0002 PSHAa1025 0 0 0 0 0 0 211 211
PSHAa0002 PSHAa1026 165 0 0 0 0 0 0 165
PSHAa0002 PSHAa1029 0 0 0 0 956 0 670 984
PSHAa0002 PSHAa1031 0 0 156 0 0 0 205 300
PSHAa0002 PSHAa1042 0 0 0 0 0 0 187 187
PSHAa0002 PSHAa1052 66 0 228 0 0 0 0 248
PSHAa0002 PSHAa1053 0 0 301 95 0 0 0 340
PSHAa0002 PSHAa1054 0 0 153 0 0 0 139 239
PSHAa0002 PSHAa1058 0 0 303 69 0 0 0 323
PSHAa0002 PSHAa1059 91 0 471 92 0 0 0 525
PSHAa0002 PSHAa1081 0 0 0 168 0 0 140 253
PSHAa0002 PSHAa1083 0 0 0 0 0 566 435 744
PSHAa0002 PSHAa1099 0 0 0 70 0 0 193 217
PSHAa0002 PSHAa1110 0 0 0 0 0 0 288 288
PSHAa0002 PSHAa1117 0 0 0 0 0 0 167 167
PSHAa0002 PSHAa1140 0 0 0 0 171 0 0 171
PSHAa0002 PSHAa1144 0 0 0 0 256 0 0 256
PSHAa0002 PSHAa1166 191 0 0 124 0 0 0 261
PSHAa0002 PSHAa1184 0 0 0 80 228 0 101 305
PSHAa0002 PSHAa1201 0 0 169 0 956 0 820 992
PSHAa0002 PSHAa1203 0 0 159 0 0 0 399 472
PSHAa0002 PSHAa1207 0 0 0 69 194 0 0 217
PSHAa0002 PSHAa1215 0 0 0 68 0 0 180 203
PSHAa0002 PSHAa1218 191 0 0 0 0 0 297 407
PSHAa0002 PSHAa1220 0 0 0 0 0 0 195 195
PSHAa0002 PSHAa1222 0 0 0 126 0 0 169 242
PSHAa0002 PSHAa1228 0 0 0 83 0 0 167 203
PSHAa0002 PSHAa1230 0 0 0 0 0 0 246 246
PSHAa0002 PSHAa1250 0 0 0 0 0 0 167 167
PSHAa0002 PSHAa1256 0 0 0 224 0 0 0 224
PSHAa0002 PSHAa1274 0 0 0 0 0 900 0 900
PSHAa0002 PSHAa1275 0 0 155 0 0 0 0 155
PSHAa0002 PSHAa1287 0 0 0 89 0 0 107 151
PSHAa0002 PSHAa1310 0 0 326 96 0 0 121 417
PSHAa0002 PSHAa1319 0 0 0 0 0 900 0 900
PSHAa0002 PSHAa1323 0 0 0 0 0 0 169 169
PSHAa0002 PSHAa1331 65 0 168 0 0 0 220 340
PSHAa0002 PSHAa1339 0 0 182 493 882 0 886 993
PSHAa0002 PSHAa1348 112 0 0 77 77 0 482 555
PSHAa0002 PSHAa1366 0 0 0 137 0 0 191 271
PSHAa0002 PSHAa1368 0 0 0 131 0 0 170 247
PSHAa0002 PSHAa1369 0 0 0 65 485 0 112 535
PSHAa0002 PSHAa1374 0 0 322 0 0 0 64 338
PSHAa0002 PSHAa1375 0 0 422 0 0 0 0 422
PSHAa0002 PSHAa1376 0 0 198 0 0 0 0 198
PSHAa0002 PSHAa1392 0 0 0 0 0 0 179 179
PSHAa0002 PSHAa1396 0 0 0 103 0 0 175 228
PSHAa0002 PSHAa1397 0 0 168 0 0 0 0 168
PSHAa0002 PSHAa1406 148 0 0 0 88 900 108 921
PSHAa0002 PSHAa1407 0 0 0 69 257 0 0 278
PSHAa0002 PSHAa1417 0 0 0 763 85 857 218 972
PSHAa0002 PSHAa1418 0 0 0 995 0 0 223 995
PSHAa0002 PSHAa1419 0 0 0 0 260 0 0 260
PSHAa0002 PSHAa1421 699 0 0 341 0 713 836 989
PSHAa0002 PSHAa1426 0 0 0 89 0 0 107 151
PSHAa0002 PSHAa1429 0 0 0 348 0 0 181 443
PSHAa0002 PSHAa1432 0 0 0 119 177 0 201 370
PSHAa0002 PSHAa1435 243 0 0 0 577 0 167 709
PSHAa0002 PSHAa1450 0 0 0 0 169 0 0 169
PSHAa0002 PSHAa1457 0 0 0 0 169 0 0 169
PSHAa0002 PSHAa1458 0 0 0 0 169 0 0 169
PSHAa0002 PSHAa1501 0 0 168 0 0 0 0 168
PSHAa0002 PSHAa1573 0 0 0 269 0 0 0 269
PSHAa0002 PSHAa1599 0 0 0 0 0 0 504 504
PSHAa0002 PSHAa1618 0 0 0 0 0 0 181 181
PSHAa0002 PSHAa1619 0 0 158 0 0 0 0 158
PSHAa0002 PSHAa1623 0 0 0 88 111 0 0 154
PSHAa0002 PSHAa1635 0 0 0 0 0 0 517 517
PSHAa0002 PSHAa1642 0 0 0 0 0 0 167 167
PSHAa0002 PSHAa1646 0 0 191 0 0 0 0 191
PSHAa0002 PSHAa1647 0 0 0 113 0 0 582 613
PSHAa0002 PSHAa1649 0 0 0 85 0 0 187 224
PSHAa0002 PSHAa1655 0 0 293 0 0 0 0 293
PSHAa0002 PSHAa1669 0 0 0 65 0 0 236 255
PSHAa0002 PSHAa1712 232 0 249 0 0 0 219 510
PSHAa0002 PSHAa1714 0 0 0 0 839 0 63 842
PSHAa0002 PSHAa1716 0 0 0 0 0 0 472 472
PSHAa0002 PSHAa1724 0 0 0 69 0 0 168 192
PSHAa0002 PSHAa1726 0 0 0 80 228 0 101 305
PSHAa0002 PSHAa1735 0 0 0 0 0 0 179 179
PSHAa0002 PSHAa1757 0 0 0 0 0 0 189 189
PSHAa0002 PSHAa1762 0 0 0 0 0 0 169 169
PSHAa0002 PSHAa1802 71 0 277 440 884 810 169 991
PSHAa0002 PSHAa1803 142 0 0 393 0 0 0 456
PSHAa0002 PSHAa1807 0 0 0 161 0 0 0 161
PSHAa0002 PSHAa1809 0 0 211 90 0 0 0 251
PSHAa0002 PSHAa1810 0 0 0 0 0 0 241 241
PSHAa0002 PSHAa1811 0 0 467 0 0 0 0 467
PSHAa0002 PSHAa1814 0 0 0 0 260 0 0 260
PSHAa0002 PSHAa1817 0 0 155 0 0 0 0 155
PSHAa0002 PSHAa1836 0 0 154 0 0 0 0 154
PSHAa0002 PSHAa1857 0 0 0 72 825 0 420 897
PSHAa0002 PSHAa1858 0 0 0 0 0 0 588 588
PSHAa0002 PSHAa1875 0 0 0 0 0 0 250 250
PSHAa0002 PSHAa1876 0 0 216 0 0 0 256 391
PSHAa0002 PSHAa1877 72 0 0 0 0 0 223 248
PSHAa0002 PSHAa1890 0 0 0 74 738 0 167 780
PSHAa0002 PSHAa1900 0 0 0 131 0 0 223 296
PSHAa0002 PSHAa1902 0 0 0 89 0 0 107 151
PSHAa0002 PSHAa1903 349 0 514 108 0 0 0 693
PSHAa0002 PSHAa1904 84 0 179 0 0 0 399 508
PSHAa0002 PSHAa1905 677 0 0 128 956 0 895 998
PSHAa0002 PSHAa1915 67 0 0 0 0 0 139 162
PSHAa0002 PSHAa1930 0 0 0 119 177 0 201 370
PSHAa0002 PSHAa1947 0 0 0 180 0 0 121 248
PSHAa0002 PSHAa1963 243 0 202 0 956 0 797 993
PSHAa0002 PSHAa1964 0 0 0 67 0 0 251 271
PSHAa0002 PSHAa1980 239 0 0 0 0 0 0 239
PSHAa0002 PSHAa1985 0 0 0 0 0 614 124 647
PSHAa0002 PSHAa1990 0 0 0 281 888 834 886 998
PSHAa0002 PSHAa1991 0 0 0 88 598 0 139 656
PSHAa0002 PSHAa1996 243 0 0 0 577 0 167 709
PSHAa0002 PSHAa2013 66 0 313 0 0 0 0 330
PSHAa0002 PSHAa2015 0 0 202 0 956 0 831 993
PSHAa0002 PSHAa2016 0 0 168 537 704 0 232 900
PSHAa0002 PSHAa2025 0 0 0 73 0 0 182 209
PSHAa0002 PSHAa2028 0 0 268 0 0 0 0 268
PSHAa0002 PSHAa2031 0 0 174 130 0 0 0 250
PSHAa0002 PSHAa2032 0 0 0 71 0 0 144 170
PSHAa0002 PSHAa2033 0 0 0 97 97 0 132 230
PSHAa0002 PSHAa2035 0 0 0 89 0 0 176 217
PSHAa0002 PSHAa2036 0 0 178 0 0 0 175 292
PSHAa0002 PSHAa2038 0 0 0 0 0 0 154 154
PSHAa0002 PSHAa2039 0 0 0 0 0 0 171 171
PSHAa0002 PSHAa2059 0 0 0 89 0 0 107 151
PSHAa0002 PSHAa2062 0 0 0 128 0 0 142 219
PSHAa0002 PSHAa2063 0 0 0 0 0 0 169 169
PSHAa0002 PSHAa2064 140 0 0 75 0 0 167 279
PSHAa0002 PSHAa2065 0 0 0 0 0 0 538 538
PSHAa0002 PSHAa2070 181 0 0 82 0 0 64 234
PSHAa0002 PSHAa2080 0 0 152 65 0 0 0 173
PSHAa0002 PSHAa2114 243 0 0 0 577 0 167 709
PSHAa0002 PSHAa2133 0 0 0 85 0 0 118 158
PSHAa0002 PSHAa2146 0 0 0 85 0 0 118 158
PSHAa0002 PSHAa2161 0 0 0 0 0 0 167 167
PSHAa0002 PSHAa2169 0 0 0 0 705 0 0 705
PSHAa0002 PSHAa2176 0 0 0 0 0 0 167 167
PSHAa0002 PSHAa2177 0 0 0 351 888 732 166 981
PSHAa0002 PSHAa2200 0 0 0 149 0 0 70 174
PSHAa0002 PSHAa2204 65 0 0 0 0 0 139 160
PSHAa0002 PSHAa2216 0 0 0 0 256 0 0 256
PSHAa0002 PSHAa2226 0 0 0 0 238 0 64 256
PSHAa0002 PSHAa2227 0 0 0 0 0 0 175 175
PSHAa0002 PSHAa2243 0 0 0 68 0 0 141 165
PSHAa0002 PSHAa2251 0 0 153 0 0 0 0 153
PSHAa0002 PSHAa2253 0 0 209 0 0 0 0 209
PSHAa0002 PSHAa2254 0 0 0 120 0 0 210 275
PSHAa0002 PSHAa2255 0 0 0 0 0 0 185 185
PSHAa0002 PSHAa2282 0 0 210 0 0 0 0 210
PSHAa0002 PSHAa2292 65 0 0 0 0 0 139 160
PSHAa0002 PSHAa2301 0 0 224 0 0 0 0 224
PSHAa0002 PSHAa2303 242 0 0 0 0 0 0 242
PSHAa0002 PSHAa2304 66 0 322 98 0 0 0 378
PSHAa0002 PSHAa2330 191 0 0 99 0 0 125 306
PSHAa0002 PSHAa2345 67 0 0 77 77 0 167 249
PSHAa0002 PSHAa2356 67 0 0 77 77 0 167 249
PSHAa0002 PSHAa2361 67 0 0 77 77 0 167 249
PSHAa0002 PSHAa2370 0 0 0 0 0 0 159 159
PSHAa0002 PSHAa2376 0 0 0 130 210 0 899 924
PSHAa0002 PSHAa2377 0 0 0 67 0 0 144 167
PSHAa0002 PSHAa2379 0 0 0 0 0 0 167 167
PSHAa0002 PSHAa2385 0 0 0 0 181 0 0 181
PSHAa0002 PSHAa2389 0 0 0 95 956 547 890 997
PSHAa0002 PSHAa2393 0 0 0 0 705 0 0 705
PSHAa0002 PSHAa2413 0 0 0 0 0 0 175 175
PSHAa0002 PSHAa2424 0 0 0 0 956 0 126 959
PSHAa0002 PSHAa2425 105 0 0 0 0 0 584 611
PSHAa0002 PSHAa2435 0 0 0 0 0 0 400 400
PSHAa0002 PSHAa2499 0 0 0 85 0 0 463 487
PSHAa0002 PSHAa2500 0 0 246 0 0 0 317 463
PSHAa0002 PSHAa2501 0 0 0 0 0 0 211 211
PSHAa0002 PSHAa2502 0 0 0 0 0 0 175 175
PSHAa0002 PSHAa2504 0 0 0 0 0 0 340 340
PSHAa0002 PSHAa2505 0 0 201 0 0 0 234 361
PSHAa0002 PSHAa2506 0 0 0 0 0 0 189 189
PSHAa0002 PSHAa2507 0 0 0 0 0 0 185 185
PSHAa0002 PSHAa2509 0 0 0 0 0 0 179 179
PSHAa0002 PSHAa2510 0 0 0 0 0 0 219 219
PSHAa0002 PSHAa2512 0 0 251 64 0 0 0 268
PSHAa0002 PSHAa2519 0 0 174 0 0 0 0 174
PSHAa0002 PSHAa2524 0 0 0 0 0 0 171 171
PSHAa0002 PSHAa2531 0 0 0 71 0 0 171 196
PSHAa0002 PSHAa2538 0 0 0 0 72 0 218 243
PSHAa0002 PSHAa2551 0 0 0 0 0 0 208 208
PSHAa0002 PSHAa2552 0 0 0 0 173 0 0 173
PSHAa0002 PSHAa2561 0 0 0 358 886 0 882 990
PSHAa0002 PSHAa2572 0 0 0 103 577 0 238 685
PSHAa0002 PSHAa2585 699 0 0 341 0 713 248 951
PSHAa0002 PSHAa2587 679 0 0 332 0 713 399 958
PSHAa0002 PSHAa2601 0 0 174 0 0 0 0 174
PSHAa0002 PSHAa2613 0 0 0 106 90 0 0 151
PSHAa0002 PSHAa2624 0 0 0 0 290 0 63 306
PSHAa0002 PSHAa2635 147 0 0 85 0 0 224 341
PSHAa0002 PSHAa2639 0 0 0 0 0 0 167 167
PSHAa0002 PSHAa2642 99 0 0 0 0 0 141 192
PSHAa0002 PSHAa2643 0 0 0 0 0 0 169 169
PSHAa0002 PSHAa2644 233 0 0 69 0 566 0 663
PSHAa0002 PSHAa2653 0 0 0 406 0 857 164 922
PSHAa0002 PSHAa2654 0 0 165 66 0 0 254 368
PSHAa0002 PSHAa2656 0 0 0 134 0 0 179 258
PSHAa0002 PSHAa2667 0 0 0 0 0 0 169 169
PSHAa0002 PSHAa2669 0 0 155 0 0 0 0 155
PSHAa0002 PSHAa2682 0 0 0 0 0 0 179 179
PSHAa0002 PSHAa2691 91 0 0 0 0 0 108 154
PSHAa0002 PSHAa2705 69 0 415 227 0 0 162 599
PSHAa0002 PSHAa2707 66 0 0 0 0 0 489 502
PSHAa0002 PSHAa2708 0 0 0 0 172 0 192 302
PSHAa0002 PSHAa2709 0 0 0 0 357 0 0 357
PSHAa0002 PSHAa2710 0 0 0 131 244 0 0 314
PSHAa0002 PSHAa2721 0 0 155 0 0 0 0 155
PSHAa0002 PSHAa2722 0 0 0 0 0 0 167 167
PSHAa0002 PSHAa2728 0 0 275 0 0 0 64 292
PSHAa0002 PSHAa2731 0 0 0 0 0 0 190 190
PSHAa0002 PSHAa2743 0 0 0 0 0 0 209 209
PSHAa0002 PSHAa2757 0 0 626 535 956 817 455 999
PSHAa0002 PSHAa2762 0 0 0 74 738 0 244 800
PSHAa0002 PSHAa2769 0 0 0 137 0 0 191 271
PSHAa0002 PSHAa2787 0 0 0 198 0 0 165 301
PSHAa0002 PSHAa2791 0 0 385 87 0 0 97 448
PSHAa0002 PSHAa2794 67 0 0 0 72 0 143 193
PSHAa0002 PSHAa2799 0 0 329 0 0 0 304 513
PSHAa0002 PSHAa2806 0 0 360 136 0 0 557 733
PSHAa0002 PSHAa2807 0 0 172 0 0 0 0 172
PSHAa0002 PSHAa2810 0 0 247 0 0 0 0 247
PSHAa0002 PSHAa2814 0 0 0 137 0 0 247 322
PSHAa0002 PSHAa2816 0 0 0 77 0 0 239 267
PSHAa0002 PSHAa2843 0 0 0 0 0 0 181 181
PSHAa0002 PSHAa2851 0 0 0 0 0 0 167 167
PSHAa0002 PSHAa2858 0 0 155 0 0 0 0 155
PSHAa0002 PSHAa2860 0 0 207 64 0 0 0 226
PSHAa0002 PSHAa2865 0 0 0 0 0 0 175 175
PSHAa0002 PSHAa2873 0 0 0 0 0 0 241 241
PSHAa0002 PSHAa2893 0 0 0 0 0 0 179 179
PSHAa0002 PSHAa2899 0 0 0 0 0 0 522 522
PSHAa0002 PSHAa2911 0 0 0 185 0 0 198 318
PSHAa0002 PSHAa2917 0 0 0 0 181 0 0 181
PSHAa0002 PSHAa2931 0 0 0 0 0 0 187 187
PSHAa0002 PSHAa2978 0 0 0 80 228 0 101 305
PSHAa0002 PSHAa2979 0 0 0 80 228 0 101 305
PSHAa0002 PSHAa2980 0 0 0 80 228 0 101 305
PSHAa0002 PSHAa2983 0 0 0 119 177 0 169 344
PSHAa0002 PSHAa2994 0 0 0 153 259 0 144 415
PSHAa0002 PSHAa3008 0 0 0 129 0 0 166 242
PSHAa0002 PSHAa3009 0 0 0 127 0 0 168 242
PSHAa0002 PSHAa3010 0 0 0 204 0 0 0 204
PSHAa0002 PSHAa3016 71 0 0 0 0 0 400 418
PSHAa0002 PSHAa3017 0 0 0 0 0 0 504 504
PSHAa0002 PSHAa3018 220 0 0 0 0 0 582 660
PSHAa0002 PSHAa3019 358 0 0 133 0 0 803 880
PSHAa0002 PSHAa3020 0 0 0 0 87 0 135 176
PSHAa0002 PSHAa3021 340 0 0 0 0 0 401 587
PSHAa0002 PSHAa3022 349 0 225 0 0 0 750 863
PSHAa0002 PSHAa3023 336 0 0 77 0 0 169 446
PSHAa0002 PSHAa3025 349 0 0 0 0 0 806 868
PSHAa0002 PSHAa3026 493 0 0 90 0 0 251 624
PSHAa0002 PSHAb0001 0 0 0 0 0 0 167 167
PSHAa0002 PSHAb0002 67 0 0 0 0 0 167 189
PSHAa0002 PSHAb0003 0 0 0 0 290 0 63 306
PSHAa0002 PSHAb0039 0 0 0 0 290 0 63 306
PSHAa0002 PSHAb0040 0 0 0 0 0 0 167 167
PSHAa0002 PSHAb0054 0 0 0 65 555 0 200 638
PSHAa0002 PSHAb0055 70 0 0 344 81 0 166 469
PSHAa0002 PSHAb0059 0 0 0 0 260 0 0 260
PSHAa0002 PSHAb0078 0 0 0 80 228 0 101 305
PSHAa0002 PSHAb0079 0 0 161 0 0 0 0 161
PSHAa0002 PSHAb0096 0 0 0 65 555 0 167 623
PSHAa0002 PSHAb0107 0 0 0 0 0 0 154 154
PSHAa0002 PSHAb0109 0 0 0 0 0 900 0 900
PSHAa0002 PSHAb0119 0 0 0 103 577 0 238 685
PSHAa0002 PSHAb0127 0 0 155 0 0 0 179 276
PSHAa0002 PSHAb0129 0 0 0 137 0 0 191 271
PSHAa0002 PSHAb0137 0 0 0 0 0 0 186 186
PSHAa0002 PSHAb0142 0 0 0 170 173 900 138 932
PSHAa0002 PSHAb0146 0 0 217 0 0 0 0 217
PSHAa0002 PSHAb0163 0 0 0 0 252 0 138 327
PSHAa0002 PSHAb0171 65 0 0 0 0 0 139 160
PSHAa0002 PSHAb0182 0 0 0 131 0 0 170 247
PSHAa0002 PSHAb0204 0 0 0 0 619 0 0 619
PSHAa0002 PSHAb0217 0 0 158 0 0 0 0 158
PSHAa0002 PSHAb0225 0 0 0 0 575 0 0 575
PSHAa0002 PSHAb0265 0 0 0 72 98 0 139 216
PSHAa0002 PSHAb0272 65 0 0 0 212 0 0 231
PSHAa0002 PSHAb0274 0 0 0 189 0 0 0 189
PSHAa0002 PSHAb0288 0 0 0 189 0 0 0 189
PSHAa0002 PSHAb0291 0 0 0 0 514 0 110 548
PSHAa0002 PSHAb0294 0 0 0 285 0 0 137 356
PSHAa0002 PSHAb0337 0 0 0 72 92 0 117 190
PSHAa0002 PSHAb0338 0 0 0 0 0 0 167 167
PSHAa0002 PSHAb0357 0 0 0 0 0 0 400 400
PSHAa0002 PSHAb0384 0 0 0 80 228 0 101 305
PSHAa0002 PSHAb0386 0 0 0 80 228 0 101 305
PSHAa0002 PSHAb0387 0 0 0 80 228 0 101 305
PSHAa0002 PSHAb0393 0 0 0 161 0 0 0 161
PSHAa0002 PSHAb0394 0 0 0 161 0 0 0 161
PSHAa0002 PSHAb0411 0 0 0 119 177 0 169 344
PSHAa0002 PSHAb0428 0 0 0 71 0 0 167 193
PSHAa0002 PSHAb0453 0 0 0 149 0 0 81 184
PSHAa0002 PSHAb0462 0 0 0 89 0 0 107 151
PSHAa0002 PSHAb0465 0 0 0 0 0 0 179 179
PSHAa0002 PSHAb0468 0 0 306 436 808 817 167 986
PSHAa0002 PSHAb0469 64 0 0 176 0 0 0 195
PSHAa0002 PSHAb0491 0 0 0 89 0 0 187 227
PSHAa0002 PSHAb0493 0 0 0 0 0 0 470 470
PSHAa0002 PSHAb0497 0 0 0 88 598 0 139 656
PSHAa0002 PSHAb0503 0 0 163 0 0 0 0 163
PSHAa0002 PSHAb0506 0 0 0 0 0 0 159 159
PSHAa0002 PSHAb0536 0 0 0 95 809 547 886 989
PSHAa0002 PSHAb0537 0 0 0 0 0 0 165 165
PSHAa0002 PSHAb0551 0 0 0 0 0 0 165 165
PSHAa0003 PSHAa0001 927 0 341 137 89 0 835 992
PSHAa0003 PSHAa0002 930 0 211 0 0 0 836 990
PSHAa0003 PSHAa0004 942 0 0 199 0 0 822 991
PSHAa0003 PSHAa0005 526 0 0 0 0 0 0 526
PSHAa0003 PSHAa0006 526 0 0 0 0 0 0 526
PSHAa0003 PSHAa0007 385 0 0 0 0 0 0 385
PSHAa0003 PSHAa0008 299 0 0 0 0 0 0 299
PSHAa0003 PSHAa0029 0 0 162 0 0 0 0 162
PSHAa0003 PSHAa0090 0 0 216 0 0 0 0 216
PSHAa0003 PSHAa0115 0 0 184 0 0 0 142 269
PSHAa0003 PSHAa0122 0 0 348 0 0 0 803 866
PSHAa0003 PSHAa0126 0 0 181 0 0 0 0 181
PSHAa0003 PSHAa0130 94 0 0 0 0 0 127 175
PSHAa0003 PSHAa0161 699 0 0 0 0 0 70 708
PSHAa0003 PSHAa0163 0 0 0 0 0 0 167 167
PSHAa0003 PSHAa0166 0 0 0 0 0 0 186 186
PSHAa0003 PSHAa0212 0 0 0 0 0 0 177 177
PSHAa0003 PSHAa0222 0 0 0 0 0 0 169 169
PSHAa0003 PSHAa0223 0 0 0 0 0 0 187 187
PSHAa0003 PSHAa0224 0 0 0 0 0 0 193 193
PSHAa0003 PSHAa0229 0 0 0 0 0 0 181 181
PSHAa0003 PSHAa0259 0 0 0 0 113 0 252 308
PSHAa0003 PSHAa0260 0 0 0 0 0 0 246 246
PSHAa0003 PSHAa0262 0 0 0 0 0 0 181 181
PSHAa0003 PSHAa0266 0 0 0 0 0 0 227 227
PSHAa0003 PSHAa0269 68 0 0 0 0 0 804 809
PSHAa0003 PSHAa0280 0 0 0 0 0 0 171 171
PSHAa0003 PSHAa0284 0 0 187 0 0 0 0 187
PSHAa0003 PSHAa0313 0 0 0 0 0 0 187 187
PSHAa0003 PSHAa0314 0 0 0 0 0 0 161 161
PSHAa0003 PSHAa0315 0 0 199 0 0 0 0 199
PSHAa0003 PSHAa0321 0 0 0 0 0 0 169 169
PSHAa0003 PSHAa0345 0 0 0 0 0 0 167 167
PSHAa0003 PSHAa0349 0 0 0 0 0 0 236 236
PSHAa0003 PSHAa0350 0 0 0 0 0 0 246 246
PSHAa0003 PSHAa0354 0 0 157 0 0 0 169 269
PSHAa0003 PSHAa0357 0 0 0 0 0 0 256 256
PSHAa0003 PSHAa0362 0 0 212 0 0 0 0 212
PSHAa0003 PSHAa0369 0 0 243 0 0 0 198 366
PSHAa0003 PSHAa0371 0 0 0 0 81 0 145 180
PSHAa0003 PSHAa0407 0 0 0 0 130 0 77 162
PSHAa0003 PSHAa0411 0 0 0 0 130 0 77 162
PSHAa0003 PSHAa0414 0 0 0 0 130 0 77 162
PSHAa0003 PSHAa0474 0 0 177 0 0 0 0 177
PSHAa0003 PSHAa0477 0 0 165 0 0 0 0 165
PSHAa0003 PSHAa0485 191 0 0 0 0 0 0 191
PSHAa0003 PSHAa0499 0 0 163 0 0 0 0 163
PSHAa0003 PSHAa0504 0 0 186 0 0 0 0 186
PSHAa0003 PSHAa0514 0 0 231 0 0 0 252 400
PSHAa0003 PSHAa0516 0 0 0 0 0 0 831 831
PSHAa0003 PSHAa0531 0 0 190 0 0 0 695 742
PSHAa0003 PSHAa0534 0 0 153 0 0 0 0 153
PSHAa0003 PSHAa0553 0 0 0 0 0 0 169 169
PSHAa0003 PSHAa0554 0 0 0 0 0 0 254 254
PSHAa0003 PSHAa0561 0 0 677 0 0 0 0 677
PSHAa0003 PSHAa0604 0 0 0 0 0 0 245 245
PSHAa0003 PSHAa0605 0 0 0 0 0 0 158 158
PSHAa0003 PSHAa0622 0 0 0 0 0 0 167 167
PSHAa0003 PSHAa0625 0 0 0 0 0 0 150 150
PSHAa0003 PSHAa0635 0 0 164 0 0 0 236 333
PSHAa0003 PSHAa0647 0 0 0 78 0 0 235 264
PSHAa0003 PSHAa0648 0 0 0 0 0 0 171 171
PSHAa0003 PSHAa0649 0 0 0 0 0 0 507 507
PSHAa0003 PSHAa0655 0 0 0 65 0 0 182 202
PSHAa0003 PSHAa0658 0 0 194 0 0 0 0 194
PSHAa0003 PSHAa0663 0 0 171 0 0 0 167 279
PSHAa0003 PSHAa0666 0 0 155 0 0 0 0 155
PSHAa0003 PSHAa0670 0 0 0 0 0 0 190 190
PSHAa0003 PSHAa0686 0 0 374 0 0 0 0 374
PSHAa0003 PSHAa0687 0 0 0 0 0 0 222 222
PSHAa0003 PSHAa0691 0 0 0 0 0 0 236 236
PSHAa0003 PSHAa0692 0 0 0 0 0 0 603 603
PSHAa0003 PSHAa0693 0 0 0 0 0 0 181 181
PSHAa0003 PSHAa0694 0 0 0 0 0 0 977 977
PSHAa0003 PSHAa0718 0 0 181 0 0 0 0 181
PSHAa0003 PSHAa0727 0 0 152 0 0 0 0 152
PSHAa0003 PSHAa0732 0 0 0 0 0 0 246 246
PSHAa0003 PSHAa0734 0 0 0 0 872 0 977 997
PSHAa0003 PSHAa0738 0 0 458 0 0 0 0 458
PSHAa0003 PSHAa0740 0 0 272 0 0 0 230 415
PSHAa0003 PSHAa0743 0 0 0 0 0 0 561 561
PSHAa0003 PSHAa0749 0 0 0 0 0 0 294 294
PSHAa0003 PSHAa0760 0 0 186 0 0 0 0 186
PSHAa0003 PSHAa0787 0 0 0 0 0 0 167 167
PSHAa0003 PSHAa0790 0 0 0 0 0 0 167 167
PSHAa0003 PSHAa0806 0 0 0 0 0 0 167 167
PSHAa0003 PSHAa0809 335 0 0 0 0 0 0 335
PSHAa0003 PSHAa0816 0 0 200 0 0 0 137 280
PSHAa0003 PSHAa0827 0 0 0 0 0 0 183 183
PSHAa0003 PSHAa0839 0 0 0 0 0 0 175 175
PSHAa0003 PSHAa0849 0 0 0 0 0 0 177 177
PSHAa0003 PSHAa0850 0 0 243 0 0 0 0 243
PSHAa0003 PSHAa0870 0 0 0 0 0 0 195 195
PSHAa0003 PSHAa0871 64 0 0 0 0 0 169 188
PSHAa0003 PSHAa0873 0 0 0 0 0 0 214 214
PSHAa0003 PSHAa0894 0 0 0 0 0 0 169 169
PSHAa0003 PSHAa0914 0 0 0 0 0 0 574 574
PSHAa0003 PSHAa0917 0 0 181 0 0 0 116 245
PSHAa0003 PSHAa0918 0 0 0 0 0 0 169 169
PSHAa0003 PSHAa0929 0 0 152 0 0 0 0 152
PSHAa0003 PSHAa0932 0 0 0 0 0 0 190 190
PSHAa0003 PSHAa0933 0 0 0 0 0 0 171 171
PSHAa0003 PSHAa0935 0 0 0 0 0 0 150 150
PSHAa0003 PSHAa0942 0 0 0 0 0 0 185 185
PSHAa0003 PSHAa0944 0 0 0 0 0 0 165 165
PSHAa0003 PSHAa0945 0 0 0 0 0 0 196 196
PSHAa0003 PSHAa0946 0 0 0 0 0 0 187 187
PSHAa0003 PSHAa0953 327 0 0 0 0 0 0 327
PSHAa0003 PSHAa0961 0 0 182 0 0 0 0 182
PSHAa0003 PSHAa0997 0 0 0 65 0 0 197 217
PSHAa0003 PSHAa0999 0 0 0 0 0 0 171 171
PSHAa0003 PSHAa1022 0 0 182 0 0 0 0 182
PSHAa0003 PSHAa1024 0 0 0 0 0 0 226 226
PSHAa0003 PSHAa1026 0 0 223 0 0 0 0 223
PSHAa0003 PSHAa1027 0 0 241 0 0 0 0 241
PSHAa0003 PSHAa1042 0 0 0 0 0 0 187 187
PSHAa0003 PSHAa1044 0 0 0 0 0 0 165 165
PSHAa0003 PSHAa1068 0 0 426 0 0 0 0 426
PSHAa0003 PSHAa1082 0 0 291 0 0 0 0 291
PSHAa0003 PSHAa1083 0 0 0 0 0 0 200 200
PSHAa0003 PSHAa1099 0 0 0 0 0 0 185 185
PSHAa0003 PSHAa1101 0 0 167 0 0 0 0 167
PSHAa0003 PSHAa1110 0 0 0 0 0 0 400 400
PSHAa0003 PSHAa1137 0 0 186 0 0 0 0 186
PSHAa0003 PSHAa1166 185 0 0 0 0 0 0 185
PSHAa0003 PSHAa1181 0 0 159 0 0 0 0 159
PSHAa0003 PSHAa1198 0 0 165 0 0 0 0 165
PSHAa0003 PSHAa1201 0 0 0 0 0 0 167 167
PSHAa0003 PSHAa1203 0 0 666 0 0 0 977 992
PSHAa0003 PSHAa1207 0 0 0 0 0 0 191 191
PSHAa0003 PSHAa1215 0 0 0 0 0 0 169 169
PSHAa0003 PSHAa1218 0 0 204 0 0 0 832 860
PSHAa0003 PSHAa1221 0 0 0 0 0 0 173 173
PSHAa0003 PSHAa1222 0 0 0 0 0 0 167 167
PSHAa0003 PSHAa1255 0 0 0 0 0 0 811 811
PSHAa0003 PSHAa1270 70 0 0 0 0 0 152 177
PSHAa0003 PSHAa1339 0 0 0 0 0 0 187 187
PSHAa0003 PSHAa1345 0 0 217 0 0 0 0 217
PSHAa0003 PSHAa1348 0 0 178 0 0 0 220 331
PSHAa0003 PSHAa1366 0 0 0 0 0 0 240 240
PSHAa0003 PSHAa1375 0 0 159 0 0 0 75 188
PSHAa0003 PSHAa1417 0 0 0 0 0 0 189 189
PSHAa0003 PSHAa1421 699 0 0 0 0 0 801 937
PSHAa0003 PSHAa1423 0 0 0 0 0 0 169 169
PSHAa0003 PSHAa1429 0 0 0 0 0 0 236 236
PSHAa0003 PSHAa1599 0 0 255 0 0 0 201 379
PSHAa0003 PSHAa1608 0 0 0 0 0 0 179 179
PSHAa0003 PSHAa1609 0 0 0 0 0 0 237 237
PSHAa0003 PSHAa1632 210 0 0 0 0 0 0 210
PSHAa0003 PSHAa1635 0 0 0 0 0 0 169 169
PSHAa0003 PSHAa1642 0 0 0 0 0 0 158 158
PSHAa0003 PSHAa1653 0 0 0 0 0 0 192 192
PSHAa0003 PSHAa1691 0 0 711 0 0 0 0 711
PSHAa0003 PSHAa1712 159 0 0 0 176 0 0 277
PSHAa0003 PSHAa1714 0 0 207 0 0 0 0 207
PSHAa0003 PSHAa1716 0 0 272 0 0 0 0 272
PSHAa0003 PSHAa1724 0 0 0 0 0 0 150 150
PSHAa0003 PSHAa1737 0 0 0 0 0 0 190 190
PSHAa0003 PSHAa1745 0 0 152 0 0 0 0 152
PSHAa0003 PSHAa1757 0 0 0 0 0 0 169 169
PSHAa0003 PSHAa1774 0 0 0 0 0 0 192 192
PSHAa0003 PSHAa1808 0 0 0 0 0 0 169 169
PSHAa0003 PSHAa1836 80 0 277 0 0 0 247 455
PSHAa0003 PSHAa1851 0 0 175 0 0 0 106 230
PSHAa0003 PSHAa1857 0 0 0 0 0 0 804 804
PSHAa0003 PSHAa1858 0 0 0 0 0 0 826 826
PSHAa0003 PSHAa1875 0 0 150 0 0 0 813 834
PSHAa0003 PSHAa1876 0 0 284 0 0 0 679 760
PSHAa0003 PSHAa1877 0 0 155 0 0 0 790 814
PSHAa0003 PSHAa1890 0 0 166 0 0 0 167 275
PSHAa0003 PSHAa1903 0 0 225 0 0 0 0 225
PSHAa0003 PSHAa1904 0 0 0 0 0 0 169 169
PSHAa0003 PSHAa1905 679 0 274 130 88 0 167 817
PSHAa0003 PSHAa1906 0 0 221 0 0 0 0 221
PSHAa0003 PSHAa1914 0 0 0 0 0 0 248 248
PSHAa0003 PSHAa1915 0 0 232 0 0 0 525 619
PSHAa0003 PSHAa1963 0 0 0 0 0 0 201 201
PSHAa0003 PSHAa2015 0 0 0 0 0 0 258 258
PSHAa0003 PSHAa2025 0 0 0 0 0 0 189 189
PSHAa0003 PSHAa2026 0 0 0 0 0 0 194 194
PSHAa0003 PSHAa2035 0 0 163 0 0 0 106 219
PSHAa0003 PSHAa2038 0 0 0 0 89 0 142 184
PSHAa0003 PSHAa2061 0 0 0 0 0 0 169 169
PSHAa0003 PSHAa2062 0 0 0 0 0 0 194 194
PSHAa0003 PSHAa2063 0 0 0 0 0 0 190 190
PSHAa0003 PSHAa2064 142 0 0 0 0 0 224 305
PSHAa0003 PSHAa2078 0 0 158 0 0 0 0 158
PSHAa0003 PSHAa2081 0 0 0 0 0 0 200 200
PSHAa0003 PSHAa2114 0 0 232 0 0 0 149 318
PSHAa0003 PSHAa2176 0 0 0 0 0 0 167 167
PSHAa0003 PSHAa2200 0 0 0 0 0 0 188 188
PSHAa0003 PSHAa2227 0 0 0 0 0 0 228 228
PSHAa0003 PSHAa2272 0 0 356 0 0 0 73 377
PSHAa0003 PSHAa2289 66 0 0 0 0 0 168 189
PSHAa0003 PSHAa2299 0 0 220 0 0 0 0 220
PSHAa0003 PSHAa2300 0 0 0 0 0 0 225 225
PSHAa0003 PSHAa2301 64 0 185 0 0 0 0 204
PSHAa0003 PSHAa2313 0 0 150 0 0 0 0 150
PSHAa0003 PSHAa2316 0 0 0 0 0 0 179 179
PSHAa0003 PSHAa2342 0 0 179 0 0 0 0 179
PSHAa0003 PSHAa2365 0 0 0 69 0 0 167 191
PSHAa0003 PSHAa2370 0 0 0 0 0 0 186 186
PSHAa0003 PSHAa2371 341 0 0 0 0 0 0 341
PSHAa0003 PSHAa2376 0 0 0 0 0 0 167 167
PSHAa0003 PSHAa2381 0 0 0 0 0 0 606 606
PSHAa0003 PSHAa2389 0 0 0 0 0 0 553 553
PSHAa0003 PSHAa2398 0 0 0 0 0 0 167 167
PSHAa0003 PSHAa2420 0 0 167 0 0 0 0 167
PSHAa0003 PSHAa2425 0 0 0 0 0 0 282 282
PSHAa0003 PSHAa2434 0 0 231 0 0 0 0 231
PSHAa0003 PSHAa2435 0 0 0 0 0 0 517 517
PSHAa0003 PSHAa2443 107 0 0 0 0 0 107 168
PSHAa0003 PSHAa2473 0 0 0 0 0 0 315 315
PSHAa0003 PSHAa2499 0 0 0 0 0 0 246 246
PSHAa0003 PSHAa2500 0 0 0 0 0 0 167 167
PSHAa0003 PSHAa2501 67 0 0 0 0 0 138 161
PSHAa0003 PSHAa2505 0 0 0 0 0 0 226 226
PSHAa0003 PSHAa2506 0 0 249 0 0 0 177 355
PSHAa0003 PSHAa2507 0 0 0 0 0 0 248 248
PSHAa0003 PSHAa2508 0 0 200 0 0 0 0 200
PSHAa0003 PSHAa2509 0 0 167 0 0 0 197 302
PSHAa0003 PSHAa2522 0 0 359 0 0 0 118 410
PSHAa0003 PSHAa2526 0 0 152 0 0 0 0 152
PSHAa0003 PSHAa2538 0 0 0 0 0 0 240 240
PSHAa0003 PSHAa2551 0 0 0 0 0 0 186 186
PSHAa0003 PSHAa2552 0 0 282 0 0 0 0 282
PSHAa0003 PSHAa2572 0 0 0 0 0 0 821 821
PSHAa0003 PSHAa2585 699 0 191 0 0 0 248 800
PSHAa0003 PSHAa2587 676 0 0 199 0 0 278 796
PSHAa0003 PSHAa2591 0 0 159 0 0 0 0 159
PSHAa0003 PSHAa2635 0 0 0 0 0 0 245 245
PSHAa0003 PSHAa2643 0 0 0 0 0 0 475 475
PSHAa0003 PSHAa2659 0 0 169 0 0 0 0 169
PSHAa0003 PSHAa2667 0 0 0 0 0 0 167 167
PSHAa0003 PSHAa2675 0 0 0 0 0 0 190 190
PSHAa0003 PSHAa2682 0 0 0 0 0 0 252 252
PSHAa0003 PSHAa2705 70 0 0 0 0 0 151 176
PSHAa0003 PSHAa2707 0 0 156 0 0 0 816 838
PSHAa0003 PSHAa2720 0 0 0 0 0 0 171 171
PSHAa0003 PSHAa2728 0 0 219 0 0 0 0 219
PSHAa0003 PSHAa2730 0 0 0 0 0 0 173 173
PSHAa0003 PSHAa2731 0 0 0 0 0 0 175 175
PSHAa0003 PSHAa2741 0 0 150 0 0 0 0 150
PSHAa0003 PSHAa2743 0 0 0 0 0 0 237 237
PSHAa0003 PSHAa2747 0 0 0 0 0 0 181 181
PSHAa0003 PSHAa2757 99 0 0 0 0 0 217 264
PSHAa0003 PSHAa2759 0 0 150 0 0 0 0 150
PSHAa0003 PSHAa2762 0 0 284 0 0 0 803 852
PSHAa0003 PSHAa2768 0 0 0 0 0 0 167 167
PSHAa0003 PSHAa2769 0 0 0 0 0 0 240 240
PSHAa0003 PSHAa2799 0 0 228 0 0 0 808 845
PSHAa0003 PSHAa2805 0 0 0 0 0 0 165 165
PSHAa0003 PSHAa2806 0 0 0 0 0 0 221 221
PSHAa0003 PSHAa2810 0 0 0 0 0 0 254 254
PSHAa0003 PSHAa2826 0 0 0 0 0 0 167 167
PSHAa0003 PSHAa2865 0 0 0 0 0 0 228 228
PSHAa0003 PSHAa2873 0 0 0 0 0 0 806 806
PSHAa0003 PSHAa2899 0 0 0 0 0 0 586 586
PSHAa0003 PSHAa2914 0 0 0 0 0 0 191 191
PSHAa0003 PSHAa2931 0 0 0 0 0 0 225 225
PSHAa0003 PSHAa3009 0 0 0 0 0 0 193 193
PSHAa0003 PSHAa3016 66 0 321 0 0 0 247 480
PSHAa0003 PSHAa3017 0 0 240 0 0 0 201 366
PSHAa0003 PSHAa3018 160 0 0 76 0 0 498 576
PSHAa0003 PSHAa3019 341 0 0 77 0 0 258 509
PSHAa0003 PSHAa3021 242 0 0 0 0 0 542 637
PSHAa0003 PSHAa3022 305 0 0 0 0 0 687 773
PSHAa0003 PSHAa3023 183 0 0 82 0 0 0 217
PSHAa0003 PSHAa3025 316 0 0 79 0 0 180 438
PSHAa0003 PSHAa3026 344 0 0 0 0 0 147 416
PSHAa0003 PSHAb0001 0 0 260 0 0 0 137 334
PSHAa0003 PSHAb0002 0 0 0 0 0 0 167 167
PSHAa0003 PSHAb0054 0 0 163 0 0 0 587 639
PSHAa0003 PSHAb0055 0 0 0 0 0 0 556 556
PSHAa0003 PSHAb0096 0 0 0 0 0 0 167 167
PSHAa0003 PSHAb0119 0 0 0 0 0 0 400 400
PSHAa0003 PSHAb0127 0 0 0 0 0 0 169 169
PSHAa0003 PSHAb0129 0 0 0 0 0 0 240 240
PSHAa0003 PSHAb0137 96 0 0 0 0 0 243 286
PSHAa0003 PSHAb0142 0 0 0 0 0 0 252 252
PSHAa0003 PSHAb0205 0 0 0 0 0 0 190 190
PSHAa0003 PSHAb0226 0 0 0 0 0 0 151 151
PSHAa0003 PSHAb0265 0 0 0 0 0 0 175 175
PSHAa0003 PSHAb0269 0 0 0 0 0 0 225 225
PSHAa0003 PSHAb0357 0 0 0 0 0 0 400 400
PSHAa0003 PSHAb0362 0 0 0 0 0 0 167 167
PSHAa0003 PSHAb0402 142 0 0 0 0 0 112 205
PSHAa0003 PSHAb0424 0 0 263 0 0 0 0 263
PSHAa0003 PSHAb0453 0 0 0 0 0 0 188 188
PSHAa0003 PSHAb0498 0 0 182 0 0 0 0 182
PSHAa0003 PSHAb0503 69 0 200 0 0 0 0 223
PSHAa0003 PSHAb0508 0 0 507 0 0 0 0 507
PSHAa0003 PSHAb0515 0 0 462 0 0 0 0 462
PSHAa0003 PSHAb0526 0 0 151 0 0 0 0 151
PSHAa0003 PSHAb0527 0 0 152 0 0 0 0 152
PSHAa0003 PSHAb0536 0 0 0 0 0 0 167 167
PSHAa0003 PSHAb0537 0 0 0 0 0 0 196 196
PSHAa0004 PSHAa0001 921 0 0 76 0 0 836 987
PSHAa0004 PSHAa0002 928 0 329 332 0 713 836 998
PSHAa0004 PSHAa0003 942 0 0 199 0 0 822 991
PSHAa0004 PSHAa0005 542 0 0 91 0 0 0 566
PSHAa0004 PSHAa0006 542 0 0 92 216 0 0 646
PSHAa0004 PSHAa0007 396 0 0 0 0 0 0 396
PSHAa0004 PSHAa0008 305 0 0 0 0 0 0 305
PSHAa0004 PSHAa0011 0 0 0 0 0 0 152 152
PSHAa0004 PSHAa0022 0 0 0 93 0 0 222 264
PSHAa0004 PSHAa0025 0 0 0 0 0 0 167 167
PSHAa0004 PSHAa0027 0 0 0 0 0 0 167 167
PSHAa0004 PSHAa0029 0 0 0 0 0 0 345 345
PSHAa0004 PSHAa0031 0 0 0 0 88 0 571 592
PSHAa0004 PSHAa0048 66 0 0 0 0 0 834 838
PSHAa0004 PSHAa0092 0 0 0 0 0 0 169 169
PSHAa0004 PSHAa0093 0 0 217 0 0 0 155 310
PSHAa0004 PSHAa0098 70 0 0 74 0 0 189 240
PSHAa0004 PSHAa0099 0 0 0 0 0 0 396 396
PSHAa0004 PSHAa0104 65 0 0 68 0 0 169 212
PSHAa0004 PSHAa0109 0 0 0 0 195 0 133 272
PSHAa0004 PSHAa0113 0 0 421 0 72 0 128 490
PSHAa0004 PSHAa0114 0 0 0 0 195 0 133 272
PSHAa0004 PSHAa0122 0 0 220 130 177 0 247 523
PSHAa0004 PSHAa0130 0 0 0 0 0 0 191 191
PSHAa0004 PSHAa0143 0 0 170 73 0 0 167 303
PSHAa0004 PSHAa0144 0 0 0 97 0 0 400 435
PSHAa0004 PSHAa0145 0 0 0 90 79 0 400 453
PSHAa0004 PSHAa0146 0 0 0 0 88 0 400 429
PSHAa0004 PSHAa0147 0 0 0 0 72 0 727 735
PSHAa0004 PSHAa0148 0 0 0 95 0 0 401 434
PSHAa0004 PSHAa0149 0 0 0 81 0 0 400 425
PSHAa0004 PSHAa0150 0 0 156 93 0 0 400 500
PSHAa0004 PSHAa0151 0 0 0 75 0 0 400 421
PSHAa0004 PSHAa0152 0 0 0 90 0 0 398 428
PSHAa0004 PSHAa0153 0 0 197 81 0 0 400 518
PSHAa0004 PSHAa0155 0 0 0 0 0 0 201 201
PSHAa0004 PSHAa0161 699 0 0 0 0 0 154 734
PSHAa0004 PSHAa0163 0 0 0 0 0 0 173 173
PSHAa0004 PSHAa0166 0 0 0 0 0 0 594 594
PSHAa0004 PSHAa0167 66 0 0 120 0 0 168 256
PSHAa0004 PSHAa0178 0 0 0 0 0 0 154 154
PSHAa0004 PSHAa0180 0 0 0 0 0 0 229 229
PSHAa0004 PSHAa0184 0 0 0 0 0 0 171 171
PSHAa0004 PSHAa0194 0 0 0 0 0 0 167 167
PSHAa0004 PSHAa0214 0 0 0 0 0 0 171 171
PSHAa0004 PSHAa0217 0 0 0 98 0 0 423 457
PSHAa0004 PSHAa0218 0 0 0 0 0 0 400 400
PSHAa0004 PSHAa0219 0 0 0 0 0 0 400 400
PSHAa0004 PSHAa0220 0 0 0 0 88 0 400 429
PSHAa0004 PSHAa0221 0 0 0 0 0 0 201 201
PSHAa0004 PSHAa0222 0 0 168 195 0 0 879 912
PSHAa0004 PSHAa0223 0 0 0 134 0 0 836 851
PSHAa0004 PSHAa0224 0 0 0 0 0 0 536 536
PSHAa0004 PSHAa0225 0 0 0 0 0 0 400 400
PSHAa0004 PSHAa0226 0 0 0 64 0 0 828 832
PSHAa0004 PSHAa0227 0 0 0 93 82 0 688 718
PSHAa0004 PSHAa0233 242 0 0 0 0 0 0 242
PSHAa0004 PSHAa0248 0 0 0 0 72 0 128 156
PSHAa0004 PSHAa0249 0 0 0 0 72 0 128 156
PSHAa0004 PSHAa0252 0 0 0 0 0 0 190 190
PSHAa0004 PSHAa0258 89 0 0 0 0 0 167 208
PSHAa0004 PSHAa0259 0 0 0 0 0 0 819 819
PSHAa0004 PSHAa0260 66 0 0 0 0 0 364 380
PSHAa0004 PSHAa0269 0 0 328 0 0 0 525 667
PSHAa0004 PSHAa0270 240 0 0 0 0 0 0 240
PSHAa0004 PSHAa0271 0 0 0 0 0 0 400 400
PSHAa0004 PSHAa0291 0 0 150 0 0 0 0 150
PSHAa0004 PSHAa0310 0 0 0 0 0 0 244 244
PSHAa0004 PSHAa0311 0 0 0 0 0 0 254 254
PSHAa0004 PSHAa0318 0 0 0 0 0 0 169 169
PSHAa0004 PSHAa0321 0 0 175 0 0 0 0 175
PSHAa0004 PSHAa0322 0 0 0 0 0 0 227 227
PSHAa0004 PSHAa0336 0 0 0 98 191 0 0 239
PSHAa0004 PSHAa0345 0 0 263 75 0 0 0 289
PSHAa0004 PSHAa0349 71 0 198 93 441 0 836 926
PSHAa0004 PSHAa0350 0 0 200 0 141 0 836 877
PSHAa0004 PSHAa0353 0 0 194 80 0 0 0 226
PSHAa0004 PSHAa0354 0 0 0 130 0 0 397 452
PSHAa0004 PSHAa0355 71 0 0 0 0 0 139 165
PSHAa0004 PSHAa0356 0 0 0 0 0 0 181 181
PSHAa0004 PSHAa0357 70 0 259 0 441 0 216 657
PSHAa0004 PSHAa0361 68 0 0 0 0 0 551 563
PSHAa0004 PSHAa0366 0 0 0 0 0 0 219 219
PSHAa0004 PSHAa0370 238 0 0 0 0 0 0 238
PSHAa0004 PSHAa0375 0 0 0 0 0 0 165 165
PSHAa0004 PSHAa0377 0 0 0 0 956 0 110 959
PSHAa0004 PSHAa0378 242 0 0 0 0 0 0 242
PSHAa0004 PSHAa0379 0 0 0 0 112 0 185 245
PSHAa0004 PSHAa0388 0 0 0 0 0 0 185 185
PSHAa0004 PSHAa0393 0 0 0 71 0 0 170 195
PSHAa0004 PSHAa0510 0 0 0 0 195 0 133 272
PSHAa0004 PSHAa0514 0 0 0 0 0 0 246 246
PSHAa0004 PSHAa0516 0 0 0 0 0 0 277 277
PSHAa0004 PSHAa0518 0 0 0 75 0 0 246 272
PSHAa0004 PSHAa0531 0 0 0 0 0 0 167 167
PSHAa0004 PSHAa0533 0 0 0 0 0 0 246 246
PSHAa0004 PSHAa0534 0 0 0 0 0 0 195 195
PSHAa0004 PSHAa0545 0 0 0 0 0 0 330 330
PSHAa0004 PSHAa0548 0 0 0 0 0 0 167 167
PSHAa0004 PSHAa0551 0 0 0 0 0 0 165 165
PSHAa0004 PSHAa0554 0 0 0 0 0 0 238 238
PSHAa0004 PSHAa0558 0 0 0 0 0 0 173 173
PSHAa0004 PSHAa0560 0 0 0 0 0 0 213 213
PSHAa0004 PSHAa0577 0 0 0 0 0 0 151 151
PSHAa0004 PSHAa0585 0 0 0 0 0 0 181 181
PSHAa0004 PSHAa0589 0 0 0 69 0 0 155 179
PSHAa0004 PSHAa0594 0 0 0 0 0 0 459 459
PSHAa0004 PSHAa0596 0 0 0 0 0 0 174 174
PSHAa0004 PSHAa0597 0 0 0 0 0 0 221 221
PSHAa0004 PSHAa0601 0 0 0 0 75 0 137 167
PSHAa0004 PSHAa0605 0 0 0 0 0 0 167 167
PSHAa0004 PSHAa0606 0 0 206 0 0 0 138 286
PSHAa0004 PSHAa0622 0 0 0 0 0 0 173 173
PSHAa0004 PSHAa0628 0 0 0 0 0 0 165 165
PSHAa0004 PSHAa0633 0 0 0 0 0 0 171 171
PSHAa0004 PSHAa0635 0 0 0 0 0 0 605 605
PSHAa0004 PSHAa0641 0 0 0 0 195 0 133 272
PSHAa0004 PSHAa0647 0 0 169 0 0 0 0 169
PSHAa0004 PSHAa0648 66 0 0 65 0 0 232 270
PSHAa0004 PSHAa0649 64 0 0 210 0 0 547 635
PSHAa0004 PSHAa0655 0 0 0 0 479 0 178 553
PSHAa0004 PSHAa0656 0 0 0 0 0 0 561 561
PSHAa0004 PSHAa0670 0 0 0 76 580 0 200 662
PSHAa0004 PSHAa0671 0 0 0 0 0 0 171 171
PSHAa0004 PSHAa0691 71 0 0 69 441 0 723 848
PSHAa0004 PSHAa0692 0 0 406 131 140 0 462 729
PSHAa0004 PSHAa0694 64 0 0 88 72 0 872 885
PSHAa0004 PSHAa0698 0 0 0 0 0 0 201 201
PSHAa0004 PSHAa0701 0 0 209 0 0 0 0 209
PSHAa0004 PSHAa0713 0 0 214 0 0 0 0 214
PSHAa0004 PSHAa0730 0 0 153 113 0 0 810 844
PSHAa0004 PSHAa0731 0 0 214 67 0 0 70 258
PSHAa0004 PSHAa0732 0 0 0 0 0 0 243 243
PSHAa0004 PSHAa0734 0 0 0 0 0 0 171 171
PSHAa0004 PSHAa0736 0 0 193 0 0 0 0 193
PSHAa0004 PSHAa0741 0 0 0 0 0 0 709 709
PSHAa0004 PSHAa0742 0 0 0 0 73 0 436 454
PSHAa0004 PSHAa0749 0 0 0 355 0 0 192 456
PSHAa0004 PSHAa0778 0 0 0 0 0 0 167 167
PSHAa0004 PSHAa0779 0 0 0 0 0 0 165 165
PSHAa0004 PSHAa0781 0 0 0 0 0 0 291 291
PSHAa0004 PSHAa0782 0 0 0 0 0 0 237 237
PSHAa0004 PSHAa0787 0 0 0 0 0 0 173 173
PSHAa0004 PSHAa0789 0 0 177 0 0 0 0 177
PSHAa0004 PSHAa0790 0 0 0 0 0 0 173 173
PSHAa0004 PSHAa0809 341 0 0 0 0 0 100 381
PSHAa0004 PSHAa0810 0 0 0 0 82 0 120 157
PSHAa0004 PSHAa0812 0 0 0 0 0 0 205 205
PSHAa0004 PSHAa0813 0 0 0 0 0 0 195 195
PSHAa0004 PSHAa0815 0 0 0 0 0 0 169 169
PSHAa0004 PSHAa0816 0 0 0 0 0 0 167 167
PSHAa0004 PSHAa0828 0 0 0 0 72 0 128 156
PSHAa0004 PSHAa0839 0 0 0 0 0 0 204 204
PSHAa0004 PSHAa0841 0 0 0 0 401 0 245 528
PSHAa0004 PSHAa0844 0 0 0 0 0 0 179 179
PSHAa0004 PSHAa0848 0 0 174 0 0 0 0 174
PSHAa0004 PSHAa0849 0 0 0 0 0 0 189 189
PSHAa0004 PSHAa0853 0 0 0 0 0 0 165 165
PSHAa0004 PSHAa0861 0 0 0 0 0 0 165 165
PSHAa0004 PSHAa0865 0 0 0 0 0 0 698 698
PSHAa0004 PSHAa0869 0 0 312 0 0 0 0 312
PSHAa0004 PSHAa0870 0 0 0 64 0 0 400 414
PSHAa0004 PSHAa0871 0 0 321 0 0 0 290 497
PSHAa0004 PSHAa0873 0 0 0 0 0 0 596 596
PSHAa0004 PSHAa0891 0 0 157 0 0 0 0 157
PSHAa0004 PSHAa0892 0 0 0 0 0 0 173 173
PSHAa0004 PSHAa0910 0 0 0 114 0 0 107 174
PSHAa0004 PSHAa0913 0 0 311 0 74 0 120 389
PSHAa0004 PSHAa0914 0 0 0 0 0 0 546 546
PSHAa0004 PSHAa0917 0 0 0 0 0 0 183 183
PSHAa0004 PSHAa0918 0 0 0 99 0 0 790 802
PSHAa0004 PSHAa0919 0 0 0 0 0 0 169 169
PSHAa0004 PSHAa0931 0 0 0 0 0 0 169 169
PSHAa0004 PSHAa0935 0 0 217 0 0 0 298 426
PSHAa0004 PSHAa0942 0 0 0 135 0 0 400 458
PSHAa0004 PSHAa0944 67 0 0 0 0 0 400 416
PSHAa0004 PSHAa0946 0 0 178 0 0 0 558 621
PSHAa0004 PSHAa0947 0 0 251 0 0 0 401 532
PSHAa0004 PSHAa0949 98 0 0 0 0 0 139 190
PSHAa0004 PSHAa0950 86 0 0 0 0 0 142 182
PSHAa0004 PSHAa0953 317 0 0 0 0 0 0 317
PSHAa0004 PSHAa0967 0 0 0 0 0 0 152 152
PSHAa0004 PSHAa0983 0 0 0 0 73 0 199 225
PSHAa0004 PSHAa0987 0 0 207 0 0 0 0 207
PSHAa0004 PSHAa0990 0 0 0 0 195 0 133 272
PSHAa0004 PSHAa0996 0 0 170 0 0 0 137 253
PSHAa0004 PSHAa0997 0 0 0 114 0 0 803 817
PSHAa0004 PSHAa0999 98 0 152 76 590 0 118 697
PSHAa0004 PSHAa1000 0 0 0 0 0 0 400 400
PSHAa0004 PSHAa1007 0 0 0 0 0 0 165 165
PSHAa0004 PSHAa1023 0 0 0 0 0 0 167 167
PSHAa0004 PSHAa1024 0 0 0 0 0 0 205 205
PSHAa0004 PSHAa1025 0 0 0 0 0 0 199 199
PSHAa0004 PSHAa1029 0 0 0 0 0 0 435 435
PSHAa0004 PSHAa1031 98 0 0 95 0 0 622 664
PSHAa0004 PSHAa1051 0 0 0 91 259 0 247 448
PSHAa0004 PSHAa1052 68 0 166 0 0 0 0 189
PSHAa0004 PSHAa1053 0 0 0 0 0 0 400 400
PSHAa0004 PSHAa1054 0 0 0 86 95 0 236 312
PSHAa0004 PSHAa1055 67 0 0 93 0 0 177 242
PSHAa0004 PSHAa1058 0 0 0 99 0 0 247 292
PSHAa0004 PSHAa1081 0 0 0 259 566 0 102 685
PSHAa0004 PSHAa1082 0 0 0 0 0 0 191 191
PSHAa0004 PSHAa1083 0 0 0 0 0 0 262 262
PSHAa0004 PSHAa1093 0 0 0 0 0 0 174 174
PSHAa0004 PSHAa1099 0 0 0 0 0 0 192 192
PSHAa0004 PSHAa1110 66 0 374 0 0 0 286 546
PSHAa0004 PSHAa1144 70 0 0 0 175 0 0 199
PSHAa0004 PSHAa1145 0 0 253 0 0 0 0 253
PSHAa0004 PSHAa1165 0 0 0 0 0 0 188 188
PSHAa0004 PSHAa1166 71 0 0 99 0 0 93 174
PSHAa0004 PSHAa1183 0 0 0 0 249 0 155 338
PSHAa0004 PSHAa1184 0 0 0 0 0 0 167 167
PSHAa0004 PSHAa1201 0 0 0 0 0 0 769 769
PSHAa0004 PSHAa1203 0 0 0 0 0 0 398 398
PSHAa0004 PSHAa1207 0 0 0 0 0 0 240 240
PSHAa0004 PSHAa1215 0 0 0 0 0 0 246 246
PSHAa0004 PSHAa1218 0 0 0 0 0 0 463 463
PSHAa0004 PSHAa1221 0 0 0 0 0 0 256 256
PSHAa0004 PSHAa1222 0 0 367 0 0 0 247 502
PSHAa0004 PSHAa1227 0 0 0 168 0 0 209 313
PSHAa0004 PSHAa1228 0 0 0 66 0 0 328 345
PSHAa0004 PSHAa1230 89 0 0 0 0 0 200 240
PSHAa0004 PSHAa1239 0 0 0 0 0 0 213 213
PSHAa0004 PSHAa1250 0 0 0 0 0 0 246 246
PSHAa0004 PSHAa1270 259 0 0 0 0 0 119 319
PSHAa0004 PSHAa1283 0 0 155 0 130 0 0 233
PSHAa0004 PSHAa1287 0 0 0 85 0 0 166 204
PSHAa0004 PSHAa1289 0 0 0 0 0 0 198 198
PSHAa0004 PSHAa1293 0 0 0 0 0 0 188 188
PSHAa0004 PSHAa1310 0 0 191 67 0 0 70 236
PSHAa0004 PSHAa1317 0 0 0 92 0 0 558 581
PSHAa0004 PSHAa1323 71 0 0 0 0 0 164 190
PSHAa0004 PSHAa1331 0 0 0 0 0 0 313 313
PSHAa0004 PSHAa1339 0 0 0 171 0 0 167 279
PSHAa0004 PSHAa1348 0 0 0 90 0 0 900 905
PSHAa0004 PSHAa1368 0 0 0 0 0 0 340 340
PSHAa0004 PSHAa1371 0 0 0 0 0 0 191 191
PSHAa0004 PSHAa1374 64 0 163 0 0 0 0 183
PSHAa0004 PSHAa1396 0 0 344 0 0 0 237 478
PSHAa0004 PSHAa1397 70 0 0 0 74 0 256 303
PSHAa0004 PSHAa1399 0 0 0 0 0 0 400 400
PSHAa0004 PSHAa1406 0 0 169 0 0 0 169 279
PSHAa0004 PSHAa1407 0 0 0 0 0 0 171 171
PSHAa0004 PSHAa1417 0 0 0 333 0 0 196 440
PSHAa0004 PSHAa1418 0 0 0 446 0 0 198 536
PSHAa0004 PSHAa1421 693 3 782 210 956 0 977 999
PSHAa0004 PSHAa1423 90 0 0 0 88 0 223 298
PSHAa0004 PSHAa1425 0 0 0 169 0 0 0 169
PSHAa0004 PSHAa1426 0 0 0 85 0 0 166 204
PSHAa0004 PSHAa1429 0 0 0 0 0 0 167 167
PSHAa0004 PSHAa1432 0 0 0 0 195 0 133 272
PSHAa0004 PSHAa1435 0 0 0 69 0 0 155 179
PSHAa0004 PSHAa1501 0 0 267 0 0 0 120 327
PSHAa0004 PSHAa1566 0 0 0 0 0 0 254 254
PSHAa0004 PSHAa1599 71 0 0 0 0 0 266 288
PSHAa0004 PSHAa1614 0 0 0 0 0 0 198 198
PSHAa0004 PSHAa1616 0 0 0 0 0 0 246 246
PSHAa0004 PSHAa1642 0 0 0 0 0 0 167 167
PSHAa0004 PSHAa1646 0 0 0 68 0 0 175 198
PSHAa0004 PSHAa1647 0 0 0 98 0 0 489 519
PSHAa0004 PSHAa1648 0 0 0 0 0 0 167 167
PSHAa0004 PSHAa1653 0 0 0 0 0 0 796 796
PSHAa0004 PSHAa1661 0 0 200 0 0 0 201 333
PSHAa0004 PSHAa1669 0 0 0 0 0 0 523 523
PSHAa0004 PSHAa1676 0 0 0 0 87 0 168 207
PSHAa0004 PSHAa1698 0 0 0 0 0 0 201 201
PSHAa0004 PSHAa1712 319 0 425 0 0 0 563 813
PSHAa0004 PSHAa1716 0 0 0 0 611 0 324 725
PSHAa0004 PSHAa1722 0 0 0 0 351 0 0 351
PSHAa0004 PSHAa1724 0 0 0 0 0 0 246 246
PSHAa0004 PSHAa1726 0 0 0 0 0 0 167 167
PSHAa0004 PSHAa1735 0 0 0 0 0 0 167 167
PSHAa0004 PSHAa1737 0 0 0 0 0 0 440 440
PSHAa0004 PSHAa1743 0 0 0 0 0 0 174 174
PSHAa0004 PSHAa1757 0 0 0 0 0 0 428 428
PSHAa0004 PSHAa1759 0 0 0 0 0 0 183 183
PSHAa0004 PSHAa1769 0 0 0 0 0 0 190 190
PSHAa0004 PSHAa1774 0 0 0 0 0 0 398 398
PSHAa0004 PSHAa1800 0 0 0 0 0 0 169 169
PSHAa0004 PSHAa1802 155 0 0 103 255 0 167 466
PSHAa0004 PSHAa1803 267 0 0 91 0 0 65 322
PSHAa0004 PSHAa1805 259 0 242 0 0 0 119 461
PSHAa0004 PSHAa1810 68 0 0 0 0 0 196 218
PSHAa0004 PSHAa1815 0 0 0 0 73 0 170 197
PSHAa0004 PSHAa1857 0 0 0 68 0 0 185 207
PSHAa0004 PSHAa1858 66 0 0 0 0 0 439 453
PSHAa0004 PSHAa1871 68 0 0 0 0 0 201 223
PSHAa0004 PSHAa1875 0 0 0 89 0 0 273 309
PSHAa0004 PSHAa1876 0 0 0 0 0 0 198 198
PSHAa0004 PSHAa1877 109 0 0 0 0 0 255 307
PSHAa0004 PSHAa1890 0 0 236 130 177 0 167 483
PSHAa0004 PSHAa1900 0 0 0 0 0 0 340 340
PSHAa0004 PSHAa1902 0 0 0 85 0 0 166 204
PSHAa0004 PSHAa1903 143 0 0 0 0 0 145 235
PSHAa0004 PSHAa1904 93 0 0 67 0 0 419 465
PSHAa0004 PSHAa1905 692 0 0 72 0 0 167 741
PSHAa0004 PSHAa1915 0 0 0 0 0 0 248 248
PSHAa0004 PSHAa1930 0 0 0 0 195 0 133 272
PSHAa0004 PSHAa1938 0 0 0 254 0 0 0 254
PSHAa0004 PSHAa1947 66 0 0 0 0 0 192 213
PSHAa0004 PSHAa1948 0 0 401 0 0 0 124 452
PSHAa0004 PSHAa1963 0 0 0 69 0 0 231 253
PSHAa0004 PSHAa1964 0 0 0 0 0 0 191 191
PSHAa0004 PSHAa1980 335 0 0 0 0 0 0 335
PSHAa0004 PSHAa1996 0 0 0 69 0 0 155 179
PSHAa0004 PSHAa2010 0 0 193 0 0 0 0 193
PSHAa0004 PSHAa2015 0 0 239 0 0 0 618 696
PSHAa0004 PSHAa2016 82 0 0 167 0 0 175 314
PSHAa0004 PSHAa2023 0 0 0 0 0 0 167 167
PSHAa0004 PSHAa2024 0 0 0 0 0 0 194 194
PSHAa0004 PSHAa2030 0 0 0 109 0 0 197 253
PSHAa0004 PSHAa2033 0 0 0 0 0 0 248 248
PSHAa0004 PSHAa2034 0 0 164 0 0 0 0 164
PSHAa0004 PSHAa2035 0 0 0 76 0 0 255 282
PSHAa0004 PSHAa2036 0 0 166 0 74 0 400 496
PSHAa0004 PSHAa2059 0 0 0 85 0 0 215 251
PSHAa0004 PSHAa2060 0 0 161 0 0 0 225 321
PSHAa0004 PSHAa2061 0 0 0 0 0 0 199 199
PSHAa0004 PSHAa2062 0 0 0 80 83 0 199 265
PSHAa0004 PSHAa2063 0 0 0 75 0 0 185 213
PSHAa0004 PSHAa2064 152 0 319 0 0 0 167 476
PSHAa0004 PSHAa2065 0 0 0 80 0 0 595 611
PSHAa0004 PSHAa2070 0 0 0 0 0 0 183 183
PSHAa0004 PSHAa2074 0 0 0 91 0 0 106 152
PSHAa0004 PSHAa2075 0 0 0 0 0 0 197 197
PSHAa0004 PSHAa2094 67 0 0 0 0 0 136 159
PSHAa0004 PSHAa2114 0 0 0 69 0 0 155 179
PSHAa0004 PSHAa2161 0 0 0 0 0 0 167 167
PSHAa0004 PSHAa2176 0 0 0 0 72 0 198 223
PSHAa0004 PSHAa2184 68 0 0 0 0 0 201 223
PSHAa0004 PSHAa2195 0 0 0 0 0 0 165 165
PSHAa0004 PSHAa2216 70 0 0 0 175 0 0 199
PSHAa0004 PSHAa2226 0 0 0 98 191 0 0 239
PSHAa0004 PSHAa2227 0 0 0 0 0 0 400 400
PSHAa0004 PSHAa2231 0 0 0 91 0 0 158 201
PSHAa0004 PSHAa2254 0 0 0 90 0 0 226 265
PSHAa0004 PSHAa2255 0 0 0 0 0 0 159 159
PSHAa0004 PSHAa2273 0 0 0 0 0 0 213 213
PSHAa0004 PSHAa2282 71 0 0 0 0 0 167 193
PSHAa0004 PSHAa2287 0 0 0 89 0 0 195 235
PSHAa0004 PSHAa2289 0 0 0 0 0 0 227 227
PSHAa0004 PSHAa2290 0 0 0 0 0 0 167 167
PSHAa0004 PSHAa2303 340 0 0 0 0 0 0 340
PSHAa0004 PSHAa2315 0 0 0 0 0 0 154 154
PSHAa0004 PSHAa2323 0 0 0 0 0 0 169 169
PSHAa0004 PSHAa2330 0 0 0 69 0 0 276 297
PSHAa0004 PSHAa2345 0 0 0 89 0 0 167 208
PSHAa0004 PSHAa2356 0 0 0 89 0 0 191 231
PSHAa0004 PSHAa2361 0 0 0 89 0 0 167 208
PSHAa0004 PSHAa2366 0 0 0 0 0 0 165 165
PSHAa0004 PSHAa2370 0 0 0 0 0 0 165 165
PSHAa0004 PSHAa2371 0 0 0 72 0 0 187 213
PSHAa0004 PSHAa2376 0 0 162 106 0 0 395 507
PSHAa0004 PSHAa2377 0 0 0 0 0 0 194 194
PSHAa0004 PSHAa2379 0 0 0 0 0 0 190 190
PSHAa0004 PSHAa2389 0 0 0 0 0 0 477 477
PSHAa0004 PSHAa2395 0 0 0 0 74 0 120 150
PSHAa0004 PSHAa2398 0 0 0 0 0 0 173 173
PSHAa0004 PSHAa2413 0 0 0 0 0 0 330 330
PSHAa0004 PSHAa2417 0 0 0 0 0 0 169 169
PSHAa0004 PSHAa2425 0 0 0 0 0 0 598 598
PSHAa0004 PSHAa2435 0 0 224 0 0 0 577 657
PSHAa0004 PSHAa2439 0 0 0 0 0 0 239 239
PSHAa0004 PSHAa2440 64 0 0 0 0 0 400 414
PSHAa0004 PSHAa2443 71 0 0 64 0 0 400 432
PSHAa0004 PSHAa2444 0 0 0 0 0 0 201 201
PSHAa0004 PSHAa2473 0 0 0 0 0 0 175 175
PSHAa0004 PSHAa2480 0 0 0 0 171 0 0 171
PSHAa0004 PSHAa2492 0 0 0 0 87 0 168 207
PSHAa0004 PSHAa2498 0 0 0 0 0 0 193 193
PSHAa0004 PSHAa2499 253 0 194 0 0 0 597 736
PSHAa0004 PSHAa2500 156 0 0 0 0 0 390 463
PSHAa0004 PSHAa2501 0 0 0 82 0 0 170 205
PSHAa0004 PSHAa2502 0 0 0 0 0 0 535 535
PSHAa0004 PSHAa2504 0 0 0 0 0 0 398 398
PSHAa0004 PSHAa2505 0 0 0 0 0 0 192 192
PSHAa0004 PSHAa2506 0 0 0 0 0 0 400 400
PSHAa0004 PSHAa2507 0 0 0 0 0 0 400 400
PSHAa0004 PSHAa2509 0 0 0 84 0 0 400 426
PSHAa0004 PSHAa2510 0 0 0 0 0 0 199 199
PSHAa0004 PSHAa2512 0 0 0 135 0 0 63 154
PSHAa0004 PSHAa2531 0 0 154 0 0 0 400 470
PSHAa0004 PSHAa2532 0 0 0 0 0 0 400 400
PSHAa0004 PSHAa2538 0 0 0 0 0 0 281 281
PSHAa0004 PSHAa2551 0 0 0 0 0 0 256 256
PSHAa0004 PSHAa2561 63 0 0 104 0 0 240 306
PSHAa0004 PSHAa2562 0 0 179 0 0 0 0 179
PSHAa0004 PSHAa2564 0 0 0 0 0 0 177 177
PSHAa0004 PSHAa2572 0 0 0 89 746 0 898 974
PSHAa0004 PSHAa2579 0 0 0 0 0 0 185 185
PSHAa0004 PSHAa2583 0 0 0 0 0 0 165 165
PSHAa0004 PSHAa2584 70 0 0 0 0 0 133 159
PSHAa0004 PSHAa2585 693 28 780 210 803 0 960 999
PSHAa0004 PSHAa2587 0 0 152 0 177 0 163 414
PSHAa0004 PSHAa2588 237 0 0 0 0 0 0 237
PSHAa0004 PSHAa2589 161 0 0 0 0 0 107 218
PSHAa0004 PSHAa2592 0 0 0 0 0 0 546 546
PSHAa0004 PSHAa2599 0 0 0 0 0 0 167 167
PSHAa0004 PSHAa2624 0 0 0 75 244 0 0 270
PSHAa0004 PSHAa2634 0 0 155 0 0 0 0 155
PSHAa0004 PSHAa2635 93 0 408 0 0 0 239 555
PSHAa0004 PSHAa2639 0 0 0 98 0 0 167 216
PSHAa0004 PSHAa2641 0 0 0 0 0 0 400 400
PSHAa0004 PSHAa2642 0 0 0 0 0 0 400 400
PSHAa0004 PSHAa2651 0 0 164 0 0 0 0 164
PSHAa0004 PSHAa2653 0 0 0 124 0 0 172 243
PSHAa0004 PSHAa2654 69 0 292 134 0 0 460 650
PSHAa0004 PSHAa2655 0 0 0 66 0 0 400 415
PSHAa0004 PSHAa2656 0 0 155 63 0 0 400 483
PSHAa0004 PSHAa2657 143 0 0 74 0 0 0 172
PSHAa0004 PSHAa2658 151 0 0 0 0 0 176 270
PSHAa0004 PSHAa2661 0 0 0 0 0 0 198 198
PSHAa0004 PSHAa2667 0 0 379 0 72 0 167 478
PSHAa0004 PSHAa2675 0 0 0 0 0 0 150 150
PSHAa0004 PSHAa2681 0 0 0 0 0 0 183 183
PSHAa0004 PSHAa2682 0 0 0 0 0 0 531 531
PSHAa0004 PSHAa2692 242 0 0 0 0 0 0 242
PSHAa0004 PSHAa2707 0 0 317 72 0 0 493 650
PSHAa0004 PSHAa2708 0 0 0 0 0 0 246 246
PSHAa0004 PSHAa2714 0 0 0 0 88 0 171 211
PSHAa0004 PSHAa2722 0 0 0 0 0 0 190 190
PSHAa0004 PSHAa2730 0 0 0 130 0 0 166 243
PSHAa0004 PSHAa2731 0 0 0 175 0 0 0 175
PSHAa0004 PSHAa2742 0 0 152 0 0 0 0 152
PSHAa0004 PSHAa2743 0 0 246 0 173 0 351 559
PSHAa0004 PSHAa2745 0 0 0 0 0 0 191 191
PSHAa0004 PSHAa2747 0 0 0 0 0 0 181 181
PSHAa0004 PSHAa2757 0 0 0 230 0 0 201 358
PSHAa0004 PSHAa2762 0 0 230 130 177 0 247 529
PSHAa0004 PSHAa2768 0 0 0 0 0 0 167 167
PSHAa0004 PSHAa2787 92 0 0 0 0 0 259 298
PSHAa0004 PSHAa2790 0 0 0 0 87 0 248 284
PSHAa0004 PSHAa2791 0 0 0 0 0 0 189 189
PSHAa0004 PSHAa2796 0 0 0 0 0 0 169 169
PSHAa0004 PSHAa2799 0 0 0 0 0 0 258 258
PSHAa0004 PSHAa2805 0 0 0 67 0 0 401 417
PSHAa0004 PSHAa2806 0 0 0 0 0 0 833 833
PSHAa0004 PSHAa2807 0 0 0 0 72 0 401 420
PSHAa0004 PSHAa2808 0 0 0 96 0 0 167 214
PSHAa0004 PSHAa2809 0 0 0 65 0 0 401 415
PSHAa0004 PSHAa2810 0 0 0 0 0 0 248 248
PSHAa0004 PSHAa2811 0 0 0 0 0 0 400 400
PSHAa0004 PSHAa2812 0 0 0 89 0 0 154 196
PSHAa0004 PSHAa2813 0 0 0 98 73 0 536 578
PSHAa0004 PSHAa2814 0 0 0 105 0 0 401 440
PSHAa0004 PSHAa2815 0 0 0 64 0 0 400 414
PSHAa0004 PSHAa2816 0 0 0 95 0 0 555 580
PSHAa0004 PSHAa2817 0 0 0 74 0 0 401 421
PSHAa0004 PSHAa2818 0 0 184 69 0 0 400 504
PSHAa0004 PSHAa2819 0 0 0 92 0 0 400 431
PSHAa0004 PSHAa2820 0 0 0 81 0 0 247 278
PSHAa0004 PSHAa2833 0 0 0 0 0 0 213 213
PSHAa0004 PSHAa2841 0 0 0 0 0 0 201 201
PSHAa0004 PSHAa2845 70 0 0 0 0 0 133 159
PSHAa0004 PSHAa2850 0 0 0 0 0 0 201 201
PSHAa0004 PSHAa2851 89 0 0 0 0 0 167 208
PSHAa0004 PSHAa2854 69 0 0 137 0 0 0 162
PSHAa0004 PSHAa2865 0 0 0 0 0 0 400 400
PSHAa0004 PSHAa2872 0 0 0 91 0 0 141 185
PSHAa0004 PSHAa2873 0 0 0 0 0 0 543 543
PSHAa0004 PSHAa2878 0 0 257 0 0 0 121 318
PSHAa0004 PSHAa2893 0 0 0 0 0 0 201 201
PSHAa0004 PSHAa2894 0 0 0 0 0 0 189 189
PSHAa0004 PSHAa2899 0 0 0 0 0 0 580 580
PSHAa0004 PSHAa2911 0 0 0 93 82 0 523 568
PSHAa0004 PSHAa2914 0 0 0 0 0 0 171 171
PSHAa0004 PSHAa2915 0 0 0 0 87 0 132 173
PSHAa0004 PSHAa2923 0 0 0 0 0 0 191 191
PSHAa0004 PSHAa2931 0 0 0 74 0 0 167 195
PSHAa0004 PSHAa2933 0 0 0 0 0 0 169 169
PSHAa0004 PSHAa2940 0 0 0 0 0 0 167 167
PSHAa0004 PSHAa2949 0 0 0 0 0 0 181 181
PSHAa0004 PSHAa2978 0 0 0 0 0 0 167 167
PSHAa0004 PSHAa2979 0 0 0 0 0 0 167 167
PSHAa0004 PSHAa2980 0 0 0 0 0 0 167 167
PSHAa0004 PSHAa2981 0 0 0 0 171 0 0 171
PSHAa0004 PSHAa2983 0 0 0 0 195 0 133 272
PSHAa0004 PSHAa2994 0 0 0 0 0 0 340 340
PSHAa0004 PSHAa2998 0 0 0 0 0 0 152 152
PSHAa0004 PSHAa3006 0 0 0 141 0 0 258 335
PSHAa0004 PSHAa3008 0 0 0 134 81 0 795 822
PSHAa0004 PSHAa3009 0 0 0 90 0 0 171 213
PSHAa0004 PSHAa3010 0 0 0 160 0 0 180 281
PSHAa0004 PSHAa3016 111 0 0 0 0 0 395 439
PSHAa0004 PSHAa3017 71 0 0 0 0 0 266 288
PSHAa0004 PSHAa3018 336 0 0 0 0 0 240 473
PSHAa0004 PSHAa3019 189 0 0 136 0 0 239 420
PSHAa0004 PSHAa3021 318 0 0 76 0 0 536 682
PSHAa0004 PSHAa3022 189 0 0 0 0 0 546 616
PSHAa0004 PSHAa3025 172 0 0 0 0 0 604 658
PSHAa0004 PSHAa3026 190 0 0 0 0 0 185 311
PSHAa0004 PSHAb0001 0 0 0 0 0 0 167 167
PSHAa0004 PSHAb0002 0 0 0 0 0 0 167 167
PSHAa0004 PSHAb0003 0 0 0 75 244 0 0 270
PSHAa0004 PSHAb0012 0 0 0 0 0 0 221 221
PSHAa0004 PSHAb0035 0 0 0 0 0 0 186 186
PSHAa0004 PSHAb0039 0 0 0 75 244 0 0 270
PSHAa0004 PSHAb0054 0 0 0 134 0 0 64 154
PSHAa0004 PSHAb0055 0 0 0 101 0 0 109 164
PSHAa0004 PSHAb0061 0 0 0 67 0 0 255 275
PSHAa0004 PSHAb0066 0 0 168 0 0 0 0 168
PSHAa0004 PSHAb0067 0 0 163 0 0 0 0 163
PSHAa0004 PSHAb0078 0 0 0 0 0 0 167 167
PSHAa0004 PSHAb0080 0 0 0 0 0 0 171 171
PSHAa0004 PSHAb0096 0 0 0 134 0 0 64 154
PSHAa0004 PSHAb0119 0 0 0 89 746 0 898 974
PSHAa0004 PSHAb0121 0 0 152 0 0 0 0 152
PSHAa0004 PSHAb0127 88 0 0 87 0 0 849 863
PSHAa0004 PSHAb0128 0 0 0 0 0 0 167 167
PSHAa0004 PSHAb0134 0 0 0 74 77 0 241 294
PSHAa0004 PSHAb0137 0 0 0 0 0 0 239 239
PSHAa0004 PSHAb0141 0 0 0 66 216 0 0 236
PSHAa0004 PSHAb0142 0 0 159 0 0 0 184 284
PSHAa0004 PSHAb0156 0 0 0 0 0 0 167 167
PSHAa0004 PSHAb0162 0 0 156 0 89 0 0 198
PSHAa0004 PSHAb0163 0 0 0 0 72 0 128 156
PSHAa0004 PSHAb0182 0 0 0 0 0 0 459 459
PSHAa0004 PSHAb0205 0 0 0 0 0 0 440 440
PSHAa0004 PSHAb0231 0 0 0 85 0 0 170 208
PSHAa0004 PSHAb0265 0 0 0 0 0 0 204 204
PSHAa0004 PSHAb0266 0 0 0 0 0 0 160 160
PSHAa0004 PSHAb0277 0 0 208 0 0 0 0 208
PSHAa0004 PSHAb0294 0 0 0 373 0 0 166 454
PSHAa0004 PSHAb0306 175 0 0 0 0 0 0 175
PSHAa0004 PSHAb0323 0 0 0 0 0 0 189 189
PSHAa0004 PSHAb0324 0 0 0 0 0 0 213 213
PSHAa0004 PSHAb0325 0 0 0 0 0 0 173 173
PSHAa0004 PSHAb0357 0 0 524 0 72 0 818 912
PSHAa0004 PSHAb0358 0 0 610 0 0 0 199 674
PSHAa0004 PSHAb0362 0 0 0 0 0 0 173 173
PSHAa0004 PSHAb0370 0 0 0 0 0 0 175 175
PSHAa0004 PSHAb0371 0 0 0 0 0 0 213 213
PSHAa0004 PSHAb0377 0 0 0 78 247 0 0 276
PSHAa0004 PSHAb0384 0 0 0 0 0 0 167 167
PSHAa0004 PSHAb0386 0 0 0 0 0 0 167 167
PSHAa0004 PSHAb0387 0 0 0 0 0 0 167 167
PSHAa0004 PSHAb0390 0 0 0 0 0 0 229 229
PSHAa0004 PSHAb0392 70 0 0 0 0 0 133 159
PSHAa0004 PSHAb0411 0 0 0 0 195 0 133 272
PSHAa0004 PSHAb0413 0 0 0 0 0 0 169 169
PSHAa0004 PSHAb0428 0 0 0 0 0 0 167 167
PSHAa0004 PSHAb0438 0 0 0 0 0 0 213 213
PSHAa0004 PSHAb0462 0 0 0 85 0 0 215 251
PSHAa0004 PSHAb0465 0 0 0 0 0 0 201 201
PSHAa0004 PSHAb0468 0 0 245 125 0 0 92 347
PSHAa0004 PSHAb0482 0 0 0 0 0 0 151 151
PSHAa0004 PSHAb0486 0 0 0 0 0 0 213 213
PSHAa0004 PSHAb0491 0 0 0 0 0 0 185 185
PSHAa0004 PSHAb0493 0 0 0 0 0 0 188 188
PSHAa0004 PSHAb0503 0 0 0 0 0 0 574 574
PSHAa0004 PSHAb0536 0 0 0 0 0 0 167 167
PSHAa0004 PSHAb0537 0 0 0 0 0 0 167 167
PSHAa0004 PSHAb0552 0 0 0 0 0 0 196 196
PSHAa0004 PSHAb0557 0 0 0 0 0 0 252 252
PSHAa0005 PSHAa0001 484 0 0 0 0 0 170 554
PSHAa0005 PSHAa0002 502 0 0 0 0 0 119 542
PSHAa0005 PSHAa0003 526 0 0 0 0 0 0 526
PSHAa0005 PSHAa0004 542 0 0 91 0 0 0 566
PSHAa0005 PSHAa0006 944 899 782 134 695 800 259 999
PSHAa0005 PSHAa0007 598 0 0 0 0 0 0 598
PSHAa0005 PSHAa0008 437 0 0 0 0 0 0 437
PSHAa0005 PSHAa0028 154 0 0 0 0 0 0 154
PSHAa0005 PSHAa0133 330 0 0 74 0 0 0 353
PSHAa0005 PSHAa0143 0 0 0 76 0 0 159 189
PSHAa0005 PSHAa0144 0 0 0 72 0 0 171 197
PSHAa0005 PSHAa0145 0 0 0 95 80 0 197 273
PSHAa0005 PSHAa0147 0 0 0 86 0 0 186 224
PSHAa0005 PSHAa0148 0 0 0 94 0 0 181 226
PSHAa0005 PSHAa0149 0 0 0 0 72 0 210 235
PSHAa0005 PSHAa0150 0 0 157 0 88 0 174 309
PSHAa0005 PSHAa0151 0 0 0 0 74 0 191 218
PSHAa0005 PSHAa0153 0 0 0 0 0 0 195 195
PSHAa0005 PSHAa0214 161 0 0 0 0 0 0 161
PSHAa0005 PSHAa0218 0 0 0 87 0 0 198 236
PSHAa0005 PSHAa0220 0 0 0 0 0 0 169 169
PSHAa0005 PSHAa0221 0 0 0 0 0 0 167 167
PSHAa0005 PSHAa0225 0 0 0 0 0 0 196 196
PSHAa0005 PSHAa0226 0 0 0 128 0 0 114 194
PSHAa0005 PSHAa0258 0 0 0 0 0 0 150 150
PSHAa0005 PSHAa0259 0 0 0 0 0 0 175 175
PSHAa0005 PSHAa0260 0 0 0 0 0 0 188 188
PSHAa0005 PSHAa0280 0 0 0 0 0 0 190 190
PSHAa0005 PSHAa0349 350 0 0 73 73 0 0 392
PSHAa0005 PSHAa0350 354 0 0 0 0 0 0 354
PSHAa0005 PSHAa0357 350 0 0 73 73 0 0 392
PSHAa0005 PSHAa0370 98 0 0 98 0 0 0 151
PSHAa0005 PSHAa0511 195 0 0 0 0 0 0 195
PSHAa0005 PSHAa0517 0 0 0 137 0 0 167 250
PSHAa0005 PSHAa0518 0 0 0 181 0 0 0 181
PSHAa0005 PSHAa0545 0 0 165 97 0 0 396 504
PSHAa0005 PSHAa0605 0 0 0 0 0 0 167 167
PSHAa0005 PSHAa0606 0 0 0 0 0 0 199 199
PSHAa0005 PSHAa0634 177 0 0 0 0 0 0 177
PSHAa0005 PSHAa0635 0 0 0 0 0 0 258 258
PSHAa0005 PSHAa0645 67 0 0 0 0 0 167 189
PSHAa0005 PSHAa0648 171 0 0 0 0 0 0 171
PSHAa0005 PSHAa0649 189 0 0 124 0 0 0 259
PSHAa0005 PSHAa0656 0 0 0 0 0 0 366 366
PSHAa0005 PSHAa0670 0 0 0 0 260 0 0 260
PSHAa0005 PSHAa0691 350 0 0 73 73 0 0 392
PSHAa0005 PSHAa0713 330 0 0 74 0 0 0 353
PSHAa0005 PSHAa0730 98 0 0 193 0 0 0 240
PSHAa0005 PSHAa0731 241 0 0 0 0 0 0 241
PSHAa0005 PSHAa0732 67 0 0 0 0 0 167 189
PSHAa0005 PSHAa0733 699 0 156 198 0 0 0 778
PSHAa0005 PSHAa0734 699 0 0 0 0 0 0 699
PSHAa0005 PSHAa0736 0 0 211 0 0 0 0 211
PSHAa0005 PSHAa0759 177 0 0 0 0 0 0 177
PSHAa0005 PSHAa0845 0 0 163 0 0 0 0 163
PSHAa0005 PSHAa0871 93 0 0 0 0 0 138 184
PSHAa0005 PSHAa0918 182 0 278 131 0 0 252 564
PSHAa0005 PSHAa0919 219 0 0 0 0 0 0 219
PSHAa0005 PSHAa0923 0 0 165 0 0 0 0 165
PSHAa0005 PSHAa0935 0 0 0 0 0 0 204 204
PSHAa0005 PSHAa0942 140 0 0 133 0 0 0 222
PSHAa0005 PSHAa0944 242 0 0 0 75 0 128 335
PSHAa0005 PSHAa0945 70 0 0 150 0 0 0 175
PSHAa0005 PSHAa0946 238 0 0 0 0 0 65 257
PSHAa0005 PSHAa0947 143 0 0 0 79 0 107 233
PSHAa0005 PSHAa0991 177 0 0 0 0 0 0 177
PSHAa0005 PSHAa0997 0 0 0 88 0 0 138 180
PSHAa0005 PSHAa0999 0 0 0 74 0 0 169 197
PSHAa0005 PSHAa1023 0 0 0 169 0 0 0 169
PSHAa0005 PSHAa1031 0 0 0 131 0 0 197 272
PSHAa0005 PSHAa1042 349 0 0 0 0 0 0 349
PSHAa0005 PSHAa1043 237 0 0 0 0 0 0 237
PSHAa0005 PSHAa1044 699 0 208 0 0 0 0 751
PSHAa0005 PSHAa1045 699 0 0 0 0 0 0 699
PSHAa0005 PSHAa1058 0 0 0 132 0 0 114 198
PSHAa0005 PSHAa1090 0 0 0 0 0 0 165 165
PSHAa0005 PSHAa1152 347 0 0 0 0 0 0 347
PSHAa0005 PSHAa1173 402 0 0 101 0 0 0 439
PSHAa0005 PSHAa1222 0 0 0 0 0 0 189 189
PSHAa0005 PSHAa1228 0 0 0 0 0 0 181 181
PSHAa0005 PSHAa1230 0 0 0 0 0 0 157 157
PSHAa0005 PSHAa1270 92 0 0 0 0 0 170 214
PSHAa0005 PSHAa1274 325 0 0 0 0 0 0 325
PSHAa0005 PSHAa1295 154 0 0 0 0 0 0 154
PSHAa0005 PSHAa1310 241 0 0 0 0 0 0 241
PSHAa0005 PSHAa1317 0 0 0 170 0 0 505 571
PSHAa0005 PSHAa1345 242 0 0 68 0 0 0 263
PSHAa0005 PSHAa1396 0 0 0 114 0 0 244 301
PSHAa0005 PSHAa1397 0 0 187 76 0 0 167 319
PSHAa0005 PSHAa1398 0 0 0 65 0 0 155 176
PSHAa0005 PSHAa1399 0 0 0 0 0 0 191 191
PSHAa0005 PSHAa1409 242 0 0 68 0 0 86 297
PSHAa0005 PSHAa1417 0 0 0 0 0 0 192 192
PSHAa0005 PSHAa1418 0 0 0 157 0 0 169 269
PSHAa0005 PSHAa1423 0 0 0 131 0 0 139 219
PSHAa0005 PSHAa1429 0 0 283 0 0 0 0 283
PSHAa0005 PSHAa1573 339 0 0 0 0 0 0 339
PSHAa0005 PSHAa1605 0 0 0 0 0 0 167 167
PSHAa0005 PSHAa1635 0 0 0 0 0 0 159 159
PSHAa0005 PSHAa1642 0 0 0 0 0 0 167 167
PSHAa0005 PSHAa1662 241 0 0 0 0 0 0 241
PSHAa0005 PSHAa1712 0 0 150 68 0 0 296 393
PSHAa0005 PSHAa1724 0 0 0 0 0 0 204 204
PSHAa0005 PSHAa1789 0 0 157 0 0 0 0 157
PSHAa0005 PSHAa1805 92 0 0 0 0 0 110 157
PSHAa0005 PSHAa1816 0 0 0 150 0 0 0 150
PSHAa0005 PSHAa1836 201 0 0 0 0 0 142 285
PSHAa0005 PSHAa1877 0 0 224 0 0 0 0 224
PSHAa0005 PSHAa1903 0 0 0 226 0 0 188 344
PSHAa0005 PSHAa1904 0 0 0 270 0 0 400 543
PSHAa0005 PSHAa1938 0 0 0 237 0 0 0 237
PSHAa0005 PSHAa1940 347 0 0 0 0 0 0 347
PSHAa0005 PSHAa1990 0 0 0 0 217 0 0 217
PSHAa0005 PSHAa2023 0 0 0 169 0 0 0 169
PSHAa0005 PSHAa2035 0 0 0 155 0 0 0 155
PSHAa0005 PSHAa2061 0 0 0 0 0 0 169 169
PSHAa0005 PSHAa2062 0 0 0 0 0 0 167 167
PSHAa0005 PSHAa2063 0 0 0 270 0 0 0 270
PSHAa0005 PSHAa2064 69 0 0 78 0 0 171 226
PSHAa0005 PSHAa2065 0 0 0 98 0 0 195 242
PSHAa0005 PSHAa2074 0 0 0 72 0 0 173 199
PSHAa0005 PSHAa2075 0 0 0 0 0 0 150 150
PSHAa0005 PSHAa2176 0 0 0 0 0 0 165 165
PSHAa0005 PSHAa2287 0 0 0 0 0 0 171 171
PSHAa0005 PSHAa2288 143 0 0 0 0 0 198 283
PSHAa0005 PSHAa2317 699 0 0 0 0 0 0 699
PSHAa0005 PSHAa2323 0 0 0 0 0 0 189 189
PSHAa0005 PSHAa2325 342 0 0 74 0 0 0 364
PSHAa0005 PSHAa2330 0 0 0 155 0 0 0 155
PSHAa0005 PSHAa2370 66 0 0 0 0 0 143 165
PSHAa0005 PSHAa2376 0 0 0 0 0 0 183 183
PSHAa0005 PSHAa2379 0 0 0 135 0 0 72 162
PSHAa0005 PSHAa2413 0 0 0 97 0 0 396 431
PSHAa0005 PSHAa2425 0 0 0 143 0 0 390 454
PSHAa0005 PSHAa2475 0 0 0 80 0 0 130 165
PSHAa0005 PSHAa2499 0 0 0 152 0 0 0 152
PSHAa0005 PSHAa2500 0 0 0 156 0 0 0 156
PSHAa0005 PSHAa2504 0 0 161 0 0 0 0 161
PSHAa0005 PSHAa2584 349 0 0 0 0 0 64 364
PSHAa0005 PSHAa2598 163 0 0 0 0 0 0 163
PSHAa0005 PSHAa2654 137 0 0 135 0 0 0 221
PSHAa0005 PSHAa2657 139 0 0 68 0 0 0 163
PSHAa0005 PSHAa2667 0 0 0 0 0 0 165 165
PSHAa0005 PSHAa2678 0 0 0 150 0 0 0 150
PSHAa0005 PSHAa2708 0 0 0 103 0 0 242 291
PSHAa0005 PSHAa2722 0 0 0 135 0 0 72 162
PSHAa0005 PSHAa2730 0 0 0 0 0 0 201 201
PSHAa0005 PSHAa2731 0 0 0 0 0 0 201 201
PSHAa0005 PSHAa2773 357 0 0 0 0 0 0 357
PSHAa0005 PSHAa2786 357 0 0 0 0 0 0 357
PSHAa0005 PSHAa2805 0 0 0 97 0 0 167 215
PSHAa0005 PSHAa2806 0 0 0 0 0 0 171 171
PSHAa0005 PSHAa2807 0 0 0 68 0 0 188 210
PSHAa0005 PSHAa2809 0 0 0 70 81 0 176 234
PSHAa0005 PSHAa2810 0 0 0 130 0 0 70 156
PSHAa0005 PSHAa2811 0 0 0 0 0 0 167 167
PSHAa0005 PSHAa2812 0 0 0 0 0 0 171 171
PSHAa0005 PSHAa2813 0 0 0 73 88 0 170 237
PSHAa0005 PSHAa2814 0 0 0 64 0 0 188 207
PSHAa0005 PSHAa2815 0 0 0 75 87 0 170 237
PSHAa0005 PSHAa2816 0 0 0 0 0 0 173 173
PSHAa0005 PSHAa2817 0 0 0 70 0 0 127 153
PSHAa0005 PSHAa2818 0 0 0 72 0 0 179 205
PSHAa0005 PSHAa2819 0 0 0 65 0 0 176 196
PSHAa0005 PSHAa2820 0 0 0 0 0 0 186 186
PSHAa0005 PSHAa2845 349 0 0 0 0 0 64 364
PSHAa0005 PSHAa2851 0 0 0 0 0 0 150 150
PSHAa0005 PSHAa2854 167 0 0 0 0 0 0 167
PSHAa0005 PSHAa2891 0 0 0 0 0 0 181 181
PSHAa0005 PSHAa2893 0 0 0 0 0 0 186 186
PSHAa0005 PSHAa2940 0 0 0 128 0 0 114 194
PSHAa0005 PSHAa3006 63 0 153 0 0 0 0 172
PSHAa0005 PSHAa3008 0 0 0 191 0 0 0 191
PSHAa0005 PSHAa3009 0 0 0 167 0 0 0 167
PSHAa0005 PSHAa3010 0 0 0 250 0 0 0 250
PSHAa0005 PSHAa3014 0 0 0 157 0 0 0 157
PSHAa0005 PSHAa3023 0 0 157 0 0 0 0 157
PSHAa0005 PSHAb0031 178 0 0 0 0 0 126 250
PSHAa0005 PSHAb0038 0 0 0 137 0 0 123 210
PSHAa0005 PSHAb0109 325 0 0 0 0 0 0 325
PSHAa0005 PSHAb0137 98 0 0 162 0 0 314 436
PSHAa0005 PSHAb0139 191 0 0 0 0 0 0 191
PSHAa0005 PSHAb0145 292 0 0 200 0 0 0 409
PSHAa0005 PSHAb0304 0 0 0 173 0 0 0 173
PSHAa0005 PSHAb0315 515 0 0 0 0 0 0 515
PSHAa0005 PSHAb0318 330 0 0 74 0 0 0 353
PSHAa0005 PSHAb0357 0 0 0 0 0 0 237 237
PSHAa0005 PSHAb0392 349 0 0 0 0 0 64 364
PSHAa0005 PSHAb0465 0 0 0 0 0 0 186 186
PSHAa0005 PSHAb0482 141 0 0 0 0 0 70 166
PSHAa0005 PSHAb0483 90 0 0 0 0 0 142 185
PSHAa0005 PSHAb0489 66 0 0 66 0 0 111 156
PSHAa0005 PSHAb0491 717 0 0 94 0 0 225 783
PSHAa0005 PSHAb0493 0 0 0 82 0 0 168 203
PSHAa0005 PSHAb0494 63 0 0 0 0 0 171 190
PSHAa0005 PSHAb0557 699 0 0 0 0 0 0 699
PSHAa0005 PSHAb0558 699 0 0 0 0 0 0 699
PSHAa0006 PSHAa0001 484 0 0 0 0 0 546 756
PSHAa0006 PSHAa0002 502 0 0 0 0 0 63 513
PSHAa0006 PSHAa0003 526 0 0 0 0 0 0 526
PSHAa0006 PSHAa0004 542 0 0 92 216 0 0 646
PSHAa0006 PSHAa0005 944 899 782 134 695 800 259 999
PSHAa0006 PSHAa0007 598 0 0 0 0 0 0 598
PSHAa0006 PSHAa0008 437 0 0 0 0 0 0 437
PSHAa0006 PSHAa0023 0 0 150 0 82 0 0 186
PSHAa0006 PSHAa0028 161 0 0 0 0 0 0 161
PSHAa0006 PSHAa0029 0 0 0 74 0 0 196 223
PSHAa0006 PSHAa0085 0 0 0 167 0 0 0 167
PSHAa0006 PSHAa0127 0 0 165 0 0 0 0 165
PSHAa0006 PSHAa0133 313 0 0 0 0 0 0 313
PSHAa0006 PSHAa0147 0 0 0 70 0 0 201 225
PSHAa0006 PSHAa0149 0 0 0 67 0 0 140 163
PSHAa0006 PSHAa0159 0 0 0 0 0 0 167 167
PSHAa0006 PSHAa0190 0 0 0 0 0 0 173 173
PSHAa0006 PSHAa0214 161 0 0 0 0 0 0 161
PSHAa0006 PSHAa0222 0 0 0 80 0 0 171 204
PSHAa0006 PSHAa0223 0 0 0 96 0 0 178 225
PSHAa0006 PSHAa0226 0 0 0 76 0 0 182 211
PSHAa0006 PSHAa0252 0 0 0 0 0 0 173 173
PSHAa0006 PSHAa0259 0 0 0 0 573 0 0 573
PSHAa0006 PSHAa0305 0 0 0 0 0 0 187 187
PSHAa0006 PSHAa0318 0 0 0 0 0 0 183 183
PSHAa0006 PSHAa0343 0 0 0 0 73 0 143 171
PSHAa0006 PSHAa0349 350 0 0 73 0 0 124 426
PSHAa0006 PSHAa0350 354 0 0 0 0 0 0 354
PSHAa0006 PSHAa0357 350 0 0 73 0 0 0 371
PSHAa0006 PSHAa0371 143 0 0 98 0 0 0 193
PSHAa0006 PSHAa0388 0 0 155 0 0 0 0 155
PSHAa0006 PSHAa0392 0 0 0 0 0 0 226 226
PSHAa0006 PSHAa0467 0 0 0 167 0 0 0 167
PSHAa0006 PSHAa0516 71 0 0 0 0 0 167 193
PSHAa0006 PSHAa0518 0 0 0 185 0 0 196 316
PSHAa0006 PSHAa0532 0 0 172 0 0 0 0 172
PSHAa0006 PSHAa0533 0 0 0 0 0 0 177 177
PSHAa0006 PSHAa0534 0 0 0 0 0 0 169 169
PSHAa0006 PSHAa0545 0 0 184 77 0 0 182 330
PSHAa0006 PSHAa0635 0 0 0 87 0 0 200 238
PSHAa0006 PSHAa0647 0 0 0 0 0 0 171 171
PSHAa0006 PSHAa0648 189 0 0 0 0 0 0 189
PSHAa0006 PSHAa0649 180 0 0 69 0 0 0 203
PSHAa0006 PSHAa0655 0 0 0 0 0 0 212 212
PSHAa0006 PSHAa0656 0 0 0 0 0 0 183 183
PSHAa0006 PSHAa0670 0 0 0 0 0 0 173 173
PSHAa0006 PSHAa0690 0 0 166 0 0 0 0 166
PSHAa0006 PSHAa0691 350 0 0 73 0 0 178 461
PSHAa0006 PSHAa0694 0 0 0 0 0 0 167 167
PSHAa0006 PSHAa0713 313 0 0 0 0 0 0 313
PSHAa0006 PSHAa0731 240 0 0 0 0 0 0 240
PSHAa0006 PSHAa0733 699 0 245 180 0 0 0 797
PSHAa0006 PSHAa0734 699 0 0 0 0 0 0 699
PSHAa0006 PSHAa0784 0 0 198 0 0 0 0 198
PSHAa0006 PSHAa0788 153 0 0 0 0 0 0 153
PSHAa0006 PSHAa0870 0 0 0 0 0 0 504 504
PSHAa0006 PSHAa0871 99 0 0 0 0 0 169 219
PSHAa0006 PSHAa0914 159 0 0 0 0 0 0 159
PSHAa0006 PSHAa0917 0 0 0 0 0 0 169 169
PSHAa0006 PSHAa0918 143 0 282 138 0 0 199 518
PSHAa0006 PSHAa0919 143 0 0 0 0 0 149 239
PSHAa0006 PSHAa0923 0 0 171 0 0 0 0 171
PSHAa0006 PSHAa0944 162 0 0 0 0 0 167 272
PSHAa0006 PSHAa0946 153 0 0 0 0 0 200 293
PSHAa0006 PSHAa0947 0 0 0 79 0 0 175 207
PSHAa0006 PSHAa0999 0 0 0 81 0 0 195 228
PSHAa0006 PSHAa1029 0 0 0 0 0 0 436 436
PSHAa0006 PSHAa1031 0 0 191 130 0 0 794 842
PSHAa0006 PSHAa1042 347 0 0 0 0 0 0 347
PSHAa0006 PSHAa1043 206 0 0 0 0 0 200 337
PSHAa0006 PSHAa1044 699 0 237 0 0 0 0 760
PSHAa0006 PSHAa1045 699 0 0 0 0 0 0 699
PSHAa0006 PSHAa1054 69 0 0 0 0 0 623 634
PSHAa0006 PSHAa1058 0 0 0 120 0 0 235 298
PSHAa0006 PSHAa1091 207 0 0 0 0 0 0 207
PSHAa0006 PSHAa1144 0 0 0 0 0 0 171 171
PSHAa0006 PSHAa1152 349 0 0 0 0 0 0 349
PSHAa0006 PSHAa1173 242 0 0 0 0 0 0 242
PSHAa0006 PSHAa1178 0 0 157 0 0 0 0 157
PSHAa0006 PSHAa1203 0 0 0 0 0 0 189 189
PSHAa0006 PSHAa1213 0 0 0 0 0 0 153 153
PSHAa0006 PSHAa1216 0 0 0 0 0 0 169 169
PSHAa0006 PSHAa1228 0 0 0 0 0 0 177 177
PSHAa0006 PSHAa1250 0 0 0 0 0 0 177 177
PSHAa0006 PSHAa1274 332 0 0 0 0 0 0 332
PSHAa0006 PSHAa1295 161 0 0 0 0 0 0 161
PSHAa0006 PSHAa1310 240 0 0 0 0 0 0 240
PSHAa0006 PSHAa1317 0 0 0 130 0 0 774 794
PSHAa0006 PSHAa1342 0 0 0 167 0 0 0 167
PSHAa0006 PSHAa1345 191 0 0 68 0 0 0 213
PSHAa0006 PSHAa1348 0 0 0 70 0 0 144 169
PSHAa0006 PSHAa1396 0 0 0 97 0 0 200 246
PSHAa0006 PSHAa1397 0 0 0 76 0 0 169 199
PSHAa0006 PSHAa1405 0 0 152 0 0 0 0 152
PSHAa0006 PSHAa1409 206 0 0 68 0 0 0 228
PSHAa0006 PSHAa1418 0 0 0 0 0 0 150 150
PSHAa0006 PSHAa1421 0 0 0 78 289 0 0 316
PSHAa0006 PSHAa1423 0 0 0 0 0 0 169 169
PSHAa0006 PSHAa1429 0 0 292 0 0 0 0 292
PSHAa0006 PSHAa1630 0 0 0 0 0 0 169 169
PSHAa0006 PSHAa1688 0 0 0 167 0 0 0 167
PSHAa0006 PSHAa1712 0 0 0 68 0 0 191 213
PSHAa0006 PSHAa1773 0 0 0 0 0 0 177 177
PSHAa0006 PSHAa1811 0 0 0 0 0 0 193 193
PSHAa0006 PSHAa1816 0 0 0 150 0 0 0 150
PSHAa0006 PSHAa1836 190 0 0 0 0 0 0 190
PSHAa0006 PSHAa1877 0 0 202 0 0 0 0 202
PSHAa0006 PSHAa1903 0 0 0 82 0 0 187 221
PSHAa0006 PSHAa1904 0 0 0 130 0 0 229 300
PSHAa0006 PSHAa1905 0 0 0 0 0 0 154 154
PSHAa0006 PSHAa1938 0 0 0 197 0 0 0 197
PSHAa0006 PSHAa1940 349 0 0 0 0 0 0 349
PSHAa0006 PSHAa1991 0 0 152 0 0 0 0 152
PSHAa0006 PSHAa2028 0 0 0 0 0 0 179 179
PSHAa0006 PSHAa2033 0 0 0 129 0 0 117 198
PSHAa0006 PSHAa2035 0 0 0 177 0 0 169 286
PSHAa0006 PSHAa2036 0 0 0 0 0 0 177 177
PSHAa0006 PSHAa2052 0 0 0 0 0 0 177 177
PSHAa0006 PSHAa2063 0 0 0 213 0 0 0 213
PSHAa0006 PSHAa2065 0 0 0 98 0 0 214 260
PSHAa0006 PSHAa2074 0 0 0 0 0 0 169 169
PSHAa0006 PSHAa2075 0 0 0 0 0 0 193 193
PSHAa0006 PSHAa2256 71 0 0 0 0 0 169 194
PSHAa0006 PSHAa2317 699 0 0 0 0 0 0 699
PSHAa0006 PSHAa2365 0 0 0 0 0 0 183 183
PSHAa0006 PSHAa2371 0 0 0 0 0 0 234 234
PSHAa0006 PSHAa2375 0 0 0 0 171 0 0 171
PSHAa0006 PSHAa2376 0 0 0 0 0 0 185 185
PSHAa0006 PSHAa2379 0 0 0 0 0 0 177 177
PSHAa0006 PSHAa2389 0 0 0 0 0 0 177 177
PSHAa0006 PSHAa2413 0 0 0 77 0 0 182 212
PSHAa0006 PSHAa2425 0 0 0 167 0 0 183 290
PSHAa0006 PSHAa2435 0 0 0 0 0 0 179 179
PSHAa0006 PSHAa2443 0 0 0 102 0 0 109 165
PSHAa0006 PSHAa2504 0 0 177 0 0 0 0 177
PSHAa0006 PSHAa2572 0 0 0 0 0 0 194 194
PSHAa0006 PSHAa2584 349 0 0 0 0 0 253 492
PSHAa0006 PSHAa2585 0 0 0 78 246 0 0 275
PSHAa0006 PSHAa2587 0 0 0 92 175 0 0 218
PSHAa0006 PSHAa2598 157 0 0 0 0 0 131 236
PSHAa0006 PSHAa2641 0 0 0 0 0 0 181 181
PSHAa0006 PSHAa2642 0 0 0 80 0 0 167 200
PSHAa0006 PSHAa2654 143 0 0 135 0 0 0 227
PSHAa0006 PSHAa2655 0 0 0 0 0 0 165 165
PSHAa0006 PSHAa2657 156 0 0 0 0 0 105 212
PSHAa0006 PSHAa2678 0 0 0 150 0 0 0 150
PSHAa0006 PSHAa2681 0 0 163 0 0 0 0 163
PSHAa0006 PSHAa2708 0 0 0 123 0 0 188 257
PSHAa0006 PSHAa2710 0 0 0 0 0 0 169 169
PSHAa0006 PSHAa2714 0 0 0 84 0 0 175 211
PSHAa0006 PSHAa2722 0 0 0 0 0 0 177 177
PSHAa0006 PSHAa2743 0 0 0 82 0 0 252 283
PSHAa0006 PSHAa2753 0 0 176 0 0 0 0 176
PSHAa0006 PSHAa2773 396 0 0 0 0 0 0 396
PSHAa0006 PSHAa2786 396 0 0 0 0 0 0 396
PSHAa0006 PSHAa2810 0 0 194 0 0 0 0 194
PSHAa0006 PSHAa2812 0 0 0 0 0 0 185 185
PSHAa0006 PSHAa2814 0 0 0 76 0 0 167 197
PSHAa0006 PSHAa2826 0 0 160 0 0 0 0 160
PSHAa0006 PSHAa2845 349 0 0 0 0 0 136 413
PSHAa0006 PSHAa2854 147 0 0 0 0 0 123 219
PSHAa0006 PSHAa2891 105 0 0 0 0 0 504 537
PSHAa0006 PSHAa2893 71 0 0 0 0 0 409 427
PSHAa0006 PSHAa2931 0 0 162 0 0 0 0 162
PSHAa0006 PSHAa2940 0 0 0 76 0 0 120 152
PSHAa0006 PSHAa3009 0 0 0 90 0 0 253 291
PSHAa0006 PSHAa3010 0 0 0 130 0 0 122 203
PSHAa0006 PSHAa3021 0 0 0 151 0 0 0 151
PSHAa0006 PSHAa3022 0 0 0 75 0 0 796 803
PSHAa0006 PSHAa3025 0 0 0 0 0 0 248 248
PSHAa0006 PSHAb0109 332 0 0 0 0 0 0 332
PSHAa0006 PSHAb0119 0 0 0 0 0 0 194 194
PSHAa0006 PSHAb0137 0 0 0 0 0 0 806 806
PSHAa0006 PSHAb0139 169 0 0 0 0 0 0 169
PSHAa0006 PSHAb0315 582 0 0 0 0 0 0 582
PSHAa0006 PSHAb0318 313 0 0 0 0 0 0 313
PSHAa0006 PSHAb0357 0 0 0 0 0 0 171 171
PSHAa0006 PSHAb0358 140 0 0 0 174 0 0 259
PSHAa0006 PSHAb0392 349 0 0 0 0 0 162 431
PSHAa0006 PSHAb0436 0 0 0 167 0 0 0 167
PSHAa0006 PSHAb0465 71 0 0 0 0 0 252 275
PSHAa0006 PSHAb0491 716 0 0 0 0 0 0 716
PSHAa0006 PSHAb0516 143 0 0 98 0 0 0 193
PSHAa0006 PSHAb0551 0 0 0 0 0 0 173 173
PSHAa0006 PSHAb0557 699 0 0 0 0 0 0 699
PSHAa0006 PSHAb0558 699 0 0 0 0 0 0 699
PSHAa0007 PSHAa0001 359 0 0 0 0 0 0 359
PSHAa0007 PSHAa0002 370 0 0 0 0 0 0 370
PSHAa0007 PSHAa0003 385 0 0 0 0 0 0 385
PSHAa0007 PSHAa0004 396 0 0 0 0 0 0 396
PSHAa0007 PSHAa0005 598 0 0 0 0 0 0 598
PSHAa0007 PSHAa0006 598 0 0 0 0 0 0 598
PSHAa0007 PSHAa0008 607 0 0 0 0 0 0 607
PSHAa0008 PSHAa0001 281 0 0 0 0 0 0 281
PSHAa0008 PSHAa0002 289 0 0 0 0 0 0 289
PSHAa0008 PSHAa0003 299 0 0 0 0 0 0 299
PSHAa0008 PSHAa0004 305 0 0 0 0 0 0 305
PSHAa0008 PSHAa0005 437 0 0 0 0 0 0 437
PSHAa0008 PSHAa0006 437 0 0 0 0 0 0 437
PSHAa0008 PSHAa0007 607 0 0 0 0 0 0 607
PSHAa0009 PSHAa0010 446 0 0 0 0 0 0 446
PSHAa0009 PSHAa0011 446 0 0 0 0 0 0 446
PSHAa0009 PSHAa0012 320 0 0 0 0 0 0 320
PSHAa0009 PSHAa0013 246 0 0 0 0 0 0 246
PSHAa0009 PSHAa0014 238 0 0 0 0 0 0 238
PSHAa0009 PSHAa0015 201 0 0 0 0 0 0 201
PSHAa0009 PSHAa0016 188 0 0 0 0 0 0 188
PSHAa0009 PSHAa0095 0 0 0 0 0 0 442 442
PSHAa0009 PSHAa0121 0 0 0 0 0 0 477 477
PSHAa0009 PSHAa0149 0 0 0 0 0 0 210 210
PSHAa0009 PSHAa0154 0 0 0 183 0 0 0 183
PSHAa0009 PSHAa0155 0 0 0 150 0 0 0 150
PSHAa0009 PSHAa0211 0 0 0 189 0 0 0 189
PSHAa0009 PSHAa0213 344 0 151 0 0 0 0 419
PSHAa0009 PSHAa0216 0 0 167 0 0 0 171 279
PSHAa0009 PSHAa0261 0 0 230 0 0 0 0 230
PSHAa0009 PSHAa0267 0 0 0 0 780 0 0 780
PSHAa0009 PSHAa0367 143 0 0 0 0 0 125 218
PSHAa0009 PSHAa0503 0 0 163 0 0 0 0 163
PSHAa0009 PSHAa0515 0 0 185 0 0 0 0 185
PSHAa0009 PSHAa0532 240 0 0 0 0 0 0 240
PSHAa0009 PSHAa0552 68 0 215 0 0 0 0 237
PSHAa0009 PSHAa0594 0 0 0 0 217 0 0 217
PSHAa0009 PSHAa0606 0 0 316 0 0 0 0 316
PSHAa0009 PSHAa0733 0 0 163 0 0 0 0 163
PSHAa0009 PSHAa0743 0 0 154 0 0 0 0 154
PSHAa0009 PSHAa0745 0 0 281 0 0 0 0 281
PSHAa0009 PSHAa0770 0 0 155 0 0 0 0 155
PSHAa0009 PSHAa0833 0 0 0 0 0 0 167 167
PSHAa0009 PSHAa0837 0 0 200 0 0 0 0 200
PSHAa0009 PSHAa0874 0 0 172 0 0 0 0 172
PSHAa0009 PSHAa0944 0 0 0 0 0 0 214 214
PSHAa0009 PSHAa0945 0 0 168 0 0 0 0 168
PSHAa0009 PSHAa0973 0 0 423 0 0 0 0 423
PSHAa0009 PSHAa0986 89 0 211 0 0 0 0 250
PSHAa0009 PSHAa1060 0 0 218 0 0 0 0 218
PSHAa0009 PSHAa1067 163 0 0 0 0 0 0 163
PSHAa0009 PSHAa1082 0 0 219 0 0 0 0 219
PSHAa0009 PSHAa1103 0 0 164 0 0 0 0 164
PSHAa0009 PSHAa1133 0 0 0 0 0 0 470 470
PSHAa0009 PSHAa1134 189 0 0 0 0 0 0 189
PSHAa0009 PSHAa1138 143 0 0 0 812 0 0 831
PSHAa0009 PSHAa1195 0 0 0 0 0 0 589 589
PSHAa0009 PSHAa1330 0 0 215 0 0 0 0 215
PSHAa0009 PSHAa1331 0 0 0 0 88 0 171 211
PSHAa0009 PSHAa1336 0 0 188 0 0 0 0 188
PSHAa0009 PSHAa1348 0 0 256 0 0 0 0 256
PSHAa0009 PSHAa1368 0 0 0 0 197 0 0 197
PSHAa0009 PSHAa1481 699 0 0 133 0 0 136 754
PSHAa0009 PSHAa1566 0 0 0 0 0 0 167 167
PSHAa0009 PSHAa1684 340 0 270 0 0 800 574 953
PSHAa0009 PSHAa1685 0 0 225 0 0 0 0 225
PSHAa0009 PSHAa1687 0 0 253 0 0 0 340 485
PSHAa0009 PSHAa1690 0 0 0 0 0 0 545 545
PSHAa0009 PSHAa1812 0 0 339 0 0 0 0 339
PSHAa0009 PSHAa1815 0 0 193 0 0 0 0 193
PSHAa0009 PSHAa1848 0 0 187 0 0 0 0 187
PSHAa0009 PSHAa1852 0 0 0 0 0 0 510 510
PSHAa0009 PSHAa1900 0 0 0 0 197 0 0 197
PSHAa0009 PSHAa1918 98 0 0 129 88 0 0 220
PSHAa0009 PSHAa2000 699 0 0 133 0 0 136 754
PSHAa0009 PSHAa2001 699 0 0 133 0 0 136 754
PSHAa0009 PSHAa2013 0 0 0 0 0 0 585 585
PSHAa0009 PSHAa2035 0 0 212 0 0 0 0 212
PSHAa0009 PSHAa2081 0 0 0 0 0 0 198 198
PSHAa0009 PSHAa2129 0 0 164 0 0 0 0 164
PSHAa0009 PSHAa2280 143 0 0 0 0 0 554 601
PSHAa0009 PSHAa2314 143 0 0 0 0 0 125 218
PSHAa0009 PSHAa2317 0 0 0 0 0 0 171 171
PSHAa0009 PSHAa2330 0 0 181 0 0 0 0 181
PSHAa0009 PSHAa2378 0 0 160 0 0 0 0 160
PSHAa0009 PSHAa2406 0 0 154 0 0 0 0 154
PSHAa0009 PSHAa2424 0 0 300 0 0 0 164 389
PSHAa0009 PSHAa2441 0 0 276 0 0 0 0 276
PSHAa0009 PSHAa2453 0 0 0 165 0 0 0 165
PSHAa0009 PSHAa2526 0 0 187 0 0 0 0 187
PSHAa0009 PSHAa2532 0 0 162 0 0 0 0 162
PSHAa0009 PSHAa2545 0 0 177 0 0 0 0 177
PSHAa0009 PSHAa2548 0 0 208 0 0 0 0 208
PSHAa0009 PSHAa2569 0 0 201 0 0 0 0 201
PSHAa0009 PSHAa2588 0 0 162 0 0 0 0 162
PSHAa0009 PSHAa2607 0 0 162 0 0 0 0 162
PSHAa0009 PSHAa2633 0 0 223 0 0 0 0 223
PSHAa0009 PSHAa2666 0 0 0 0 0 0 169 169
PSHAa0009 PSHAa2667 0 0 0 0 0 0 183 183
PSHAa0009 PSHAa2668 0 0 0 0 0 0 186 186
PSHAa0009 PSHAa2669 0 0 0 0 0 0 177 177
PSHAa0009 PSHAa2670 153 0 0 0 0 0 516 572
PSHAa0009 PSHAa2671 143 0 0 0 956 800 0 991
PSHAa0009 PSHAa2672 0 0 0 0 0 0 167 167
PSHAa0009 PSHAa2712 0 0 156 0 0 0 0 156
PSHAa0009 PSHAa2746 0 0 196 0 0 0 0 196
PSHAa0009 PSHAa2754 67 0 186 0 0 0 0 208
PSHAa0009 PSHAa2809 0 0 0 0 0 0 194 194
PSHAa0009 PSHAa2835 143 0 0 0 0 0 125 218
PSHAa0009 PSHAa2860 0 0 572 0 0 0 63 581
PSHAa0009 PSHAa2900 0 0 167 0 0 0 0 167
PSHAa0009 PSHAa2931 0 0 0 0 0 0 167 167
PSHAa0009 PSHAa3018 0 0 0 0 0 0 177 177
PSHAa0009 PSHAa3019 0 0 0 0 0 0 177 177
PSHAa0009 PSHAa3021 0 0 0 0 0 0 191 191
PSHAa0009 PSHAa3025 0 0 215 0 0 0 0 215
PSHAa0009 PSHAb0099 143 0 0 0 898 800 0 980
PSHAa0009 PSHAb0175 0 0 226 0 0 0 0 226
PSHAa0009 PSHAb0182 0 0 0 0 217 0 0 217
PSHAa0009 PSHAb0330 0 0 150 0 0 0 0 150
PSHAa0009 PSHAb0478 0 0 155 0 0 0 0 155
PSHAa0009 PSHAb0508 0 0 296 0 0 0 0 296
PSHAa0009 PSHAb0529 0 0 171 0 0 0 0 171
PSHAa0009 PSHAb0544 0 0 185 0 0 0 0 185
PSHAa0010 PSHAa0009 446 0 0 0 0 0 0 446
PSHAa0010 PSHAa0011 960 0 598 449 915 900 508 999
PSHAa0010 PSHAa0012 565 0 0 0 0 0 0 565
PSHAa0010 PSHAa0013 392 0 0 83 0 0 0 418
PSHAa0010 PSHAa0014 331 0 0 0 0 0 0 331
PSHAa0010 PSHAa0015 322 0 0 0 0 0 0 322
PSHAa0010 PSHAa0016 257 0 0 0 0 0 0 257
PSHAa0010 PSHAa0031 0 0 0 0 0 0 177 177
PSHAa0010 PSHAa0048 0 0 0 96 89 0 171 257
PSHAa0010 PSHAa0062 0 0 0 130 88 0 0 172
PSHAa0010 PSHAa0073 0 0 0 74 0 0 201 228
PSHAa0010 PSHAa0074 0 0 0 92 0 0 106 153
PSHAa0010 PSHAa0132 0 0 0 177 0 0 0 177
PSHAa0010 PSHAa0136 315 0 0 0 0 0 192 422
PSHAa0010 PSHAa0141 70 0 0 75 0 728 173 780
PSHAa0010 PSHAa0142 0 0 0 0 0 0 567 567
PSHAa0010 PSHAa0159 0 0 0 0 245 0 125 311
PSHAa0010 PSHAa0163 0 0 0 0 0 0 175 175
PSHAa0010 PSHAa0174 67 0 191 0 0 0 0 212
PSHAa0010 PSHAa0189 0 0 0 151 0 0 114 215
PSHAa0010 PSHAa0190 0 0 0 75 0 0 122 153
PSHAa0010 PSHAa0194 0 0 0 194 0 0 111 252
PSHAa0010 PSHAa0196 0 0 0 70 83 0 112 176
PSHAa0010 PSHAa0224 0 0 0 67 0 0 138 161
PSHAa0010 PSHAa0227 0 0 0 262 0 0 0 262
PSHAa0010 PSHAa0228 0 0 0 130 0 0 85 169
PSHAa0010 PSHAa0252 0 0 0 0 0 0 167 167
PSHAa0010 PSHAa0259 0 0 0 0 162 0 179 282
PSHAa0010 PSHAa0265 0 0 0 0 159 0 193 292
PSHAa0010 PSHAa0266 0 0 0 0 169 0 186 294
PSHAa0010 PSHAa0275 0 0 0 156 0 0 0 156
PSHAa0010 PSHAa0280 0 0 0 94 0 0 112 161
PSHAa0010 PSHAa0345 64 0 0 136 0 0 64 176
PSHAa0010 PSHAa0347 0 0 0 0 0 0 169 169
PSHAa0010 PSHAa0353 0 0 0 197 0 0 0 197
PSHAa0010 PSHAa0360 0 0 0 103 171 0 125 292
PSHAa0010 PSHAa0370 0 0 0 0 0 0 258 258
PSHAa0010 PSHAa0392 0 0 0 121 0 800 118 831
PSHAa0010 PSHAa0393 0 0 0 103 171 0 171 329
PSHAa0010 PSHAa0399 699 0 621 212 595 0 386 973
PSHAa0010 PSHAa0463 0 0 0 168 0 0 63 187
PSHAa0010 PSHAa0466 72 0 0 0 0 0 130 158
PSHAa0010 PSHAa0514 0 0 0 0 0 0 169 169
PSHAa0010 PSHAa0516 0 0 0 0 0 0 167 167
PSHAa0010 PSHAa0539 0 0 0 0 159 0 144 249
PSHAa0010 PSHAa0554 0 0 0 138 0 0 137 224
PSHAa0010 PSHAa0563 0 0 0 82 0 0 170 205
PSHAa0010 PSHAa0594 0 0 0 67 204 0 63 243
PSHAa0010 PSHAa0595 0 0 0 177 0 0 0 177
PSHAa0010 PSHAa0622 0 0 0 0 0 0 175 175
PSHAa0010 PSHAa0634 0 0 0 76 161 0 0 191
PSHAa0010 PSHAa0635 0 0 0 72 0 0 171 197
PSHAa0010 PSHAa0671 0 0 0 162 177 0 139 354
PSHAa0010 PSHAa0687 0 0 0 0 0 0 169 169
PSHAa0010 PSHAa0691 0 0 0 0 0 0 165 165
PSHAa0010 PSHAa0692 0 0 0 76 0 0 193 222
PSHAa0010 PSHAa0694 0 0 0 66 0 0 171 192
PSHAa0010 PSHAa0698 0 0 0 217 0 800 132 852
PSHAa0010 PSHAa0717 0 0 404 0 0 900 0 937
PSHAa0010 PSHAa0730 0 0 0 89 0 0 167 208
PSHAa0010 PSHAa0742 0 0 0 142 89 0 203 322
PSHAa0010 PSHAa0750 87 0 0 0 0 0 108 150
PSHAa0010 PSHAa0758 0 0 0 103 171 0 125 292
PSHAa0010 PSHAa0759 0 0 0 139 161 0 0 246
PSHAa0010 PSHAa0787 0 0 0 0 0 0 175 175
PSHAa0010 PSHAa0790 0 0 0 0 0 0 175 175
PSHAa0010 PSHAa0838 0 0 0 0 0 0 175 175
PSHAa0010 PSHAa0839 0 0 0 65 190 0 0 210
PSHAa0010 PSHAa0849 0 0 0 92 0 0 159 203
PSHAa0010 PSHAa0873 0 0 0 134 0 0 188 266
PSHAa0010 PSHAa0879 0 0 0 92 0 0 106 153
PSHAa0010 PSHAa0882 699 0 296 186 566 900 197 992
PSHAa0010 PSHAa0883 0 0 0 92 0 0 106 153
PSHAa0010 PSHAa0884 698 0 0 0 0 0 153 733
PSHAa0010 PSHAa0885 0 0 0 0 0 900 0 900
PSHAa0010 PSHAa0888 0 0 0 0 0 900 112 907
PSHAa0010 PSHAa0889 0 0 0 0 0 900 112 907
PSHAa0010 PSHAa0890 0 0 0 0 0 900 0 900
PSHAa0010 PSHAa0891 0 0 0 92 0 0 106 153
PSHAa0010 PSHAa0892 0 0 0 99 0 0 198 246
PSHAa0010 PSHAa0894 341 0 0 0 0 0 246 481
PSHAa0010 PSHAa0896 332 0 0 0 0 0 147 405
PSHAa0010 PSHAa0898 729 0 0 199 209 687 482 967
PSHAa0010 PSHAa0901 699 0 0 98 0 729 161 930
PSHAa0010 PSHAa0902 699 0 0 76 0 729 165 928
PSHAa0010 PSHAa0903 0 0 0 0 0 900 0 900
PSHAa0010 PSHAa0905 699 0 0 186 566 900 197 989
PSHAa0010 PSHAa0908 0 0 113 0 0 900 0 911
PSHAa0010 PSHAa0909 82 0 0 92 0 0 106 189
PSHAa0010 PSHAa0935 0 0 0 66 0 0 139 161
PSHAa0010 PSHAa0944 0 0 0 100 0 0 131 184
PSHAa0010 PSHAa0956 0 0 0 133 0 0 79 167
PSHAa0010 PSHAa0966 0 0 189 127 0 0 125 375
PSHAa0010 PSHAa0967 729 0 454 449 915 900 643 999
PSHAa0010 PSHAa0991 0 0 0 76 161 0 0 191
PSHAa0010 PSHAa1068 0 0 0 0 0 0 167 167
PSHAa0010 PSHAa1139 67 0 0 140 0 0 0 163
PSHAa0010 PSHAa1166 0 0 0 99 0 0 109 162
PSHAa0010 PSHAa1167 0 0 0 121 0 0 108 182
PSHAa0010 PSHAa1184 0 0 0 0 87 0 139 180
PSHAa0010 PSHAa1207 0 0 0 66 129 0 0 151
PSHAa0010 PSHAa1215 0 0 0 130 0 0 84 169
PSHAa0010 PSHAa1253 0 0 0 130 88 0 0 172
PSHAa0010 PSHAa1261 0 0 0 0 0 0 181 181
PSHAa0010 PSHAa1264 0 0 0 92 0 0 106 153
PSHAa0010 PSHAa1290 0 0 0 152 0 0 0 152
PSHAa0010 PSHAa1303 0 0 0 250 0 0 0 250
PSHAa0010 PSHAa1307 65 0 0 0 0 0 184 204
PSHAa0010 PSHAa1317 0 0 0 71 165 0 70 215
PSHAa0010 PSHAa1343 0 0 0 92 0 0 106 153
PSHAa0010 PSHAa1368 0 0 0 67 204 0 63 243
PSHAa0010 PSHAa1382 0 0 0 65 80 0 126 182
PSHAa0010 PSHAa1392 0 0 0 121 0 0 124 197
PSHAa0010 PSHAa1394 332 0 0 0 0 0 194 438
PSHAa0010 PSHAa1396 0 0 0 0 175 0 0 175
PSHAa0010 PSHAa1406 0 0 0 135 88 0 0 177
PSHAa0010 PSHAa1407 0 0 0 193 0 0 0 193
PSHAa0010 PSHAa1410 0 0 0 82 0 0 171 206
PSHAa0010 PSHAa1417 0 0 0 181 0 0 0 181
PSHAa0010 PSHAa1421 0 0 0 0 0 0 169 169
PSHAa0010 PSHAa1422 0 0 0 98 173 0 0 222
PSHAa0010 PSHAa1425 0 0 0 69 204 0 0 227
PSHAa0010 PSHAa1446 699 0 0 76 0 729 165 928
PSHAa0010 PSHAa1447 699 0 0 98 0 729 242 936
PSHAa0010 PSHAa1448 76 0 0 0 0 900 124 911
PSHAa0010 PSHAa1449 78 0 0 78 0 0 187 248
PSHAa0010 PSHAa1450 699 0 0 186 566 900 197 989
PSHAa0010 PSHAa1451 223 0 0 0 172 0 109 376
PSHAa0010 PSHAa1452 630 0 0 346 0 0 200 789
PSHAa0010 PSHAa1453 67 0 0 0 0 0 138 161
PSHAa0010 PSHAa1454 0 0 185 0 0 900 0 918
PSHAa0010 PSHAa1455 0 0 0 70 83 900 112 914
PSHAa0010 PSHAa1456 630 0 191 346 0 0 200 822
PSHAa0010 PSHAa1457 699 0 287 186 566 900 197 992
PSHAa0010 PSHAa1458 699 0 0 186 566 900 167 989
PSHAa0010 PSHAa1460 141 0 0 174 153 752 167 853
PSHAa0010 PSHAa1568 0 0 0 177 0 0 0 177
PSHAa0010 PSHAa1586 0 0 125 0 0 900 0 912
PSHAa0010 PSHAa1590 0 0 0 70 83 0 112 176
PSHAa0010 PSHAa1616 0 0 0 137 177 0 0 259
PSHAa0010 PSHAa1617 240 0 0 190 0 0 194 460
PSHAa0010 PSHAa1618 241 0 0 131 0 0 192 420
PSHAa0010 PSHAa1619 0 0 0 259 0 0 106 309
PSHAa0010 PSHAa1630 0 0 0 121 0 0 138 209
PSHAa0010 PSHAa1631 0 0 0 441 0 0 111 481
PSHAa0010 PSHAa1632 0 0 0 77 0 0 130 162
PSHAa0010 PSHAa1644 143 0 0 99 0 800 108 843
PSHAa0010 PSHAa1645 0 0 0 106 0 800 142 833
PSHAa0010 PSHAa1646 0 0 0 121 0 800 118 831
PSHAa0010 PSHAa1647 0 0 0 101 220 0 147 349
PSHAa0010 PSHAa1648 0 0 0 71 173 0 196 328
PSHAa0010 PSHAa1649 0 0 0 162 101 0 179 327
PSHAa0010 PSHAa1651 0 0 0 132 0 0 117 200
PSHAa0010 PSHAa1653 0 0 0 73 0 800 138 826
PSHAa0010 PSHAa1669 0 0 0 90 0 0 163 205
PSHAa0010 PSHAa1703 0 0 0 0 0 0 167 167
PSHAa0010 PSHAa1724 0 0 0 66 0 0 139 161
PSHAa0010 PSHAa1726 0 0 0 0 87 0 139 180
PSHAa0010 PSHAa1737 0 0 0 131 0 0 135 216
PSHAa0010 PSHAa1742 0 0 0 168 0 0 63 187
PSHAa0010 PSHAa1769 0 0 0 0 73 0 138 166
PSHAa0010 PSHAa1773 0 0 0 0 245 0 113 301
PSHAa0010 PSHAa1774 0 0 0 73 0 800 138 826
PSHAa0010 PSHAa1806 0 0 0 65 80 0 169 222
PSHAa0010 PSHAa1808 341 0 0 0 0 0 246 481
PSHAa0010 PSHAa1821 65 0 0 0 0 0 184 204
PSHAa0010 PSHAa1900 0 0 0 67 204 0 63 243
PSHAa0010 PSHAa1903 0 0 0 78 0 0 166 198
PSHAa0010 PSHAa1920 630 0 168 346 0 0 167 809
PSHAa0010 PSHAa1943 0 0 0 156 0 0 0 156
PSHAa0010 PSHAa1947 0 0 0 0 0 0 189 189
PSHAa0010 PSHAa1952 630 0 168 346 0 900 167 980
PSHAa0010 PSHAa1953 0 0 0 177 0 0 0 177
PSHAa0010 PSHAa1986 0 0 0 177 0 0 0 177
PSHAa0010 PSHAa2002 332 0 0 107 0 800 0 870
PSHAa0010 PSHAa2014 0 0 0 0 0 0 167 167
PSHAa0010 PSHAa2025 0 0 0 0 0 0 185 185
PSHAa0010 PSHAa2038 0 0 0 0 0 0 169 169
PSHAa0010 PSHAa2062 0 0 0 82 0 0 171 206
PSHAa0010 PSHAa2064 0 0 0 0 177 0 0 177
PSHAa0010 PSHAa2074 0 0 0 0 0 0 171 171
PSHAa0010 PSHAa2080 0 0 0 65 80 0 169 222
PSHAa0010 PSHAa2128 0 0 132 0 0 900 0 913
PSHAa0010 PSHAa2131 0 0 217 0 0 0 0 217
PSHAa0010 PSHAa2132 332 0 0 0 0 0 194 438
PSHAa0010 PSHAa2133 0 0 0 162 101 0 130 287
PSHAa0010 PSHAa2134 332 0 0 0 0 0 194 438
PSHAa0010 PSHAa2139 0 0 0 70 83 0 112 176
PSHAa0010 PSHAa2142 0 0 0 0 0 900 0 900
PSHAa0010 PSHAa2146 0 0 0 162 101 0 130 287
PSHAa0010 PSHAa2150 235 0 0 199 209 687 166 850
PSHAa0010 PSHAa2157 0 0 0 0 0 0 195 195
PSHAa0010 PSHAa2176 0 0 0 0 99 0 166 216
PSHAa0010 PSHAa2287 0 0 0 71 0 0 127 154
PSHAa0010 PSHAa2289 0 0 0 0 0 0 171 171
PSHAa0010 PSHAa2365 0 0 0 106 0 0 108 168
PSHAa0010 PSHAa2376 0 0 0 95 0 0 189 234
PSHAa0010 PSHAa2379 0 0 0 130 72 0 0 158
PSHAa0010 PSHAa2386 0 0 0 177 0 0 0 177
PSHAa0010 PSHAa2398 0 0 0 0 0 0 175 175
PSHAa0010 PSHAa2402 0 0 0 70 83 0 112 176
PSHAa0010 PSHAa2426 0 0 0 0 0 0 167 167
PSHAa0010 PSHAa2444 0 0 0 217 0 800 132 852
PSHAa0010 PSHAa2453 0 0 154 0 0 0 0 154
PSHAa0010 PSHAa2479 0 0 0 0 0 0 167 167
PSHAa0010 PSHAa2481 0 0 237 0 0 952 0 962
PSHAa0010 PSHAa2487 0 0 0 130 88 0 0 172
PSHAa0010 PSHAa2502 0 0 0 0 0 0 167 167
PSHAa0010 PSHAa2559 0 0 0 151 0 0 0 151
PSHAa0010 PSHAa2585 0 0 0 0 0 0 167 167
PSHAa0010 PSHAa2599 0 0 0 0 0 0 171 171
PSHAa0010 PSHAa2613 0 0 0 74 0 0 140 169
PSHAa0010 PSHAa2646 0 0 0 177 0 0 0 177
PSHAa0010 PSHAa2654 0 0 0 0 0 0 167 167
PSHAa0010 PSHAa2657 0 0 0 106 0 0 108 168
PSHAa0010 PSHAa2658 0 0 0 85 73 0 138 204
PSHAa0010 PSHAa2665 0 0 0 70 83 0 112 176
PSHAa0010 PSHAa2667 0 0 0 0 99 0 168 218
PSHAa0010 PSHAa2705 0 0 0 0 165 0 0 165
PSHAa0010 PSHAa2722 0 0 0 130 72 0 0 158
PSHAa0010 PSHAa2740 0 0 0 0 0 0 151 151
PSHAa0010 PSHAa2757 0 0 0 153 74 0 0 182
PSHAa0010 PSHAa2768 0 0 0 111 0 0 126 189
PSHAa0010 PSHAa2771 0 0 0 0 0 0 169 169
PSHAa0010 PSHAa2790 0 0 0 0 73 0 178 205
PSHAa0010 PSHAa2838 0 0 174 0 0 0 0 174
PSHAa0010 PSHAa2891 0 0 0 0 183 0 0 183
PSHAa0010 PSHAa2892 0 0 0 0 183 0 108 240
PSHAa0010 PSHAa2893 0 0 0 72 0 0 138 165
PSHAa0010 PSHAa2898 0 0 0 103 171 0 125 292
PSHAa0010 PSHAa2899 0 0 0 0 0 0 201 201
PSHAa0010 PSHAa2911 0 0 0 262 0 0 0 262
PSHAa0010 PSHAa2942 699 0 0 76 0 729 201 931
PSHAa0010 PSHAa2943 699 0 0 98 0 729 242 936
PSHAa0010 PSHAa2944 190 0 0 0 0 0 169 298
PSHAa0010 PSHAa2978 0 0 0 0 87 0 139 180
PSHAa0010 PSHAa2979 0 0 0 0 87 0 139 180
PSHAa0010 PSHAa2980 0 0 0 0 87 0 139 180
PSHAa0010 PSHAa3008 0 0 0 198 0 0 0 198
PSHAa0010 PSHAb0005 0 0 0 177 0 0 0 177
PSHAa0010 PSHAb0031 0 0 0 76 161 0 0 191
PSHAa0010 PSHAb0061 0 0 0 77 72 0 118 178
PSHAa0010 PSHAb0063 0 0 0 177 0 0 0 177
PSHAa0010 PSHAb0078 0 0 0 0 87 0 139 180
PSHAa0010 PSHAb0182 0 0 0 67 204 0 63 243
PSHAa0010 PSHAb0205 0 0 0 131 0 0 135 216
PSHAa0010 PSHAb0219 0 0 0 70 83 0 112 176
PSHAa0010 PSHAb0231 0 0 0 111 171 0 171 335
PSHAa0010 PSHAb0235 0 0 0 177 0 0 0 177
PSHAa0010 PSHAb0238 0 0 0 177 0 0 0 177
PSHAa0010 PSHAb0239 0 0 0 177 0 0 0 177
PSHAa0010 PSHAb0265 0 0 0 65 190 0 0 210
PSHAa0010 PSHAb0304 141 0 0 81 0 0 137 259
PSHAa0010 PSHAb0311 0 0 0 92 0 0 106 153
PSHAa0010 PSHAb0314 0 0 0 0 0 0 236 236
PSHAa0010 PSHAb0355 70 0 0 75 0 728 122 767
PSHAa0010 PSHAb0357 0 0 0 0 99 0 253 298
PSHAa0010 PSHAb0362 0 0 0 0 0 0 175 175
PSHAa0010 PSHAb0365 0 0 0 70 83 0 112 176
PSHAa0010 PSHAb0373 0 0 163 0 0 0 0 163
PSHAa0010 PSHAb0374 630 0 177 346 0 900 167 980
PSHAa0010 PSHAb0384 0 0 0 0 87 0 139 180
PSHAa0010 PSHAb0386 0 0 0 0 87 0 139 180
PSHAa0010 PSHAb0387 0 0 0 0 87 0 139 180
PSHAa0010 PSHAb0396 0 0 0 217 0 0 123 283
PSHAa0010 PSHAb0401 0 0 0 0 0 0 151 151
PSHAa0010 PSHAb0405 0 0 0 258 0 0 0 258
PSHAa0010 PSHAb0407 0 0 0 65 80 0 126 182
PSHAa0010 PSHAb0409 0 0 0 92 0 0 106 153
PSHAa0010 PSHAb0410 0 0 0 65 80 0 169 222
PSHAa0010 PSHAb0419 0 0 0 70 83 0 112 176
PSHAa0010 PSHAb0426 0 0 0 70 83 0 112 176
PSHAa0010 PSHAb0428 0 0 0 194 0 0 111 252
PSHAa0010 PSHAb0455 0 0 0 92 0 0 106 153
PSHAa0010 PSHAb0464 0 0 0 0 0 0 169 169
PSHAa0010 PSHAb0465 0 0 0 72 0 0 138 165
PSHAa0010 PSHAb0494 0 0 0 131 0 0 108 191
PSHAa0010 PSHAb0502 332 0 0 0 0 0 194 438
PSHAa0010 PSHAb0547 0 0 0 151 0 0 114 215
PSHAa0010 PSHAb0549 0 0 0 168 0 0 63 187
PSHAa0010 PSHAb0551 0 0 0 75 0 0 122 153
PSHAa0010 PSHAb0552 0 0 0 0 0 0 181 181
PSHAa0010 PSHAb0556 65 0 178 0 0 0 65 218
PSHAa0011 PSHAa0002 0 0 0 0 169 0 0 169
PSHAa0011 PSHAa0004 0 0 0 0 0 0 152 152
PSHAa0011 PSHAa0009 446 0 0 0 0 0 0 446
PSHAa0011 PSHAa0010 960 0 598 449 915 900 508 999
PSHAa0011 PSHAa0012 565 0 0 0 0 0 0 565
PSHAa0011 PSHAa0013 392 0 0 0 0 0 0 392
PSHAa0011 PSHAa0014 351 0 0 0 0 0 0 351
PSHAa0011 PSHAa0015 286 0 0 0 0 0 0 286
PSHAa0011 PSHAa0016 257 0 0 0 0 0 0 257
PSHAa0011 PSHAa0032 0 0 237 0 0 0 0 237
PSHAa0011 PSHAa0033 71 0 0 0 0 0 166 192
PSHAa0011 PSHAa0048 0 0 0 82 0 0 182 216
PSHAa0011 PSHAa0074 0 0 0 0 88 0 193 232
PSHAa0011 PSHAa0098 0 0 0 0 0 0 177 177
PSHAa0011 PSHAa0103 0 0 0 0 0 0 175 175
PSHAa0011 PSHAa0113 0 0 0 0 573 0 0 573
PSHAa0011 PSHAa0127 0 0 0 0 87 0 115 157
PSHAa0011 PSHAa0141 0 0 0 68 0 0 190 212
PSHAa0011 PSHAa0142 0 0 212 0 0 0 230 367
PSHAa0011 PSHAa0143 0 0 0 65 416 0 0 430
PSHAa0011 PSHAa0153 0 0 0 0 330 0 0 330
PSHAa0011 PSHAa0159 0 0 0 97 116 0 192 298
PSHAa0011 PSHAa0174 142 0 598 0 0 0 0 640
PSHAa0011 PSHAa0188 162 0 0 0 0 0 159 265
PSHAa0011 PSHAa0189 0 0 0 75 0 0 171 200
PSHAa0011 PSHAa0194 0 0 0 138 0 0 201 281
PSHAa0011 PSHAa0195 0 0 302 208 0 0 0 423
PSHAa0011 PSHAa0196 0 0 257 68 0 0 198 396
PSHAa0011 PSHAa0214 0 0 0 0 0 0 167 167
PSHAa0011 PSHAa0221 0 0 159 0 0 0 0 159
PSHAa0011 PSHAa0225 0 0 0 0 416 0 0 416
PSHAa0011 PSHAa0228 0 0 0 0 0 0 165 165
PSHAa0011 PSHAa0248 0 0 0 0 573 0 0 573
PSHAa0011 PSHAa0249 0 0 0 0 573 0 0 573
PSHAa0011 PSHAa0265 0 0 0 0 0 0 321 321
PSHAa0011 PSHAa0266 0 0 0 0 0 0 272 272
PSHAa0011 PSHAa0336 0 0 0 0 201 0 0 201
PSHAa0011 PSHAa0343 0 0 0 0 0 0 167 167
PSHAa0011 PSHAa0345 0 0 0 0 0 0 169 169
PSHAa0011 PSHAa0360 0 0 0 0 79 0 178 210
PSHAa0011 PSHAa0390 0 0 0 66 0 0 173 194
PSHAa0011 PSHAa0392 0 0 0 0 75 0 171 200
PSHAa0011 PSHAa0393 0 0 0 0 79 0 186 218
PSHAa0011 PSHAa0394 0 0 157 0 0 0 0 157
PSHAa0011 PSHAa0399 699 0 190 87 0 900 45 976
PSHAa0011 PSHAa0435 0 0 172 0 0 0 0 172
PSHAa0011 PSHAa0454 0 0 0 0 199 0 0 199
PSHAa0011 PSHAa0463 0 0 0 80 0 0 119 154
PSHAa0011 PSHAa0474 0 0 162 0 0 0 0 162
PSHAa0011 PSHAa0478 0 0 157 0 0 0 0 157
PSHAa0011 PSHAa0518 0 0 0 70 115 0 175 261
PSHAa0011 PSHAa0539 0 0 0 0 0 0 461 461
PSHAa0011 PSHAa0585 0 0 204 77 184 0 70 367
PSHAa0011 PSHAa0587 0 0 0 250 0 0 0 250
PSHAa0011 PSHAa0594 0 0 0 69 0 0 144 168
PSHAa0011 PSHAa0606 0 0 152 0 0 0 86 191
PSHAa0011 PSHAa0627 0 0 0 0 183 0 0 183
PSHAa0011 PSHAa0635 0 0 161 0 0 0 0 161
PSHAa0011 PSHAa0648 0 0 0 0 0 0 502 502
PSHAa0011 PSHAa0649 0 0 0 98 0 0 191 239
PSHAa0011 PSHAa0666 0 0 0 0 188 0 0 188
PSHAa0011 PSHAa0671 0 0 0 64 165 0 0 185
PSHAa0011 PSHAa0694 0 0 0 0 181 0 0 181
PSHAa0011 PSHAa0698 0 0 0 200 0 0 199 331
PSHAa0011 PSHAa0717 0 5 191 0 0 900 0 918
PSHAa0011 PSHAa0723 0 0 170 0 0 0 0 170
PSHAa0011 PSHAa0742 0 0 0 130 160 0 170 340
PSHAa0011 PSHAa0745 0 0 0 0 87 0 115 157
PSHAa0011 PSHAa0758 0 0 0 0 79 0 178 210
PSHAa0011 PSHAa0810 0 0 0 0 186 0 0 186
PSHAa0011 PSHAa0828 0 0 0 0 573 0 0 573
PSHAa0011 PSHAa0838 0 0 0 66 0 0 173 194
PSHAa0011 PSHAa0839 0 0 0 0 91 0 167 210
PSHAa0011 PSHAa0860 0 0 0 0 183 0 0 183
PSHAa0011 PSHAa0879 0 0 0 0 88 0 193 232
PSHAa0011 PSHAa0880 67 0 0 130 0 0 190 285
PSHAa0011 PSHAa0882 699 0 114 87 0 900 76 975
PSHAa0011 PSHAa0883 0 0 0 0 88 0 193 232
PSHAa0011 PSHAa0885 0 0 0 0 0 900 0 900
PSHAa0011 PSHAa0888 67 0 0 0 0 900 0 902
PSHAa0011 PSHAa0889 67 0 0 0 0 900 0 902
PSHAa0011 PSHAa0890 65 0 0 0 0 900 0 902
PSHAa0011 PSHAa0891 0 0 0 0 88 0 193 232
PSHAa0011 PSHAa0892 91 0 0 240 0 0 849 886
PSHAa0011 PSHAa0893 93 0 0 0 94 0 79 177
PSHAa0011 PSHAa0894 98 0 0 0 0 0 259 303
PSHAa0011 PSHAa0896 186 0 0 68 88 0 474 587
PSHAa0011 PSHAa0897 729 0 0 449 915 0 508 992
PSHAa0011 PSHAa0898 349 0 0 213 0 0 584 768
PSHAa0011 PSHAa0901 156 0 0 71 0 0 201 318
PSHAa0011 PSHAa0902 239 0 0 71 0 0 230 408
PSHAa0011 PSHAa0903 0 7 192 0 0 900 0 915
PSHAa0011 PSHAa0904 100 0 0 0 0 0 167 218
PSHAa0011 PSHAa0905 699 8 111 87 0 900 86 975
PSHAa0011 PSHAa0906 0 0 0 0 0 900 0 900
PSHAa0011 PSHAa0908 729 0 0 449 915 900 508 999
PSHAa0011 PSHAa0909 0 0 0 0 88 0 193 232
PSHAa0011 PSHAa0913 0 0 0 0 186 0 0 186
PSHAa0011 PSHAa0944 0 0 0 70 293 0 0 314
PSHAa0011 PSHAa0956 0 0 0 115 86 0 0 156
PSHAa0011 PSHAa0966 729 0 749 449 915 900 508 999
PSHAa0011 PSHAa0967 729 0 158 131 0 900 102 980
PSHAa0011 PSHAa0969 0 0 162 0 0 0 0 162
PSHAa0011 PSHAa0977 66 0 0 0 0 0 171 192
PSHAa0011 PSHAa0986 0 0 175 0 0 0 0 175
PSHAa0011 PSHAa1000 0 0 0 0 412 0 0 412
PSHAa0011 PSHAa1004 0 0 0 0 0 0 191 191
PSHAa0011 PSHAa1011 0 0 0 0 0 0 167 167
PSHAa0011 PSHAa1043 0 0 0 0 0 0 167 167
PSHAa0011 PSHAa1054 0 0 0 0 0 0 167 167
PSHAa0011 PSHAa1103 0 0 0 0 0 0 179 179
PSHAa0011 PSHAa1164 0 0 204 0 87 0 115 300
PSHAa0011 PSHAa1195 0 0 154 0 0 0 0 154
PSHAa0011 PSHAa1215 0 0 0 82 330 0 129 417
PSHAa0011 PSHAa1254 0 0 0 94 0 547 0 572
PSHAa0011 PSHAa1264 0 0 0 0 88 0 193 232
PSHAa0011 PSHAa1282 0 0 0 0 183 0 0 183
PSHAa0011 PSHAa1297 0 0 278 0 0 0 0 278
PSHAa0011 PSHAa1298 0 0 179 0 0 0 0 179
PSHAa0011 PSHAa1303 0 0 0 159 0 0 64 179
PSHAa0011 PSHAa1306 0 0 259 0 0 0 0 259
PSHAa0011 PSHAa1307 0 0 0 0 0 0 198 198
PSHAa0011 PSHAa1337 0 0 229 0 88 0 0 266
PSHAa0011 PSHAa1343 0 0 373 0 88 0 193 498
PSHAa0011 PSHAa1344 0 0 0 0 136 0 64 156
PSHAa0011 PSHAa1345 0 0 166 0 0 0 0 166
PSHAa0011 PSHAa1346 0 0 0 96 0 0 112 162
PSHAa0011 PSHAa1348 0 0 0 75 0 0 167 196
PSHAa0011 PSHAa1368 0 0 0 69 0 0 144 168
PSHAa0011 PSHAa1382 95 0 0 0 0 0 233 276
PSHAa0011 PSHAa1386 0 0 0 179 72 0 144 290
PSHAa0011 PSHAa1394 186 0 0 68 88 0 474 587
PSHAa0011 PSHAa1399 64 0 157 0 0 0 0 177
PSHAa0011 PSHAa1406 0 0 0 0 0 0 152 152
PSHAa0011 PSHAa1407 0 0 0 98 0 0 168 217
PSHAa0011 PSHAa1410 67 0 0 130 0 0 190 285
PSHAa0011 PSHAa1414 0 0 176 0 89 0 0 217
PSHAa0011 PSHAa1429 0 0 0 0 139 0 109 200
PSHAa0011 PSHAa1446 239 0 0 71 0 900 230 938
PSHAa0011 PSHAa1447 156 0 0 71 0 900 201 928
PSHAa0011 PSHAa1448 95 0 0 0 0 0 195 240
PSHAa0011 PSHAa1449 142 0 0 0 0 953 223 966
PSHAa0011 PSHAa1450 699 10 96 87 0 900 92 974
PSHAa0011 PSHAa1451 227 0 0 0 0 900 200 932
PSHAa0011 PSHAa1452 729 0 0 264 174 900 507 990
PSHAa0011 PSHAa1453 71 0 0 0 72 0 166 218
PSHAa0011 PSHAa1454 729 0 0 449 915 900 508 999
PSHAa0011 PSHAa1455 0 0 0 68 0 900 198 918
PSHAa0011 PSHAa1456 729 0 0 264 174 0 507 907
PSHAa0011 PSHAa1457 699 0 77 87 0 900 81 974
PSHAa0011 PSHAa1458 699 0 0 87 0 900 66 971
PSHAa0011 PSHAa1459 0 0 0 94 0 547 0 572
PSHAa0011 PSHAa1460 71 0 0 209 0 0 186 349
PSHAa0011 PSHAa1490 0 0 181 0 0 0 0 181
PSHAa0011 PSHAa1491 0 0 0 0 0 0 271 271
PSHAa0011 PSHAa1495 208 0 0 0 0 0 0 208
PSHAa0011 PSHAa1559 0 0 150 0 0 0 0 150
PSHAa0011 PSHAa1565 0 0 0 0 0 0 152 152
PSHAa0011 PSHAa1573 0 0 0 85 230 0 0 265
PSHAa0011 PSHAa1586 729 0 160 449 915 900 508 999
PSHAa0011 PSHAa1590 0 0 0 68 0 0 198 220
PSHAa0011 PSHAa1610 0 0 0 64 0 0 192 211
PSHAa0011 PSHAa1617 729 0 0 377 341 0 396 923
PSHAa0011 PSHAa1618 729 0 0 214 0 0 372 854
PSHAa0011 PSHAa1619 0 0 0 344 0 0 180 439
PSHAa0011 PSHAa1620 208 0 0 0 0 0 0 208
PSHAa0011 PSHAa1630 0 0 0 0 75 0 171 200
PSHAa0011 PSHAa1631 0 0 0 0 0 0 169 169
PSHAa0011 PSHAa1632 0 0 0 0 0 0 169 169
PSHAa0011 PSHAa1633 0 0 199 0 0 0 0 199
PSHAa0011 PSHAa1636 93 0 0 0 94 0 79 177
PSHAa0011 PSHAa1644 0 0 0 82 0 0 169 204
PSHAa0011 PSHAa1645 0 0 0 74 0 0 185 213
PSHAa0011 PSHAa1646 0 0 0 0 75 0 171 200
PSHAa0011 PSHAa1649 0 0 0 158 0 0 169 270
PSHAa0011 PSHAa1650 0 0 197 91 0 0 0 238
PSHAa0011 PSHAa1653 0 0 0 0 81 0 237 268
PSHAa0011 PSHAa1676 0 0 0 0 171 0 0 171
PSHAa0011 PSHAa1737 0 0 0 91 258 0 167 389
PSHAa0011 PSHAa1739 0 0 0 66 0 0 173 194
PSHAa0011 PSHAa1742 0 0 0 80 0 0 119 154
PSHAa0011 PSHAa1750 0 0 0 94 0 547 0 572
PSHAa0011 PSHAa1773 0 0 0 97 116 0 192 298
PSHAa0011 PSHAa1774 0 0 0 0 81 0 237 268
PSHAa0011 PSHAa1777 0 0 171 0 0 0 0 171
PSHAa0011 PSHAa1789 0 0 0 0 163 0 0 163
PSHAa0011 PSHAa1806 95 0 0 0 0 0 233 276
PSHAa0011 PSHAa1807 70 0 0 71 0 0 139 191
PSHAa0011 PSHAa1808 98 0 0 0 0 0 259 303
PSHAa0011 PSHAa1809 89 0 0 0 0 0 167 208
PSHAa0011 PSHAa1821 0 0 0 0 0 0 198 198
PSHAa0011 PSHAa1822 0 0 250 0 0 0 0 250
PSHAa0011 PSHAa1847 0 0 0 0 0 0 167 167
PSHAa0011 PSHAa1863 67 0 0 130 0 0 190 285
PSHAa0011 PSHAa1896 0 0 239 0 0 0 0 239
PSHAa0011 PSHAa1900 0 0 0 69 0 0 144 168
PSHAa0011 PSHAa1917 0 0 0 96 0 0 112 162
PSHAa0011 PSHAa1918 0 0 0 0 88 0 170 210
PSHAa0011 PSHAa1920 729 0 286 264 174 0 507 931
PSHAa0011 PSHAa1933 0 0 0 0 136 0 64 156
PSHAa0011 PSHAa1947 0 0 0 73 0 0 175 202
PSHAa0011 PSHAa1949 0 0 187 0 0 0 0 187
PSHAa0011 PSHAa1952 729 0 342 264 174 900 507 993
PSHAa0011 PSHAa1999 139 0 0 65 0 0 193 293
PSHAa0011 PSHAa2002 241 0 0 90 0 0 116 336
PSHAa0011 PSHAa2014 0 0 0 0 0 0 200 200
PSHAa0011 PSHAa2025 0 0 0 0 0 0 271 271
PSHAa0011 PSHAa2035 0 0 184 70 0 0 0 208
PSHAa0011 PSHAa2036 0 0 0 0 330 0 0 330
PSHAa0011 PSHAa2048 0 0 152 0 0 0 0 152
PSHAa0011 PSHAa2058 0 0 0 0 171 0 0 171
PSHAa0011 PSHAa2062 0 0 0 0 0 0 167 167
PSHAa0011 PSHAa2068 0 0 198 0 0 0 0 198
PSHAa0011 PSHAa2069 0 0 185 0 0 0 0 185
PSHAa0011 PSHAa2074 0 0 0 0 0 0 173 173
PSHAa0011 PSHAa2079 0 0 176 0 188 0 0 302
PSHAa0011 PSHAa2080 95 0 0 0 0 0 233 276
PSHAa0011 PSHAa2128 729 0 0 449 915 900 508 999
PSHAa0011 PSHAa2132 186 0 0 68 88 0 474 587
PSHAa0011 PSHAa2133 0 0 0 158 0 0 169 270
PSHAa0011 PSHAa2134 186 0 0 68 88 0 474 587
PSHAa0011 PSHAa2139 0 0 0 68 0 0 198 220
PSHAa0011 PSHAa2143 95 0 0 0 0 0 195 240
PSHAa0011 PSHAa2146 0 0 0 158 0 0 169 270
PSHAa0011 PSHAa2150 347 0 0 213 0 0 481 709
PSHAa0011 PSHAa2153 0 0 0 0 188 0 0 188
PSHAa0011 PSHAa2157 0 0 0 0 0 0 171 171
PSHAa0011 PSHAa2176 71 0 0 0 88 0 166 231
PSHAa0011 PSHAa2196 0 0 0 0 183 0 0 183
PSHAa0011 PSHAa2208 0 0 0 0 0 0 185 185
PSHAa0011 PSHAa2213 0 0 0 179 72 0 144 290
PSHAa0011 PSHAa2222 0 0 0 0 0 0 171 171
PSHAa0011 PSHAa2226 0 0 0 0 201 0 0 201
PSHAa0011 PSHAa2242 0 0 0 0 0 900 0 900
PSHAa0011 PSHAa2255 0 0 0 0 0 0 169 169
PSHAa0011 PSHAa2264 0 0 0 0 0 0 169 169
PSHAa0011 PSHAa2282 237 0 0 0 0 0 0 237
PSHAa0011 PSHAa2287 0 0 0 97 0 0 499 528
PSHAa0011 PSHAa2289 0 0 0 0 0 0 171 171
PSHAa0011 PSHAa2330 0 0 0 0 212 0 0 212
PSHAa0011 PSHAa2331 0 0 166 0 0 0 0 166
PSHAa0011 PSHAa2334 0 0 192 0 0 0 0 192
PSHAa0011 PSHAa2374 0 0 0 0 0 0 200 200
PSHAa0011 PSHAa2391 162 0 0 0 0 0 159 265
PSHAa0011 PSHAa2395 0 0 0 0 186 0 0 186
PSHAa0011 PSHAa2402 0 0 0 68 0 0 198 220
PSHAa0011 PSHAa2426 139 0 0 65 0 0 193 293
PSHAa0011 PSHAa2444 0 0 0 200 0 0 199 331
PSHAa0011 PSHAa2447 67 0 0 130 0 0 190 285
PSHAa0011 PSHAa2473 0 0 0 65 0 0 144 165
PSHAa0011 PSHAa2481 0 0 301 89 0 952 173 971
PSHAa0011 PSHAa2488 0 0 0 0 171 0 0 171
PSHAa0011 PSHAa2492 0 0 0 0 171 0 0 171
PSHAa0011 PSHAa2499 0 0 0 0 0 0 169 169
PSHAa0011 PSHAa2531 0 0 0 71 330 0 0 350
PSHAa0011 PSHAa2534 0 0 155 0 0 0 0 155
PSHAa0011 PSHAa2546 0 0 0 0 0 0 254 254
PSHAa0011 PSHAa2555 0 0 0 0 296 0 0 296
PSHAa0011 PSHAa2559 0 0 0 191 0 0 0 191
PSHAa0011 PSHAa2571 191 0 235 0 136 0 189 508
PSHAa0011 PSHAa2587 0 0 0 0 0 0 152 152
PSHAa0011 PSHAa2590 0 0 278 0 0 0 0 278
PSHAa0011 PSHAa2605 0 0 0 0 167 0 0 167
PSHAa0011 PSHAa2613 141 0 0 76 0 0 259 360
PSHAa0011 PSHAa2633 0 0 0 0 171 0 0 171
PSHAa0011 PSHAa2635 186 0 0 0 0 0 0 186
PSHAa0011 PSHAa2642 0 0 0 0 0 0 167 167
PSHAa0011 PSHAa2649 0 0 0 0 87 0 176 215
PSHAa0011 PSHAa2656 0 0 0 0 0 0 171 171
PSHAa0011 PSHAa2658 0 0 0 97 74 0 170 245
PSHAa0011 PSHAa2665 0 0 0 68 0 0 198 220
PSHAa0011 PSHAa2667 71 0 0 0 88 0 166 231
PSHAa0011 PSHAa2725 0 0 0 0 0 0 152 152
PSHAa0011 PSHAa2743 0 0 0 0 0 0 171 171
PSHAa0011 PSHAa2744 0 0 0 0 87 0 115 157
PSHAa0011 PSHAa2771 0 0 0 70 194 0 252 390
PSHAa0011 PSHAa2787 0 0 0 0 139 0 124 213
PSHAa0011 PSHAa2807 0 0 0 0 301 0 0 301
PSHAa0011 PSHAa2808 0 0 0 0 330 0 0 330
PSHAa0011 PSHAa2813 0 0 0 0 343 0 0 343
PSHAa0011 PSHAa2838 0 0 267 0 0 0 0 267
PSHAa0011 PSHAa2857 93 0 0 0 94 0 79 177
PSHAa0011 PSHAa2860 0 0 229 0 0 0 0 229
PSHAa0011 PSHAa2875 191 0 0 0 136 0 189 383
PSHAa0011 PSHAa2877 0 0 154 0 0 0 0 154
PSHAa0011 PSHAa2893 64 0 0 0 82 0 143 199
PSHAa0011 PSHAa2894 95 0 0 0 0 0 195 240
PSHAa0011 PSHAa2898 0 0 150 0 79 0 178 300
PSHAa0011 PSHAa2899 0 0 0 129 0 0 178 253
PSHAa0011 PSHAa2908 0 0 177 0 0 0 0 177
PSHAa0011 PSHAa2913 0 0 0 0 0 0 173 173
PSHAa0011 PSHAa2915 0 0 0 0 171 0 0 171
PSHAa0011 PSHAa2935 0 0 0 0 0 0 167 167
PSHAa0011 PSHAa2942 239 0 0 71 0 900 230 938
PSHAa0011 PSHAa2943 156 0 0 71 0 900 201 928
PSHAa0011 PSHAa2944 99 0 0 0 0 0 166 216
PSHAa0011 PSHAa2949 0 0 198 77 184 0 70 363
PSHAa0011 PSHAb0013 0 0 0 0 183 0 0 183
PSHAa0011 PSHAb0024 0 0 0 0 200 0 0 200
PSHAa0011 PSHAb0054 0 0 0 0 169 0 0 169
PSHAa0011 PSHAb0057 0 0 0 0 171 0 0 171
PSHAa0011 PSHAb0061 0 0 0 0 0 0 185 185
PSHAa0011 PSHAb0062 0 0 0 0 0 0 244 244
PSHAa0011 PSHAb0070 0 0 172 0 0 0 0 172
PSHAa0011 PSHAb0096 0 0 0 0 169 0 0 169
PSHAa0011 PSHAb0127 0 0 0 0 0 0 398 398
PSHAa0011 PSHAb0128 0 0 0 0 73 0 171 198
PSHAa0011 PSHAb0142 0 0 0 0 72 0 167 193
PSHAa0011 PSHAb0146 0 0 151 0 0 0 0 151
PSHAa0011 PSHAb0152 0 0 0 66 0 0 173 194
PSHAa0011 PSHAb0163 0 0 0 0 573 0 0 573
PSHAa0011 PSHAb0177 0 0 218 72 0 0 0 243
PSHAa0011 PSHAb0182 0 0 0 69 0 0 144 168
PSHAa0011 PSHAb0205 0 0 0 91 258 0 167 389
PSHAa0011 PSHAb0219 0 0 0 68 0 0 198 220
PSHAa0011 PSHAb0231 0 0 0 0 79 0 186 218
PSHAa0011 PSHAb0256 0 0 220 0 0 0 0 220
PSHAa0011 PSHAb0265 0 0 0 0 91 0 167 210
PSHAa0011 PSHAb0270 0 0 157 0 0 0 0 157
PSHAa0011 PSHAb0304 66 0 0 0 0 0 193 214
PSHAa0011 PSHAb0306 0 0 0 0 0 0 165 165
PSHAa0011 PSHAb0308 0 0 0 0 171 0 0 171
PSHAa0011 PSHAb0311 0 0 0 0 88 0 193 232
PSHAa0011 PSHAb0314 70 0 180 0 0 0 168 310
PSHAa0011 PSHAb0355 0 0 0 68 0 0 190 212
PSHAa0011 PSHAb0357 71 0 0 0 88 0 166 231
PSHAa0011 PSHAb0365 0 0 0 68 0 0 198 220
PSHAa0011 PSHAb0374 729 0 297 264 174 900 507 992
PSHAa0011 PSHAb0393 70 0 0 71 0 0 139 191
PSHAa0011 PSHAb0394 70 0 0 71 0 0 139 191
PSHAa0011 PSHAb0396 0 0 0 200 0 0 199 331
PSHAa0011 PSHAb0397 0 0 0 0 0 0 271 271
PSHAa0011 PSHAb0398 0 0 0 0 163 0 0 163
PSHAa0011 PSHAb0402 162 0 0 0 0 0 159 265
PSHAa0011 PSHAb0405 0 0 0 344 0 0 180 439
PSHAa0011 PSHAb0407 95 0 0 0 0 0 233 276
PSHAa0011 PSHAb0409 0 0 0 0 88 0 193 232
PSHAa0011 PSHAb0410 95 0 0 0 0 0 233 276
PSHAa0011 PSHAb0419 0 1 0 68 0 0 198 220
PSHAa0011 PSHAb0426 0 0 231 68 0 0 198 375
PSHAa0011 PSHAb0427 0 0 297 208 0 0 0 419
PSHAa0011 PSHAb0428 0 0 0 138 0 0 201 281
PSHAa0011 PSHAb0444 162 0 0 0 0 0 159 265
PSHAa0011 PSHAb0455 0 0 0 0 88 0 193 232
PSHAa0011 PSHAb0464 0 0 0 70 194 0 252 390
PSHAa0011 PSHAb0465 64 0 0 0 82 0 143 199
PSHAa0011 PSHAb0501 93 0 0 0 94 0 79 177
PSHAa0011 PSHAb0502 186 0 183 68 88 0 474 648
PSHAa0011 PSHAb0503 224 0 0 0 0 0 0 224
PSHAa0011 PSHAb0508 0 0 156 0 0 0 0 156
PSHAa0011 PSHAb0511 0 0 0 0 0 0 185 185
PSHAa0011 PSHAb0547 0 0 0 75 0 0 171 200
PSHAa0011 PSHAb0549 0 0 0 80 0 0 119 154
PSHAa0011 PSHAb0556 93 0 0 0 0 0 195 238
PSHAa0012 PSHAa0009 320 0 0 0 0 0 0 320
PSHAa0012 PSHAa0010 565 0 0 0 0 0 0 565
PSHAa0012 PSHAa0011 565 0 0 0 0 0 0 565
PSHAa0012 PSHAa0013 566 0 0 0 0 0 0 566
PSHAa0012 PSHAa0014 477 0 0 0 0 0 0 477
PSHAa0012 PSHAa0015 407 0 0 0 0 0 0 407
PSHAa0012 PSHAa0016 340 0 241 0 0 0 0 478
PSHAa0012 PSHAa0024 0 0 171 0 0 0 111 231
PSHAa0012 PSHAa0028 242 0 0 0 0 0 0 242
PSHAa0012 PSHAa0084 0 0 259 0 0 0 0 259
PSHAa0012 PSHAa0100 0 0 294 0 0 0 0 294
PSHAa0012 PSHAa0124 0 0 223 0 0 0 0 223
PSHAa0012 PSHAa0169 0 0 172 0 0 0 0 172
PSHAa0012 PSHAa0180 610 0 0 0 0 0 0 610
PSHAa0012 PSHAa0187 0 0 272 0 0 0 0 272
PSHAa0012 PSHAa0248 0 0 221 0 0 0 0 221
PSHAa0012 PSHAa0290 0 0 170 0 0 0 0 170
PSHAa0012 PSHAa0295 0 0 162 0 0 0 0 162
PSHAa0012 PSHAa0321 0 0 186 0 0 0 0 186
PSHAa0012 PSHAa0324 0 0 219 0 0 0 0 219
PSHAa0012 PSHAa0331 0 0 0 0 0 0 150 150
PSHAa0012 PSHAa0344 0 0 231 0 0 0 0 231
PSHAa0012 PSHAa0348 0 0 319 68 0 0 0 338
PSHAa0012 PSHAa0350 0 0 192 0 0 0 0 192
PSHAa0012 PSHAa0372 0 0 166 0 0 0 0 166
PSHAa0012 PSHAa0379 699 0 0 0 0 0 0 699
PSHAa0012 PSHAa0388 0 0 171 0 0 0 133 250
PSHAa0012 PSHAa0389 0 0 245 0 0 0 0 245
PSHAa0012 PSHAa0394 0 0 154 0 0 0 0 154
PSHAa0012 PSHAa0438 0 0 193 0 0 0 0 193
PSHAa0012 PSHAa0447 340 0 0 0 0 0 63 355
PSHAa0012 PSHAa0454 0 0 150 0 0 0 0 150
PSHAa0012 PSHAa0465 0 0 228 0 0 0 0 228
PSHAa0012 PSHAa0476 0 0 173 0 0 0 0 173
PSHAa0012 PSHAa0514 0 0 0 0 0 0 183 183
PSHAa0012 PSHAa0548 0 0 353 0 0 0 0 353
PSHAa0012 PSHAa0549 0 0 209 0 0 0 0 209
PSHAa0012 PSHAa0561 0 0 331 0 0 0 0 331
PSHAa0012 PSHAa0563 0 0 170 0 0 0 0 170
PSHAa0012 PSHAa0584 0 0 0 0 0 0 469 469
PSHAa0012 PSHAa0625 382 0 215 64 0 0 0 506
PSHAa0012 PSHAa0659 167 0 0 0 0 0 0 167
PSHAa0012 PSHAa0662 0 0 242 0 0 0 0 242
PSHAa0012 PSHAa0692 70 0 0 0 0 0 158 183
PSHAa0012 PSHAa0718 0 0 199 0 0 0 0 199
PSHAa0012 PSHAa0727 0 0 188 0 0 0 0 188
PSHAa0012 PSHAa0739 140 0 0 0 84 0 0 178
PSHAa0012 PSHAa0754 0 0 165 0 0 0 0 165
PSHAa0012 PSHAa0755 0 0 204 0 0 0 0 204
PSHAa0012 PSHAa0770 309 0 0 0 0 0 0 309
PSHAa0012 PSHAa0771 340 0 0 0 0 0 0 340
PSHAa0012 PSHAa0772 179 0 0 0 0 0 0 179
PSHAa0012 PSHAa0792 349 0 0 0 0 0 0 349
PSHAa0012 PSHAa0793 350 0 0 0 0 0 63 364
PSHAa0012 PSHAa0795 349 0 0 0 0 0 0 349
PSHAa0012 PSHAa0797 0 0 297 0 0 0 0 297
PSHAa0012 PSHAa0804 140 0 0 0 0 0 114 205
PSHAa0012 PSHAa0815 179 0 0 0 0 0 0 179
PSHAa0012 PSHAa0816 191 0 0 0 0 0 0 191
PSHAa0012 PSHAa0832 0 0 156 0 0 0 0 156
PSHAa0012 PSHAa0840 0 0 177 0 0 0 0 177
PSHAa0012 PSHAa0841 349 0 0 0 0 0 0 349
PSHAa0012 PSHAa0843 0 0 165 0 0 0 0 165
PSHAa0012 PSHAa0847 0 0 322 0 0 0 0 322
PSHAa0012 PSHAa0928 0 0 164 0 0 0 0 164
PSHAa0012 PSHAa0932 0 0 326 0 0 0 0 326
PSHAa0012 PSHAa0934 0 0 155 0 0 0 0 155
PSHAa0012 PSHAa1023 179 0 0 85 0 0 65 236
PSHAa0012 PSHAa1024 0 0 157 0 0 0 107 215
PSHAa0012 PSHAa1025 71 0 199 0 0 0 137 301
PSHAa0012 PSHAa1029 0 0 308 0 0 0 0 308
PSHAa0012 PSHAa1043 0 0 0 0 0 0 150 150
PSHAa0012 PSHAa1054 0 0 0 0 0 0 169 169
PSHAa0012 PSHAa1058 238 0 0 0 0 0 0 238
PSHAa0012 PSHAa1091 0 0 245 0 0 0 0 245
PSHAa0012 PSHAa1094 0 0 217 0 0 0 0 217
PSHAa0012 PSHAa1104 88 0 212 0 0 0 0 250
PSHAa0012 PSHAa1110 155 0 0 0 0 0 0 155
PSHAa0012 PSHAa1128 0 0 181 0 0 0 0 181
PSHAa0012 PSHAa1129 0 0 152 0 0 0 0 152
PSHAa0012 PSHAa1130 0 0 159 0 0 0 0 159
PSHAa0012 PSHAa1138 0 0 0 0 84 0 168 205
PSHAa0012 PSHAa1161 0 0 165 0 0 0 0 165
PSHAa0012 PSHAa1290 70 0 151 0 0 0 0 176
PSHAa0012 PSHAa1295 242 0 0 0 0 0 0 242
PSHAa0012 PSHAa1298 0 0 157 0 0 0 0 157
PSHAa0012 PSHAa1299 0 0 239 0 0 0 0 239
PSHAa0012 PSHAa1314 0 0 240 0 0 0 0 240
PSHAa0012 PSHAa1374 0 0 159 0 0 0 0 159
PSHAa0012 PSHAa1382 0 0 170 0 0 0 0 170
PSHAa0012 PSHAa1389 0 0 157 0 0 0 105 213
PSHAa0012 PSHAa1396 0 0 185 0 0 0 0 185
PSHAa0012 PSHAa1404 0 0 208 0 0 0 0 208
PSHAa0012 PSHAa1408 0 0 177 0 0 0 0 177
PSHAa0012 PSHAa1419 0 0 166 0 0 0 0 166
PSHAa0012 PSHAa1424 0 0 167 0 0 0 0 167
PSHAa0012 PSHAa1431 0 0 167 0 0 0 0 167
PSHAa0012 PSHAa1445 0 0 188 0 0 0 0 188
PSHAa0012 PSHAa1480 0 0 217 0 0 0 0 217
PSHAa0012 PSHAa1499 0 0 181 0 0 0 0 181
PSHAa0012 PSHAa1579 0 0 180 0 0 0 0 180
PSHAa0012 PSHAa1599 191 0 0 0 0 0 0 191
PSHAa0012 PSHAa1601 0 0 286 0 0 0 0 286
PSHAa0012 PSHAa1616 0 0 0 0 0 0 194 194
PSHAa0012 PSHAa1623 191 0 0 0 0 0 0 191
PSHAa0012 PSHAa1635 0 0 150 0 0 0 0 150
PSHAa0012 PSHAa1684 0 0 151 0 0 0 0 151
PSHAa0012 PSHAa1712 0 0 167 0 0 0 0 167
PSHAa0012 PSHAa1716 143 0 0 0 0 0 167 255
PSHAa0012 PSHAa1731 0 0 176 0 0 0 0 176
PSHAa0012 PSHAa1732 0 0 223 0 0 0 0 223
PSHAa0012 PSHAa1754 0 0 210 0 0 0 0 210
PSHAa0012 PSHAa1800 167 0 0 0 0 0 0 167
PSHAa0012 PSHAa1810 0 0 200 69 0 0 0 223
PSHAa0012 PSHAa1824 0 0 151 0 0 0 0 151
PSHAa0012 PSHAa1826 0 0 167 0 0 0 0 167
PSHAa0012 PSHAa1833 0 0 154 0 0 0 0 154
PSHAa0012 PSHAa1861 0 0 156 0 0 0 0 156
PSHAa0012 PSHAa1862 0 0 270 0 0 0 0 270
PSHAa0012 PSHAa1888 0 0 171 0 0 0 0 171
PSHAa0012 PSHAa1895 0 0 168 0 0 0 0 168
PSHAa0012 PSHAa1901 0 0 217 0 0 0 0 217
PSHAa0012 PSHAa1914 71 0 0 0 0 0 169 194
PSHAa0012 PSHAa1928 0 0 241 0 0 0 0 241
PSHAa0012 PSHAa1949 0 0 187 0 0 0 0 187
PSHAa0012 PSHAa1962 0 0 191 0 0 0 0 191
PSHAa0012 PSHAa1964 238 0 0 0 0 0 0 238
PSHAa0012 PSHAa1993 0 0 196 0 0 0 0 196
PSHAa0012 PSHAa2020 0 0 168 0 0 0 0 168
PSHAa0012 PSHAa2023 179 0 0 85 0 0 65 236
PSHAa0012 PSHAa2063 0 0 201 0 0 0 0 201
PSHAa0012 PSHAa2081 0 0 153 0 0 0 0 153
PSHAa0012 PSHAa2115 0 0 154 0 0 0 0 154
PSHAa0012 PSHAa2119 0 0 165 0 0 0 0 165
PSHAa0012 PSHAa2161 191 0 0 0 0 0 0 191
PSHAa0012 PSHAa2299 0 0 171 0 0 0 0 171
PSHAa0012 PSHAa2310 67 0 0 0 0 0 183 205
PSHAa0012 PSHAa2329 0 0 158 0 0 0 0 158
PSHAa0012 PSHAa2362 179 0 0 0 0 0 0 179
PSHAa0012 PSHAa2382 0 0 179 0 0 0 0 179
PSHAa0012 PSHAa2383 0 0 193 0 0 0 0 193
PSHAa0012 PSHAa2407 0 0 154 0 0 0 0 154
PSHAa0012 PSHAa2435 0 0 0 0 0 0 169 169
PSHAa0012 PSHAa2439 0 0 387 0 0 0 0 387
PSHAa0012 PSHAa2443 0 0 196 0 0 0 0 196
PSHAa0012 PSHAa2496 0 0 0 0 0 0 150 150
PSHAa0012 PSHAa2499 0 0 0 0 0 0 167 167
PSHAa0012 PSHAa2500 0 0 0 0 0 0 167 167
PSHAa0012 PSHAa2503 0 0 383 0 0 0 0 383
PSHAa0012 PSHAa2505 0 0 344 0 0 0 107 389
PSHAa0012 PSHAa2510 71 0 241 0 0 0 137 338
PSHAa0012 PSHAa2535 0 0 165 0 0 0 0 165
PSHAa0012 PSHAa2538 74 0 218 0 0 0 0 244
PSHAa0012 PSHAa2541 0 0 201 0 0 0 0 201
PSHAa0012 PSHAa2547 144 0 0 75 0 0 0 174
PSHAa0012 PSHAa2549 153 0 0 0 0 0 0 153
PSHAa0012 PSHAa2567 0 0 154 0 0 0 0 154
PSHAa0012 PSHAa2593 0 0 259 0 0 0 0 259
PSHAa0012 PSHAa2606 181 0 0 0 0 0 0 181
PSHAa0012 PSHAa2630 0 0 205 0 0 0 0 205
PSHAa0012 PSHAa2632 0 0 187 0 0 0 0 187
PSHAa0012 PSHAa2671 0 0 0 0 84 0 192 228
PSHAa0012 PSHAa2678 0 0 0 0 0 0 161 161
PSHAa0012 PSHAa2743 0 0 175 0 0 0 136 256
PSHAa0012 PSHAa2748 0 0 312 0 0 0 0 312
PSHAa0012 PSHAa2753 151 0 0 0 0 0 0 151
PSHAa0012 PSHAa2757 729 0 0 0 0 0 0 729
PSHAa0012 PSHAa2793 140 0 0 0 84 0 0 178
PSHAa0012 PSHAa2810 0 0 0 68 0 0 136 160
PSHAa0012 PSHAa2820 0 0 155 0 0 0 0 155
PSHAa0012 PSHAa2824 0 0 156 0 0 0 0 156
PSHAa0012 PSHAa2834 0 0 175 0 0 0 0 175
PSHAa0012 PSHAa2836 0 0 245 0 0 0 0 245
PSHAa0012 PSHAa2853 0 0 170 0 0 0 0 170
PSHAa0012 PSHAa2858 0 0 165 0 0 0 0 165
PSHAa0012 PSHAa2885 0 0 160 0 0 0 0 160
PSHAa0012 PSHAa2912 0 0 159 0 0 0 0 159
PSHAa0012 PSHAa2915 0 0 151 0 0 0 0 151
PSHAa0012 PSHAa2927 0 0 157 0 0 0 0 157
PSHAa0012 PSHAa2933 167 0 0 0 0 0 0 167
PSHAa0012 PSHAa2947 0 0 234 0 0 0 0 234
PSHAa0012 PSHAa2961 0 0 183 0 0 0 0 183
PSHAa0012 PSHAa2962 0 0 302 0 0 0 0 302
PSHAa0012 PSHAa2963 0 0 192 0 0 0 0 192
PSHAa0012 PSHAa2968 0 0 250 0 0 0 0 250
PSHAa0012 PSHAa3013 0 0 279 0 0 0 0 279
PSHAa0012 PSHAa3016 235 0 0 0 0 0 0 235
PSHAa0012 PSHAa3017 191 0 0 0 0 0 0 191
PSHAa0012 PSHAb0001 191 0 0 0 0 0 0 191
PSHAa0012 PSHAb0002 235 0 0 0 0 0 0 235
PSHAa0012 PSHAb0099 0 0 0 0 84 0 169 206
PSHAa0012 PSHAb0144 0 0 176 0 0 0 0 176
PSHAa0012 PSHAb0156 288 0 0 0 0 0 0 288
PSHAa0012 PSHAb0232 0 0 240 0 0 0 0 240
PSHAa0012 PSHAb0235 0 0 170 0 0 0 0 170
PSHAa0012 PSHAb0242 0 0 138 0 0 0 41 185
PSHAa0012 PSHAb0302 0 0 152 0 0 0 0 152
PSHAa0012 PSHAb0317 0 0 161 0 0 0 0 161
PSHAa0012 PSHAb0353 0 0 179 0 0 0 0 179
PSHAa0012 PSHAb0358 0 0 0 0 0 0 165 165
PSHAa0012 PSHAb0363 0 0 258 0 0 0 0 258
PSHAa0012 PSHAb0369 0 0 178 0 0 0 0 178
PSHAa0012 PSHAb0390 610 0 0 0 0 0 0 610
PSHAa0012 PSHAb0416 0 0 180 0 0 0 0 180
PSHAa0012 PSHAb0468 699 0 0 0 0 0 0 699
PSHAa0012 PSHAb0491 169 0 0 0 0 0 0 169
PSHAa0012 PSHAb0502 0 0 173 0 0 0 0 173
PSHAa0012 PSHAb0509 0 0 0 0 0 0 169 169
PSHAa0013 PSHAa0009 246 0 0 0 0 0 0 246
PSHAa0013 PSHAa0010 392 0 0 83 0 0 0 418
PSHAa0013 PSHAa0011 392 0 0 0 0 0 0 392
PSHAa0013 PSHAa0012 566 0 0 0 0 0 0 566
PSHAa0013 PSHAa0014 735 0 0 0 0 0 0 735
PSHAa0013 PSHAa0015 582 0 0 0 0 0 0 582
PSHAa0013 PSHAa0016 479 0 0 0 0 0 0 479
PSHAa0013 PSHAa0027 110 0 0 0 0 0 107 171
PSHAa0013 PSHAa0051 0 0 210 0 0 0 0 210
PSHAa0013 PSHAa0059 0 0 157 0 0 0 0 157
PSHAa0013 PSHAa0074 0 0 157 0 0 0 65 178
PSHAa0013 PSHAa0075 140 0 0 98 0 0 0 191
PSHAa0013 PSHAa0078 0 0 177 0 0 0 0 177
PSHAa0013 PSHAa0079 0 0 192 0 0 0 0 192
PSHAa0013 PSHAa0087 0 0 160 0 0 0 0 160
PSHAa0013 PSHAa0123 0 0 524 0 0 0 0 524
PSHAa0013 PSHAa0126 0 0 329 0 0 0 0 329
PSHAa0013 PSHAa0128 0 0 161 0 0 0 0 161
PSHAa0013 PSHAa0142 0 0 266 0 0 0 0 266
PSHAa0013 PSHAa0143 0 0 0 99 0 0 118 171
PSHAa0013 PSHAa0144 0 0 0 89 0 0 118 162
PSHAa0013 PSHAa0147 0 0 0 88 72 0 122 192
PSHAa0013 PSHAa0148 0 0 0 108 0 0 119 180
PSHAa0013 PSHAa0149 0 0 0 97 0 0 137 187
PSHAa0013 PSHAa0150 0 0 0 111 0 0 126 189
PSHAa0013 PSHAa0151 0 0 0 163 0 0 0 163
PSHAa0013 PSHAa0159 0 0 0 0 201 0 0 201
PSHAa0013 PSHAa0175 0 0 152 0 0 0 0 152
PSHAa0013 PSHAa0187 0 0 260 0 0 0 0 260
PSHAa0013 PSHAa0194 0 0 0 163 0 0 108 221
PSHAa0013 PSHAa0218 0 0 0 65 0 0 129 150
PSHAa0013 PSHAa0219 0 0 0 88 0 0 124 166
PSHAa0013 PSHAa0220 0 0 0 130 90 0 70 199
PSHAa0013 PSHAa0223 0 0 0 82 0 0 126 163
PSHAa0013 PSHAa0224 0 0 0 72 0 0 124 152
PSHAa0013 PSHAa0225 0 0 0 204 0 0 114 264
PSHAa0013 PSHAa0228 0 0 0 171 0 0 0 171
PSHAa0013 PSHAa0233 155 0 0 0 0 0 0 155
PSHAa0013 PSHAa0259 0 0 0 97 183 0 167 331
PSHAa0013 PSHAa0260 0 0 0 82 0 0 131 168
PSHAa0013 PSHAa0262 152 0 0 0 0 0 0 152
PSHAa0013 PSHAa0264 699 0 0 0 0 0 0 699
PSHAa0013 PSHAa0265 240 0 0 0 0 0 0 240
PSHAa0013 PSHAa0266 161 0 0 0 0 0 0 161
PSHAa0013 PSHAa0275 0 0 0 167 0 0 0 167
PSHAa0013 PSHAa0284 0 0 195 0 0 0 0 195
PSHAa0013 PSHAa0295 347 0 0 0 0 0 0 347
PSHAa0013 PSHAa0348 347 0 0 0 0 0 0 347
PSHAa0013 PSHAa0350 0 0 165 0 0 0 105 220
PSHAa0013 PSHAa0354 0 0 0 0 0 0 165 165
PSHAa0013 PSHAa0360 70 0 0 0 92 0 157 225
PSHAa0013 PSHAa0361 0 0 0 0 233 0 108 286
PSHAa0013 PSHAa0363 0 0 179 0 0 0 0 179
PSHAa0013 PSHAa0378 155 0 0 0 0 0 0 155
PSHAa0013 PSHAa0389 0 0 419 0 0 0 0 419
PSHAa0013 PSHAa0393 70 0 0 0 92 0 157 225
PSHAa0013 PSHAa0452 0 0 152 0 0 0 0 152
PSHAa0013 PSHAa0470 0 0 383 0 0 0 0 383
PSHAa0013 PSHAa0474 699 0 0 119 95 0 0 739
PSHAa0013 PSHAa0488 66 0 152 0 0 0 0 174
PSHAa0013 PSHAa0515 100 0 261 0 0 0 0 306
PSHAa0013 PSHAa0518 0 0 0 133 75 0 0 163
PSHAa0013 PSHAa0526 0 0 0 161 0 0 0 161
PSHAa0013 PSHAa0528 0 0 188 0 0 0 0 188
PSHAa0013 PSHAa0532 179 0 160 175 0 0 0 381
PSHAa0013 PSHAa0539 304 0 0 0 0 0 0 304
PSHAa0013 PSHAa0545 65 0 0 0 171 0 129 265
PSHAa0013 PSHAa0548 110 0 0 0 0 0 107 171
PSHAa0013 PSHAa0561 689 0 179 0 0 0 0 733
PSHAa0013 PSHAa0562 0 0 282 0 0 0 180 427
PSHAa0013 PSHAa0563 349 0 0 0 0 0 108 394
PSHAa0013 PSHAa0564 349 0 0 0 0 0 108 394
PSHAa0013 PSHAa0595 0 0 150 185 0 0 0 277
PSHAa0013 PSHAa0603 349 0 0 0 0 0 0 349
PSHAa0013 PSHAa0605 0 0 0 92 0 0 164 208
PSHAa0013 PSHAa0608 0 0 0 131 0 0 155 234
PSHAa0013 PSHAa0627 0 0 217 0 72 0 0 242
PSHAa0013 PSHAa0635 0 0 0 92 0 0 164 208
PSHAa0013 PSHAa0643 0 0 0 92 201 0 143 323
PSHAa0013 PSHAa0647 241 0 0 0 0 0 63 258
PSHAa0013 PSHAa0648 70 0 0 206 394 0 169 578
PSHAa0013 PSHAa0649 94 0 0 348 0 0 0 384
PSHAa0013 PSHAa0656 0 0 0 97 0 0 149 198
PSHAa0013 PSHAa0671 238 0 0 106 0 0 0 289
PSHAa0013 PSHAa0712 191 0 0 0 0 0 0 191
PSHAa0013 PSHAa0719 0 0 157 0 0 0 0 157
PSHAa0013 PSHAa0727 0 0 154 0 0 0 0 154
PSHAa0013 PSHAa0729 0 0 430 0 0 0 0 430
PSHAa0013 PSHAa0730 63 0 0 0 0 0 154 173
PSHAa0013 PSHAa0732 91 0 0 0 0 0 113 159
PSHAa0013 PSHAa0733 191 0 0 0 0 0 0 191
PSHAa0013 PSHAa0741 72 0 0 106 0 0 127 212
PSHAa0013 PSHAa0742 0 0 0 176 0 0 88 216
PSHAa0013 PSHAa0748 187 0 0 0 0 0 0 187
PSHAa0013 PSHAa0758 70 0 0 0 92 0 157 225
PSHAa0013 PSHAa0769 0 0 151 0 0 0 0 151
PSHAa0013 PSHAa0778 0 0 197 0 0 0 0 197
PSHAa0013 PSHAa0779 0 0 161 0 0 0 0 161
PSHAa0013 PSHAa0799 304 0 0 0 0 0 0 304
PSHAa0013 PSHAa0807 336 0 0 0 0 0 0 336
PSHAa0013 PSHAa0808 337 0 0 0 0 0 0 337
PSHAa0013 PSHAa0809 336 0 0 0 0 0 0 336
PSHAa0013 PSHAa0835 0 0 0 0 0 0 167 167
PSHAa0013 PSHAa0838 0 0 203 0 0 0 0 203
PSHAa0013 PSHAa0870 0 0 0 73 72 0 108 165
PSHAa0013 PSHAa0872 0 0 0 92 0 0 122 168
PSHAa0013 PSHAa0873 0 0 154 113 0 0 108 272
PSHAa0013 PSHAa0893 66 0 0 0 72 0 136 185
PSHAa0013 PSHAa0910 0 0 0 0 259 0 63 275
PSHAa0013 PSHAa0918 79 0 0 78 152 0 0 217
PSHAa0013 PSHAa0929 0 0 178 0 0 0 0 178
PSHAa0013 PSHAa0930 0 0 163 0 0 0 0 163
PSHAa0013 PSHAa0935 0 0 0 93 0 0 167 212
PSHAa0013 PSHAa0950 0 0 0 0 0 0 181 181
PSHAa0013 PSHAa0969 699 0 0 119 95 0 0 739
PSHAa0013 PSHAa0972 0 0 161 0 0 0 0 161
PSHAa0013 PSHAa0983 238 0 0 0 0 0 0 238
PSHAa0013 PSHAa1028 191 0 150 0 0 0 0 282
PSHAa0013 PSHAa1034 0 0 0 0 88 0 108 151
PSHAa0013 PSHAa1044 143 0 0 0 0 0 145 235
PSHAa0013 PSHAa1047 349 0 0 0 0 0 108 394
PSHAa0013 PSHAa1051 95 0 0 157 0 0 0 204
PSHAa0013 PSHAa1054 180 0 0 131 0 0 0 256
PSHAa0013 PSHAa1067 0 0 196 0 0 0 0 196
PSHAa0013 PSHAa1089 0 0 0 92 201 0 143 323
PSHAa0013 PSHAa1125 0 0 194 0 0 0 0 194
PSHAa0013 PSHAa1139 0 0 0 377 0 0 0 377
PSHAa0013 PSHAa1141 0 0 0 0 87 0 137 178
PSHAa0013 PSHAa1192 0 0 207 0 0 0 0 207
PSHAa0013 PSHAa1208 64 0 0 64 171 0 0 210
PSHAa0013 PSHAa1210 299 0 0 0 0 0 0 299
PSHAa0013 PSHAa1218 157 0 0 0 0 0 0 157
PSHAa0013 PSHAa1220 161 0 0 0 0 0 0 161
PSHAa0013 PSHAa1222 0 0 0 135 0 0 166 247
PSHAa0013 PSHAa1228 0 0 0 208 266 0 0 393
PSHAa0013 PSHAa1229 0 0 0 208 87 0 0 245
PSHAa0013 PSHAa1231 191 0 0 0 0 0 0 191
PSHAa0013 PSHAa1267 0 0 269 0 0 0 0 269
PSHAa0013 PSHAa1279 0 0 184 0 0 0 0 184
PSHAa0013 PSHAa1294 338 0 0 0 0 0 0 338
PSHAa0013 PSHAa1317 69 0 0 179 0 0 297 415
PSHAa0013 PSHAa1318 141 0 0 68 95 0 0 212
PSHAa0013 PSHAa1320 0 0 174 0 0 0 0 174
PSHAa0013 PSHAa1331 67 0 0 0 87 0 166 227
PSHAa0013 PSHAa1345 222 0 0 0 0 0 112 279
PSHAa0013 PSHAa1348 239 0 0 0 0 0 235 392
PSHAa0013 PSHAa1363 69 0 0 0 77 0 107 165
PSHAa0013 PSHAa1365 69 0 0 0 77 0 107 165
PSHAa0013 PSHAa1369 0 0 0 0 73 0 167 194
PSHAa0013 PSHAa1371 0 0 0 0 0 0 161 161
PSHAa0013 PSHAa1406 69 0 220 138 87 0 0 352
PSHAa0013 PSHAa1409 222 0 0 0 0 0 112 279
PSHAa0013 PSHAa1410 0 0 160 0 0 0 0 160
PSHAa0013 PSHAa1414 0 0 0 0 88 0 126 168
PSHAa0013 PSHAa1423 177 0 0 0 0 0 0 177
PSHAa0013 PSHAa1484 0 0 0 131 0 0 155 234
PSHAa0013 PSHAa1485 0 0 282 0 0 0 0 282
PSHAa0013 PSHAa1551 0 0 178 0 0 0 0 178
PSHAa0013 PSHAa1562 0 0 294 0 0 0 0 294
PSHAa0013 PSHAa1568 0 0 337 0 0 0 80 363
PSHAa0013 PSHAa1571 0 0 151 0 0 0 0 151
PSHAa0013 PSHAa1579 0 0 193 0 0 0 0 193
PSHAa0013 PSHAa1592 0 0 179 0 0 0 0 179
PSHAa0013 PSHAa1616 0 0 0 73 170 0 0 197
PSHAa0013 PSHAa1621 0 0 168 0 0 0 107 225
PSHAa0013 PSHAa1636 66 0 0 0 72 0 136 185
PSHAa0013 PSHAa1638 0 0 508 0 0 0 0 508
PSHAa0013 PSHAa1642 0 0 0 92 0 0 164 208
PSHAa0013 PSHAa1661 0 0 0 0 175 0 0 175
PSHAa0013 PSHAa1673 0 0 159 0 0 0 0 159
PSHAa0013 PSHAa1674 0 0 276 0 0 0 0 276
PSHAa0013 PSHAa1676 0 0 0 130 92 0 511 579
PSHAa0013 PSHAa1690 190 0 0 0 0 0 0 190
PSHAa0013 PSHAa1693 0 0 321 0 0 0 0 321
PSHAa0013 PSHAa1698 0 0 0 0 175 0 0 175
PSHAa0013 PSHAa1724 0 0 0 93 0 0 167 212
PSHAa0013 PSHAa1753 0 0 160 0 0 0 0 160
PSHAa0013 PSHAa1771 69 0 0 0 77 0 107 165
PSHAa0013 PSHAa1773 0 0 0 0 201 0 0 201
PSHAa0013 PSHAa1780 142 0 0 68 95 0 0 213
PSHAa0013 PSHAa1804 242 0 0 0 0 0 0 242
PSHAa0013 PSHAa1812 0 0 156 0 0 0 0 156
PSHAa0013 PSHAa1840 0 0 165 0 0 0 0 165
PSHAa0013 PSHAa1855 0 0 238 0 0 0 0 238
PSHAa0013 PSHAa1878 0 0 168 0 0 0 0 168
PSHAa0013 PSHAa1894 0 0 258 0 0 0 0 258
PSHAa0013 PSHAa1896 0 0 317 0 0 0 0 317
PSHAa0013 PSHAa1903 0 0 0 167 0 0 120 235
PSHAa0013 PSHAa1915 242 0 0 0 0 0 111 297
PSHAa0013 PSHAa1943 0 0 0 167 0 0 0 167
PSHAa0013 PSHAa1975 0 0 387 0 0 0 0 387
PSHAa0013 PSHAa1989 0 0 248 0 0 0 0 248
PSHAa0013 PSHAa1993 0 0 201 0 0 0 0 201
PSHAa0013 PSHAa2036 0 0 0 162 0 0 142 250
PSHAa0013 PSHAa2037 332 0 0 76 0 0 167 440
PSHAa0013 PSHAa2058 70 0 0 0 0 0 129 155
PSHAa0013 PSHAa2063 0 0 0 0 0 0 169 169
PSHAa0013 PSHAa2065 0 0 0 228 0 0 166 328
PSHAa0013 PSHAa2155 0 0 193 0 0 0 0 193
PSHAa0013 PSHAa2166 189 0 0 0 0 0 107 244
PSHAa0013 PSHAa2176 0 0 0 97 74 0 138 216
PSHAa0013 PSHAa2184 0 0 0 0 233 0 108 286
PSHAa0013 PSHAa2192 0 0 0 161 0 0 0 161
PSHAa0013 PSHAa2204 67 0 0 0 87 0 166 227
PSHAa0013 PSHAa2208 0 0 0 0 278 0 0 278
PSHAa0013 PSHAa2243 0 0 0 0 274 0 64 291
PSHAa0013 PSHAa2252 0 0 201 0 0 0 0 201
PSHAa0013 PSHAa2254 0 0 0 198 0 0 63 216
PSHAa0013 PSHAa2292 67 0 0 0 87 0 166 227
PSHAa0013 PSHAa2301 349 0 0 0 0 0 0 349
PSHAa0013 PSHAa2310 0 0 204 0 0 0 0 204
PSHAa0013 PSHAa2331 0 0 152 0 0 0 0 152
PSHAa0013 PSHAa2345 111 0 0 0 0 0 140 202
PSHAa0013 PSHAa2356 111 0 0 0 0 0 140 202
PSHAa0013 PSHAa2361 111 0 0 0 0 0 140 202
PSHAa0013 PSHAa2370 408 0 0 0 0 0 128 461
PSHAa0013 PSHAa2376 0 0 0 85 0 0 165 203
PSHAa0013 PSHAa2386 0 0 154 0 0 0 80 188
PSHAa0013 PSHAa2388 0 0 0 131 0 0 155 234
PSHAa0013 PSHAa2413 65 0 0 0 171 0 129 265
PSHAa0013 PSHAa2423 0 0 0 131 0 0 155 234
PSHAa0013 PSHAa2425 67 0 0 140 0 0 144 253
PSHAa0013 PSHAa2432 0 0 182 0 0 0 0 182
PSHAa0013 PSHAa2436 0 0 271 0 0 0 0 271
PSHAa0013 PSHAa2467 0 0 167 0 0 0 0 167
PSHAa0013 PSHAa2474 260 0 0 0 0 0 0 260
PSHAa0013 PSHAa2475 152 0 0 86 0 0 96 238
PSHAa0013 PSHAa2483 0 0 166 0 0 0 0 166
PSHAa0013 PSHAa2492 0 0 0 130 92 0 511 579
PSHAa0013 PSHAa2499 0 0 0 0 0 0 165 165
PSHAa0013 PSHAa2513 0 0 167 0 0 0 0 167
PSHAa0013 PSHAa2527 0 0 0 161 0 0 0 161
PSHAa0013 PSHAa2531 0 0 0 91 0 0 123 168
PSHAa0013 PSHAa2532 0 0 0 72 0 0 122 150
PSHAa0013 PSHAa2535 0 0 165 0 0 0 0 165
PSHAa0013 PSHAa2536 0 0 0 0 88 0 166 206
PSHAa0013 PSHAa2537 0 0 0 0 88 0 166 206
PSHAa0013 PSHAa2556 191 0 0 0 0 0 0 191
PSHAa0013 PSHAa2601 238 0 0 0 0 0 0 238
PSHAa0013 PSHAa2605 0 0 0 201 0 0 0 201
PSHAa0013 PSHAa2630 336 0 0 0 0 0 0 336
PSHAa0013 PSHAa2631 341 0 0 0 0 0 0 341
PSHAa0013 PSHAa2632 222 0 0 0 0 0 0 222
PSHAa0013 PSHAa2633 70 0 0 0 0 0 167 192
PSHAa0013 PSHAa2634 175 0 0 0 0 0 0 175
PSHAa0013 PSHAa2635 191 0 0 92 0 0 0 234
PSHAa0013 PSHAa2641 349 0 0 0 0 0 0 349
PSHAa0013 PSHAa2645 0 0 151 0 0 0 0 151
PSHAa0013 PSHAa2658 0 0 0 95 92 0 114 208
PSHAa0013 PSHAa2667 0 0 0 97 74 0 138 216
PSHAa0013 PSHAa2677 0 0 210 0 0 0 0 210
PSHAa0013 PSHAa2680 0 0 151 0 0 0 0 151
PSHAa0013 PSHAa2687 67 0 150 0 0 0 0 173
PSHAa0013 PSHAa2692 155 0 0 0 0 0 0 155
PSHAa0013 PSHAa2707 64 0 0 0 0 0 139 159
PSHAa0013 PSHAa2708 88 0 0 67 88 0 183 281
PSHAa0013 PSHAa2714 280 0 0 0 0 0 0 280
PSHAa0013 PSHAa2715 349 0 0 0 0 0 0 349
PSHAa0013 PSHAa2730 94 0 0 0 0 0 108 157
PSHAa0013 PSHAa2731 93 0 0 0 0 0 109 157
PSHAa0013 PSHAa2737 0 0 0 0 0 0 217 217
PSHAa0013 PSHAa2743 72 0 0 84 0 0 87 156
PSHAa0013 PSHAa2745 0 0 0 0 0 0 161 161
PSHAa0013 PSHAa2751 0 0 223 0 0 0 0 223
PSHAa0013 PSHAa2757 238 0 0 0 0 0 0 238
PSHAa0013 PSHAa2770 0 0 304 0 0 0 0 304
PSHAa0013 PSHAa2778 0 0 169 0 0 0 0 169
PSHAa0013 PSHAa2798 0 0 160 0 0 0 0 160
PSHAa0013 PSHAa2808 0 0 0 99 0 0 118 171
PSHAa0013 PSHAa2809 0 0 0 91 0 0 115 161
PSHAa0013 PSHAa2813 0 0 0 130 0 0 120 201
PSHAa0013 PSHAa2814 0 0 0 195 0 0 0 195
PSHAa0013 PSHAa2817 0 0 0 70 0 0 131 157
PSHAa0013 PSHAa2818 0 0 0 152 0 0 126 227
PSHAa0013 PSHAa2820 0 0 0 66 0 0 137 159
PSHAa0013 PSHAa2838 0 0 298 0 0 0 0 298
PSHAa0013 PSHAa2841 0 0 0 0 175 0 0 175
PSHAa0013 PSHAa2849 0 0 233 0 0 0 0 233
PSHAa0013 PSHAa2854 68 0 0 129 0 0 0 153
PSHAa0013 PSHAa2857 66 0 0 0 72 0 136 185
PSHAa0013 PSHAa2863 0 0 231 0 0 0 0 231
PSHAa0013 PSHAa2889 0 0 358 0 0 0 0 358
PSHAa0013 PSHAa2896 0 0 181 0 0 0 0 181
PSHAa0013 PSHAa2898 70 0 0 0 92 0 157 225
PSHAa0013 PSHAa2901 0 0 0 0 88 0 136 178
PSHAa0013 PSHAa2915 0 0 172 130 92 0 187 397
PSHAa0013 PSHAa2936 0 0 247 0 0 0 0 247
PSHAa0013 PSHAa2951 0 0 172 0 0 0 0 172
PSHAa0013 PSHAa2966 0 0 228 0 0 0 0 228
PSHAa0013 PSHAa3018 0 0 0 0 0 0 167 167
PSHAa0013 PSHAa3019 116 0 0 75 0 0 125 222
PSHAa0013 PSHAb0017 0 0 0 161 0 0 0 161
PSHAa0013 PSHAb0057 0 0 0 130 92 0 167 284
PSHAa0013 PSHAb0127 239 0 0 85 0 0 0 273
PSHAa0013 PSHAb0148 0 0 0 0 87 0 137 178
PSHAa0013 PSHAb0171 67 0 0 0 87 0 166 227
PSHAa0013 PSHAb0195 0 0 181 0 0 0 0 181
PSHAa0013 PSHAb0231 89 0 0 0 92 0 189 270
PSHAa0013 PSHAb0236 0 0 151 0 0 0 0 151
PSHAa0013 PSHAb0294 63 0 150 0 0 0 0 169
PSHAa0013 PSHAb0302 0 0 0 131 0 0 155 234
PSHAa0013 PSHAb0337 0 0 0 161 0 0 0 161
PSHAa0013 PSHAb0345 0 0 197 0 0 0 0 197
PSHAa0013 PSHAb0349 0 0 361 0 0 0 0 361
PSHAa0013 PSHAb0357 0 0 0 97 74 0 138 216
PSHAa0013 PSHAb0428 0 0 0 163 0 0 108 221
PSHAa0013 PSHAb0469 191 0 0 0 0 0 0 191
PSHAa0013 PSHAb0477 0 0 0 0 309 0 0 309
PSHAa0013 PSHAb0478 0 0 154 0 0 0 0 154
PSHAa0013 PSHAb0501 66 0 0 0 72 0 136 185
PSHAa0013 PSHAb0508 0 0 317 0 0 0 0 317
PSHAa0013 PSHAb0511 0 0 0 0 278 0 0 278
PSHAa0013 PSHAb0512 0 0 155 0 0 0 0 155
PSHAa0013 PSHAb0538 67 0 165 0 0 0 0 187
PSHAa0013 PSHAb0553 0 0 157 0 0 0 0 157
PSHAa0014 PSHAa0009 238 0 0 0 0 0 0 238
PSHAa0014 PSHAa0010 331 0 0 0 0 0 0 331
PSHAa0014 PSHAa0011 351 0 0 0 0 0 0 351
PSHAa0014 PSHAa0012 477 0 0 0 0 0 0 477
PSHAa0014 PSHAa0013 735 0 0 0 0 0 0 735
PSHAa0014 PSHAa0015 730 0 0 0 0 0 0 730
PSHAa0014 PSHAa0016 586 0 0 0 0 0 0 586
PSHAa0014 PSHAa0031 181 0 0 0 0 0 0 181
PSHAa0014 PSHAa0075 335 0 0 0 0 0 0 335
PSHAa0014 PSHAa0164 0 0 154 70 0 0 0 179
PSHAa0014 PSHAa0167 126 0 0 0 92 0 0 172
PSHAa0014 PSHAa0182 0 0 153 0 0 0 0 153
PSHAa0014 PSHAa0188 65 0 183 106 0 0 0 257
PSHAa0014 PSHAa0198 0 0 150 0 0 0 0 150
PSHAa0014 PSHAa0219 0 0 242 0 0 0 0 242
PSHAa0014 PSHAa0229 64 0 199 0 0 0 0 218
PSHAa0014 PSHAa0230 187 0 0 0 0 0 108 243
PSHAa0014 PSHAa0272 602 0 0 0 0 0 0 602
PSHAa0014 PSHAa0303 0 0 165 0 0 0 0 165
PSHAa0014 PSHAa0348 0 0 168 0 0 0 0 168
PSHAa0014 PSHAa0350 163 0 0 0 0 0 0 163
PSHAa0014 PSHAa0363 0 0 175 0 0 0 0 175
PSHAa0014 PSHAa0379 191 0 0 0 0 0 0 191
PSHAa0014 PSHAa0404 0 0 280 0 0 0 0 280
PSHAa0014 PSHAa0500 0 0 215 0 0 0 0 215
PSHAa0014 PSHAa0666 155 0 0 0 0 0 0 155
PSHAa0014 PSHAa0686 0 0 153 97 0 0 0 202
PSHAa0014 PSHAa0733 0 0 171 0 0 0 0 171
PSHAa0014 PSHAa0748 222 0 0 0 0 0 0 222
PSHAa0014 PSHAa0786 0 0 0 0 93 0 172 216
PSHAa0014 PSHAa0813 79 0 167 0 0 0 0 200
PSHAa0014 PSHAa0816 227 0 0 0 0 0 0 227
PSHAa0014 PSHAa0832 0 0 0 0 0 0 167 167
PSHAa0014 PSHAa0833 0 0 150 0 0 0 0 150
PSHAa0014 PSHAa0872 177 0 0 0 0 0 0 177
PSHAa0014 PSHAa0922 0 0 178 0 0 0 0 178
PSHAa0014 PSHAa0982 190 0 0 0 0 0 0 190
PSHAa0014 PSHAa1026 0 0 229 0 0 0 0 229
PSHAa0014 PSHAa1059 240 0 0 0 0 0 0 240
PSHAa0014 PSHAa1139 155 0 0 0 0 0 0 155
PSHAa0014 PSHAa1160 0 0 186 0 0 0 0 186
PSHAa0014 PSHAa1200 0 0 180 0 0 0 0 180
PSHAa0014 PSHAa1203 0 0 0 190 0 0 0 190
PSHAa0014 PSHAa1248 0 0 155 0 0 0 0 155
PSHAa0014 PSHAa1252 0 0 169 0 0 0 0 169
PSHAa0014 PSHAa1256 0 0 0 360 0 0 0 360
PSHAa0014 PSHAa1274 237 0 0 0 0 0 0 237
PSHAa0014 PSHAa1286 0 0 161 0 0 0 0 161
PSHAa0014 PSHAa1348 81 0 0 0 164 0 0 198
PSHAa0014 PSHAa1365 0 0 154 0 0 0 0 154
PSHAa0014 PSHAa1370 349 0 0 0 0 0 64 364
PSHAa0014 PSHAa1393 602 0 0 0 0 0 0 602
PSHAa0014 PSHAa1444 139 0 0 84 0 0 0 177
PSHAa0014 PSHAa1574 0 0 0 0 189 0 0 189
PSHAa0014 PSHAa1599 240 0 0 0 0 0 0 240
PSHAa0014 PSHAa1612 0 0 153 0 0 0 0 153
PSHAa0014 PSHAa1613 0 0 157 0 0 0 0 157
PSHAa0014 PSHAa1662 190 0 0 88 0 0 0 229
PSHAa0014 PSHAa1665 0 0 0 0 189 0 0 189
PSHAa0014 PSHAa1692 93 0 203 0 0 0 0 246
PSHAa0014 PSHAa1703 0 0 162 0 0 0 0 162
PSHAa0014 PSHAa1714 285 0 0 190 0 0 0 396
PSHAa0014 PSHAa1771 0 0 159 0 0 0 0 159
PSHAa0014 PSHAa1777 0 0 190 0 0 0 0 190
PSHAa0014 PSHAa1803 157 0 0 0 0 0 0 157
PSHAa0014 PSHAa1876 161 0 0 0 0 0 0 161
PSHAa0014 PSHAa1918 191 0 0 0 0 0 0 191
PSHAa0014 PSHAa2079 155 0 0 0 0 0 0 155
PSHAa0014 PSHAa2083 0 0 154 0 0 0 0 154
PSHAa0014 PSHAa2153 155 0 0 0 0 0 0 155
PSHAa0014 PSHAa2154 0 0 193 0 0 0 0 193
PSHAa0014 PSHAa2161 227 0 0 0 0 0 0 227
PSHAa0014 PSHAa2225 0 0 165 0 189 0 0 293
PSHAa0014 PSHAa2251 0 0 0 306 0 0 0 306
PSHAa0014 PSHAa2256 192 0 0 0 0 0 0 192
PSHAa0014 PSHAa2322 0 0 159 0 0 0 0 159
PSHAa0014 PSHAa2374 729 0 0 0 0 0 0 729
PSHAa0014 PSHAa2385 155 0 0 0 0 0 0 155
PSHAa0014 PSHAa2393 0 0 160 0 0 0 0 160
PSHAa0014 PSHAa2499 0 0 184 0 0 0 0 184
PSHAa0014 PSHAa2552 191 0 0 0 0 0 0 191
PSHAa0014 PSHAa2585 0 0 174 0 0 0 0 174
PSHAa0014 PSHAa2587 0 0 175 0 0 0 0 175
PSHAa0014 PSHAa2636 0 0 286 64 0 0 0 303
PSHAa0014 PSHAa2669 0 0 0 306 0 0 0 306
PSHAa0014 PSHAa2721 330 0 0 0 0 0 0 330
PSHAa0014 PSHAa2726 191 0 0 0 0 0 0 191
PSHAa0014 PSHAa2757 317 0 0 0 0 0 0 317
PSHAa0014 PSHAa2798 0 0 160 0 0 0 0 160
PSHAa0014 PSHAa2816 0 0 0 0 248 0 0 248
PSHAa0014 PSHAa2845 0 0 0 0 0 0 163 163
PSHAa0014 PSHAa2858 347 0 0 0 0 0 0 347
PSHAa0014 PSHAa2860 0 0 0 529 0 0 0 529
PSHAa0014 PSHAa2905 0 0 0 0 189 0 0 189
PSHAa0014 PSHAa2914 190 0 0 0 0 0 0 190
PSHAa0014 PSHAa2917 155 0 0 0 0 0 0 155
PSHAa0014 PSHAa2926 191 0 0 0 0 0 0 191
PSHAa0014 PSHAa2964 0 0 208 0 0 0 0 208
PSHAa0014 PSHAa3011 0 0 0 0 155 0 0 155
PSHAa0014 PSHAa3016 211 0 0 0 0 0 0 211
PSHAa0014 PSHAa3017 240 0 0 0 0 0 0 240
PSHAa0014 PSHAa3018 157 0 0 0 0 0 0 157
PSHAa0014 PSHAb0001 227 0 0 0 0 0 0 227
PSHAa0014 PSHAb0002 161 0 0 0 0 0 0 161
PSHAa0014 PSHAb0060 349 0 0 0 0 0 64 364
PSHAa0014 PSHAb0080 0 0 150 0 0 0 0 150
PSHAa0014 PSHAb0087 0 0 0 0 189 0 0 189
PSHAa0014 PSHAb0109 237 0 0 0 0 0 0 237
PSHAa0014 PSHAb0137 0 0 0 86 256 0 0 290
PSHAa0014 PSHAb0163 0 0 154 91 0 0 0 198
PSHAa0014 PSHAb0257 0 0 0 0 248 0 0 248
PSHAa0014 PSHAb0354 0 0 164 0 0 0 0 164
PSHAa0014 PSHAb0377 0 0 286 0 0 0 0 286
PSHAa0014 PSHAb0378 0 0 228 0 0 0 0 228
PSHAa0014 PSHAb0390 67 0 171 0 0 0 0 193
PSHAa0014 PSHAb0434 0 0 0 0 0 0 167 167
PSHAa0014 PSHAb0468 155 0 0 0 0 0 0 155
PSHAa0014 PSHAb0469 0 0 152 0 0 0 0 152
PSHAa0014 PSHAb0558 0 0 157 0 0 0 0 157
PSHAa0015 PSHAa0001 0 0 0 0 0 0 188 188
PSHAa0015 PSHAa0009 201 0 0 0 0 0 0 201
PSHAa0015 PSHAa0010 322 0 0 0 0 0 0 322
PSHAa0015 PSHAa0011 286 0 0 0 0 0 0 286
PSHAa0015 PSHAa0012 407 0 0 0 0 0 0 407
PSHAa0015 PSHAa0013 582 0 0 0 0 0 0 582
PSHAa0015 PSHAa0014 730 0 0 0 0 0 0 730
PSHAa0015 PSHAa0016 721 0 0 0 0 0 0 721
PSHAa0015 PSHAa0020 699 0 782 98 779 0 200 987
PSHAa0015 PSHAa0021 376 0 0 0 0 0 65 391
PSHAa0015 PSHAa0022 350 0 0 90 0 0 132 441
PSHAa0015 PSHAa0023 340 0 0 0 0 0 0 340
PSHAa0015 PSHAa0025 186 0 0 0 0 0 0 186
PSHAa0015 PSHAa0097 0 0 174 0 0 0 0 174
PSHAa0015 PSHAa0098 171 0 0 0 0 0 0 171
PSHAa0015 PSHAa0137 0 0 0 0 578 0 167 633
PSHAa0015 PSHAa0163 337 0 0 0 0 0 111 385
PSHAa0015 PSHAa0200 0 0 0 0 0 0 195 195
PSHAa0015 PSHAa0210 191 0 0 0 0 0 0 191
PSHAa0015 PSHAa0259 0 0 0 0 0 0 175 175
PSHAa0015 PSHAa0260 0 0 0 0 0 0 175 175
PSHAa0015 PSHAa0272 190 0 0 0 0 0 0 190
PSHAa0015 PSHAa0277 0 0 176 0 257 0 117 412
PSHAa0015 PSHAa0280 143 0 0 0 0 0 70 168
PSHAa0015 PSHAa0282 0 0 160 0 0 0 0 160
PSHAa0015 PSHAa0312 0 0 0 0 0 0 183 183
PSHAa0015 PSHAa0322 67 0 0 75 0 0 123 177
PSHAa0015 PSHAa0326 0 0 0 0 254 0 0 254
PSHAa0015 PSHAa0336 174 0 0 0 327 0 0 420
PSHAa0015 PSHAa0355 0 0 0 0 0 0 167 167
PSHAa0015 PSHAa0356 0 0 0 0 0 0 171 171
PSHAa0015 PSHAa0396 0 0 269 0 0 0 0 269
PSHAa0015 PSHAa0517 81 0 0 0 0 0 119 155
PSHAa0015 PSHAa0560 0 0 196 0 0 0 0 196
PSHAa0015 PSHAa0590 0 0 0 0 578 0 167 633
PSHAa0015 PSHAa0622 337 0 0 0 0 0 111 385
PSHAa0015 PSHAa0648 242 0 0 0 0 0 171 344
PSHAa0015 PSHAa0670 0 0 0 0 0 0 177 177
PSHAa0015 PSHAa0673 0 0 184 0 0 0 0 184
PSHAa0015 PSHAa0712 69 0 167 0 0 0 0 191
PSHAa0015 PSHAa0714 0 0 218 0 0 0 0 218
PSHAa0015 PSHAa0742 0 0 0 0 250 0 0 250
PSHAa0015 PSHAa0787 337 0 0 0 0 0 111 385
PSHAa0015 PSHAa0790 337 0 0 0 0 0 111 385
PSHAa0015 PSHAa0856 0 0 0 0 578 0 168 633
PSHAa0015 PSHAa0870 0 0 0 0 0 0 181 181
PSHAa0015 PSHAa0948 0 0 190 0 0 0 0 190
PSHAa0015 PSHAa0980 0 0 162 0 0 0 0 162
PSHAa0015 PSHAa1019 0 0 0 0 539 0 0 539
PSHAa0015 PSHAa1058 0 0 0 81 0 0 117 153
PSHAa0015 PSHAa1080 337 0 0 0 0 0 0 337
PSHAa0015 PSHAa1110 0 0 0 0 0 0 185 185
PSHAa0015 PSHAa1170 0 0 154 0 0 0 0 154
PSHAa0015 PSHAa1215 0 0 0 0 0 0 167 167
PSHAa0015 PSHAa1224 0 0 0 0 0 0 156 156
PSHAa0015 PSHAa1239 0 0 219 0 0 0 0 219
PSHAa0015 PSHAa1240 0 0 151 0 0 0 0 151
PSHAa0015 PSHAa1257 0 0 0 0 257 0 117 315
PSHAa0015 PSHAa1348 71 0 0 0 0 0 201 225
PSHAa0015 PSHAa1369 0 0 0 0 173 0 0 173
PSHAa0015 PSHAa1380 0 0 163 0 0 0 63 182
PSHAa0015 PSHAa1393 190 0 0 0 0 0 0 190
PSHAa0015 PSHAa1397 337 0 0 0 0 0 0 337
PSHAa0015 PSHAa1398 319 0 0 0 0 0 0 319
PSHAa0015 PSHAa1399 349 0 0 0 0 0 0 349
PSHAa0015 PSHAa1408 0 0 217 0 0 0 0 217
PSHAa0015 PSHAa1414 0 0 0 0 171 0 0 171
PSHAa0015 PSHAa1501 337 0 0 0 0 0 111 385
PSHAa0015 PSHAa1510 0 0 159 0 0 0 0 159
PSHAa0015 PSHAa1605 0 0 0 0 0 0 190 190
PSHAa0015 PSHAa1648 0 0 197 0 0 0 0 197
PSHAa0015 PSHAa1649 0 0 174 0 0 0 116 238
PSHAa0015 PSHAa1705 0 0 0 0 0 0 167 167
PSHAa0015 PSHAa1777 349 0 0 0 0 0 0 349
PSHAa0015 PSHAa1903 338 0 0 0 0 0 0 338
PSHAa0015 PSHAa1904 242 0 0 0 0 0 0 242
PSHAa0015 PSHAa2010 67 0 0 0 859 0 505 929
PSHAa0015 PSHAa2041 0 0 0 0 0 0 171 171
PSHAa0015 PSHAa2054 0 0 0 0 0 0 258 258
PSHAa0015 PSHAa2055 0 0 0 0 0 0 195 195
PSHAa0015 PSHAa2064 99 0 0 74 0 0 125 206
PSHAa0015 PSHAa2081 0 0 0 179 0 0 0 179
PSHAa0015 PSHAa2084 0 0 0 0 0 0 163 163
PSHAa0015 PSHAa2182 0 0 239 0 0 0 0 239
PSHAa0015 PSHAa2226 174 0 0 0 327 0 0 420
PSHAa0015 PSHAa2264 0 0 0 0 0 0 167 167
PSHAa0015 PSHAa2319 0 0 0 0 173 0 0 173
PSHAa0015 PSHAa2325 0 0 0 209 0 0 0 209
PSHAa0015 PSHAa2366 240 0 0 74 0 0 0 266
PSHAa0015 PSHAa2393 0 0 152 0 0 0 0 152
PSHAa0015 PSHAa2398 337 0 0 0 0 0 111 385
PSHAa0015 PSHAa2479 337 0 0 0 0 0 0 337
PSHAa0015 PSHAa2520 0 0 283 0 0 0 0 283
PSHAa0015 PSHAa2543 0 0 0 202 0 0 0 202
PSHAa0015 PSHAa2556 69 0 177 0 0 0 0 201
PSHAa0015 PSHAa2557 0 0 201 0 0 0 0 201
PSHAa0015 PSHAa2605 0 0 181 0 0 0 0 181
PSHAa0015 PSHAa2606 0 0 189 0 0 0 107 244
PSHAa0015 PSHAa2614 0 0 0 0 578 0 167 633
PSHAa0015 PSHAa2636 231 0 0 0 0 0 0 231
PSHAa0015 PSHAa2637 68 748 0 0 617 0 0 902
PSHAa0015 PSHAa2644 0 0 0 0 394 0 0 394
PSHAa0015 PSHAa2732 0 0 220 0 0 0 0 220
PSHAa0015 PSHAa2798 337 0 0 0 0 0 0 337
PSHAa0015 PSHAa2799 0 0 0 0 0 0 181 181
PSHAa0015 PSHAa2887 0 0 170 0 0 0 0 170
PSHAa0015 PSHAa2899 93 0 0 0 0 0 170 215
PSHAa0015 PSHAa2957 0 0 205 0 0 0 0 205
PSHAa0015 PSHAa2958 0 0 227 0 0 0 0 227
PSHAa0015 PSHAa2974 67 0 0 0 859 0 505 929
PSHAa0015 PSHAa2994 0 0 0 0 150 0 0 150
PSHAa0015 PSHAa3009 95 0 0 0 0 0 112 162
PSHAa0015 PSHAa3019 99 0 0 101 0 0 118 223
PSHAa0015 PSHAb0137 240 0 0 0 0 0 0 240
PSHAa0015 PSHAb0161 0 0 168 0 0 0 0 168
PSHAa0015 PSHAb0176 0 0 200 0 0 0 0 200
PSHAa0015 PSHAb0294 94 0 0 0 0 0 122 170
PSHAa0015 PSHAb0362 337 0 0 0 0 0 111 385
PSHAa0015 PSHAb0364 191 0 0 0 0 0 0 191
PSHAa0015 PSHAb0461 0 0 208 0 0 0 0 208
PSHAa0015 PSHAb0496 0 0 0 0 257 0 117 315
PSHAa0015 PSHAb0504 0 0 0 0 578 0 167 633
PSHAa0015 PSHAb0529 0 0 0 0 578 0 167 633
PSHAa0015 PSHAb0552 0 0 0 0 0 0 169 169
PSHAa0015 PSHAb0555 0 0 0 0 257 0 117 315
PSHAa0016 PSHAa0009 188 0 0 0 0 0 0 188
PSHAa0016 PSHAa0010 257 0 0 0 0 0 0 257
PSHAa0016 PSHAa0011 257 0 0 0 0 0 0 257
PSHAa0016 PSHAa0012 340 0 241 0 0 0 0 478
PSHAa0016 PSHAa0013 479 0 0 0 0 0 0 479
PSHAa0016 PSHAa0014 586 0 0 0 0 0 0 586
PSHAa0016 PSHAa0015 721 0 0 0 0 0 0 721
PSHAa0016 PSHAa0032 0 0 284 0 0 0 0 284
PSHAa0016 PSHAa0039 0 0 418 0 0 0 0 418
PSHAa0016 PSHAa0060 0 0 344 0 0 0 0 344
PSHAa0016 PSHAa0063 0 0 187 0 0 0 0 187
PSHAa0016 PSHAa0065 0 0 196 0 0 0 0 196
PSHAa0016 PSHAa0066 0 0 184 0 0 0 0 184
PSHAa0016 PSHAa0080 0 0 259 0 0 0 0 259
PSHAa0016 PSHAa0083 0 0 331 0 0 0 0 331
PSHAa0016 PSHAa0099 0 0 445 0 0 0 0 445
PSHAa0016 PSHAa0100 0 0 625 0 0 0 0 625
PSHAa0016 PSHAa0108 0 0 198 0 0 0 0 198
PSHAa0016 PSHAa0135 0 0 199 0 0 0 0 199
PSHAa0016 PSHAa0139 0 0 495 0 0 0 0 495
PSHAa0016 PSHAa0142 0 0 170 0 0 0 0 170
PSHAa0016 PSHAa0160 0 0 173 0 0 0 0 173
PSHAa0016 PSHAa0161 0 0 241 0 0 0 0 241
PSHAa0016 PSHAa0162 0 0 308 0 0 0 0 308
PSHAa0016 PSHAa0169 0 0 267 0 0 0 0 267
PSHAa0016 PSHAa0174 0 0 198 0 0 0 0 198
PSHAa0016 PSHAa0177 0 0 378 0 0 0 0 378
PSHAa0016 PSHAa0185 0 0 276 0 0 0 0 276
PSHAa0016 PSHAa0186 0 0 151 0 0 0 0 151
PSHAa0016 PSHAa0191 0 0 292 0 0 0 0 292
PSHAa0016 PSHAa0197 0 0 430 0 0 0 0 430
PSHAa0016 PSHAa0236 0 0 194 0 0 0 0 194
PSHAa0016 PSHAa0240 0 0 156 0 0 0 0 156
PSHAa0016 PSHAa0241 0 0 212 0 0 0 0 212
PSHAa0016 PSHAa0242 0 0 568 0 0 0 0 568
PSHAa0016 PSHAa0249 0 0 197 0 0 0 0 197
PSHAa0016 PSHAa0251 0 0 194 0 0 0 0 194
PSHAa0016 PSHAa0276 0 0 291 0 0 0 0 291
PSHAa0016 PSHAa0290 0 0 176 0 0 0 0 176
PSHAa0016 PSHAa0294 0 0 178 0 0 0 0 178
PSHAa0016 PSHAa0295 0 0 261 0 0 0 0 261
PSHAa0016 PSHAa0303 0 0 181 0 0 0 0 181
PSHAa0016 PSHAa0324 0 0 395 0 0 0 0 395
PSHAa0016 PSHAa0329 0 0 224 0 0 0 0 224
PSHAa0016 PSHAa0334 0 0 252 0 0 0 0 252
PSHAa0016 PSHAa0389 0 0 326 0 0 0 0 326
PSHAa0016 PSHAa0412 0 0 157 0 0 0 0 157
PSHAa0016 PSHAa0413 0 0 165 0 0 0 0 165
PSHAa0016 PSHAa0449 0 0 170 0 0 0 0 170
PSHAa0016 PSHAa0465 0 0 697 0 0 0 0 697
PSHAa0016 PSHAa0470 0 0 174 0 0 0 0 174
PSHAa0016 PSHAa0474 0 0 186 0 0 0 0 186
PSHAa0016 PSHAa0492 0 0 230 0 0 0 0 230
PSHAa0016 PSHAa0503 0 0 157 0 0 0 0 157
PSHAa0016 PSHAa0506 0 0 638 0 0 0 0 638
PSHAa0016 PSHAa0528 0 0 341 0 0 0 0 341
PSHAa0016 PSHAa0546 0 0 257 0 0 0 0 257
PSHAa0016 PSHAa0548 0 0 613 0 0 0 0 613
PSHAa0016 PSHAa0549 0 0 428 0 0 0 0 428
PSHAa0016 PSHAa0577 0 0 178 0 0 0 0 178
PSHAa0016 PSHAa0584 0 0 215 0 0 0 0 215
PSHAa0016 PSHAa0613 0 0 496 0 0 0 0 496
PSHAa0016 PSHAa0620 0 0 195 0 0 0 0 195
PSHAa0016 PSHAa0623 0 0 172 0 0 0 0 172
PSHAa0016 PSHAa0643 0 0 331 0 0 0 0 331
PSHAa0016 PSHAa0662 0 0 762 0 0 0 0 762
PSHAa0016 PSHAa0718 0 0 173 0 0 0 0 173
PSHAa0016 PSHAa0727 0 0 368 0 0 0 0 368
PSHAa0016 PSHAa0754 0 0 664 0 0 0 0 664
PSHAa0016 PSHAa0755 0 0 705 0 0 0 0 705
PSHAa0016 PSHAa0756 0 0 532 0 0 0 0 532
PSHAa0016 PSHAa0761 0 0 727 0 0 0 0 727
PSHAa0016 PSHAa0762 0 0 672 0 0 0 0 672
PSHAa0016 PSHAa0764 0 0 155 0 0 0 0 155
PSHAa0016 PSHAa0778 0 0 259 0 0 0 0 259
PSHAa0016 PSHAa0779 0 0 183 0 0 0 0 183
PSHAa0016 PSHAa0789 0 0 304 0 0 0 0 304
PSHAa0016 PSHAa0796 0 0 511 0 0 0 0 511
PSHAa0016 PSHAa0797 0 0 384 0 0 0 0 384
PSHAa0016 PSHAa0798 0 0 478 0 0 0 0 478
PSHAa0016 PSHAa0801 0 0 419 0 0 0 0 419
PSHAa0016 PSHAa0807 0 0 321 0 0 0 0 321
PSHAa0016 PSHAa0817 0 0 166 0 0 0 0 166
PSHAa0016 PSHAa0819 0 0 692 0 0 0 0 692
PSHAa0016 PSHAa0840 0 0 300 0 0 0 0 300
PSHAa0016 PSHAa0847 0 0 251 0 0 0 0 251
PSHAa0016 PSHAa0857 0 0 192 0 0 0 0 192
PSHAa0016 PSHAa0863 0 0 224 0 0 0 0 224
PSHAa0016 PSHAa0925 0 0 171 0 0 0 0 171
PSHAa0016 PSHAa0927 0 0 159 0 0 0 0 159
PSHAa0016 PSHAa0969 0 0 226 0 0 0 0 226
PSHAa0016 PSHAa0973 0 0 245 0 0 0 0 245
PSHAa0016 PSHAa0986 0 0 282 0 0 0 0 282
PSHAa0016 PSHAa0988 0 0 283 0 0 0 0 283
PSHAa0016 PSHAa1032 0 0 211 0 0 0 0 211
PSHAa0016 PSHAa1040 0 0 170 0 0 0 0 170
PSHAa0016 PSHAa1061 0 0 299 0 0 0 0 299
PSHAa0016 PSHAa1084 0 0 216 0 0 0 0 216
PSHAa0016 PSHAa1088 0 0 210 0 0 0 0 210
PSHAa0016 PSHAa1089 0 0 163 0 0 0 0 163
PSHAa0016 PSHAa1125 0 0 606 0 0 0 0 606
PSHAa0016 PSHAa1128 0 0 192 0 0 0 0 192
PSHAa0016 PSHAa1130 0 0 429 0 0 0 0 429
PSHAa0016 PSHAa1131 0 0 376 0 0 0 0 376
PSHAa0016 PSHAa1138 0 0 468 0 0 0 0 468
PSHAa0016 PSHAa1142 0 0 250 0 0 0 0 250
PSHAa0016 PSHAa1161 0 0 677 0 0 0 0 677
PSHAa0016 PSHAa1188 0 0 182 0 0 0 0 182
PSHAa0016 PSHAa1190 0 0 196 0 0 0 0 196
PSHAa0016 PSHAa1191 0 0 294 0 0 0 0 294
PSHAa0016 PSHAa1192 0 0 489 0 0 0 0 489
PSHAa0016 PSHAa1198 0 0 163 0 0 0 0 163
PSHAa0016 PSHAa1201 0 0 201 0 0 0 0 201
PSHAa0016 PSHAa1210 0 0 210 0 0 0 0 210
PSHAa0016 PSHAa1221 0 0 230 0 0 0 0 230
PSHAa0016 PSHAa1232 0 0 184 0 0 0 0 184
PSHAa0016 PSHAa1236 0 0 162 0 0 0 0 162
PSHAa0016 PSHAa1242 0 0 203 0 0 0 0 203
PSHAa0016 PSHAa1251 0 0 241 0 0 0 0 241
PSHAa0016 PSHAa1268 0 0 200 0 0 0 0 200
PSHAa0016 PSHAa1269 0 0 217 0 0 0 0 217
PSHAa0016 PSHAa1299 0 0 523 0 0 0 0 523
PSHAa0016 PSHAa1302 0 0 539 0 0 0 0 539
PSHAa0016 PSHAa1326 0 0 150 0 0 0 0 150
PSHAa0016 PSHAa1336 0 0 206 0 0 0 0 206
PSHAa0016 PSHAa1344 0 0 611 0 0 0 0 611
PSHAa0016 PSHAa1379 0 0 161 0 0 0 0 161
PSHAa0016 PSHAa1404 0 0 199 0 0 0 0 199
PSHAa0016 PSHAa1600 0 0 161 0 0 0 0 161
PSHAa0016 PSHAa1621 0 0 182 0 0 0 0 182
PSHAa0016 PSHAa1629 0 0 332 0 0 0 0 332
PSHAa0016 PSHAa1635 0 0 543 0 0 0 0 543
PSHAa0016 PSHAa1637 0 0 201 0 0 0 0 201
PSHAa0016 PSHAa1668 0 0 235 0 0 0 0 235
PSHAa0016 PSHAa1674 0 0 151 0 0 0 0 151
PSHAa0016 PSHAa1702 0 0 256 0 0 0 0 256
PSHAa0016 PSHAa1731 0 0 153 0 0 0 0 153
PSHAa0016 PSHAa1736 0 0 391 0 0 0 0 391
PSHAa0016 PSHAa1780 0 0 493 0 0 0 0 493
PSHAa0016 PSHAa1781 0 0 365 0 0 0 0 365
PSHAa0016 PSHAa1782 0 0 761 0 0 0 0 761
PSHAa0016 PSHAa1783 0 0 290 0 0 0 0 290
PSHAa0016 PSHAa1795 0 0 296 0 0 0 0 296
PSHAa0016 PSHAa1797 0 0 627 0 0 0 0 627
PSHAa0016 PSHAa1798 0 0 151 0 0 0 0 151
PSHAa0016 PSHAa1802 0 0 156 0 0 0 0 156
PSHAa0016 PSHAa1819 0 0 481 0 0 0 0 481
PSHAa0016 PSHAa1833 0 0 756 0 0 0 0 756
PSHAa0016 PSHAa1837 0 0 611 0 0 0 0 611
PSHAa0016 PSHAa1838 0 0 181 0 0 0 0 181
PSHAa0016 PSHAa1846 0 0 158 0 0 0 0 158
PSHAa0016 PSHAa1861 0 0 171 0 0 0 0 171
PSHAa0016 PSHAa1862 0 0 247 0 0 0 0 247
PSHAa0016 PSHAa1872 0 0 490 0 0 0 0 490
PSHAa0016 PSHAa1888 0 0 609 0 0 0 0 609
PSHAa0016 PSHAa1891 0 0 202 0 0 0 0 202
PSHAa0016 PSHAa1895 0 0 676 0 0 0 0 676
PSHAa0016 PSHAa1896 0 0 278 0 0 0 0 278
PSHAa0016 PSHAa1901 0 0 717 0 0 0 0 717
PSHAa0016 PSHAa1906 0 0 150 0 0 0 0 150
PSHAa0016 PSHAa1928 0 0 529 0 0 0 0 529
PSHAa0016 PSHAa1929 0 0 237 0 0 0 0 237
PSHAa0016 PSHAa1949 0 0 368 0 0 0 0 368
PSHAa0016 PSHAa1962 0 0 686 0 0 0 0 686
PSHAa0016 PSHAa1972 0 0 277 0 0 0 0 277
PSHAa0016 PSHAa1973 0 0 759 0 0 0 0 759
PSHAa0016 PSHAa1975 0 0 167 0 0 0 0 167
PSHAa0016 PSHAa1979 0 0 246 0 0 0 0 246
PSHAa0016 PSHAa1982 0 0 195 0 0 0 0 195
PSHAa0016 PSHAa1993 0 0 179 0 0 0 0 179
PSHAa0016 PSHAa2027 0 0 158 0 0 0 0 158
PSHAa0016 PSHAa2045 0 0 165 0 0 0 0 165
PSHAa0016 PSHAa2072 0 0 375 0 0 0 0 375
PSHAa0016 PSHAa2076 0 0 543 0 0 0 0 543
PSHAa0016 PSHAa2083 0 0 174 0 0 0 0 174
PSHAa0016 PSHAa2113 0 0 382 0 0 0 0 382
PSHAa0016 PSHAa2115 0 0 329 0 0 0 0 329
PSHAa0016 PSHAa2119 0 0 487 0 0 0 0 487
PSHAa0016 PSHAa2172 0 0 158 0 0 0 0 158
PSHAa0016 PSHAa2186 0 0 165 0 0 0 0 165
PSHAa0016 PSHAa2260 0 0 152 0 0 0 0 152
PSHAa0016 PSHAa2261 0 0 192 0 0 0 0 192
PSHAa0016 PSHAa2266 0 0 476 0 0 0 0 476
PSHAa0016 PSHAa2268 0 0 161 0 0 0 0 161
PSHAa0016 PSHAa2269 0 0 255 0 0 0 0 255
PSHAa0016 PSHAa2271 0 0 250 0 0 0 0 250
PSHAa0016 PSHAa2294 0 0 182 0 0 0 0 182
PSHAa0016 PSHAa2295 0 0 214 0 0 0 0 214
PSHAa0016 PSHAa2305 0 0 601 0 0 0 0 601
PSHAa0016 PSHAa2312 0 0 631 0 0 0 0 631
PSHAa0016 PSHAa2329 0 0 500 0 0 0 0 500
PSHAa0016 PSHAa2351 0 0 165 0 0 0 0 165
PSHAa0016 PSHAa2367 0 0 327 0 0 0 0 327
PSHAa0016 PSHAa2382 0 0 166 0 0 0 0 166
PSHAa0016 PSHAa2399 0 0 155 0 0 0 0 155
PSHAa0016 PSHAa2400 0 0 236 0 0 0 0 236
PSHAa0016 PSHAa2403 0 0 189 0 0 0 0 189
PSHAa0016 PSHAa2406 0 0 223 0 0 0 0 223
PSHAa0016 PSHAa2407 0 0 171 0 0 0 0 171
PSHAa0016 PSHAa2420 0 0 156 0 0 0 0 156
PSHAa0016 PSHAa2424 0 0 187 0 0 0 0 187
PSHAa0016 PSHAa2430 0 0 324 0 0 0 0 324
PSHAa0016 PSHAa2435 0 0 167 0 0 0 0 167
PSHAa0016 PSHAa2436 0 0 358 0 0 0 0 358
PSHAa0016 PSHAa2441 0 0 292 0 0 0 0 292
PSHAa0016 PSHAa2476 0 0 315 0 0 0 0 315
PSHAa0016 PSHAa2491 0 0 289 0 0 0 0 289
PSHAa0016 PSHAa2494 0 0 298 0 0 0 0 298
PSHAa0016 PSHAa2496 0 0 184 0 0 0 0 184
PSHAa0016 PSHAa2511 0 0 224 0 0 0 0 224
PSHAa0016 PSHAa2522 0 0 400 0 0 0 0 400
PSHAa0016 PSHAa2535 0 0 325 0 0 0 0 325
PSHAa0016 PSHAa2548 0 0 271 0 0 0 0 271
PSHAa0016 PSHAa2549 0 0 159 0 0 0 0 159
PSHAa0016 PSHAa2567 0 0 159 0 0 0 0 159
PSHAa0016 PSHAa2569 0 0 262 0 0 0 0 262
PSHAa0016 PSHAa2583 0 0 342 0 0 0 0 342
PSHAa0016 PSHAa2607 0 0 191 0 0 0 0 191
PSHAa0016 PSHAa2612 0 0 209 0 0 0 0 209
PSHAa0016 PSHAa2615 0 0 154 0 0 0 0 154
PSHAa0016 PSHAa2632 0 0 428 0 0 0 0 428
PSHAa0016 PSHAa2649 0 0 223 0 0 0 0 223
PSHAa0016 PSHAa2677 0 0 412 0 0 0 0 412
PSHAa0016 PSHAa2683 0 0 628 0 0 0 0 628
PSHAa0016 PSHAa2684 0 0 220 0 0 0 0 220
PSHAa0016 PSHAa2687 0 0 279 0 0 0 0 279
PSHAa0016 PSHAa2699 0 0 180 0 0 0 0 180
PSHAa0016 PSHAa2713 0 0 341 0 0 0 0 341
PSHAa0016 PSHAa2722 0 0 152 0 0 0 0 152
PSHAa0016 PSHAa2746 0 0 572 0 0 0 0 572
PSHAa0016 PSHAa2750 0 0 195 0 0 0 0 195
PSHAa0016 PSHAa2761 0 0 249 0 0 0 0 249
PSHAa0016 PSHAa2795 0 0 321 0 0 0 0 321
PSHAa0016 PSHAa2845 0 0 154 0 0 0 0 154
PSHAa0016 PSHAa2849 0 0 164 0 0 0 0 164
PSHAa0016 PSHAa2853 0 0 274 0 0 0 0 274
PSHAa0016 PSHAa2859 0 0 165 0 0 0 0 165
PSHAa0016 PSHAa2900 0 0 185 0 0 0 0 185
PSHAa0016 PSHAa2903 0 0 187 0 0 0 0 187
PSHAa0016 PSHAa2909 0 0 177 0 0 0 0 177
PSHAa0016 PSHAa2930 0 0 153 0 0 0 0 153
PSHAa0016 PSHAa2945 0 0 150 0 0 0 0 150
PSHAa0016 PSHAa2947 0 0 452 0 0 0 0 452
PSHAa0016 PSHAa2952 0 0 218 0 0 0 0 218
PSHAa0016 PSHAa2956 0 0 420 0 0 0 0 420
PSHAa0016 PSHAa2962 0 0 544 0 0 0 0 544
PSHAa0016 PSHAa2963 0 0 423 0 0 0 0 423
PSHAa0016 PSHAa2964 0 0 176 0 0 0 0 176
PSHAa0016 PSHAa2970 0 0 217 0 0 0 0 217
PSHAa0016 PSHAa2971 0 0 225 0 0 0 0 225
PSHAa0016 PSHAa2972 0 0 224 0 0 0 0 224
PSHAa0016 PSHAa3015 0 0 181 0 0 0 0 181
PSHAa0016 PSHAb0001 0 0 208 0 0 0 0 208
PSHAa0016 PSHAb0024 0 0 215 0 0 0 0 215
PSHAa0016 PSHAb0046 0 0 743 0 0 0 0 743
PSHAa0016 PSHAb0084 0 0 153 0 0 0 0 153
PSHAa0016 PSHAb0110 0 0 161 0 0 0 0 161
PSHAa0016 PSHAb0139 0 0 300 0 0 0 0 300
PSHAa0016 PSHAb0144 0 0 196 0 0 0 0 196
PSHAa0016 PSHAb0175 0 0 263 0 0 0 0 263
PSHAa0016 PSHAb0197 0 0 174 0 0 0 0 174
PSHAa0016 PSHAb0200 0 0 169 0 0 0 0 169
PSHAa0016 PSHAb0203 0 0 399 0 0 0 0 399
PSHAa0016 PSHAb0215 0 0 513 0 0 0 0 513
PSHAa0016 PSHAb0232 0 0 614 0 0 0 0 614
PSHAa0016 PSHAb0236 0 0 243 0 0 0 0 243
PSHAa0016 PSHAb0242 0 0 216 0 0 0 0 216
PSHAa0016 PSHAb0262 0 0 473 0 0 0 0 473
PSHAa0016 PSHAb0282 0 0 173 0 0 0 0 173
PSHAa0016 PSHAb0340 0 0 152 0 0 0 0 152
PSHAa0016 PSHAb0341 0 0 212 0 0 0 0 212
PSHAa0016 PSHAb0348 0 0 172 0 0 0 0 172
PSHAa0016 PSHAb0349 0 0 178 0 0 0 0 178
PSHAa0016 PSHAb0360 0 0 192 0 0 0 0 192
PSHAa0016 PSHAb0363 0 0 298 0 0 0 0 298
PSHAa0016 PSHAb0376 0 0 205 0 0 0 0 205
PSHAa0016 PSHAb0414 0 0 342 0 0 0 0 342
PSHAa0016 PSHAb0416 0 0 193 0 0 0 0 193
PSHAa0016 PSHAb0423 0 0 304 0 0 0 0 304
PSHAa0016 PSHAb0433 0 0 349 0 0 0 0 349
PSHAa0016 PSHAb0439 0 0 192 0 0 0 0 192
PSHAa0016 PSHAb0471 0 0 192 0 0 0 0 192
PSHAa0016 PSHAb0487 0 0 154 0 0 0 0 154
PSHAa0016 PSHAb0519 0 0 175 0 0 0 0 175
PSHAa0016 PSHAb0521 0 0 164 0 0 0 0 164
PSHAa0016 PSHAb0524 0 0 216 0 0 0 0 216
PSHAa0016 PSHAb0525 0 0 200 0 0 0 0 200
PSHAa0016 PSHAb0526 0 0 169 0 0 0 0 169
PSHAa0016 PSHAb0527 0 0 236 0 0 0 0 236
PSHAa0016 PSHAb0553 0 0 179 0 0 0 0 179
PSHAa0016 PSHAb0560 0 0 151 0 0 0 0 151
PSHAa0017 PSHAa0018 534 0 0 0 0 0 0 534
PSHAa0017 PSHAa0019 417 0 0 0 0 0 0 417
PSHAa0018 PSHAa0017 534 0 0 0 0 0 0 534
PSHAa0018 PSHAa0019 646 0 0 0 0 0 0 646
PSHAa0019 PSHAa0017 417 0 0 0 0 0 0 417
PSHAa0019 PSHAa0018 646 0 0 0 0 0 0 646
PSHAa0020 PSHAa0015 699 0 782 98 779 0 200 987
PSHAa0020 PSHAa0021 873 0 0 87 0 0 65 882
PSHAa0020 PSHAa0022 866 0 0 0 0 0 117 876
PSHAa0020 PSHAa0023 839 0 0 0 0 0 0 839
PSHAa0020 PSHAa0024 579 0 0 0 0 0 0 579
PSHAa0020 PSHAa0025 561 0 0 0 0 0 0 561
PSHAa0020 PSHAa0026 363 0 0 0 0 0 0 363
PSHAa0020 PSHAa0027 226 0 0 0 0 0 0 226
PSHAa0020 PSHAa0028 347 0 0 0 0 0 0 347
PSHAa0020 PSHAa0029 228 0 0 0 0 0 0 228
PSHAa0020 PSHAa0058 0 0 176 0 0 0 0 176
PSHAa0020 PSHAa0080 0 0 169 0 0 0 0 169
PSHAa0020 PSHAa0098 171 0 0 0 0 0 0 171
PSHAa0020 PSHAa0163 349 0 0 0 0 0 0 349
PSHAa0020 PSHAa0164 341 0 0 0 0 0 0 341
PSHAa0020 PSHAa0210 181 0 0 0 0 0 0 181
PSHAa0020 PSHAa0227 0 0 0 0 0 0 167 167
PSHAa0020 PSHAa0250 241 0 0 0 0 0 0 241
PSHAa0020 PSHAa0271 347 0 0 0 0 0 0 347
PSHAa0020 PSHAa0272 349 0 0 0 0 0 0 349
PSHAa0020 PSHAa0277 0 0 165 0 0 0 113 227
PSHAa0020 PSHAa0347 343 0 0 0 0 0 0 343
PSHAa0020 PSHAa0350 0 0 0 0 167 0 0 167
PSHAa0020 PSHAa0358 118 0 0 0 0 0 78 152
PSHAa0020 PSHAa0396 118 0 0 0 0 0 78 152
PSHAa0020 PSHAa0499 273 0 0 0 0 0 0 273
PSHAa0020 PSHAa0622 349 0 0 0 0 0 0 349
PSHAa0020 PSHAa0648 215 0 0 0 0 0 0 215
PSHAa0020 PSHAa0673 0 0 186 0 0 0 0 186
PSHAa0020 PSHAa0684 332 0 0 0 0 0 0 332
PSHAa0020 PSHAa0685 334 0 0 0 0 0 0 334
PSHAa0020 PSHAa0688 0 0 154 0 0 0 0 154
PSHAa0020 PSHAa0693 282 0 0 0 0 0 0 282
PSHAa0020 PSHAa0699 0 0 166 0 0 0 0 166
PSHAa0020 PSHAa0714 118 0 0 0 0 0 78 152
PSHAa0020 PSHAa0738 241 0 0 0 0 0 0 241
PSHAa0020 PSHAa0778 0 0 0 0 171 0 0 171
PSHAa0020 PSHAa0787 349 0 0 0 0 0 0 349
PSHAa0020 PSHAa0790 349 0 0 0 0 0 0 349
PSHAa0020 PSHAa0856 0 0 0 0 0 0 165 165
PSHAa0020 PSHAa0948 118 0 0 0 0 0 78 152
PSHAa0020 PSHAa0980 0 0 189 0 0 0 0 189
PSHAa0020 PSHAa0982 0 0 0 0 0 0 167 167
PSHAa0020 PSHAa0994 0 0 150 0 0 0 0 150
PSHAa0020 PSHAa1059 0 0 0 0 0 0 167 167
PSHAa0020 PSHAa1067 0 0 193 0 0 0 0 193
PSHAa0020 PSHAa1080 345 0 0 0 0 0 0 345
PSHAa0020 PSHAa1101 0 0 205 0 0 0 0 205
PSHAa0020 PSHAa1102 0 0 166 0 0 0 0 166
PSHAa0020 PSHAa1195 273 0 0 0 0 0 0 273
PSHAa0020 PSHAa1275 0 0 0 0 0 0 183 183
PSHAa0020 PSHAa1348 151 0 0 0 0 0 0 151
PSHAa0020 PSHAa1380 0 0 197 0 0 0 0 197
PSHAa0020 PSHAa1393 349 0 0 0 0 0 0 349
PSHAa0020 PSHAa1397 296 0 0 0 0 0 0 296
PSHAa0020 PSHAa1398 245 0 0 0 0 0 0 245
PSHAa0020 PSHAa1399 345 0 0 0 0 0 0 345
PSHAa0020 PSHAa1501 349 0 0 0 0 0 0 349
PSHAa0020 PSHAa1505 0 0 177 0 0 0 0 177
PSHAa0020 PSHAa1510 0 0 262 0 0 0 0 262
PSHAa0020 PSHAa1522 0 0 158 0 0 0 0 158
PSHAa0020 PSHAa1523 0 0 216 0 0 0 0 216
PSHAa0020 PSHAa1648 0 0 160 0 0 0 0 160
PSHAa0020 PSHAa1777 689 0 0 87 0 0 0 703
PSHAa0020 PSHAa1882 0 0 156 0 0 0 0 156
PSHAa0020 PSHAa1903 341 0 0 0 0 0 0 341
PSHAa0020 PSHAa1904 242 0 0 0 0 0 0 242
PSHAa0020 PSHAa1941 0 0 162 0 0 0 0 162
PSHAa0020 PSHAa1949 0 0 0 0 0 0 198 198
PSHAa0020 PSHAa2010 109 0 0 0 0 0 439 478
PSHAa0020 PSHAa2058 0 0 155 0 0 0 0 155
PSHAa0020 PSHAa2071 0 0 160 0 0 0 0 160
PSHAa0020 PSHAa2366 299 0 0 0 0 0 0 299
PSHAa0020 PSHAa2368 203 0 0 0 0 0 0 203
PSHAa0020 PSHAa2398 349 0 0 0 0 0 0 349
PSHAa0020 PSHAa2445 118 0 0 0 0 0 78 152
PSHAa0020 PSHAa2448 0 0 161 0 0 0 0 161
PSHAa0020 PSHAa2479 345 0 0 0 0 0 0 345
PSHAa0020 PSHAa2520 118 0 160 0 0 0 78 257
PSHAa0020 PSHAa2553 0 0 0 0 438 0 0 438
PSHAa0020 PSHAa2556 97 0 166 0 0 0 0 214
PSHAa0020 PSHAa2557 118 0 0 0 0 0 78 152
PSHAa0020 PSHAa2605 0 0 185 0 0 0 0 185
PSHAa0020 PSHAa2606 0 0 272 0 0 0 0 272
PSHAa0020 PSHAa2732 0 0 259 0 0 0 0 259
PSHAa0020 PSHAa2798 345 0 0 0 0 0 0 345
PSHAa0020 PSHAa2844 118 0 0 0 0 0 78 152
PSHAa0020 PSHAa2887 0 0 222 0 0 0 0 222
PSHAa0020 PSHAa2899 92 0 0 0 0 0 106 153
PSHAa0020 PSHAa2911 0 0 0 0 0 0 167 167
PSHAa0020 PSHAa2948 0 0 168 0 0 0 0 168
PSHAa0020 PSHAa2974 109 0 0 0 0 0 439 478
PSHAa0020 PSHAb0124 161 0 0 0 0 0 0 161
PSHAa0020 PSHAb0161 0 0 152 0 0 0 0 152
PSHAa0020 PSHAb0176 118 0 0 0 0 0 78 152
PSHAa0020 PSHAb0231 0 0 156 0 0 0 0 156
PSHAa0020 PSHAb0362 349 0 0 0 0 0 0 349
PSHAa0020 PSHAb0364 181 0 0 0 0 0 0 181
PSHAa0020 PSHAb0461 0 0 206 0 0 0 0 206
PSHAa0020 PSHAb0505 0 0 156 0 0 0 0 156
PSHAa0020 PSHAb0550 0 0 165 0 0 0 0 165
PSHAa0021 PSHAa0015 376 0 0 0 0 0 65 391
PSHAa0021 PSHAa0020 873 0 0 87 0 0 65 882
PSHAa0021 PSHAa0022 952 0 0 133 0 0 221 965
PSHAa0021 PSHAa0023 910 0 0 0 0 0 0 910
PSHAa0021 PSHAa0024 753 0 0 0 0 0 0 753
PSHAa0021 PSHAa0025 792 0 0 0 0 0 0 792
PSHAa0021 PSHAa0026 513 0 0 0 0 0 0 513
PSHAa0021 PSHAa0027 288 0 0 0 72 0 0 312
PSHAa0021 PSHAa0028 356 0 0 182 0 0 0 451
PSHAa0021 PSHAa0029 324 0 0 0 0 0 0 324
PSHAa0021 PSHAa0052 0 0 0 0 0 0 169 169
PSHAa0021 PSHAa0077 0 0 0 0 0 0 422 422
PSHAa0021 PSHAa0085 95 0 169 96 0 0 0 260
PSHAa0021 PSHAa0101 0 0 0 0 0 0 169 169
PSHAa0021 PSHAa0103 71 0 0 131 0 0 0 158
PSHAa0021 PSHAa0109 0 0 0 87 356 0 65 402
PSHAa0021 PSHAa0111 0 0 0 0 0 0 169 169
PSHAa0021 PSHAa0114 0 0 0 87 356 0 65 402
PSHAa0021 PSHAa0121 0 0 369 614 0 0 107 763
PSHAa0021 PSHAa0128 0 0 0 0 507 0 0 507
PSHAa0021 PSHAa0133 0 0 0 0 0 0 165 165
PSHAa0021 PSHAa0144 0 0 0 117 560 0 0 594
PSHAa0021 PSHAa0145 0 0 0 135 617 0 0 654
PSHAa0021 PSHAa0146 0 0 0 69 701 0 0 709
PSHAa0021 PSHAa0147 0 0 0 93 429 0 0 459
PSHAa0021 PSHAa0163 96 0 0 0 0 0 123 173
PSHAa0021 PSHAa0167 0 0 195 67 0 0 0 216
PSHAa0021 PSHAa0194 0 0 0 0 0 0 175 175
PSHAa0021 PSHAa0208 0 0 0 0 507 0 0 507
PSHAa0021 PSHAa0218 0 0 0 0 254 0 0 254
PSHAa0021 PSHAa0219 0 0 0 73 294 0 0 317
PSHAa0021 PSHAa0220 0 0 201 257 615 0 0 751
PSHAa0021 PSHAa0222 0 0 0 268 74 0 65 310
PSHAa0021 PSHAa0223 0 0 0 226 0 0 63 243
PSHAa0021 PSHAa0225 0 0 0 94 327 0 0 364
PSHAa0021 PSHAa0233 0 0 0 70 0 0 160 185
PSHAa0021 PSHAa0250 0 0 0 242 0 0 138 318
PSHAa0021 PSHAa0252 0 0 0 0 0 0 213 213
PSHAa0021 PSHAa0253 0 0 0 85 258 0 0 292
PSHAa0021 PSHAa0259 0 0 0 0 72 0 181 207
PSHAa0021 PSHAa0271 0 0 0 0 0 0 629 629
PSHAa0021 PSHAa0293 0 0 161 74 0 0 0 189
PSHAa0021 PSHAa0310 0 0 0 0 0 0 167 167
PSHAa0021 PSHAa0318 0 0 0 0 0 0 167 167
PSHAa0021 PSHAa0345 348 0 0 130 0 0 0 408
PSHAa0021 PSHAa0347 0 0 0 136 87 0 0 177
PSHAa0021 PSHAa0348 88 0 183 0 0 0 111 279
PSHAa0021 PSHAa0349 0 0 0 0 0 0 258 258
PSHAa0021 PSHAa0353 142 0 0 0 0 0 386 450
PSHAa0021 PSHAa0354 0 0 196 82 0 0 0 230
PSHAa0021 PSHAa0357 0 0 0 0 0 0 154 154
PSHAa0021 PSHAa0369 0 0 216 0 0 0 187 335
PSHAa0021 PSHAa0370 0 0 266 0 0 0 0 266
PSHAa0021 PSHAa0371 0 0 173 0 0 0 0 173
PSHAa0021 PSHAa0378 0 0 0 70 0 0 160 185
PSHAa0021 PSHAa0380 0 0 187 0 0 0 123 256
PSHAa0021 PSHAa0406 0 0 172 0 0 0 0 172
PSHAa0021 PSHAa0467 298 0 158 96 0 0 0 419
PSHAa0021 PSHAa0485 0 0 0 0 199 0 0 199
PSHAa0021 PSHAa0487 699 0 0 0 0 0 167 738
PSHAa0021 PSHAa0488 0 0 0 0 0 0 163 163
PSHAa0021 PSHAa0499 0 0 165 136 87 0 0 283
PSHAa0021 PSHAa0510 0 0 0 87 356 0 65 402
PSHAa0021 PSHAa0529 323 0 0 0 0 0 0 323
PSHAa0021 PSHAa0532 0 0 0 206 261 0 0 388
PSHAa0021 PSHAa0534 0 0 0 0 0 0 804 804
PSHAa0021 PSHAa0547 106 0 0 0 0 0 152 209
PSHAa0021 PSHAa0548 140 0 0 0 72 0 0 167
PSHAa0021 PSHAa0552 0 0 0 0 0 0 976 976
PSHAa0021 PSHAa0553 0 0 0 298 596 0 123 729
PSHAa0021 PSHAa0556 0 0 0 0 0 0 169 169
PSHAa0021 PSHAa0589 0 0 0 156 0 0 65 177
PSHAa0021 PSHAa0603 0 0 0 125 0 0 127 203
PSHAa0021 PSHAa0605 0 0 0 238 0 0 0 238
PSHAa0021 PSHAa0622 96 0 0 0 0 0 144 193
PSHAa0021 PSHAa0635 0 0 0 238 0 0 0 238
PSHAa0021 PSHAa0641 0 0 0 87 356 0 65 402
PSHAa0021 PSHAa0648 350 0 0 265 91 0 0 527
PSHAa0021 PSHAa0649 341 0 0 626 0 0 0 742
PSHAa0021 PSHAa0653 0 0 328 0 0 0 0 328
PSHAa0021 PSHAa0654 0 0 0 0 0 0 169 169
PSHAa0021 PSHAa0655 0 0 238 0 0 0 0 238
PSHAa0021 PSHAa0656 71 0 0 126 0 0 0 153
PSHAa0021 PSHAa0667 0 0 0 210 0 0 0 210
PSHAa0021 PSHAa0670 648 0 0 0 0 0 189 702
PSHAa0021 PSHAa0686 0 0 0 261 0 0 0 261
PSHAa0021 PSHAa0688 0 0 157 0 0 0 64 177
PSHAa0021 PSHAa0691 0 0 0 0 0 0 797 797
PSHAa0021 PSHAa0692 0 0 0 74 72 0 178 231
PSHAa0021 PSHAa0693 328 0 0 0 0 0 0 328
PSHAa0021 PSHAa0694 250 0 0 0 0 0 171 351
PSHAa0021 PSHAa0725 0 0 194 0 0 0 0 194
PSHAa0021 PSHAa0732 71 0 0 131 0 0 64 178
PSHAa0021 PSHAa0733 0 0 211 98 0 0 0 257
PSHAa0021 PSHAa0737 0 0 0 0 0 0 422 422
PSHAa0021 PSHAa0738 0 0 197 242 0 0 171 451
PSHAa0021 PSHAa0741 0 0 0 250 0 0 0 250
PSHAa0021 PSHAa0750 0 0 196 0 0 0 0 196
PSHAa0021 PSHAa0781 0 0 0 0 0 0 165 165
PSHAa0021 PSHAa0782 0 0 0 0 0 0 165 165
PSHAa0021 PSHAa0787 96 0 0 0 0 0 123 173
PSHAa0021 PSHAa0790 96 0 0 0 0 0 123 173
PSHAa0021 PSHAa0793 0 0 0 0 0 0 242 242
PSHAa0021 PSHAa0804 0 0 151 138 0 0 0 236
PSHAa0021 PSHAa0806 0 0 0 69 0 0 141 166
PSHAa0021 PSHAa0809 0 0 0 0 0 0 250 250
PSHAa0021 PSHAa0838 0 0 0 0 0 0 181 181
PSHAa0021 PSHAa0839 0 0 0 0 0 0 171 171
PSHAa0021 PSHAa0859 0 0 150 0 0 0 0 150
PSHAa0021 PSHAa0869 75 0 0 262 745 0 180 838
PSHAa0021 PSHAa0871 0 0 0 167 0 0 0 167
PSHAa0021 PSHAa0872 70 0 335 0 0 0 0 355
PSHAa0021 PSHAa0917 239 0 0 0 0 0 0 239
PSHAa0021 PSHAa0918 0 0 210 136 0 0 0 288
PSHAa0021 PSHAa0919 143 0 172 0 0 0 0 260
PSHAa0021 PSHAa0940 0 0 158 0 0 0 0 158
PSHAa0021 PSHAa0942 0 0 378 85 0 0 139 467
PSHAa0021 PSHAa0990 0 0 0 87 356 0 65 402
PSHAa0021 PSHAa0995 0 0 287 99 0 0 0 330
PSHAa0021 PSHAa0997 0 0 0 199 0 0 0 199
PSHAa0021 PSHAa0999 93 0 167 436 0 0 147 587
PSHAa0021 PSHAa1011 0 0 0 0 0 0 165 165
PSHAa0021 PSHAa1018 0 0 0 85 258 0 0 292
PSHAa0021 PSHAa1023 0 0 162 0 0 0 0 162
PSHAa0021 PSHAa1024 0 0 0 0 0 0 190 190
PSHAa0021 PSHAa1034 0 0 0 184 301 0 0 405
PSHAa0021 PSHAa1046 70 0 0 130 0 0 0 156
PSHAa0021 PSHAa1051 0 0 192 83 0 0 0 227
PSHAa0021 PSHAa1058 0 0 0 198 0 0 0 198
PSHAa0021 PSHAa1064 0 0 0 0 0 0 165 165
PSHAa0021 PSHAa1080 112 0 0 72 0 0 156 243
PSHAa0021 PSHAa1116 70 0 0 0 0 0 408 425
PSHAa0021 PSHAa1117 70 0 0 0 0 0 198 222
PSHAa0021 PSHAa1129 0 0 152 0 0 0 0 152
PSHAa0021 PSHAa1144 0 0 235 99 0 0 0 281
PSHAa0021 PSHAa1147 0 0 0 63 0 0 187 205
PSHAa0021 PSHAa1151 0 0 0 0 0 0 169 169
PSHAa0021 PSHAa1184 0 0 0 0 97 0 172 220
PSHAa0021 PSHAa1195 0 0 0 136 87 0 0 177
PSHAa0021 PSHAa1208 0 0 172 0 0 0 0 172
PSHAa0021 PSHAa1218 0 0 265 0 0 0 0 265
PSHAa0021 PSHAa1222 65 0 0 98 0 0 172 240
PSHAa0021 PSHAa1224 239 0 0 0 0 0 0 239
PSHAa0021 PSHAa1228 123 0 0 135 72 0 84 268
PSHAa0021 PSHAa1229 173 0 0 150 72 0 0 290
PSHAa0021 PSHAa1233 313 0 0 0 0 0 0 313
PSHAa0021 PSHAa1252 0 0 151 0 0 0 0 151
PSHAa0021 PSHAa1290 94 0 0 127 0 0 0 175
PSHAa0021 PSHAa1294 0 0 217 0 0 0 0 217
PSHAa0021 PSHAa1295 89 0 341 182 0 0 0 466
PSHAa0021 PSHAa1296 0 0 165 0 0 0 0 165
PSHAa0021 PSHAa1317 0 0 0 193 87 0 0 231
PSHAa0021 PSHAa1337 0 0 0 121 0 0 140 211
PSHAa0021 PSHAa1341 0 0 152 0 0 0 0 152
PSHAa0021 PSHAa1342 95 0 238 96 0 0 0 322
PSHAa0021 PSHAa1346 71 0 0 0 0 0 127 154
PSHAa0021 PSHAa1348 334 0 0 0 74 0 132 417
PSHAa0021 PSHAa1369 716 0 0 0 95 0 168 767
PSHAa0021 PSHAa1386 0 0 0 0 288 0 0 288
PSHAa0021 PSHAa1414 66 0 0 184 301 0 0 420
PSHAa0021 PSHAa1421 0 0 0 137 0 0 231 307
PSHAa0021 PSHAa1425 0 0 0 480 610 0 0 788
PSHAa0021 PSHAa1426 0 0 221 0 0 0 0 221
PSHAa0021 PSHAa1429 165 0 0 137 0 0 0 248
PSHAa0021 PSHAa1432 0 0 0 87 356 0 65 402
PSHAa0021 PSHAa1435 0 0 0 156 0 0 65 177
PSHAa0021 PSHAa1440 0 0 0 97 0 0 181 228
PSHAa0021 PSHAa1605 699 0 0 0 0 0 0 699
PSHAa0021 PSHAa1607 0 0 0 121 0 0 115 188
PSHAa0021 PSHAa1623 71 0 0 133 0 0 0 160
PSHAa0021 PSHAa1624 0 0 0 0 0 0 422 422
PSHAa0021 PSHAa1642 0 0 0 238 0 0 0 238
PSHAa0021 PSHAa1647 0 0 0 0 0 0 181 181
PSHAa0021 PSHAa1653 0 0 0 0 0 0 404 404
PSHAa0021 PSHAa1662 0 0 179 0 0 0 0 179
PSHAa0021 PSHAa1665 0 0 156 130 0 0 0 234
PSHAa0021 PSHAa1667 0 0 0 63 0 0 198 216
PSHAa0021 PSHAa1669 0 0 0 205 0 0 0 205
PSHAa0021 PSHAa1712 0 0 0 0 0 0 258 258
PSHAa0021 PSHAa1726 0 0 0 0 97 0 172 220
PSHAa0021 PSHAa1728 0 0 162 0 0 0 0 162
PSHAa0021 PSHAa1734 343 0 0 0 0 0 0 343
PSHAa0021 PSHAa1747 0 0 0 0 0 0 167 167
PSHAa0021 PSHAa1757 0 0 0 0 0 0 169 169
PSHAa0021 PSHAa1774 0 0 0 0 0 0 187 187
PSHAa0021 PSHAa1777 509 0 286 0 0 0 153 698
PSHAa0021 PSHAa1800 0 0 0 64 0 0 177 196
PSHAa0021 PSHAa1804 0 0 197 0 0 0 108 253
PSHAa0021 PSHAa1815 98 0 0 74 0 0 88 171
PSHAa0021 PSHAa1834 0 0 0 0 0 0 183 183
PSHAa0021 PSHAa1836 0 0 173 0 0 0 0 173
PSHAa0021 PSHAa1847 0 0 0 0 0 0 165 165
PSHAa0021 PSHAa1876 0 0 224 0 0 0 0 224
PSHAa0021 PSHAa1903 0 0 0 162 87 0 0 202
PSHAa0021 PSHAa1915 143 0 0 0 0 0 171 259
PSHAa0021 PSHAa1916 0 0 0 0 0 0 976 976
PSHAa0021 PSHAa1930 0 0 0 87 356 0 65 402
PSHAa0021 PSHAa1938 150 0 0 103 87 0 0 243
PSHAa0021 PSHAa1945 0 0 0 121 0 0 115 188
PSHAa0021 PSHAa1946 0 0 0 121 0 0 115 188
PSHAa0021 PSHAa1947 98 0 0 130 0 0 0 181
PSHAa0021 PSHAa1948 242 0 0 77 0 0 0 270
PSHAa0021 PSHAa1963 0 0 0 156 0 0 65 177
PSHAa0021 PSHAa1965 0 0 150 121 0 0 115 281
PSHAa0021 PSHAa1983 0 0 0 0 0 0 199 199
PSHAa0021 PSHAa1996 0 0 0 156 0 0 65 177
PSHAa0021 PSHAa2016 85 0 380 0 0 0 0 408
PSHAa0021 PSHAa2037 0 0 0 148 88 0 0 189
PSHAa0021 PSHAa2054 0 0 182 0 0 0 0 182
PSHAa0021 PSHAa2055 0 0 163 0 0 0 0 163
PSHAa0021 PSHAa2063 0 0 156 63 0 0 0 175
PSHAa0021 PSHAa2064 0 0 0 130 259 0 0 327
PSHAa0021 PSHAa2065 0 0 300 255 0 0 0 456
PSHAa0021 PSHAa2075 0 0 0 198 95 0 169 344
PSHAa0021 PSHAa2094 0 0 0 0 0 0 167 167
PSHAa0021 PSHAa2114 0 0 0 156 0 0 65 177
PSHAa0021 PSHAa2177 0 0 0 0 169 0 0 169
PSHAa0021 PSHAa2208 0 0 0 0 221 0 0 221
PSHAa0021 PSHAa2213 0 0 0 0 288 0 0 288
PSHAa0021 PSHAa2227 0 0 0 0 0 0 181 181
PSHAa0021 PSHAa2245 0 0 0 0 0 0 890 890
PSHAa0021 PSHAa2254 186 0 0 135 72 0 0 289
PSHAa0021 PSHAa2282 0 0 0 0 0 0 408 408
PSHAa0021 PSHAa2290 0 0 0 0 0 0 167 167
PSHAa0021 PSHAa2304 78 0 0 97 88 0 0 174
PSHAa0021 PSHAa2309 0 0 0 177 0 0 0 177
PSHAa0021 PSHAa2319 699 0 0 0 72 0 88 723
PSHAa0021 PSHAa2330 190 0 0 228 0 0 0 347
PSHAa0021 PSHAa2333 0 0 255 0 0 0 0 255
PSHAa0021 PSHAa2345 201 0 0 0 72 0 0 226
PSHAa0021 PSHAa2356 201 0 0 0 72 0 0 226
PSHAa0021 PSHAa2361 201 0 0 0 72 0 0 226
PSHAa0021 PSHAa2365 0 0 346 105 0 0 0 389
PSHAa0021 PSHAa2368 331 0 0 0 0 0 0 331
PSHAa0021 PSHAa2369 211 0 240 0 0 0 0 374
PSHAa0021 PSHAa2370 92 0 0 76 85 0 0 165
PSHAa0021 PSHAa2371 294 0 0 0 0 0 0 294
PSHAa0021 PSHAa2372 375 0 0 0 0 0 0 375
PSHAa0021 PSHAa2373 343 0 0 0 0 0 0 343
PSHAa0021 PSHAa2374 727 0 0 0 0 0 0 727
PSHAa0021 PSHAa2378 0 0 264 0 0 0 0 264
PSHAa0021 PSHAa2394 0 0 0 0 0 0 169 169
PSHAa0021 PSHAa2398 96 0 0 0 0 0 123 173
PSHAa0021 PSHAa2422 0 0 194 0 0 0 0 194
PSHAa0021 PSHAa2425 0 0 285 130 0 0 0 351
PSHAa0021 PSHAa2434 0 0 208 0 0 0 0 208
PSHAa0021 PSHAa2477 0 0 0 0 0 0 485 485
PSHAa0021 PSHAa2479 112 0 223 72 0 0 166 394
PSHAa0021 PSHAa2480 116 0 369 134 0 0 0 474
PSHAa0021 PSHAa2496 0 0 171 0 0 0 0 171
PSHAa0021 PSHAa2505 0 0 0 0 0 0 169 169
PSHAa0021 PSHAa2506 0 0 159 78 0 0 0 191
PSHAa0021 PSHAa2509 89 0 0 93 0 0 70 164
PSHAa0021 PSHAa2512 0 0 0 0 0 0 169 169
PSHAa0021 PSHAa2513 0 0 161 0 0 0 0 161
PSHAa0021 PSHAa2521 70 0 0 0 0 0 199 223
PSHAa0021 PSHAa2526 0 0 196 0 0 0 0 196
PSHAa0021 PSHAa2542 0 0 151 0 0 0 0 151
PSHAa0021 PSHAa2544 0 0 186 0 0 0 0 186
PSHAa0021 PSHAa2546 88 0 0 131 0 0 0 173
PSHAa0021 PSHAa2551 0 0 154 0 0 0 146 246
PSHAa0021 PSHAa2552 0 0 419 0 0 0 0 419
PSHAa0021 PSHAa2561 0 0 0 69 0 0 251 272
PSHAa0021 PSHAa2585 0 0 0 137 0 0 183 264
PSHAa0021 PSHAa2592 0 0 161 0 0 0 0 161
PSHAa0021 PSHAa2598 0 0 262 67 0 0 218 414
PSHAa0021 PSHAa2601 190 0 0 76 0 0 0 219
PSHAa0021 PSHAa2608 162 0 183 0 0 0 108 335
PSHAa0021 PSHAa2621 0 0 0 0 0 0 422 422
PSHAa0021 PSHAa2624 0 0 0 0 0 0 220 220
PSHAa0021 PSHAa2635 143 0 279 376 0 0 501 781
PSHAa0021 PSHAa2636 0 0 0 0 0 0 169 169
PSHAa0021 PSHAa2637 0 0 0 0 169 0 118 235
PSHAa0021 PSHAa2644 699 0 178 0 0 0 107 759
PSHAa0021 PSHAa2656 0 0 0 0 0 0 574 574
PSHAa0021 PSHAa2657 0 0 158 78 0 0 0 190
PSHAa0021 PSHAa2673 0 0 273 0 0 0 0 273
PSHAa0021 PSHAa2678 0 0 0 0 0 0 187 187
PSHAa0021 PSHAa2692 0 0 0 70 0 0 160 185
PSHAa0021 PSHAa2707 0 0 0 0 0 0 165 165
PSHAa0021 PSHAa2710 699 0 0 0 0 0 0 699
PSHAa0021 PSHAa2714 0 0 266 68 0 0 0 286
PSHAa0021 PSHAa2728 699 0 205 90 0 0 0 763
PSHAa0021 PSHAa2744 0 0 400 0 0 0 0 400
PSHAa0021 PSHAa2751 0 0 0 0 0 0 169 169
PSHAa0021 PSHAa2753 0 0 182 67 0 0 109 260
PSHAa0021 PSHAa2789 440 0 0 0 0 0 0 440
PSHAa0021 PSHAa2790 699 0 0 0 0 0 0 699
PSHAa0021 PSHAa2791 699 0 0 118 0 0 0 723
PSHAa0021 PSHAa2798 112 0 0 72 0 0 129 219
PSHAa0021 PSHAa2806 0 0 0 229 0 0 0 229
PSHAa0021 PSHAa2807 0 0 0 133 182 0 0 260
PSHAa0021 PSHAa2811 0 0 0 0 281 0 0 281
PSHAa0021 PSHAa2812 0 0 0 210 740 0 0 785
PSHAa0021 PSHAa2813 0 0 0 107 293 0 0 341
PSHAa0021 PSHAa2814 0 0 0 98 746 0 0 761
PSHAa0021 PSHAa2816 0 0 0 82 279 0 0 309
PSHAa0021 PSHAa2818 0 0 0 93 682 0 0 699
PSHAa0021 PSHAa2820 0 0 0 66 277 0 0 295
PSHAa0021 PSHAa2865 0 0 0 0 0 0 181 181
PSHAa0021 PSHAa2901 66 0 0 184 301 0 0 420
PSHAa0021 PSHAa2926 0 0 162 0 0 0 0 162
PSHAa0021 PSHAa2933 0 0 0 64 0 0 177 196
PSHAa0021 PSHAa2950 0 0 0 188 620 0 0 678
PSHAa0021 PSHAa2978 0 0 0 0 97 0 172 220
PSHAa0021 PSHAa2979 0 0 0 0 97 0 172 220
PSHAa0021 PSHAa2980 0 0 0 0 97 0 172 220
PSHAa0021 PSHAa2981 116 0 355 134 0 0 0 463
PSHAa0021 PSHAa2983 0 0 0 87 356 0 65 402
PSHAa0021 PSHAa3009 0 0 0 0 0 0 181 181
PSHAa0021 PSHAa3018 0 0 153 166 0 0 114 319
PSHAa0021 PSHAa3019 0 0 0 128 0 0 450 499
PSHAa0021 PSHAb0024 0 0 0 163 0 0 0 163
PSHAa0021 PSHAb0078 0 0 0 0 97 0 172 220
PSHAa0021 PSHAb0134 0 0 167 69 0 0 534 607
PSHAa0021 PSHAb0136 0 0 266 0 0 0 0 266
PSHAa0021 PSHAb0137 93 0 0 79 87 0 0 170
PSHAa0021 PSHAb0141 699 0 0 0 0 0 171 739
PSHAa0021 PSHAb0252 0 0 0 189 0 0 0 189
PSHAa0021 PSHAb0265 0 0 0 0 0 0 171 171
PSHAa0021 PSHAb0275 0 0 0 0 0 0 169 169
PSHAa0021 PSHAb0289 0 0 0 0 0 0 422 422
PSHAa0021 PSHAb0304 0 0 173 0 0 0 0 173
PSHAa0021 PSHAb0318 0 0 0 0 0 0 165 165
PSHAa0021 PSHAb0357 0 0 0 0 80 0 169 202
PSHAa0021 PSHAb0362 96 0 0 0 0 0 144 193
PSHAa0021 PSHAb0384 0 0 0 0 97 0 172 220
PSHAa0021 PSHAb0386 0 0 0 0 97 0 172 220
PSHAa0021 PSHAb0387 0 0 0 0 97 0 172 220
PSHAa0021 PSHAb0411 0 0 0 87 356 0 65 402
PSHAa0021 PSHAb0413 0 0 0 0 0 0 181 181
PSHAa0021 PSHAb0428 0 0 0 0 0 0 175 175
PSHAa0021 PSHAb0441 153 0 0 0 0 0 0 153
PSHAa0021 PSHAb0482 335 0 0 0 0 0 0 335
PSHAa0021 PSHAb0494 218 0 0 0 0 0 0 218
PSHAa0021 PSHAb0498 0 0 234 130 0 0 0 305
PSHAa0021 PSHAb0503 0 0 0 199 255 0 198 479
PSHAa0021 PSHAb0511 0 0 0 0 221 0 0 221
PSHAa0022 PSHAa0001 0 0 0 0 0 0 181 181
PSHAa0022 PSHAa0002 0 0 281 73 0 0 0 305
PSHAa0022 PSHAa0004 0 0 0 93 0 0 222 264
PSHAa0022 PSHAa0015 350 0 0 90 0 0 132 441
PSHAa0022 PSHAa0020 866 0 0 0 0 0 117 876
PSHAa0022 PSHAa0021 952 0 0 133 0 0 221 965
PSHAa0022 PSHAa0023 904 877 0 172 87 0 64 990
PSHAa0022 PSHAa0024 844 0 0 0 0 0 0 844
PSHAa0022 PSHAa0025 826 0 0 0 0 0 177 850
PSHAa0022 PSHAa0026 518 0 0 0 0 0 0 518
PSHAa0022 PSHAa0027 331 0 0 0 0 0 93 367
PSHAa0022 PSHAa0028 455 0 0 68 0 0 169 541
PSHAa0022 PSHAa0029 344 0 0 0 0 0 0 344
PSHAa0022 PSHAa0031 226 0 0 0 0 0 0 226
PSHAa0022 PSHAa0048 0 0 0 0 0 0 596 596
PSHAa0022 PSHAa0074 0 0 0 0 0 900 0 900
PSHAa0022 PSHAa0075 97 0 0 97 88 0 0 191
PSHAa0022 PSHAa0092 169 0 0 0 0 0 0 169
PSHAa0022 PSHAa0102 0 0 0 0 0 0 169 169
PSHAa0022 PSHAa0122 71 0 226 0 0 0 83 283
PSHAa0022 PSHAa0131 0 0 199 0 0 0 0 199
PSHAa0022 PSHAa0133 111 0 0 0 0 0 106 171
PSHAa0022 PSHAa0144 0 0 0 0 0 0 199 199
PSHAa0022 PSHAa0145 0 0 0 0 72 0 204 229
PSHAa0022 PSHAa0146 0 0 0 0 0 0 165 165
PSHAa0022 PSHAa0147 0 0 0 0 88 0 218 256
PSHAa0022 PSHAa0148 0 0 0 0 0 0 243 243
PSHAa0022 PSHAa0149 0 0 0 0 0 0 227 227
PSHAa0022 PSHAa0150 0 0 0 0 0 0 209 209
PSHAa0022 PSHAa0151 0 0 0 0 0 0 548 548
PSHAa0022 PSHAa0153 0 0 241 0 0 0 192 360
PSHAa0022 PSHAa0163 224 0 0 0 0 0 0 224
PSHAa0022 PSHAa0180 63 0 197 0 0 0 0 215
PSHAa0022 PSHAa0214 0 0 0 0 0 0 226 226
PSHAa0022 PSHAa0217 0 0 0 0 106 0 165 221
PSHAa0022 PSHAa0218 0 0 0 0 0 0 228 228
PSHAa0022 PSHAa0219 0 0 0 0 88 0 219 257
PSHAa0022 PSHAa0220 0 0 0 0 90 0 206 246
PSHAa0022 PSHAa0221 0 0 0 0 0 0 234 234
PSHAa0022 PSHAa0223 0 0 0 0 88 0 171 211
PSHAa0022 PSHAa0224 0 0 0 0 0 0 179 179
PSHAa0022 PSHAa0225 0 0 0 0 89 0 189 229
PSHAa0022 PSHAa0226 0 0 0 0 0 0 252 252
PSHAa0022 PSHAa0227 0 0 0 88 0 0 167 207
PSHAa0022 PSHAa0251 0 0 174 0 0 0 0 174
PSHAa0022 PSHAa0259 0 0 0 0 0 0 248 248
PSHAa0022 PSHAa0264 161 0 0 0 0 0 0 161
PSHAa0022 PSHAa0265 149 0 0 0 0 0 114 213
PSHAa0022 PSHAa0267 0 0 175 0 0 0 0 175
PSHAa0022 PSHAa0269 157 0 188 0 0 0 0 286
PSHAa0022 PSHAa0270 233 0 0 65 0 0 787 833
PSHAa0022 PSHAa0279 332 0 0 0 0 0 0 332
PSHAa0022 PSHAa0318 0 0 154 0 0 0 400 470
PSHAa0022 PSHAa0345 0 0 0 64 0 0 170 189
PSHAa0022 PSHAa0348 0 0 0 86 0 0 243 278
PSHAa0022 PSHAa0349 0 0 157 0 0 0 0 157
PSHAa0022 PSHAa0350 65 0 274 0 0 0 0 292
PSHAa0022 PSHAa0352 64 0 0 0 0 0 137 157
PSHAa0022 PSHAa0353 0 0 417 94 0 0 0 449
PSHAa0022 PSHAa0357 0 0 214 0 0 0 0 214
PSHAa0022 PSHAa0364 72 0 226 0 0 0 0 251
PSHAa0022 PSHAa0371 0 0 0 0 0 0 177 177
PSHAa0022 PSHAa0375 0 0 272 0 0 0 0 272
PSHAa0022 PSHAa0379 73 0 159 0 0 0 0 187
PSHAa0022 PSHAa0400 278 0 0 99 0 0 107 368
PSHAa0022 PSHAa0401 118 0 0 0 0 0 84 157
PSHAa0022 PSHAa0447 0 0 0 0 0 0 173 173
PSHAa0022 PSHAa0467 0 0 162 97 0 0 0 210
PSHAa0022 PSHAa0474 242 0 205 0 0 0 0 371
PSHAa0022 PSHAa0487 699 0 0 0 0 0 172 740
PSHAa0022 PSHAa0516 64 0 314 0 0 0 174 423
PSHAa0022 PSHAa0517 71 0 155 0 0 0 199 316
PSHAa0022 PSHAa0518 0 0 0 122 0 0 187 255
PSHAa0022 PSHAa0523 0 0 0 0 0 0 167 167
PSHAa0022 PSHAa0529 336 0 0 0 0 0 0 336
PSHAa0022 PSHAa0532 191 0 171 0 0 0 0 300
PSHAa0022 PSHAa0539 153 0 0 0 0 0 0 153
PSHAa0022 PSHAa0545 0 0 0 85 0 0 245 279
PSHAa0022 PSHAa0548 191 0 0 0 0 0 93 234
PSHAa0022 PSHAa0551 0 0 259 0 0 0 0 259
PSHAa0022 PSHAa0553 0 0 0 76 0 0 138 169
PSHAa0022 PSHAa0594 124 0 0 0 88 0 169 278
PSHAa0022 PSHAa0595 79 0 170 91 0 0 0 244
PSHAa0022 PSHAa0597 0 0 178 0 0 0 0 178
PSHAa0022 PSHAa0605 0 0 0 0 0 0 165 165
PSHAa0022 PSHAa0606 0 0 168 0 0 0 0 168
PSHAa0022 PSHAa0622 224 0 0 0 0 0 0 224
PSHAa0022 PSHAa0628 0 0 314 0 0 0 0 314
PSHAa0022 PSHAa0633 339 0 0 0 0 0 0 339
PSHAa0022 PSHAa0635 0 0 0 0 0 0 230 230
PSHAa0022 PSHAa0656 0 0 0 0 0 0 201 201
PSHAa0022 PSHAa0659 93 0 0 130 0 0 0 177
PSHAa0022 PSHAa0670 699 0 0 0 0 0 0 699
PSHAa0022 PSHAa0685 97 0 0 95 0 0 63 167
PSHAa0022 PSHAa0687 241 0 0 0 0 0 138 317
PSHAa0022 PSHAa0688 0 0 0 0 0 0 199 199
PSHAa0022 PSHAa0691 0 0 150 0 0 0 0 150
PSHAa0022 PSHAa0692 162 0 176 66 0 0 0 298
PSHAa0022 PSHAa0694 0 0 165 0 0 0 184 289
PSHAa0022 PSHAa0713 96 0 0 0 0 0 106 157
PSHAa0022 PSHAa0730 347 0 240 0 0 0 241 590
PSHAa0022 PSHAa0732 95 0 168 0 0 0 179 327
PSHAa0022 PSHAa0742 0 0 0 67 0 0 238 258
PSHAa0022 PSHAa0749 0 0 0 0 0 0 246 246
PSHAa0022 PSHAa0787 224 0 0 0 0 0 0 224
PSHAa0022 PSHAa0790 224 0 0 0 0 0 0 224
PSHAa0022 PSHAa0809 0 0 0 0 0 0 167 167
PSHAa0022 PSHAa0816 280 0 0 0 0 0 0 280
PSHAa0022 PSHAa0841 70 0 238 0 0 0 0 261
PSHAa0022 PSHAa0850 0 0 155 0 0 0 0 155
PSHAa0022 PSHAa0853 0 0 243 0 0 0 0 243
PSHAa0022 PSHAa0861 0 0 219 0 0 0 0 219
PSHAa0022 PSHAa0872 63 0 0 0 0 0 171 190
PSHAa0022 PSHAa0873 0 0 239 0 0 0 64 257
PSHAa0022 PSHAa0879 0 0 158 0 0 0 0 158
PSHAa0022 PSHAa0914 146 0 0 0 0 0 125 220
PSHAa0022 PSHAa0917 134 0 180 0 0 0 0 259
PSHAa0022 PSHAa0918 0 0 0 69 0 0 229 251
PSHAa0022 PSHAa0919 0 0 515 0 0 0 0 515
PSHAa0022 PSHAa0921 161 0 0 0 0 0 0 161
PSHAa0022 PSHAa0933 0 0 490 65 0 0 107 536
PSHAa0022 PSHAa0944 106 0 0 71 0 0 187 265
PSHAa0022 PSHAa0946 99 0 451 0 0 0 513 738
PSHAa0022 PSHAa0947 95 0 264 75 0 0 588 712
PSHAa0022 PSHAa0950 0 0 0 0 0 0 260 260
PSHAa0022 PSHAa0956 0 0 0 0 0 0 169 169
PSHAa0022 PSHAa0969 236 0 0 0 0 0 0 236
PSHAa0022 PSHAa0982 0 0 242 70 0 0 167 361
PSHAa0022 PSHAa0983 238 0 0 0 0 0 0 238
PSHAa0022 PSHAa0996 0 0 431 84 0 0 75 475
PSHAa0022 PSHAa0997 0 0 0 72 91 0 232 295
PSHAa0022 PSHAa0999 0 0 169 0 0 0 223 326
PSHAa0022 PSHAa1000 81 0 0 0 0 0 235 266
PSHAa0022 PSHAa1024 0 0 238 0 0 0 0 238
PSHAa0022 PSHAa1025 95 0 183 0 0 0 0 229
PSHAa0022 PSHAa1031 69 0 0 67 0 0 202 246
PSHAa0022 PSHAa1042 198 0 0 0 0 0 0 198
PSHAa0022 PSHAa1044 0 0 277 0 0 0 0 277
PSHAa0022 PSHAa1051 0 0 244 99 0 0 0 289
PSHAa0022 PSHAa1052 0 0 330 0 0 0 0 330
PSHAa0022 PSHAa1053 0 0 0 0 0 0 207 207
PSHAa0022 PSHAa1058 0 0 231 0 0 0 251 399
PSHAa0022 PSHAa1059 0 0 466 70 0 0 257 598
PSHAa0022 PSHAa1083 0 0 0 178 0 0 135 258
PSHAa0022 PSHAa1145 0 0 154 0 0 0 0 154
PSHAa0022 PSHAa1148 0 0 0 0 0 0 157 157
PSHAa0022 PSHAa1166 177 0 0 0 0 0 111 237
PSHAa0022 PSHAa1203 268 0 0 0 0 0 0 268
PSHAa0022 PSHAa1218 66 0 0 0 0 0 190 211
PSHAa0022 PSHAa1222 0 0 0 68 0 0 192 214
PSHAa0022 PSHAa1226 0 0 0 0 0 0 167 167
PSHAa0022 PSHAa1227 0 0 184 0 0 0 182 303
PSHAa0022 PSHAa1228 221 0 0 86 0 0 178 363
PSHAa0022 PSHAa1229 237 0 0 0 0 0 0 237
PSHAa0022 PSHAa1233 338 0 0 0 0 0 108 384
PSHAa0022 PSHAa1257 0 0 0 0 0 0 228 228
PSHAa0022 PSHAa1264 0 0 156 0 0 0 0 156
PSHAa0022 PSHAa1283 0 0 192 0 0 0 0 192
PSHAa0022 PSHAa1287 100 0 0 0 0 0 163 214
PSHAa0022 PSHAa1295 347 0 0 0 0 0 0 347
PSHAa0022 PSHAa1317 105 0 0 82 0 900 835 984
PSHAa0022 PSHAa1348 349 0 0 0 0 0 177 441
PSHAa0022 PSHAa1368 124 0 0 0 88 0 169 278
PSHAa0022 PSHAa1369 715 0 0 82 73 0 122 758
PSHAa0022 PSHAa1396 0 0 0 66 0 0 245 264
PSHAa0022 PSHAa1398 71 0 0 0 0 0 137 163
PSHAa0022 PSHAa1399 98 0 0 97 0 0 195 287
PSHAa0022 PSHAa1421 0 0 0 0 0 0 169 169
PSHAa0022 PSHAa1423 64 0 0 0 0 0 156 176
PSHAa0022 PSHAa1425 180 0 0 0 0 0 137 262
PSHAa0022 PSHAa1426 100 0 0 0 0 0 163 214
PSHAa0022 PSHAa1429 159 0 0 93 0 0 147 292
PSHAa0022 PSHAa1431 0 0 190 0 0 0 0 190
PSHAa0022 PSHAa1435 0 0 158 0 88 0 0 199
PSHAa0022 PSHAa1491 189 0 0 0 0 0 0 189
PSHAa0022 PSHAa1501 224 0 0 0 0 0 0 224
PSHAa0022 PSHAa1599 349 0 0 0 0 0 0 349
PSHAa0022 PSHAa1605 347 0 0 0 0 0 0 347
PSHAa0022 PSHAa1642 0 0 0 0 0 0 165 165
PSHAa0022 PSHAa1645 0 0 0 76 0 0 193 222
PSHAa0022 PSHAa1653 0 0 0 0 0 0 200 200
PSHAa0022 PSHAa1661 0 0 158 0 0 0 0 158
PSHAa0022 PSHAa1677 0 0 0 0 0 0 171 171
PSHAa0022 PSHAa1690 71 0 0 91 0 0 168 236
PSHAa0022 PSHAa1720 0 0 0 0 0 0 238 238
PSHAa0022 PSHAa1734 345 0 0 0 0 0 0 345
PSHAa0022 PSHAa1757 0 0 0 0 0 0 206 206
PSHAa0022 PSHAa1762 98 0 0 0 0 0 106 159
PSHAa0022 PSHAa1774 0 0 0 0 0 0 200 200
PSHAa0022 PSHAa1777 677 0 0 98 0 0 221 753
PSHAa0022 PSHAa1779 0 0 156 0 0 0 0 156
PSHAa0022 PSHAa1800 93 0 0 130 0 0 0 177
PSHAa0022 PSHAa1802 0 0 178 0 0 0 0 178
PSHAa0022 PSHAa1806 0 0 293 0 0 0 0 293
PSHAa0022 PSHAa1807 0 0 231 0 0 0 0 231
PSHAa0022 PSHAa1808 0 0 195 0 0 0 0 195
PSHAa0022 PSHAa1809 63 0 190 97 0 0 0 254
PSHAa0022 PSHAa1810 114 0 0 0 0 0 166 229
PSHAa0022 PSHAa1811 64 0 0 100 0 0 139 211
PSHAa0022 PSHAa1815 0 0 267 65 0 0 107 334
PSHAa0022 PSHAa1836 0 0 174 0 0 0 0 174
PSHAa0022 PSHAa1852 97 0 0 0 0 0 145 194
PSHAa0022 PSHAa1871 187 0 0 0 0 0 88 226
PSHAa0022 PSHAa1874 235 0 0 0 0 0 0 235
PSHAa0022 PSHAa1875 0 0 254 70 0 0 0 276
PSHAa0022 PSHAa1876 0 0 168 0 0 0 0 168
PSHAa0022 PSHAa1900 124 0 0 0 88 0 169 278
PSHAa0022 PSHAa1902 100 0 0 0 0 0 163 214
PSHAa0022 PSHAa1903 99 0 427 67 0 0 187 555
PSHAa0022 PSHAa1904 71 0 196 0 0 0 186 338
PSHAa0022 PSHAa1918 0 0 0 0 0 0 510 510
PSHAa0022 PSHAa1938 240 0 0 97 0 0 0 284
PSHAa0022 PSHAa1948 0 0 0 0 0 900 77 903
PSHAa0022 PSHAa1963 0 0 151 0 88 0 0 192
PSHAa0022 PSHAa1996 0 0 189 0 88 0 0 228
PSHAa0022 PSHAa2013 97 0 184 0 0 0 145 314
PSHAa0022 PSHAa2024 240 0 0 0 0 0 0 240
PSHAa0022 PSHAa2025 189 0 0 0 0 0 0 189
PSHAa0022 PSHAa2033 70 0 415 0 0 0 251 556
PSHAa0022 PSHAa2034 0 0 247 0 0 0 167 345
PSHAa0022 PSHAa2035 0 0 286 75 0 0 247 459
PSHAa0022 PSHAa2036 0 0 186 0 0 0 219 337
PSHAa0022 PSHAa2037 0 0 242 0 0 0 0 242
PSHAa0022 PSHAa2059 242 0 0 0 0 0 216 380
PSHAa0022 PSHAa2061 0 0 198 0 0 0 0 198
PSHAa0022 PSHAa2063 66 0 0 0 0 0 137 159
PSHAa0022 PSHAa2064 294 0 0 0 0 900 248 942
PSHAa0022 PSHAa2073 0 0 0 86 0 0 169 207
PSHAa0022 PSHAa2075 699 0 219 0 0 0 400 846
PSHAa0022 PSHAa2080 0 0 198 0 0 0 0 198
PSHAa0022 PSHAa2129 0 0 164 0 0 0 0 164
PSHAa0022 PSHAa2140 0 0 0 0 0 0 151 151
PSHAa0022 PSHAa2144 0 0 192 0 0 0 0 192
PSHAa0022 PSHAa2161 280 0 0 0 0 0 0 280
PSHAa0022 PSHAa2176 0 0 0 0 0 0 167 167
PSHAa0022 PSHAa2195 0 0 230 0 0 0 0 230
PSHAa0022 PSHAa2199 0 0 0 0 0 0 151 151
PSHAa0022 PSHAa2222 0 0 0 0 0 900 0 900
PSHAa0022 PSHAa2249 0 0 156 0 0 0 0 156
PSHAa0022 PSHAa2252 191 0 0 0 0 0 0 191
PSHAa0022 PSHAa2254 242 0 0 113 0 0 168 391
PSHAa0022 PSHAa2280 0 0 0 0 0 0 248 248
PSHAa0022 PSHAa2289 0 0 0 0 0 0 588 588
PSHAa0022 PSHAa2304 0 0 389 0 0 0 0 389
PSHAa0022 PSHAa2319 699 0 0 0 0 0 121 724
PSHAa0022 PSHAa2330 0 0 0 0 0 0 165 165
PSHAa0022 PSHAa2345 268 0 0 0 0 0 63 284
PSHAa0022 PSHAa2356 268 0 0 0 0 0 63 284
PSHAa0022 PSHAa2361 268 0 0 0 0 0 63 284
PSHAa0022 PSHAa2370 155 0 0 0 0 0 171 269
PSHAa0022 PSHAa2371 325 0 0 0 0 0 0 325
PSHAa0022 PSHAa2372 508 0 0 0 0 0 121 549
PSHAa0022 PSHAa2373 345 0 0 0 0 0 0 345
PSHAa0022 PSHAa2374 702 0 0 0 0 0 0 702
PSHAa0022 PSHAa2376 0 0 0 0 0 900 834 982
PSHAa0022 PSHAa2398 224 0 0 0 0 0 0 224
PSHAa0022 PSHAa2413 0 0 0 85 0 0 245 279
PSHAa0022 PSHAa2425 0 0 0 67 0 0 247 267
PSHAa0022 PSHAa2435 0 0 170 0 0 0 0 170
PSHAa0022 PSHAa2439 0 0 184 0 87 0 244 387
PSHAa0022 PSHAa2440 0 0 0 0 0 0 246 246
PSHAa0022 PSHAa2443 0 0 0 0 0 0 246 246
PSHAa0022 PSHAa2453 0 0 0 0 0 0 169 169
PSHAa0022 PSHAa2475 0 0 0 0 0 900 0 900
PSHAa0022 PSHAa2480 69 0 238 75 0 0 0 286
PSHAa0022 PSHAa2498 187 0 0 0 0 0 166 292
PSHAa0022 PSHAa2500 0 0 0 0 0 0 185 185
PSHAa0022 PSHAa2504 0 0 191 0 0 0 0 191
PSHAa0022 PSHAa2505 0 0 266 0 0 0 0 266
PSHAa0022 PSHAa2507 95 0 363 79 0 0 0 422
PSHAa0022 PSHAa2508 151 0 0 0 0 0 0 151
PSHAa0022 PSHAa2509 322 0 0 70 0 0 0 342
PSHAa0022 PSHAa2512 0 0 373 139 0 0 154 503
PSHAa0022 PSHAa2531 0 0 217 0 73 0 193 363
PSHAa0022 PSHAa2532 0 0 0 0 0 0 199 199
PSHAa0022 PSHAa2536 0 0 212 0 0 0 0 212
PSHAa0022 PSHAa2572 147 0 0 71 0 0 0 173
PSHAa0022 PSHAa2585 0 0 0 0 0 0 169 169
PSHAa0022 PSHAa2587 0 0 0 93 0 0 222 264
PSHAa0022 PSHAa2601 190 0 164 0 0 0 0 293
PSHAa0022 PSHAa2609 179 0 0 0 0 0 0 179
PSHAa0022 PSHAa2627 0 0 202 65 0 0 107 275
PSHAa0022 PSHAa2635 102 0 0 71 0 0 120 201
PSHAa0022 PSHAa2639 0 0 0 0 106 0 112 172
PSHAa0022 PSHAa2642 114 0 0 0 0 0 132 198
PSHAa0022 PSHAa2643 0 0 250 0 0 0 0 250
PSHAa0022 PSHAa2644 699 0 0 0 0 0 0 699
PSHAa0022 PSHAa2653 88 0 0 0 0 900 166 917
PSHAa0022 PSHAa2654 349 0 227 122 0 0 138 568
PSHAa0022 PSHAa2655 153 0 0 76 0 0 201 320
PSHAa0022 PSHAa2656 143 0 463 0 0 0 199 599
PSHAa0022 PSHAa2667 0 0 0 0 0 0 167 167
PSHAa0022 PSHAa2682 0 0 229 0 0 0 0 229
PSHAa0022 PSHAa2708 0 0 0 65 0 0 179 199
PSHAa0022 PSHAa2710 699 0 0 67 0 0 232 765
PSHAa0022 PSHAa2724 0 0 0 0 0 0 680 680
PSHAa0022 PSHAa2728 699 0 514 0 0 0 0 847
PSHAa0022 PSHAa2734 0 0 0 0 0 0 186 186
PSHAa0022 PSHAa2743 95 0 393 0 0 0 63 440
PSHAa0022 PSHAa2749 175 0 0 0 0 0 0 175
PSHAa0022 PSHAa2757 98 0 245 81 0 0 0 319
PSHAa0022 PSHAa2775 0 0 196 0 0 0 0 196
PSHAa0022 PSHAa2789 699 0 0 0 0 0 0 699
PSHAa0022 PSHAa2790 699 0 0 68 0 0 181 750
PSHAa0022 PSHAa2791 699 0 0 88 0 0 0 713
PSHAa0022 PSHAa2799 0 0 325 80 0 0 0 352
PSHAa0022 PSHAa2805 0 0 0 0 88 0 186 225
PSHAa0022 PSHAa2806 0 0 248 0 0 0 172 350
PSHAa0022 PSHAa2807 0 0 0 0 88 0 196 235
PSHAa0022 PSHAa2808 0 0 0 0 0 0 167 167
PSHAa0022 PSHAa2809 0 0 0 0 88 0 191 230
PSHAa0022 PSHAa2811 0 0 0 0 0 0 197 197
PSHAa0022 PSHAa2813 0 0 0 0 0 0 183 183
PSHAa0022 PSHAa2814 0 0 0 0 0 0 340 340
PSHAa0022 PSHAa2815 0 0 0 0 0 0 197 197
PSHAa0022 PSHAa2816 0 0 0 0 0 0 169 169
PSHAa0022 PSHAa2818 0 0 0 66 0 0 198 218
PSHAa0022 PSHAa2819 0 0 0 0 0 0 603 603
PSHAa0022 PSHAa2820 0 0 0 0 0 0 606 606
PSHAa0022 PSHAa2858 0 0 211 0 0 0 0 211
PSHAa0022 PSHAa2863 186 0 0 0 0 0 63 204
PSHAa0022 PSHAa2864 0 0 164 0 0 0 0 164
PSHAa0022 PSHAa2894 0 0 0 0 0 0 181 181
PSHAa0022 PSHAa2911 0 0 0 88 0 0 167 207
PSHAa0022 PSHAa2913 348 0 0 0 0 0 193 451
PSHAa0022 PSHAa2933 93 0 0 130 0 0 0 177
PSHAa0022 PSHAa2940 0 0 0 0 0 0 167 167
PSHAa0022 PSHAa2981 69 0 214 75 0 0 0 264
PSHAa0022 PSHAa2994 0 0 0 0 0 0 169 169
PSHAa0022 PSHAa3007 191 0 0 0 0 0 0 191
PSHAa0022 PSHAa3008 243 0 186 0 0 0 215 474
PSHAa0022 PSHAa3009 286 0 192 97 0 0 232 546
PSHAa0022 PSHAa3010 295 0 175 65 0 0 231 525
PSHAa0022 PSHAa3011 258 0 0 0 0 0 0 258
PSHAa0022 PSHAa3016 350 0 0 0 0 0 87 381
PSHAa0022 PSHAa3017 349 0 0 0 0 0 0 349
PSHAa0022 PSHAa3019 86 0 186 75 0 0 0 251
PSHAa0022 PSHAa3021 0 0 232 0 0 0 248 397
PSHAa0022 PSHAb0001 280 0 0 0 0 0 0 280
PSHAa0022 PSHAb0002 341 0 0 0 0 0 0 341
PSHAa0022 PSHAb0004 340 0 0 0 0 0 0 340
PSHAa0022 PSHAb0038 71 0 0 0 0 0 133 160
PSHAa0022 PSHAb0055 0 0 0 85 0 0 111 151
PSHAa0022 PSHAb0119 147 0 0 71 0 0 0 173
PSHAa0022 PSHAb0134 143 0 415 0 0 0 190 558
PSHAa0022 PSHAb0137 159 0 0 70 0 0 64 203
PSHAa0022 PSHAb0141 699 0 0 0 0 0 122 724
PSHAa0022 PSHAb0150 0 0 196 0 0 0 0 196
PSHAa0022 PSHAb0162 0 0 162 0 0 0 0 162
PSHAa0022 PSHAb0182 124 0 0 0 88 0 169 278
PSHAa0022 PSHAb0201 0 0 0 0 0 0 165 165
PSHAa0022 PSHAb0309 0 0 169 0 0 0 0 169
PSHAa0022 PSHAb0318 111 0 0 0 0 0 106 171
PSHAa0022 PSHAb0357 0 0 0 0 0 0 355 355
PSHAa0022 PSHAb0362 224 0 0 0 0 0 0 224
PSHAa0022 PSHAb0378 0 0 0 0 0 0 169 169
PSHAa0022 PSHAb0397 189 0 0 0 0 0 0 189
PSHAa0022 PSHAb0407 0 0 186 0 0 0 0 186
PSHAa0022 PSHAb0409 0 0 155 0 0 0 0 155
PSHAa0022 PSHAb0410 0 0 255 0 0 0 0 255
PSHAa0022 PSHAb0424 0 0 163 0 0 0 0 163
PSHAa0022 PSHAb0462 242 0 0 0 0 0 216 380
PSHAa0022 PSHAb0468 91 0 202 0 0 0 0 243
PSHAa0022 PSHAb0477 0 0 0 0 0 0 340 340
PSHAa0022 PSHAb0482 183 0 0 0 0 0 107 239
PSHAa0022 PSHAb0494 159 0 0 0 0 0 0 159
PSHAa0022 PSHAb0496 0 0 0 0 0 0 228 228
PSHAa0022 PSHAb0498 0 0 166 0 0 0 0 166
PSHAa0022 PSHAb0503 0 0 0 0 88 0 184 223
PSHAa0023 PSHAa0006 0 0 150 0 82 0 0 186
PSHAa0023 PSHAa0015 340 0 0 0 0 0 0 340
PSHAa0023 PSHAa0020 839 0 0 0 0 0 0 839
PSHAa0023 PSHAa0021 910 0 0 0 0 0 0 910
PSHAa0023 PSHAa0022 904 877 0 172 87 0 64 990
PSHAa0023 PSHAa0024 871 0 0 0 0 0 0 871
PSHAa0023 PSHAa0025 850 0 0 0 0 0 0 850
PSHAa0023 PSHAa0026 546 0 0 0 0 0 0 546
PSHAa0023 PSHAa0027 320 0 0 99 0 0 0 362
PSHAa0023 PSHAa0028 459 0 0 0 0 0 0 459
PSHAa0023 PSHAa0029 373 0 0 92 0 0 0 407
PSHAa0023 PSHAa0031 241 0 0 0 0 0 0 241
PSHAa0023 PSHAa0085 69 0 0 131 84 0 0 194
PSHAa0023 PSHAa0092 298 0 0 0 0 0 0 298
PSHAa0023 PSHAa0110 0 0 0 0 192 0 0 192
PSHAa0023 PSHAa0112 0 0 332 0 0 0 246 474
PSHAa0023 PSHAa0130 349 0 330 0 0 0 0 545
PSHAa0023 PSHAa0132 104 0 0 97 0 0 0 156
PSHAa0023 PSHAa0142 0 0 0 0 0 0 192 192
PSHAa0023 PSHAa0145 0 0 0 122 88 0 0 165
PSHAa0023 PSHAa0149 0 0 0 86 737 0 0 749
PSHAa0023 PSHAa0153 0 0 153 73 0 0 0 181
PSHAa0023 PSHAa0167 157 0 0 153 0 0 0 255
PSHAa0023 PSHAa0179 254 0 0 0 0 0 0 254
PSHAa0023 PSHAa0221 0 0 179 0 0 0 0 179
PSHAa0023 PSHAa0222 0 0 278 0 87 0 0 312
PSHAa0023 PSHAa0223 0 0 156 0 87 0 0 196
PSHAa0023 PSHAa0259 0 0 228 0 0 0 0 228
PSHAa0023 PSHAa0269 156 0 0 0 0 0 0 156
PSHAa0023 PSHAa0270 311 0 0 0 0 0 0 311
PSHAa0023 PSHAa0319 68 0 0 0 0 0 169 192
PSHAa0023 PSHAa0322 0 0 165 0 0 0 0 165
PSHAa0023 PSHAa0323 153 0 0 78 0 0 0 185
PSHAa0023 PSHAa0349 0 0 357 0 0 0 112 404
PSHAa0023 PSHAa0352 151 0 0 0 0 0 0 151
PSHAa0023 PSHAa0353 295 0 0 188 0 0 0 403
PSHAa0023 PSHAa0357 0 0 367 0 0 0 65 382
PSHAa0023 PSHAa0467 63 0 0 131 82 0 0 187
PSHAa0023 PSHAa0474 139 0 220 93 0 0 0 337
PSHAa0023 PSHAa0487 699 0 0 0 0 0 0 699
PSHAa0023 PSHAa0517 71 0 296 0 0 0 0 318
PSHAa0023 PSHAa0529 190 0 0 0 0 0 0 190
PSHAa0023 PSHAa0545 0 0 0 0 0 0 171 171
PSHAa0023 PSHAa0548 163 0 0 75 0 0 0 192
PSHAa0023 PSHAa0554 0 0 0 201 0 0 0 201
PSHAa0023 PSHAa0564 0 0 0 0 163 0 0 163
PSHAa0023 PSHAa0596 0 0 0 0 0 0 171 171
PSHAa0023 PSHAa0632 0 0 170 73 0 0 0 197
PSHAa0023 PSHAa0647 171 0 0 0 0 0 0 171
PSHAa0023 PSHAa0670 347 0 0 0 0 0 0 347
PSHAa0023 PSHAa0685 84 0 153 179 0 0 0 307
PSHAa0023 PSHAa0687 332 0 0 0 0 0 0 332
PSHAa0023 PSHAa0691 0 0 171 0 0 0 112 232
PSHAa0023 PSHAa0692 166 0 0 68 0 0 0 189
PSHAa0023 PSHAa0694 0 0 363 65 0 0 0 378
PSHAa0023 PSHAa0730 71 0 202 176 0 0 0 335
PSHAa0023 PSHAa0733 0 0 0 171 0 0 0 171
PSHAa0023 PSHAa0739 70 0 0 0 0 0 172 197
PSHAa0023 PSHAa0740 191 0 0 0 0 0 0 191
PSHAa0023 PSHAa0759 0 0 0 200 0 0 0 200
PSHAa0023 PSHAa0795 186 0 0 0 0 0 0 186
PSHAa0023 PSHAa0841 0 0 249 0 0 0 0 249
PSHAa0023 PSHAa0910 142 0 0 96 0 0 0 191
PSHAa0023 PSHAa0917 143 0 0 0 0 0 72 170
PSHAa0023 PSHAa0919 0 0 0 0 0 0 171 171
PSHAa0023 PSHAa0921 156 0 0 88 0 0 169 304
PSHAa0023 PSHAa0969 139 0 0 93 0 0 0 185
PSHAa0023 PSHAa0983 234 0 0 97 0 0 0 278
PSHAa0023 PSHAa1001 0 0 326 77 0 0 0 351
PSHAa0023 PSHAa1027 0 0 170 135 75 0 0 277
PSHAa0023 PSHAa1031 0 0 207 98 0 0 0 254
PSHAa0023 PSHAa1044 0 0 152 0 176 0 64 288
PSHAa0023 PSHAa1046 0 0 188 81 0 0 0 221
PSHAa0023 PSHAa1047 0 0 0 0 163 0 0 163
PSHAa0023 PSHAa1051 0 0 0 171 0 0 0 171
PSHAa0023 PSHAa1052 0 0 0 72 0 0 169 195
PSHAa0023 PSHAa1055 0 0 0 268 0 0 0 268
PSHAa0023 PSHAa1058 0 0 348 132 0 0 78 432
PSHAa0023 PSHAa1059 0 0 210 113 0 0 0 269
PSHAa0023 PSHAa1075 0 0 184 0 0 0 0 184
PSHAa0023 PSHAa1080 91 0 0 87 119 0 0 204
PSHAa0023 PSHAa1083 119 0 0 0 85 0 0 159
PSHAa0023 PSHAa1093 0 0 0 0 0 0 171 171
PSHAa0023 PSHAa1122 0 0 0 171 0 0 0 171
PSHAa0023 PSHAa1166 228 0 0 0 0 0 0 228
PSHAa0023 PSHAa1192 117 0 0 0 138 0 0 206
PSHAa0023 PSHAa1201 140 0 174 0 0 0 0 259
PSHAa0023 PSHAa1202 143 0 0 89 0 0 0 185
PSHAa0023 PSHAa1203 325 0 0 0 0 0 0 325
PSHAa0023 PSHAa1206 70 0 179 68 0 0 0 226
PSHAa0023 PSHAa1220 0 0 186 0 0 0 0 186
PSHAa0023 PSHAa1233 241 0 0 0 0 0 0 241
PSHAa0023 PSHAa1278 0 0 0 173 0 0 0 173
PSHAa0023 PSHAa1295 290 0 0 0 0 0 0 290
PSHAa0023 PSHAa1317 100 0 0 136 0 0 0 189
PSHAa0023 PSHAa1318 98 0 0 131 0 0 0 182
PSHAa0023 PSHAa1339 118 0 0 98 0 0 0 170
PSHAa0023 PSHAa1342 69 0 0 131 84 0 0 194
PSHAa0023 PSHAa1348 347 0 0 98 0 0 0 385
PSHAa0023 PSHAa1369 707 0 0 0 0 0 0 707
PSHAa0023 PSHAa1370 0 0 0 158 72 0 0 185
PSHAa0023 PSHAa1375 0 0 156 0 0 0 0 156
PSHAa0023 PSHAa1388 0 0 0 0 0 0 177 177
PSHAa0023 PSHAa1390 0 0 0 0 0 0 177 177
PSHAa0023 PSHAa1398 0 0 0 163 0 0 0 163
PSHAa0023 PSHAa1399 0 0 317 134 0 0 0 383
PSHAa0023 PSHAa1425 180 0 0 134 0 0 0 259
PSHAa0023 PSHAa1455 0 0 0 0 0 0 604 604
PSHAa0023 PSHAa1568 104 0 0 97 0 0 0 156
PSHAa0023 PSHAa1605 241 0 0 69 0 0 0 263
PSHAa0023 PSHAa1616 96 0 0 0 0 0 169 216
PSHAa0023 PSHAa1623 143 0 0 130 0 0 0 222
PSHAa0023 PSHAa1688 63 0 0 131 82 0 0 187
PSHAa0023 PSHAa1716 190 0 0 0 0 0 0 190
PSHAa0023 PSHAa1734 277 0 0 0 0 0 0 277
PSHAa0023 PSHAa1743 0 0 0 0 0 0 171 171
PSHAa0023 PSHAa1777 682 0 0 0 0 0 0 682
PSHAa0023 PSHAa1780 66 0 0 131 0 0 0 153
PSHAa0023 PSHAa1802 0 0 165 72 0 0 0 192
PSHAa0023 PSHAa1806 0 0 185 0 0 0 0 185
PSHAa0023 PSHAa1809 0 0 166 84 0 0 0 203
PSHAa0023 PSHAa1810 97 0 0 0 0 0 195 242
PSHAa0023 PSHAa1831 0 0 0 171 0 0 0 171
PSHAa0023 PSHAa1877 0 0 283 0 86 0 0 316
PSHAa0023 PSHAa1903 68 0 0 141 0 0 0 165
PSHAa0023 PSHAa1904 0 0 276 110 0 0 0 328
PSHAa0023 PSHAa1917 0 0 157 0 0 0 0 157
PSHAa0023 PSHAa1938 240 0 0 100 85 0 0 319
PSHAa0023 PSHAa1953 104 0 0 97 0 0 0 156
PSHAa0023 PSHAa1986 104 0 0 97 0 0 0 156
PSHAa0023 PSHAa2015 67 0 182 0 0 0 0 204
PSHAa0023 PSHAa2024 0 0 154 0 0 0 0 154
PSHAa0023 PSHAa2029 138 0 0 0 0 0 168 252
PSHAa0023 PSHAa2030 97 0 216 202 0 0 0 385
PSHAa0023 PSHAa2033 68 0 350 193 0 0 0 468
PSHAa0023 PSHAa2036 0 0 152 0 0 0 0 152
PSHAa0023 PSHAa2037 0 0 0 99 0 0 108 161
PSHAa0023 PSHAa2039 254 0 0 0 0 0 0 254
PSHAa0023 PSHAa2062 350 0 391 132 0 0 0 626
PSHAa0023 PSHAa2063 350 0 0 177 0 0 0 442
PSHAa0023 PSHAa2064 232 0 0 0 0 0 0 232
PSHAa0023 PSHAa2075 699 0 172 0 0 0 0 740
PSHAa0023 PSHAa2078 0 0 0 92 174 0 200 347
PSHAa0023 PSHAa2165 117 0 0 0 138 0 0 206
PSHAa0023 PSHAa2224 0 0 273 0 0 0 0 273
PSHAa0023 PSHAa2238 0 0 0 0 0 0 165 165
PSHAa0023 PSHAa2254 165 0 0 0 0 0 0 165
PSHAa0023 PSHAa2290 0 0 162 0 0 0 0 162
PSHAa0023 PSHAa2319 699 0 0 0 0 0 0 699
PSHAa0023 PSHAa2345 243 0 0 0 0 0 0 243
PSHAa0023 PSHAa2356 243 0 0 0 0 0 0 243
PSHAa0023 PSHAa2361 243 0 0 0 0 0 0 243
PSHAa0023 PSHAa2370 154 0 0 0 0 0 0 154
PSHAa0023 PSHAa2371 232 0 0 77 0 0 0 260
PSHAa0023 PSHAa2372 339 0 0 81 0 0 0 366
PSHAa0023 PSHAa2373 277 0 0 0 0 0 0 277
PSHAa0023 PSHAa2374 347 0 0 0 0 0 0 347
PSHAa0023 PSHAa2386 104 0 0 97 0 0 0 156
PSHAa0023 PSHAa2413 0 0 0 0 0 0 171 171
PSHAa0023 PSHAa2435 0 0 163 0 0 0 0 163
PSHAa0023 PSHAa2439 0 0 270 0 0 0 0 270
PSHAa0023 PSHAa2443 0 0 0 76 214 0 0 242
PSHAa0023 PSHAa2479 91 0 0 87 119 0 0 204
PSHAa0023 PSHAa2488 0 0 155 72 0 0 0 182
PSHAa0023 PSHAa2498 0 0 0 0 0 0 173 173
PSHAa0023 PSHAa2499 0 0 174 70 0 0 0 198
PSHAa0023 PSHAa2503 0 0 158 0 0 0 0 158
PSHAa0023 PSHAa2508 161 0 0 0 0 0 0 161
PSHAa0023 PSHAa2509 277 0 156 78 0 0 0 388
PSHAa0023 PSHAa2512 0 0 574 130 0 0 0 613
PSHAa0023 PSHAa2520 0 0 226 0 0 0 0 226
PSHAa0023 PSHAa2523 0 0 231 0 0 0 0 231
PSHAa0023 PSHAa2547 0 0 189 0 0 0 0 189
PSHAa0023 PSHAa2548 0 0 0 161 0 0 0 161
PSHAa0023 PSHAa2601 699 0 0 0 0 0 0 699
PSHAa0023 PSHAa2608 71 0 0 170 0 0 0 195
PSHAa0023 PSHAa2644 699 0 0 0 0 0 0 699
PSHAa0023 PSHAa2646 104 0 0 97 0 0 0 156
PSHAa0023 PSHAa2655 0 0 191 132 0 0 0 267
PSHAa0023 PSHAa2666 0 0 0 87 0 0 118 160
PSHAa0023 PSHAa2672 0 0 213 0 0 0 0 213
PSHAa0023 PSHAa2678 70 0 151 0 0 0 0 176
PSHAa0023 PSHAa2710 699 0 0 98 0 0 0 716
PSHAa0023 PSHAa2726 0 0 0 134 82 0 0 171
PSHAa0023 PSHAa2728 699 0 0 0 0 0 0 699
PSHAa0023 PSHAa2743 0 0 447 0 0 0 0 447
PSHAa0023 PSHAa2789 699 0 0 0 0 0 0 699
PSHAa0023 PSHAa2790 699 0 0 133 0 0 0 727
PSHAa0023 PSHAa2791 699 0 0 0 0 0 81 711
PSHAa0023 PSHAa2793 70 0 0 0 0 0 172 197
PSHAa0023 PSHAa2798 91 0 0 87 176 0 0 256
PSHAa0023 PSHAa2799 0 0 152 0 0 0 0 152
PSHAa0023 PSHAa2805 0 0 0 135 814 0 0 832
PSHAa0023 PSHAa2806 0 0 219 0 0 0 0 219
PSHAa0023 PSHAa2808 0 0 182 76 0 0 0 211
PSHAa0023 PSHAa2810 0 0 220 0 0 0 0 220
PSHAa0023 PSHAa2846 0 0 174 0 0 0 0 174
PSHAa0023 PSHAa2858 0 0 218 0 0 0 0 218
PSHAa0023 PSHAa2878 0 0 0 0 192 0 0 192
PSHAa0023 PSHAa2917 98 0 153 0 0 0 0 203
PSHAa0023 PSHAa2921 143 0 0 86 0 0 0 183
PSHAa0023 PSHAa2940 0 0 158 63 0 0 0 177
PSHAa0023 PSHAa3022 0 0 188 0 0 0 0 188
PSHAa0023 PSHAb0004 422 0 0 0 0 0 0 422
PSHAa0023 PSHAb0005 104 0 0 97 0 0 0 156
PSHAa0023 PSHAb0014 0 0 167 0 0 0 0 167
PSHAa0023 PSHAb0060 0 0 0 158 72 0 0 185
PSHAa0023 PSHAb0063 104 0 0 97 0 0 0 156
PSHAa0023 PSHAb0137 238 0 0 0 0 0 0 238
PSHAa0023 PSHAb0138 149 0 154 99 0 0 0 294
PSHAa0023 PSHAb0141 699 0 0 84 0 0 0 712
PSHAa0023 PSHAb0210 0 0 162 0 0 0 0 162
PSHAa0023 PSHAb0231 98 0 0 98 0 0 0 151
PSHAa0023 PSHAb0235 104 0 0 97 0 0 0 156
PSHAa0023 PSHAb0238 104 0 0 97 0 0 0 156
PSHAa0023 PSHAb0239 104 0 0 97 0 0 0 156
PSHAa0023 PSHAb0249 0 0 159 0 0 0 0 159
PSHAa0023 PSHAb0307 0 0 158 0 0 0 0 158
PSHAa0023 PSHAb0359 0 0 217 0 0 0 0 217
PSHAa0023 PSHAb0390 0 0 153 0 0 0 0 153
PSHAa0023 PSHAb0407 0 0 156 0 0 0 0 156
PSHAa0023 PSHAb0436 69 0 0 131 84 0 0 194
PSHAa0023 PSHAb0468 0 0 244 65 0 0 0 262
PSHAa0023 PSHAb0469 0 0 0 153 0 0 0 153
PSHAa0023 PSHAb0528 0 0 0 92 148 0 201 327
PSHAa0024 PSHAa0012 0 0 171 0 0 0 111 231
PSHAa0024 PSHAa0020 579 0 0 0 0 0 0 579
PSHAa0024 PSHAa0021 753 0 0 0 0 0 0 753
PSHAa0024 PSHAa0022 844 0 0 0 0 0 0 844
PSHAa0024 PSHAa0023 871 0 0 0 0 0 0 871
PSHAa0024 PSHAa0025 913 0 0 0 0 0 597 963
PSHAa0024 PSHAa0026 804 0 0 0 0 0 0 804
PSHAa0024 PSHAa0027 499 0 0 0 0 0 0 499
PSHAa0024 PSHAa0028 487 0 0 0 0 0 176 559
PSHAa0024 PSHAa0029 406 0 0 0 0 0 0 406
PSHAa0024 PSHAa0031 156 0 0 0 0 0 0 156
PSHAa0024 PSHAa0076 0 0 199 0 0 0 0 199
PSHAa0024 PSHAa0083 0 0 151 0 0 0 0 151
PSHAa0024 PSHAa0161 0 0 151 0 0 0 0 151
PSHAa0024 PSHAa0165 0 0 522 0 0 0 0 522
PSHAa0024 PSHAa0194 0 0 0 154 0 0 0 154
PSHAa0024 PSHAa0231 0 0 160 0 0 0 0 160
PSHAa0024 PSHAa0247 0 0 210 0 0 0 0 210
PSHAa0024 PSHAa0249 0 0 222 0 0 0 0 222
PSHAa0024 PSHAa0253 0 0 151 0 0 0 0 151
PSHAa0024 PSHAa0268 0 0 0 0 0 0 167 167
PSHAa0024 PSHAa0289 0 0 200 0 0 0 0 200
PSHAa0024 PSHAa0293 0 0 165 0 0 0 111 225
PSHAa0024 PSHAa0299 0 0 0 409 87 0 0 437
PSHAa0024 PSHAa0308 0 0 185 0 0 0 0 185
PSHAa0024 PSHAa0326 0 0 0 159 0 0 106 216
PSHAa0024 PSHAa0378 0 0 200 0 0 0 0 200
PSHAa0024 PSHAa0380 0 0 300 0 0 0 0 300
PSHAa0024 PSHAa0381 0 0 486 0 0 0 0 486
PSHAa0024 PSHAa0454 0 0 242 0 0 0 0 242
PSHAa0024 PSHAa0465 0 0 233 0 0 0 0 233
PSHAa0024 PSHAa0486 191 0 0 0 0 0 0 191
PSHAa0024 PSHAa0506 0 0 299 0 0 0 0 299
PSHAa0024 PSHAa0548 349 0 0 0 0 0 0 349
PSHAa0024 PSHAa0565 0 0 0 173 0 0 0 173
PSHAa0024 PSHAa0629 0 0 158 0 0 0 116 223
PSHAa0024 PSHAa0662 0 0 197 0 0 0 0 197
PSHAa0024 PSHAa0671 0 0 0 201 0 0 0 201
PSHAa0024 PSHAa0727 0 0 150 0 0 0 0 150
PSHAa0024 PSHAa0761 0 0 199 0 0 0 0 199
PSHAa0024 PSHAa0765 0 0 181 0 0 0 0 181
PSHAa0024 PSHAa0777 0 0 161 0 0 0 0 161
PSHAa0024 PSHAa0794 0 0 195 0 0 0 0 195
PSHAa0024 PSHAa0804 0 0 0 0 196 0 0 196
PSHAa0024 PSHAa0808 0 0 167 0 0 0 0 167
PSHAa0024 PSHAa0815 0 0 220 0 0 0 0 220
PSHAa0024 PSHAa0832 0 0 161 0 0 0 0 161
PSHAa0024 PSHAa0840 0 0 181 0 0 0 0 181
PSHAa0024 PSHAa0847 0 0 241 0 0 0 0 241
PSHAa0024 PSHAa0870 0 0 0 0 140 0 116 207
PSHAa0024 PSHAa0922 0 0 520 0 0 0 0 520
PSHAa0024 PSHAa0923 0 0 392 0 0 0 0 392
PSHAa0024 PSHAa0924 0 0 494 0 0 0 0 494
PSHAa0024 PSHAa0925 0 0 480 0 0 0 0 480
PSHAa0024 PSHAa0927 0 0 529 0 0 0 0 529
PSHAa0024 PSHAa0928 0 0 760 0 0 0 0 760
PSHAa0024 PSHAa0929 0 0 259 0 0 0 0 259
PSHAa0024 PSHAa0930 0 0 242 0 0 0 0 242
PSHAa0024 PSHAa0940 0 0 152 0 0 0 0 152
PSHAa0024 PSHAa0958 0 0 209 0 0 0 0 209
PSHAa0024 PSHAa1029 0 0 162 0 0 0 0 162
PSHAa0024 PSHAa1032 0 0 153 198 0 0 0 291
PSHAa0024 PSHAa1081 0 0 178 0 0 0 0 178
PSHAa0024 PSHAa1106 0 0 158 0 0 0 0 158
PSHAa0024 PSHAa1120 0 0 0 632 0 0 0 632
PSHAa0024 PSHAa1121 0 0 210 0 0 0 0 210
PSHAa0024 PSHAa1129 0 0 175 0 0 0 0 175
PSHAa0024 PSHAa1132 0 0 0 632 0 0 0 632
PSHAa0024 PSHAa1161 0 0 162 0 0 0 0 162
PSHAa0024 PSHAa1195 0 0 190 0 0 0 0 190
PSHAa0024 PSHAa1212 0 0 0 513 0 0 63 524
PSHAa0024 PSHAa1213 0 0 0 536 0 0 0 536
PSHAa0024 PSHAa1214 0 0 0 612 0 0 0 612
PSHAa0024 PSHAa1255 0 0 164 0 0 0 0 164
PSHAa0024 PSHAa1295 154 0 0 0 0 0 0 154
PSHAa0024 PSHAa1314 0 0 192 0 0 0 0 192
PSHAa0024 PSHAa1348 729 0 0 0 0 0 0 729
PSHAa0024 PSHAa1372 340 0 0 0 0 0 0 340
PSHAa0024 PSHAa1382 0 0 175 0 0 0 0 175
PSHAa0024 PSHAa1404 0 0 212 0 0 0 0 212
PSHAa0024 PSHAa1461 0 0 217 0 81 0 0 249
PSHAa0024 PSHAa1489 0 0 171 0 0 0 0 171
PSHAa0024 PSHAa1497 0 0 728 0 0 0 72 736
PSHAa0024 PSHAa1499 0 0 748 0 0 0 0 748
PSHAa0024 PSHAa1500 0 0 212 0 0 0 0 212
PSHAa0024 PSHAa1551 406 0 0 0 0 0 0 406
PSHAa0024 PSHAa1566 0 0 0 93 0 0 119 166
PSHAa0024 PSHAa1567 0 0 297 0 0 0 0 297
PSHAa0024 PSHAa1627 0 0 207 0 0 0 0 207
PSHAa0024 PSHAa1732 0 0 0 159 0 0 0 159
PSHAa0024 PSHAa1736 0 0 172 0 0 0 0 172
PSHAa0024 PSHAa1737 0 0 0 345 0 0 0 345
PSHAa0024 PSHAa1777 349 0 0 0 0 0 0 349
PSHAa0024 PSHAa1801 0 0 781 0 0 0 0 781
PSHAa0024 PSHAa1833 0 0 167 0 0 0 0 167
PSHAa0024 PSHAa1846 0 0 170 0 0 0 0 170
PSHAa0024 PSHAa1849 0 0 156 0 0 0 0 156
PSHAa0024 PSHAa1854 0 0 0 163 0 0 0 163
PSHAa0024 PSHAa1864 0 0 247 0 0 0 0 247
PSHAa0024 PSHAa1869 162 0 262 0 0 0 0 355
PSHAa0024 PSHAa1895 0 0 228 0 0 0 0 228
PSHAa0024 PSHAa1962 0 0 266 0 0 0 0 266
PSHAa0024 PSHAa1976 0 0 276 0 0 0 0 276
PSHAa0024 PSHAa1978 0 0 152 0 0 0 0 152
PSHAa0024 PSHAa2009 0 0 201 0 0 0 0 201
PSHAa0024 PSHAa2020 0 0 201 0 0 0 0 201
PSHAa0024 PSHAa2027 0 0 161 0 0 0 0 161
PSHAa0024 PSHAa2029 0 0 250 0 0 0 0 250
PSHAa0024 PSHAa2076 0 0 400 0 0 0 0 400
PSHAa0024 PSHAa2115 0 0 222 0 0 0 116 282
PSHAa0024 PSHAa2177 0 0 169 0 0 0 0 169
PSHAa0024 PSHAa2190 0 0 0 167 0 0 0 167
PSHAa0024 PSHAa2202 0 0 0 646 0 0 0 646
PSHAa0024 PSHAa2218 0 0 0 237 0 0 0 237
PSHAa0024 PSHAa2243 0 0 0 506 0 0 0 506
PSHAa0024 PSHAa2256 0 0 164 0 0 0 0 164
PSHAa0024 PSHAa2267 0 0 189 0 0 0 0 189
PSHAa0024 PSHAa2269 0 0 236 0 0 0 0 236
PSHAa0024 PSHAa2275 0 0 151 0 0 0 0 151
PSHAa0024 PSHAa2345 489 0 0 0 0 0 0 489
PSHAa0024 PSHAa2356 489 0 0 0 0 0 0 489
PSHAa0024 PSHAa2361 489 0 0 0 0 0 0 489
PSHAa0024 PSHAa2382 0 0 262 0 0 0 0 262
PSHAa0024 PSHAa2385 0 0 155 0 0 0 0 155
PSHAa0024 PSHAa2420 0 0 151 0 0 0 0 151
PSHAa0024 PSHAa2433 0 0 276 0 0 0 0 276
PSHAa0024 PSHAa2435 0 0 155 0 0 0 0 155
PSHAa0024 PSHAa2449 0 0 0 254 0 0 0 254
PSHAa0024 PSHAa2456 0 0 0 635 0 0 111 661
PSHAa0024 PSHAa2490 0 0 247 0 0 0 0 247
PSHAa0024 PSHAa2503 0 0 158 0 0 0 0 158
PSHAa0024 PSHAa2522 0 0 178 0 0 0 0 178
PSHAa0024 PSHAa2525 0 0 0 252 0 0 0 252
PSHAa0024 PSHAa2528 0 0 171 0 0 0 0 171
PSHAa0024 PSHAa2559 0 0 0 165 0 0 0 165
PSHAa0024 PSHAa2589 0 0 199 0 0 0 170 306
PSHAa0024 PSHAa2595 0 0 184 0 0 0 0 184
PSHAa0024 PSHAa2602 0 0 698 0 0 0 0 698
PSHAa0024 PSHAa2603 0 0 385 0 0 0 111 429
PSHAa0024 PSHAa2694 0 0 166 0 0 0 0 166
PSHAa0024 PSHAa2697 0 0 154 0 0 0 0 154
PSHAa0024 PSHAa2716 0 0 776 0 0 0 0 776
PSHAa0024 PSHAa2717 0 0 782 0 0 0 0 782
PSHAa0024 PSHAa2718 0 0 782 0 0 0 0 782
PSHAa0024 PSHAa2719 0 0 782 0 0 0 64 787
PSHAa0024 PSHAa2720 0 0 782 0 0 0 0 782
PSHAa0024 PSHAa2755 0 0 181 0 0 0 0 181
PSHAa0024 PSHAa2762 0 0 154 0 0 0 0 154
PSHAa0024 PSHAa2836 0 0 172 0 0 0 0 172
PSHAa0024 PSHAa2868 0 0 238 0 0 0 0 238
PSHAa0024 PSHAa2879 0 0 0 0 0 0 198 198
PSHAa0024 PSHAa2936 0 0 154 0 0 0 0 154
PSHAa0024 PSHAa2954 0 0 0 635 0 0 111 661
PSHAa0024 PSHAa2962 0 0 242 0 0 0 0 242
PSHAa0024 PSHAa2963 0 0 159 0 0 0 0 159
PSHAa0024 PSHAa2968 0 0 226 0 0 0 0 226
PSHAa0024 PSHAa2976 0 0 229 0 0 0 0 229
PSHAa0024 PSHAa2977 0 0 225 0 0 0 0 225
PSHAa0024 PSHAb0044 0 0 0 175 0 0 0 175
PSHAa0024 PSHAb0046 0 0 212 0 0 0 0 212
PSHAa0024 PSHAb0101 0 0 175 0 0 0 0 175
PSHAa0024 PSHAb0102 0 0 251 0 0 0 0 251
PSHAa0024 PSHAb0123 0 0 0 209 0 0 0 209
PSHAa0024 PSHAb0139 0 0 225 0 83 0 0 258
PSHAa0024 PSHAb0140 0 0 660 0 0 0 0 660
PSHAa0024 PSHAb0180 0 0 0 646 0 0 0 646
PSHAa0024 PSHAb0205 0 0 0 345 0 0 0 345
PSHAa0024 PSHAb0236 0 0 198 0 0 0 0 198
PSHAa0024 PSHAb0260 0 0 0 173 0 0 0 173
PSHAa0024 PSHAb0274 0 0 183 0 0 0 0 183
PSHAa0024 PSHAb0282 0 0 239 0 0 0 0 239
PSHAa0024 PSHAb0283 0 0 0 356 0 0 0 356
PSHAa0024 PSHAb0284 0 0 0 356 0 0 0 356
PSHAa0024 PSHAb0331 0 0 154 0 0 0 0 154
PSHAa0024 PSHAb0416 0 0 238 0 0 0 0 238
PSHAa0024 PSHAb0428 0 0 0 154 0 0 0 154
PSHAa0024 PSHAb0434 0 0 180 0 0 0 0 180
PSHAa0024 PSHAb0449 0 0 165 0 0 0 0 165
PSHAa0024 PSHAb0458 0 0 0 218 0 0 0 218
PSHAa0024 PSHAb0469 323 0 0 0 0 0 0 323
PSHAa0025 PSHAa0001 0 0 182 0 0 0 190 309
PSHAa0025 PSHAa0002 0 0 203 0 0 0 171 311
PSHAa0025 PSHAa0004 0 0 0 0 0 0 167 167
PSHAa0025 PSHAa0015 186 0 0 0 0 0 0 186
PSHAa0025 PSHAa0020 561 0 0 0 0 0 0 561
PSHAa0025 PSHAa0021 792 0 0 0 0 0 0 792
PSHAa0025 PSHAa0022 826 0 0 0 0 0 177 850
PSHAa0025 PSHAa0023 850 0 0 0 0 0 0 850
PSHAa0025 PSHAa0024 913 0 0 0 0 0 597 963
PSHAa0025 PSHAa0026 816 0 0 0 0 0 0 816
PSHAa0025 PSHAa0027 774 0 0 0 0 0 158 801
PSHAa0025 PSHAa0028 650 0 0 0 0 0 199 708
PSHAa0025 PSHAa0029 499 0 0 0 0 0 0 499
PSHAa0025 PSHAa0031 325 0 0 0 0 0 0 325
PSHAa0025 PSHAa0090 179 0 0 0 0 0 0 179
PSHAa0025 PSHAa0105 0 0 0 0 0 0 379 379
PSHAa0025 PSHAa0111 0 0 176 0 0 0 0 176
PSHAa0025 PSHAa0130 699 0 735 0 72 0 252 937
PSHAa0025 PSHAa0188 187 0 0 0 0 0 0 187
PSHAa0025 PSHAa0214 107 0 0 0 0 0 151 209
PSHAa0025 PSHAa0224 0 0 0 0 0 0 200 200
PSHAa0025 PSHAa0227 0 0 0 0 0 0 167 167
PSHAa0025 PSHAa0233 100 0 0 0 0 0 238 284
PSHAa0025 PSHAa0234 100 0 0 0 0 0 215 263
PSHAa0025 PSHAa0252 112 0 0 133 0 0 0 197
PSHAa0025 PSHAa0269 0 0 153 0 0 0 0 153
PSHAa0025 PSHAa0298 0 0 158 0 0 0 0 158
PSHAa0025 PSHAa0346 0 0 161 0 0 0 0 161
PSHAa0025 PSHAa0347 143 0 225 0 0 0 0 307
PSHAa0025 PSHAa0351 0 0 183 0 0 0 0 183
PSHAa0025 PSHAa0354 221 0 0 0 0 0 0 221
PSHAa0025 PSHAa0363 345 0 0 0 0 0 0 345
PSHAa0025 PSHAa0378 100 0 0 0 0 0 238 284
PSHAa0025 PSHAa0380 145 0 0 0 0 0 221 305
PSHAa0025 PSHAa0381 100 0 0 0 0 0 215 263
PSHAa0025 PSHAa0421 502 0 0 0 0 0 0 502
PSHAa0025 PSHAa0436 0 0 169 0 0 0 0 169
PSHAa0025 PSHAa0477 153 0 0 0 0 0 0 153
PSHAa0025 PSHAa0484 90 0 278 0 0 0 0 314
PSHAa0025 PSHAa0514 699 0 0 0 0 0 0 699
PSHAa0025 PSHAa0548 698 0 0 0 0 0 158 734
PSHAa0025 PSHAa0554 0 0 216 0 0 0 0 216
PSHAa0025 PSHAa0558 0 0 156 0 0 0 0 156
PSHAa0025 PSHAa0559 0 0 161 0 0 0 0 161
PSHAa0025 PSHAa0598 0 0 269 0 0 0 0 269
PSHAa0025 PSHAa0692 0 0 240 0 0 0 201 366
PSHAa0025 PSHAa0694 0 0 0 0 799 0 400 874
PSHAa0025 PSHAa0718 0 0 158 0 0 0 0 158
PSHAa0025 PSHAa0731 699 0 0 0 0 0 0 699
PSHAa0025 PSHAa0732 217 0 0 0 0 0 0 217
PSHAa0025 PSHAa0769 325 0 0 0 0 0 0 325
PSHAa0025 PSHAa0770 323 0 0 0 0 0 0 323
PSHAa0025 PSHAa0791 238 0 0 0 0 0 0 238
PSHAa0025 PSHAa0792 237 0 0 0 0 0 0 237
PSHAa0025 PSHAa0793 224 0 0 0 0 0 0 224
PSHAa0025 PSHAa0794 163 0 0 0 0 0 0 163
PSHAa0025 PSHAa0795 192 0 0 0 0 0 0 192
PSHAa0025 PSHAa0809 187 0 0 0 0 0 0 187
PSHAa0025 PSHAa0820 191 0 0 0 0 0 0 191
PSHAa0025 PSHAa0835 0 0 319 0 0 0 170 410
PSHAa0025 PSHAa0849 334 0 0 0 0 0 74 356
PSHAa0025 PSHAa0921 230 0 0 0 0 0 0 230
PSHAa0025 PSHAa0932 91 0 0 0 0 0 171 214
PSHAa0025 PSHAa0933 71 0 0 0 0 0 174 199
PSHAa0025 PSHAa0935 0 0 224 0 0 0 118 286
PSHAa0025 PSHAa0942 206 0 0 0 0 0 0 206
PSHAa0025 PSHAa0944 307 0 0 0 0 0 0 307
PSHAa0025 PSHAa0945 241 0 228 0 0 0 63 403
PSHAa0025 PSHAa0946 332 0 201 0 0 0 0 443
PSHAa0025 PSHAa0947 481 0 0 0 0 0 132 530
PSHAa0025 PSHAa1011 0 0 151 0 0 0 0 151
PSHAa0025 PSHAa1027 123 0 162 0 86 0 0 269
PSHAa0025 PSHAa1028 67 0 199 0 0 0 63 238
PSHAa0025 PSHAa1052 0 0 150 0 0 0 0 150
PSHAa0025 PSHAa1053 0 0 169 0 0 0 0 169
PSHAa0025 PSHAa1059 143 0 171 0 0 0 114 315
PSHAa0025 PSHAa1080 330 0 0 0 0 0 0 330
PSHAa0025 PSHAa1081 173 0 0 0 0 0 0 173
PSHAa0025 PSHAa1083 0 0 0 0 0 0 189 189
PSHAa0025 PSHAa1104 161 0 0 0 0 0 0 161
PSHAa0025 PSHAa1201 0 0 0 205 0 0 0 205
PSHAa0025 PSHAa1203 97 0 0 0 0 0 188 235
PSHAa0025 PSHAa1218 0 0 0 0 0 0 177 177
PSHAa0025 PSHAa1230 0 0 151 0 0 0 0 151
PSHAa0025 PSHAa1295 347 0 0 0 0 0 108 392
PSHAa0025 PSHAa1296 0 0 154 0 0 0 0 154
PSHAa0025 PSHAa1297 0 0 165 0 0 0 0 165
PSHAa0025 PSHAa1310 699 0 0 0 0 0 0 699
PSHAa0025 PSHAa1317 0 0 0 0 0 0 181 181
PSHAa0025 PSHAa1331 0 0 168 0 0 0 0 168
PSHAa0025 PSHAa1348 729 0 0 0 0 0 473 851
PSHAa0025 PSHAa1397 103 0 152 0 0 0 0 206
PSHAa0025 PSHAa1398 117 0 0 0 0 0 135 203
PSHAa0025 PSHAa1399 154 0 0 0 0 0 0 154
PSHAa0025 PSHAa1415 0 0 169 0 0 0 0 169
PSHAa0025 PSHAa1417 0 0 0 0 0 0 181 181
PSHAa0025 PSHAa1421 0 0 0 0 0 0 194 194
PSHAa0025 PSHAa1461 699 0 0 0 0 0 0 699
PSHAa0025 PSHAa1591 0 0 250 0 0 0 0 250
PSHAa0025 PSHAa1592 0 0 179 0 0 0 0 179
PSHAa0025 PSHAa1644 297 0 0 0 0 0 0 297
PSHAa0025 PSHAa1645 240 0 0 0 0 0 0 240
PSHAa0025 PSHAa1662 143 0 631 0 0 0 507 830
PSHAa0025 PSHAa1676 0 0 0 0 0 0 190 190
PSHAa0025 PSHAa1689 0 0 153 0 0 0 0 153
PSHAa0025 PSHAa1714 70 0 368 0 0 0 0 387
PSHAa0025 PSHAa1716 0 0 0 0 0 0 171 171
PSHAa0025 PSHAa1723 0 0 151 0 0 0 0 151
PSHAa0025 PSHAa1724 0 0 230 0 0 0 118 291
PSHAa0025 PSHAa1777 437 0 0 0 0 0 0 437
PSHAa0025 PSHAa1800 85 0 0 0 0 0 127 167
PSHAa0025 PSHAa1802 0 0 173 0 0 0 0 173
PSHAa0025 PSHAa1810 213 0 0 0 0 0 0 213
PSHAa0025 PSHAa1818 0 0 229 0 0 0 0 229
PSHAa0025 PSHAa1869 347 0 0 0 0 0 0 347
PSHAa0025 PSHAa1875 72 0 0 0 0 0 197 222
PSHAa0025 PSHAa1876 0 0 0 0 0 0 171 171
PSHAa0025 PSHAa1877 65 0 0 0 0 0 176 196
PSHAa0025 PSHAa1916 0 0 212 0 0 0 0 212
PSHAa0025 PSHAa1933 0 0 169 0 0 0 0 169
PSHAa0025 PSHAa2010 0 0 179 0 0 0 0 179
PSHAa0025 PSHAa2016 699 0 191 0 0 0 0 746
PSHAa0025 PSHAa2018 0 0 0 0 0 0 150 150
PSHAa0025 PSHAa2033 141 0 162 0 0 0 0 249
PSHAa0025 PSHAa2035 242 0 0 0 0 0 0 242
PSHAa0025 PSHAa2036 335 0 0 0 0 0 0 335
PSHAa0025 PSHAa2073 0 0 200 0 0 0 0 200
PSHAa0025 PSHAa2110 502 0 0 0 0 0 0 502
PSHAa0025 PSHAa2170 0 0 218 0 0 0 0 218
PSHAa0025 PSHAa2196 0 0 153 0 0 0 0 153
PSHAa0025 PSHAa2254 699 0 0 0 0 0 0 699
PSHAa0025 PSHAa2282 0 0 169 0 0 0 0 169
PSHAa0025 PSHAa2303 699 0 0 71 0 0 0 708
PSHAa0025 PSHAa2324 0 0 162 0 0 0 0 162
PSHAa0025 PSHAa2330 215 0 0 0 0 0 0 215
PSHAa0025 PSHAa2345 699 0 0 0 0 0 158 735
PSHAa0025 PSHAa2356 699 0 0 0 0 0 158 735
PSHAa0025 PSHAa2361 699 0 0 0 0 0 158 735
PSHAa0025 PSHAa2365 179 0 0 0 0 0 0 179
PSHAa0025 PSHAa2370 0 0 197 72 0 0 0 222
PSHAa0025 PSHAa2376 0 0 0 0 0 0 169 169
PSHAa0025 PSHAa2391 187 0 0 0 0 0 0 187
PSHAa0025 PSHAa2424 0 0 155 0 0 0 0 155
PSHAa0025 PSHAa2426 0 0 150 0 0 0 0 150
PSHAa0025 PSHAa2479 98 0 216 0 0 0 0 262
PSHAa0025 PSHAa2480 340 0 0 0 0 0 0 340
PSHAa0025 PSHAa2492 0 0 0 0 0 0 190 190
PSHAa0025 PSHAa2498 0 0 0 0 0 0 169 169
PSHAa0025 PSHAa2499 340 0 0 0 0 0 0 340
PSHAa0025 PSHAa2500 268 0 0 0 0 0 169 365
PSHAa0025 PSHAa2501 242 0 0 0 0 0 0 242
PSHAa0025 PSHAa2507 186 0 0 0 0 0 0 186
PSHAa0025 PSHAa2508 280 0 0 0 0 0 0 280
PSHAa0025 PSHAa2512 228 0 0 66 0 0 0 248
PSHAa0025 PSHAa2513 164 0 234 0 0 0 0 332
PSHAa0025 PSHAa2523 699 0 0 0 0 0 0 699
PSHAa0025 PSHAa2525 0 0 167 0 0 0 0 167
PSHAa0025 PSHAa2536 0 0 0 0 0 0 169 169
PSHAa0025 PSHAa2537 0 0 0 0 0 0 169 169
PSHAa0025 PSHAa2572 225 0 0 0 0 0 0 225
PSHAa0025 PSHAa2585 0 0 0 0 0 0 187 187
PSHAa0025 PSHAa2587 0 0 0 0 0 0 167 167
PSHAa0025 PSHAa2589 0 0 0 0 0 0 213 213
PSHAa0025 PSHAa2598 191 0 208 0 0 0 0 331
PSHAa0025 PSHAa2601 350 0 158 0 0 0 168 504
PSHAa0025 PSHAa2643 0 0 588 0 0 0 187 650
PSHAa0025 PSHAa2654 167 0 0 0 0 0 0 167
PSHAa0025 PSHAa2691 100 0 0 0 0 0 215 263
PSHAa0025 PSHAa2692 100 0 0 0 0 0 238 284
PSHAa0025 PSHAa2705 74 0 224 0 0 0 142 329
PSHAa0025 PSHAa2714 224 0 0 0 0 0 0 224
PSHAa0025 PSHAa2716 0 0 0 0 0 0 177 177
PSHAa0025 PSHAa2720 0 0 0 0 0 0 199 199
PSHAa0025 PSHAa2728 0 0 160 0 0 0 0 160
PSHAa0025 PSHAa2730 699 0 0 0 0 0 0 699
PSHAa0025 PSHAa2731 699 0 0 0 0 0 0 699
PSHAa0025 PSHAa2757 0 0 368 0 0 0 143 435
PSHAa0025 PSHAa2789 0 0 233 0 0 0 0 233
PSHAa0025 PSHAa2799 0 0 0 0 0 0 260 260
PSHAa0025 PSHAa2858 0 0 537 0 72 0 257 652
PSHAa0025 PSHAa2911 0 0 0 0 0 0 167 167
PSHAa0025 PSHAa2915 0 0 0 0 0 0 190 190
PSHAa0025 PSHAa2933 85 0 0 0 0 0 117 157
PSHAa0025 PSHAa2950 699 0 0 0 0 0 0 699
PSHAa0025 PSHAa2981 340 0 0 0 0 0 0 340
PSHAa0025 PSHAb0119 225 0 0 0 0 0 0 225
PSHAa0025 PSHAb0324 0 0 150 0 0 0 0 150
PSHAa0025 PSHAb0370 0 0 171 0 0 0 0 171
PSHAa0025 PSHAb0371 0 0 245 0 0 0 0 245
PSHAa0025 PSHAb0372 0 0 181 0 0 0 0 181
PSHAa0025 PSHAb0378 0 0 0 0 0 0 173 173
PSHAa0025 PSHAb0402 187 0 0 0 0 0 0 187
PSHAa0025 PSHAb0444 187 0 0 0 0 0 0 187
PSHAa0025 PSHAb0479 0 0 0 0 0 0 171 171
PSHAa0025 PSHAb0497 0 0 156 0 0 0 0 156
PSHAa0025 PSHAb0498 0 0 153 0 0 0 0 153
PSHAa0025 PSHAb0505 319 0 0 0 0 0 0 319
PSHAa0025 PSHAb0506 317 0 0 0 0 0 0 317
PSHAa0026 PSHAa0020 363 0 0 0 0 0 0 363
PSHAa0026 PSHAa0021 513 0 0 0 0 0 0 513
PSHAa0026 PSHAa0022 518 0 0 0 0 0 0 518
PSHAa0026 PSHAa0023 546 0 0 0 0 0 0 546
PSHAa0026 PSHAa0024 804 0 0 0 0 0 0 804
PSHAa0026 PSHAa0025 816 0 0 0 0 0 0 816
PSHAa0026 PSHAa0027 640 0 0 0 0 0 0 640
PSHAa0026 PSHAa0028 610 0 0 0 0 0 0 610
PSHAa0026 PSHAa0029 537 0 0 0 0 0 0 537
PSHAa0026 PSHAa0031 187 0 0 0 0 0 0 187
PSHAa0026 PSHAa0066 0 0 181 0 0 0 0 181
PSHAa0026 PSHAa0069 0 0 167 0 0 0 0 167
PSHAa0026 PSHAa0091 0 0 301 0 0 0 0 301
PSHAa0026 PSHAa0154 0 0 153 0 0 0 0 153
PSHAa0026 PSHAa0156 0 0 170 0 0 0 0 170
PSHAa0026 PSHAa0171 0 0 166 0 0 0 0 166
PSHAa0026 PSHAa0199 0 0 156 0 0 0 0 156
PSHAa0026 PSHAa0237 0 0 169 0 0 0 0 169
PSHAa0026 PSHAa0241 0 0 231 0 0 0 0 231
PSHAa0026 PSHAa0249 0 0 215 0 0 0 0 215
PSHAa0026 PSHAa0263 0 0 257 0 0 0 0 257
PSHAa0026 PSHAa0356 0 0 160 0 0 0 0 160
PSHAa0026 PSHAa0370 0 0 196 0 0 0 0 196
PSHAa0026 PSHAa0384 0 0 417 0 0 0 0 417
PSHAa0026 PSHAa0389 0 0 210 0 0 0 0 210
PSHAa0026 PSHAa0471 0 0 202 0 0 0 0 202
PSHAa0026 PSHAa0548 349 0 0 0 0 0 0 349
PSHAa0026 PSHAa0561 0 0 173 0 0 0 0 173
PSHAa0026 PSHAa0598 0 0 194 0 0 0 0 194
PSHAa0026 PSHAa0673 0 0 193 0 0 0 0 193
PSHAa0026 PSHAa0683 0 0 281 0 0 0 0 281
PSHAa0026 PSHAa0728 0 0 380 0 0 0 0 380
PSHAa0026 PSHAa0734 0 0 163 0 0 0 0 163
PSHAa0026 PSHAa0737 0 0 193 0 0 0 0 193
PSHAa0026 PSHAa0765 0 0 154 0 0 0 0 154
PSHAa0026 PSHAa0796 0 0 269 0 0 0 0 269
PSHAa0026 PSHAa0798 0 0 226 0 0 0 0 226
PSHAa0026 PSHAa0811 0 0 164 0 0 0 0 164
PSHAa0026 PSHAa0819 0 0 206 0 0 0 0 206
PSHAa0026 PSHAa0830 0 0 158 0 0 0 0 158
PSHAa0026 PSHAa0834 0 0 352 0 0 0 0 352
PSHAa0026 PSHAa0843 0 0 231 0 0 0 0 231
PSHAa0026 PSHAa0988 0 0 204 0 0 0 0 204
PSHAa0026 PSHAa1002 0 0 247 0 0 0 0 247
PSHAa0026 PSHAa1021 0 0 168 0 0 0 0 168
PSHAa0026 PSHAa1030 0 0 213 0 0 0 0 213
PSHAa0026 PSHAa1032 0 0 677 0 0 0 0 677
PSHAa0026 PSHAa1123 0 0 198 0 0 0 0 198
PSHAa0026 PSHAa1129 0 0 151 0 0 0 0 151
PSHAa0026 PSHAa1131 0 0 407 0 0 0 0 407
PSHAa0026 PSHAa1161 0 0 163 0 0 0 0 163
PSHAa0026 PSHAa1191 0 0 163 0 0 0 0 163
PSHAa0026 PSHAa1192 0 0 174 0 0 0 0 174
PSHAa0026 PSHAa1212 0 0 190 0 0 0 0 190
PSHAa0026 PSHAa1213 0 0 254 0 0 0 0 254
PSHAa0026 PSHAa1214 0 0 177 0 0 0 0 177
PSHAa0026 PSHAa1241 0 0 320 0 0 0 0 320
PSHAa0026 PSHAa1285 0 0 526 0 0 0 0 526
PSHAa0026 PSHAa1295 219 0 0 0 0 0 0 219
PSHAa0026 PSHAa1324 0 0 160 0 0 0 0 160
PSHAa0026 PSHAa1336 0 0 350 0 0 0 0 350
PSHAa0026 PSHAa1348 729 0 0 0 0 0 0 729
PSHAa0026 PSHAa1440 0 0 207 0 0 0 0 207
PSHAa0026 PSHAa1508 0 0 269 0 0 0 0 269
PSHAa0026 PSHAa1568 0 0 179 0 0 0 0 179
PSHAa0026 PSHAa1600 0 0 258 0 0 0 0 258
PSHAa0026 PSHAa1635 0 0 193 0 0 0 0 193
PSHAa0026 PSHAa1637 0 0 437 0 0 0 0 437
PSHAa0026 PSHAa1638 0 0 214 0 0 0 0 214
PSHAa0026 PSHAa1668 0 0 306 0 0 0 0 306
PSHAa0026 PSHAa1700 0 0 150 0 0 0 0 150
PSHAa0026 PSHAa1707 0 0 175 0 0 0 0 175
PSHAa0026 PSHAa1733 0 0 208 0 0 0 0 208
PSHAa0026 PSHAa1777 286 0 0 0 0 0 0 286
PSHAa0026 PSHAa1805 0 0 164 0 0 0 0 164
PSHAa0026 PSHAa1806 0 0 0 0 0 0 175 175
PSHAa0026 PSHAa1855 0 0 186 0 0 0 0 186
PSHAa0026 PSHAa1878 0 0 241 0 0 0 0 241
PSHAa0026 PSHAa1896 0 0 441 0 0 0 0 441
PSHAa0026 PSHAa1901 0 0 153 0 0 0 0 153
PSHAa0026 PSHAa1940 0 0 346 0 0 0 0 346
PSHAa0026 PSHAa1979 0 0 346 0 0 0 0 346
PSHAa0026 PSHAa2027 0 0 209 0 0 0 0 209
PSHAa0026 PSHAa2039 0 0 197 0 0 0 0 197
PSHAa0026 PSHAa2047 0 0 233 0 0 0 0 233
PSHAa0026 PSHAa2071 0 0 160 0 0 0 0 160
PSHAa0026 PSHAa2080 0 0 0 0 0 0 175 175
PSHAa0026 PSHAa2113 0 0 215 0 0 0 0 215
PSHAa0026 PSHAa2158 0 0 211 0 0 0 0 211
PSHAa0026 PSHAa2159 0 0 488 0 0 0 0 488
PSHAa0026 PSHAa2161 0 0 378 0 0 0 0 378
PSHAa0026 PSHAa2163 0 0 176 0 0 0 0 176
PSHAa0026 PSHAa2164 0 0 233 0 0 0 0 233
PSHAa0026 PSHAa2176 0 0 243 0 0 0 0 243
PSHAa0026 PSHAa2186 0 0 162 0 0 0 0 162
PSHAa0026 PSHAa2245 0 0 223 0 0 0 0 223
PSHAa0026 PSHAa2266 0 0 179 0 0 0 0 179
PSHAa0026 PSHAa2300 0 0 151 0 0 0 0 151
PSHAa0026 PSHAa2306 0 0 225 0 0 0 0 225
PSHAa0026 PSHAa2312 0 0 164 0 0 0 0 164
PSHAa0026 PSHAa2319 0 0 200 0 0 0 0 200
PSHAa0026 PSHAa2345 604 0 0 0 0 0 0 604
PSHAa0026 PSHAa2356 604 0 0 0 0 0 0 604
PSHAa0026 PSHAa2361 604 0 0 0 0 0 0 604
PSHAa0026 PSHAa2400 0 0 160 0 0 0 0 160
PSHAa0026 PSHAa2409 0 0 166 0 0 0 0 166
PSHAa0026 PSHAa2420 0 0 271 0 0 0 0 271
PSHAa0026 PSHAa2501 0 0 307 0 0 0 0 307
PSHAa0026 PSHAa2511 0 0 470 0 0 0 0 470
PSHAa0026 PSHAa2541 0 0 181 0 0 0 0 181
PSHAa0026 PSHAa2542 0 0 168 0 0 0 0 168
PSHAa0026 PSHAa2548 0 0 156 0 0 0 0 156
PSHAa0026 PSHAa2583 0 0 178 0 0 0 0 178
PSHAa0026 PSHAa2588 0 0 0 0 190 0 0 190
PSHAa0026 PSHAa2590 0 0 184 0 0 0 0 184
PSHAa0026 PSHAa2592 0 0 428 0 0 0 0 428
PSHAa0026 PSHAa2659 0 0 159 0 0 0 0 159
PSHAa0026 PSHAa2677 0 0 550 0 0 0 0 550
PSHAa0026 PSHAa2680 0 0 372 0 0 0 0 372
PSHAa0026 PSHAa2717 0 0 282 0 0 0 0 282
PSHAa0026 PSHAa2724 0 0 215 0 0 0 0 215
PSHAa0026 PSHAa2729 0 0 341 0 0 0 0 341
PSHAa0026 PSHAa2751 0 0 165 0 0 0 0 165
PSHAa0026 PSHAa2763 0 0 177 0 0 0 0 177
PSHAa0026 PSHAa2770 0 0 163 0 0 0 0 163
PSHAa0026 PSHAa2795 0 0 179 0 0 0 0 179
PSHAa0026 PSHAa2867 0 0 233 0 0 0 0 233
PSHAa0026 PSHAa2903 0 0 266 0 0 0 0 266
PSHAa0026 PSHAa2930 0 0 192 0 0 0 0 192
PSHAa0026 PSHAa2937 0 0 179 0 0 0 0 179
PSHAa0026 PSHAa2938 0 0 151 0 0 0 0 151
PSHAa0026 PSHAa2951 0 0 192 0 0 0 0 192
PSHAa0026 PSHAa2955 0 0 157 0 0 0 0 157
PSHAa0026 PSHAb0136 0 0 156 0 0 0 0 156
PSHAa0026 PSHAb0173 0 0 179 0 0 0 0 179
PSHAa0026 PSHAb0191 0 0 152 0 0 0 0 152
PSHAa0026 PSHAb0410 0 0 0 0 0 0 159 159
PSHAa0027 PSHAa0001 0 0 0 0 0 0 167 167
PSHAa0027 PSHAa0004 0 0 0 0 0 0 167 167
PSHAa0027 PSHAa0013 110 0 0 0 0 0 107 171
PSHAa0027 PSHAa0020 226 0 0 0 0 0 0 226
PSHAa0027 PSHAa0021 288 0 0 0 72 0 0 312
PSHAa0027 PSHAa0022 331 0 0 0 0 0 93 367
PSHAa0027 PSHAa0023 320 0 0 99 0 0 0 362
PSHAa0027 PSHAa0024 499 0 0 0 0 0 0 499
PSHAa0027 PSHAa0025 774 0 0 0 0 0 158 801
PSHAa0027 PSHAa0026 640 0 0 0 0 0 0 640
PSHAa0027 PSHAa0028 822 757 0 170 0 0 0 961
PSHAa0027 PSHAa0029 798 0 0 0 0 0 0 798
PSHAa0027 PSHAa0031 184 0 0 88 0 0 0 223
PSHAa0027 PSHAa0122 0 0 0 0 0 0 165 165
PSHAa0027 PSHAa0130 699 0 0 0 0 0 0 699
PSHAa0027 PSHAa0145 0 0 0 0 0 0 165 165
PSHAa0027 PSHAa0167 0 0 0 68 0 0 143 167
PSHAa0027 PSHAa0217 0 0 0 0 0 0 165 165
PSHAa0027 PSHAa0220 0 0 0 0 0 0 165 165
PSHAa0027 PSHAa0222 0 0 0 0 118 0 167 233
PSHAa0027 PSHAa0223 0 0 0 0 638 0 167 685
PSHAa0027 PSHAa0259 0 0 0 0 0 0 165 165
PSHAa0027 PSHAa0268 221 0 0 0 0 0 0 221
PSHAa0027 PSHAa0310 0 0 0 0 0 0 165 165
PSHAa0027 PSHAa0318 71 0 0 0 0 0 126 153
PSHAa0027 PSHAa0321 92 0 0 0 0 0 140 185
PSHAa0027 PSHAa0322 98 0 0 0 0 0 166 215
PSHAa0027 PSHAa0349 0 0 0 0 0 0 165 165
PSHAa0027 PSHAa0350 0 0 0 0 0 0 167 167
PSHAa0027 PSHAa0354 238 0 0 0 0 0 166 337
PSHAa0027 PSHAa0356 0 0 160 0 0 0 0 160
PSHAa0027 PSHAa0357 0 0 0 0 0 0 165 165
PSHAa0027 PSHAa0358 0 0 170 0 0 0 0 170
PSHAa0027 PSHAa0366 0 0 0 0 0 0 165 165
PSHAa0027 PSHAa0370 0 0 178 0 0 0 0 178
PSHAa0027 PSHAa0373 0 0 176 0 0 0 0 176
PSHAa0027 PSHAa0380 161 0 0 0 0 0 0 161
PSHAa0027 PSHAa0421 118 0 0 0 0 0 159 226
PSHAa0027 PSHAa0471 0 0 152 0 0 0 0 152
PSHAa0027 PSHAa0514 519 0 0 0 0 0 0 519
PSHAa0027 PSHAa0516 0 0 218 0 306 0 118 479
PSHAa0027 PSHAa0518 0 0 0 0 0 0 165 165
PSHAa0027 PSHAa0545 0 0 0 0 0 0 167 167
PSHAa0027 PSHAa0562 110 0 0 0 0 0 107 171
PSHAa0027 PSHAa0589 0 0 0 0 0 0 158 158
PSHAa0027 PSHAa0648 0 0 0 0 0 0 222 222
PSHAa0027 PSHAa0653 0 0 165 0 0 0 0 165
PSHAa0027 PSHAa0656 0 0 0 0 0 0 167 167
PSHAa0027 PSHAa0686 0 0 150 0 0 0 0 150
PSHAa0027 PSHAa0691 0 0 0 0 0 0 165 165
PSHAa0027 PSHAa0692 0 0 0 0 0 0 155 155
PSHAa0027 PSHAa0694 0 0 0 0 0 0 167 167
PSHAa0027 PSHAa0726 0 0 0 0 171 0 0 171
PSHAa0027 PSHAa0731 242 0 0 0 0 0 0 242
PSHAa0027 PSHAa0732 190 0 0 0 0 0 167 296
PSHAa0027 PSHAa0742 0 0 0 0 0 0 165 165
PSHAa0027 PSHAa0749 63 0 0 0 0 0 144 163
PSHAa0027 PSHAa0765 0 0 0 0 250 0 0 250
PSHAa0027 PSHAa0769 308 0 0 0 84 0 0 339
PSHAa0027 PSHAa0770 325 0 0 0 0 0 0 325
PSHAa0027 PSHAa0791 191 0 0 0 0 0 0 191
PSHAa0027 PSHAa0792 230 0 0 0 0 0 0 230
PSHAa0027 PSHAa0793 158 0 0 0 0 0 0 158
PSHAa0027 PSHAa0794 144 0 0 0 250 0 0 330
PSHAa0027 PSHAa0795 191 0 0 0 0 0 0 191
PSHAa0027 PSHAa0845 0 0 214 0 0 0 0 214
PSHAa0027 PSHAa0856 0 0 150 0 0 0 78 182
PSHAa0027 PSHAa0859 0 0 171 0 0 0 0 171
PSHAa0027 PSHAa0870 71 0 0 64 0 0 112 160
PSHAa0027 PSHAa0872 0 0 0 0 0 0 165 165
PSHAa0027 PSHAa0910 325 0 0 0 0 0 0 325
PSHAa0027 PSHAa0942 73 0 0 0 0 0 167 194
PSHAa0027 PSHAa0947 159 0 0 0 80 0 0 193
PSHAa0027 PSHAa0959 0 0 0 0 171 0 0 171
PSHAa0027 PSHAa0997 0 0 0 0 0 0 167 167
PSHAa0027 PSHAa1031 64 0 0 0 537 0 0 548
PSHAa0027 PSHAa1054 0 0 0 81 0 0 114 150
PSHAa0027 PSHAa1058 0 0 0 0 0 0 167 167
PSHAa0027 PSHAa1081 177 0 0 0 0 0 0 177
PSHAa0027 PSHAa1083 0 0 0 0 181 0 165 286
PSHAa0027 PSHAa1110 0 0 0 0 0 0 165 165
PSHAa0027 PSHAa1222 0 0 0 0 0 0 151 151
PSHAa0027 PSHAa1287 0 0 0 0 88 0 145 186
PSHAa0027 PSHAa1295 139 0 0 88 0 0 0 181
PSHAa0027 PSHAa1310 242 0 0 0 0 0 0 242
PSHAa0027 PSHAa1317 0 0 0 0 0 0 367 367
PSHAa0027 PSHAa1348 69 866 231 0 249 0 160 928
PSHAa0027 PSHAa1374 92 0 0 0 0 0 140 185
PSHAa0027 PSHAa1375 98 0 0 0 0 0 166 215
PSHAa0027 PSHAa1397 67 0 0 0 0 0 138 161
PSHAa0027 PSHAa1421 0 0 0 0 0 0 167 167
PSHAa0027 PSHAa1426 0 0 0 0 88 0 145 186
PSHAa0027 PSHAa1429 0 0 0 0 84 0 111 150
PSHAa0027 PSHAa1435 0 0 0 0 0 0 158 158
PSHAa0027 PSHAa1440 198 0 0 0 0 0 0 198
PSHAa0027 PSHAa1461 118 0 0 0 0 0 159 226
PSHAa0027 PSHAa1509 0 0 188 0 0 0 0 188
PSHAa0027 PSHAa1523 0 0 242 0 0 0 0 242
PSHAa0027 PSHAa1609 337 0 0 0 0 0 0 337
PSHAa0027 PSHAa1614 0 0 0 0 0 0 156 156
PSHAa0027 PSHAa1635 0 0 166 68 0 0 0 189
PSHAa0027 PSHAa1644 111 0 0 0 0 0 119 183
PSHAa0027 PSHAa1645 77 0 0 0 0 0 128 160
PSHAa0027 PSHAa1668 0 0 0 0 265 0 0 265
PSHAa0027 PSHAa1714 70 0 151 0 0 0 0 176
PSHAa0027 PSHAa1715 0 0 197 0 0 0 0 197
PSHAa0027 PSHAa1716 0 0 179 0 0 0 130 255
PSHAa0027 PSHAa1745 118 0 0 0 83 0 0 156
PSHAa0027 PSHAa1777 143 0 0 0 72 0 0 170
PSHAa0027 PSHAa1802 101 0 0 0 0 0 112 167
PSHAa0027 PSHAa1803 187 0 158 0 0 0 0 286
PSHAa0027 PSHAa1810 242 0 0 0 0 0 134 315
PSHAa0027 PSHAa1851 0 0 174 0 88 0 0 214
PSHAa0027 PSHAa1857 0 0 152 0 0 0 139 238
PSHAa0027 PSHAa1873 0 0 177 0 0 0 0 177
PSHAa0027 PSHAa1875 0 0 0 0 0 0 167 167
PSHAa0027 PSHAa1890 0 0 0 0 0 0 165 165
PSHAa0027 PSHAa1902 0 0 0 0 88 0 145 186
PSHAa0027 PSHAa1905 0 0 151 0 0 0 167 262
PSHAa0027 PSHAa1915 0 0 0 0 0 0 165 165
PSHAa0027 PSHAa1962 0 0 163 0 0 0 0 163
PSHAa0027 PSHAa1963 0 0 0 0 0 0 158 158
PSHAa0027 PSHAa1964 0 0 0 0 284 0 0 284
PSHAa0027 PSHAa1970 0 0 150 0 0 0 0 150
PSHAa0027 PSHAa1996 0 0 0 0 0 0 158 158
PSHAa0027 PSHAa2010 71 0 0 0 0 0 171 196
PSHAa0027 PSHAa2016 653 0 0 0 0 0 63 660
PSHAa0027 PSHAa2020 0 0 176 0 0 0 0 176
PSHAa0027 PSHAa2033 96 0 0 0 0 0 166 213
PSHAa0027 PSHAa2035 235 0 0 0 0 0 167 335
PSHAa0027 PSHAa2036 299 0 0 0 0 0 0 299
PSHAa0027 PSHAa2059 0 0 0 0 88 0 145 186
PSHAa0027 PSHAa2060 0 0 159 0 0 0 0 159
PSHAa0027 PSHAa2061 0 0 0 0 0 0 165 165
PSHAa0027 PSHAa2062 0 0 0 0 0 0 165 165
PSHAa0027 PSHAa2063 0 0 0 0 329 0 0 329
PSHAa0027 PSHAa2065 0 0 0 0 0 0 165 165
PSHAa0027 PSHAa2066 0 0 156 0 0 0 0 156
PSHAa0027 PSHAa2094 0 0 0 0 0 0 154 154
PSHAa0027 PSHAa2110 118 0 0 0 0 0 159 226
PSHAa0027 PSHAa2114 0 0 0 0 0 0 158 158
PSHAa0027 PSHAa2247 0 0 191 0 0 0 0 191
PSHAa0027 PSHAa2303 70 0 159 0 0 0 63 203
PSHAa0027 PSHAa2317 0 0 151 0 0 0 0 151
PSHAa0027 PSHAa2330 0 0 0 0 0 0 158 158
PSHAa0027 PSHAa2334 118 0 0 0 83 0 0 156
PSHAa0027 PSHAa2345 69 423 0 0 249 0 160 616
PSHAa0027 PSHAa2356 69 328 0 0 249 0 160 553
PSHAa0027 PSHAa2361 69 0 0 0 249 0 160 361
PSHAa0027 PSHAa2385 0 0 196 0 0 0 0 196
PSHAa0027 PSHAa2413 0 0 0 0 0 0 167 167
PSHAa0027 PSHAa2424 0 0 0 0 325 0 0 325
PSHAa0027 PSHAa2425 0 0 0 0 0 0 167 167
PSHAa0027 PSHAa2434 159 0 0 0 0 0 0 159
PSHAa0027 PSHAa2435 0 0 0 0 0 0 167 167
PSHAa0027 PSHAa2438 0 0 0 0 171 0 0 171
PSHAa0027 PSHAa2439 0 0 0 0 0 0 157 157
PSHAa0027 PSHAa2499 223 0 0 0 0 0 167 325
PSHAa0027 PSHAa2500 154 0 0 0 0 0 81 189
PSHAa0027 PSHAa2502 189 0 0 0 0 0 0 189
PSHAa0027 PSHAa2508 158 0 0 0 0 0 0 158
PSHAa0027 PSHAa2523 366 0 0 0 0 0 0 366
PSHAa0027 PSHAa2572 0 0 0 0 254 0 0 254
PSHAa0027 PSHAa2585 0 0 0 0 0 0 167 167
PSHAa0027 PSHAa2587 0 0 0 0 0 0 167 167
PSHAa0027 PSHAa2604 150 0 0 0 0 0 0 150
PSHAa0027 PSHAa2608 173 0 0 0 0 0 0 173
PSHAa0027 PSHAa2617 0 0 211 0 0 0 0 211
PSHAa0027 PSHAa2639 0 0 0 0 0 0 165 165
PSHAa0027 PSHAa2661 0 0 0 0 0 0 156 156
PSHAa0027 PSHAa2673 191 0 0 0 0 0 0 191
PSHAa0027 PSHAa2682 0 0 0 0 0 0 159 159
PSHAa0027 PSHAa2705 0 0 0 0 298 0 133 365
PSHAa0027 PSHAa2707 0 0 0 0 0 0 167 167
PSHAa0027 PSHAa2716 0 0 152 0 0 0 0 152
PSHAa0027 PSHAa2730 699 0 0 0 0 0 65 706
PSHAa0027 PSHAa2731 699 0 0 70 0 0 137 737
PSHAa0027 PSHAa2743 0 0 0 0 0 0 152 152
PSHAa0027 PSHAa2757 0 0 0 0 0 0 179 179
PSHAa0027 PSHAa2762 0 0 0 0 0 0 165 165
PSHAa0027 PSHAa2791 0 0 0 0 302 0 74 326
PSHAa0027 PSHAa2806 0 0 0 0 624 0 167 673
PSHAa0027 PSHAa2809 0 0 0 0 89 0 137 180
PSHAa0027 PSHAa2810 0 0 0 0 88 0 121 164
PSHAa0027 PSHAa2813 0 0 0 0 72 0 123 151
PSHAa0027 PSHAa2950 349 0 0 0 0 0 0 349
PSHAa0027 PSHAa2974 71 0 0 0 0 0 171 196
PSHAa0027 PSHAa2994 0 0 0 0 0 0 167 167
PSHAa0027 PSHAa3016 0 0 156 0 0 0 0 156
PSHAa0027 PSHAa3017 0 0 175 0 0 0 121 243
PSHAa0027 PSHAa3019 139 0 0 0 0 0 167 252
PSHAa0027 PSHAb0004 0 0 165 0 0 0 0 165
PSHAa0027 PSHAb0080 0 0 164 0 0 0 0 164
PSHAa0027 PSHAb0119 0 0 0 0 254 0 0 254
PSHAa0027 PSHAb0209 118 0 0 0 83 0 0 156
PSHAa0027 PSHAb0215 110 0 0 0 0 0 107 171
PSHAa0027 PSHAb0294 0 0 0 0 0 0 167 167
PSHAa0027 PSHAb0332 0 0 0 0 171 0 0 171
PSHAa0027 PSHAb0450 0 0 0 0 171 0 0 171
PSHAa0027 PSHAb0462 0 0 0 0 88 0 145 186
PSHAa0028 PSHAa0002 0 0 0 0 0 0 169 169
PSHAa0028 PSHAa0005 154 0 0 0 0 0 0 154
PSHAa0028 PSHAa0006 161 0 0 0 0 0 0 161
PSHAa0028 PSHAa0012 242 0 0 0 0 0 0 242
PSHAa0028 PSHAa0020 347 0 0 0 0 0 0 347
PSHAa0028 PSHAa0021 356 0 0 182 0 0 0 451
PSHAa0028 PSHAa0022 455 0 0 68 0 0 169 541
PSHAa0028 PSHAa0023 459 0 0 0 0 0 0 459
PSHAa0028 PSHAa0024 487 0 0 0 0 0 176 559
PSHAa0028 PSHAa0025 650 0 0 0 0 0 199 708
PSHAa0028 PSHAa0026 610 0 0 0 0 0 0 610
PSHAa0028 PSHAa0027 822 757 0 170 0 0 0 961
PSHAa0028 PSHAa0029 944 0 0 0 0 0 114 949
PSHAa0028 PSHAa0031 699 0 0 167 87 0 171 784
PSHAa0028 PSHAa0085 152 0 0 0 0 0 0 152
PSHAa0028 PSHAa0092 0 0 167 0 0 0 0 167
PSHAa0028 PSHAa0093 64 0 0 0 0 0 449 462
PSHAa0028 PSHAa0098 0 0 0 0 0 0 566 566
PSHAa0028 PSHAa0099 0 0 0 0 0 0 449 449
PSHAa0028 PSHAa0112 349 0 0 0 0 0 0 349
PSHAa0028 PSHAa0113 0 0 0 0 0 0 575 575
PSHAa0028 PSHAa0121 0 0 0 211 0 0 0 211
PSHAa0028 PSHAa0122 185 0 0 0 0 0 0 185
PSHAa0028 PSHAa0135 340 0 0 0 0 0 0 340
PSHAa0028 PSHAa0142 0 0 156 0 0 0 0 156
PSHAa0028 PSHAa0153 0 0 152 81 0 0 0 187
PSHAa0028 PSHAa0178 64 0 0 0 0 0 449 462
PSHAa0028 PSHAa0179 183 0 0 0 0 0 0 183
PSHAa0028 PSHAa0188 120 0 0 0 81 0 0 156
PSHAa0028 PSHAa0222 71 0 0 132 0 0 0 159
PSHAa0028 PSHAa0267 0 0 0 0 0 0 194 194
PSHAa0028 PSHAa0270 0 0 0 0 0 0 167 167
PSHAa0028 PSHAa0293 242 0 0 0 0 0 0 242
PSHAa0028 PSHAa0311 0 0 163 0 0 0 0 163
PSHAa0028 PSHAa0319 335 0 0 82 0 0 0 363
PSHAa0028 PSHAa0320 74 0 284 0 0 0 0 308
PSHAa0028 PSHAa0321 142 0 0 78 0 0 0 175
PSHAa0028 PSHAa0322 142 0 0 78 0 0 0 175
PSHAa0028 PSHAa0343 349 0 0 0 0 0 0 349
PSHAa0028 PSHAa0345 299 0 0 0 0 0 0 299
PSHAa0028 PSHAa0355 0 0 507 0 0 0 0 507
PSHAa0028 PSHAa0364 68 0 0 0 0 0 166 189
PSHAa0028 PSHAa0366 0 0 0 0 0 0 177 177
PSHAa0028 PSHAa0370 0 0 0 0 0 0 177 177
PSHAa0028 PSHAa0379 321 0 0 0 0 0 0 321
PSHAa0028 PSHAa0400 0 0 152 0 0 0 0 152
PSHAa0028 PSHAa0447 186 0 0 0 0 0 0 186
PSHAa0028 PSHAa0451 0 0 242 0 0 0 0 242
PSHAa0028 PSHAa0454 296 0 0 0 0 0 0 296
PSHAa0028 PSHAa0466 346 0 0 71 0 0 0 366
PSHAa0028 PSHAa0467 152 0 0 0 0 0 0 152
PSHAa0028 PSHAa0475 0 0 0 0 0 0 404 404
PSHAa0028 PSHAa0487 0 0 0 0 0 0 171 171
PSHAa0028 PSHAa0511 157 0 0 0 0 0 197 294
PSHAa0028 PSHAa0517 0 0 0 0 0 0 155 155
PSHAa0028 PSHAa0527 699 0 0 0 0 0 0 699
PSHAa0028 PSHAa0532 0 0 0 177 0 0 0 177
PSHAa0028 PSHAa0544 0 0 0 0 0 0 465 465
PSHAa0028 PSHAa0548 139 0 0 88 0 0 0 181
PSHAa0028 PSHAa0553 0 0 0 156 0 0 0 156
PSHAa0028 PSHAa0555 0 0 157 0 0 0 0 157
PSHAa0028 PSHAa0563 0 0 199 69 0 0 0 222
PSHAa0028 PSHAa0595 179 0 0 0 0 0 0 179
PSHAa0028 PSHAa0596 238 0 0 0 0 0 0 238
PSHAa0028 PSHAa0598 0 0 193 0 0 0 0 193
PSHAa0028 PSHAa0604 256 0 0 101 0 0 0 302
PSHAa0028 PSHAa0625 256 0 0 101 0 0 0 302
PSHAa0028 PSHAa0648 116 0 0 86 0 0 0 157
PSHAa0028 PSHAa0649 183 0 0 132 0 0 0 260
PSHAa0028 PSHAa0659 301 0 0 0 0 0 88 335
PSHAa0028 PSHAa0667 0 0 159 164 0 0 0 266
PSHAa0028 PSHAa0670 66 0 197 0 0 0 0 217
PSHAa0028 PSHAa0683 169 0 0 0 0 0 0 169
PSHAa0028 PSHAa0712 64 0 182 0 0 0 0 201
PSHAa0028 PSHAa0741 0 0 209 89 0 0 0 248
PSHAa0028 PSHAa0742 0 0 161 0 0 0 0 161
PSHAa0028 PSHAa0745 0 0 0 66 0 0 138 160
PSHAa0028 PSHAa0869 0 0 0 101 0 0 169 220
PSHAa0028 PSHAa0872 0 0 165 0 83 0 0 201
PSHAa0028 PSHAa0894 0 0 156 0 0 0 0 156
PSHAa0028 PSHAa0917 114 0 301 0 0 0 0 354
PSHAa0028 PSHAa0933 0 0 259 91 0 0 65 315
PSHAa0028 PSHAa0945 0 0 0 0 0 0 263 263
PSHAa0028 PSHAa0982 699 0 198 77 0 0 147 784
PSHAa0028 PSHAa0996 89 0 155 117 0 0 0 260
PSHAa0028 PSHAa0998 186 0 0 0 0 0 0 186
PSHAa0028 PSHAa0999 120 0 0 94 0 0 0 168
PSHAa0028 PSHAa1026 143 0 0 0 0 0 186 272
PSHAa0028 PSHAa1027 0 0 0 0 0 0 167 167
PSHAa0028 PSHAa1042 0 0 173 0 0 0 0 173
PSHAa0028 PSHAa1043 0 0 155 0 0 0 0 155
PSHAa0028 PSHAa1047 0 0 240 69 0 0 0 262
PSHAa0028 PSHAa1054 327 0 0 75 0 0 0 350
PSHAa0028 PSHAa1058 699 0 0 206 0 0 170 784
PSHAa0028 PSHAa1059 699 0 0 77 0 0 147 742
PSHAa0028 PSHAa1093 238 0 0 0 0 0 0 238
PSHAa0028 PSHAa1121 0 0 158 0 0 0 0 158
PSHAa0028 PSHAa1165 0 0 216 0 0 0 0 216
PSHAa0028 PSHAa1220 0 0 398 0 0 0 0 398
PSHAa0028 PSHAa1222 143 0 0 79 0 0 88 217
PSHAa0028 PSHAa1231 64 0 174 0 0 0 0 193
PSHAa0028 PSHAa1232 0 0 170 0 0 0 0 170
PSHAa0028 PSHAa1241 0 0 0 0 0 0 177 177
PSHAa0028 PSHAa1256 556 0 0 0 0 0 0 556
PSHAa0028 PSHAa1285 191 0 186 0 0 0 0 313
PSHAa0028 PSHAa1294 422 0 0 0 0 0 0 422
PSHAa0028 PSHAa1295 0 0 192 0 0 0 0 192
PSHAa0028 PSHAa1296 349 0 0 0 0 0 0 349
PSHAa0028 PSHAa1297 191 0 0 0 0 0 0 191
PSHAa0028 PSHAa1313 159 0 0 0 0 0 0 159
PSHAa0028 PSHAa1317 297 0 198 133 0 0 0 468
PSHAa0028 PSHAa1341 508 0 0 0 0 0 0 508
PSHAa0028 PSHAa1342 152 0 0 0 0 0 0 152
PSHAa0028 PSHAa1343 0 0 260 0 0 0 0 260
PSHAa0028 PSHAa1345 0 0 179 0 0 0 0 179
PSHAa0028 PSHAa1348 344 0 0 97 0 0 165 462
PSHAa0028 PSHAa1370 0 0 0 0 0 0 169 169
PSHAa0028 PSHAa1374 142 0 0 106 0 0 0 200
PSHAa0028 PSHAa1375 142 0 0 78 0 0 0 175
PSHAa0028 PSHAa1389 71 0 678 0 0 0 0 688
PSHAa0028 PSHAa1401 0 0 0 0 0 0 171 171
PSHAa0028 PSHAa1407 0 0 0 0 0 0 191 191
PSHAa0028 PSHAa1420 0 0 216 0 0 0 0 216
PSHAa0028 PSHAa1424 0 0 219 0 0 0 0 219
PSHAa0028 PSHAa1425 0 0 0 179 0 0 0 179
PSHAa0028 PSHAa1480 191 0 0 0 0 0 0 191
PSHAa0028 PSHAa1491 0 0 156 0 0 0 0 156
PSHAa0028 PSHAa1572 660 0 0 0 0 0 0 660
PSHAa0028 PSHAa1573 699 0 0 0 0 0 0 699
PSHAa0028 PSHAa1607 71 0 218 69 0 0 0 264
PSHAa0028 PSHAa1608 0 0 157 0 0 0 0 157
PSHAa0028 PSHAa1614 0 0 244 74 0 0 64 287
PSHAa0028 PSHAa1626 0 0 439 0 0 0 0 439
PSHAa0028 PSHAa1655 0 0 0 91 0 0 107 153
PSHAa0028 PSHAa1678 68 0 0 0 0 0 166 189
PSHAa0028 PSHAa1688 152 0 0 0 0 0 0 152
PSHAa0028 PSHAa1715 0 0 170 0 0 0 0 170
PSHAa0028 PSHAa1719 160 0 188 0 0 0 0 288
PSHAa0028 PSHAa1743 238 0 0 0 0 0 0 238
PSHAa0028 PSHAa1777 205 0 0 182 0 0 0 321
PSHAa0028 PSHAa1800 301 0 0 0 0 0 88 335
PSHAa0028 PSHAa1804 227 0 0 0 0 0 0 227
PSHAa0028 PSHAa1805 68 0 172 0 0 0 0 195
PSHAa0028 PSHAa1816 172 0 161 0 0 0 0 275
PSHAa0028 PSHAa1857 94 0 0 0 260 0 0 300
PSHAa0028 PSHAa1871 0 0 218 0 0 0 0 218
PSHAa0028 PSHAa1879 0 0 503 0 0 0 0 503
PSHAa0028 PSHAa1903 71 0 197 120 0 0 0 286
PSHAa0028 PSHAa1923 0 0 395 0 0 0 0 395
PSHAa0028 PSHAa1946 71 0 0 69 0 0 251 295
PSHAa0028 PSHAa1967 242 0 0 0 0 0 0 242
PSHAa0028 PSHAa1976 0 0 163 0 0 0 0 163
PSHAa0028 PSHAa1982 0 0 151 0 0 0 0 151
PSHAa0028 PSHAa2016 71 0 161 79 0 0 0 219
PSHAa0028 PSHAa2029 0 0 257 0 0 0 0 257
PSHAa0028 PSHAa2031 0 0 480 0 0 0 0 480
PSHAa0028 PSHAa2032 0 0 388 70 0 0 0 406
PSHAa0028 PSHAa2034 0 0 153 113 0 0 0 216
PSHAa0028 PSHAa2037 191 0 0 108 0 0 0 247
PSHAa0028 PSHAa2039 183 0 0 0 0 0 0 183
PSHAa0028 PSHAa2054 0 0 153 0 0 0 0 153
PSHAa0028 PSHAa2055 0 0 253 0 0 0 0 253
PSHAa0028 PSHAa2073 71 0 206 0 0 0 0 230
PSHAa0028 PSHAa2075 143 0 0 98 0 0 178 309
PSHAa0028 PSHAa2078 0 0 157 0 0 0 0 157
PSHAa0028 PSHAa2079 0 0 509 0 0 0 0 509
PSHAa0028 PSHAa2170 0 0 0 0 0 0 183 183
PSHAa0028 PSHAa2227 0 0 162 0 0 0 0 162
PSHAa0028 PSHAa2243 143 0 0 87 0 0 90 225
PSHAa0028 PSHAa2252 179 0 0 0 0 0 0 179
PSHAa0028 PSHAa2282 0 0 0 0 0 0 161 161
PSHAa0028 PSHAa2297 0 0 295 0 0 0 0 295
PSHAa0028 PSHAa2304 98 0 581 88 0 0 149 667
PSHAa0028 PSHAa2310 0 0 190 0 0 0 0 190
PSHAa0028 PSHAa2345 215 0 0 0 0 0 63 233
PSHAa0028 PSHAa2356 215 0 0 0 0 0 63 233
PSHAa0028 PSHAa2361 215 0 0 0 0 0 63 233
PSHAa0028 PSHAa2364 143 0 0 115 0 0 0 209
PSHAa0028 PSHAa2365 0 0 313 131 0 0 0 377
PSHAa0028 PSHAa2374 0 0 0 0 0 0 175 175
PSHAa0028 PSHAa2376 699 0 0 0 0 0 224 756
PSHAa0028 PSHAa2379 143 0 182 0 0 0 0 269
PSHAa0028 PSHAa2391 120 0 0 0 81 0 0 156
PSHAa0028 PSHAa2443 101 0 0 0 0 0 166 218
PSHAa0028 PSHAa2499 0 0 206 0 0 0 0 206
PSHAa0028 PSHAa2501 0 0 167 0 0 0 0 167
PSHAa0028 PSHAa2502 0 0 234 0 0 0 0 234
PSHAa0028 PSHAa2503 0 0 307 0 0 0 0 307
PSHAa0028 PSHAa2504 65 0 191 0 0 0 0 211
PSHAa0028 PSHAa2506 69 0 621 0 0 0 0 632
PSHAa0028 PSHAa2507 363 0 0 0 0 0 0 363
PSHAa0028 PSHAa2508 0 0 397 0 0 0 0 397
PSHAa0028 PSHAa2509 71 0 284 0 0 0 0 306
PSHAa0028 PSHAa2510 0 0 193 0 0 0 0 193
PSHAa0028 PSHAa2512 0 0 0 0 0 0 190 190
PSHAa0028 PSHAa2521 238 0 0 0 0 0 233 390
PSHAa0028 PSHAa2538 191 0 270 0 0 0 0 384
PSHAa0028 PSHAa2556 64 0 238 0 0 0 0 256
PSHAa0028 PSHAa2566 0 0 152 0 0 0 0 152
PSHAa0028 PSHAa2599 0 0 199 0 0 0 0 199
PSHAa0028 PSHAa2600 0 0 259 0 0 0 0 259
PSHAa0028 PSHAa2604 0 0 0 0 0 0 398 398
PSHAa0028 PSHAa2608 0 0 251 0 0 0 0 251
PSHAa0028 PSHAa2609 0 0 0 102 0 0 170 222
PSHAa0028 PSHAa2635 108 0 239 199 0 0 197 504
PSHAa0028 PSHAa2644 0 0 495 96 0 0 0 523
PSHAa0028 PSHAa2648 71 0 0 0 0 0 169 194
PSHAa0028 PSHAa2654 0 0 0 93 0 0 134 180
PSHAa0028 PSHAa2657 0 0 641 67 0 0 0 650
PSHAa0028 PSHAa2661 0 0 332 74 0 0 64 370
PSHAa0028 PSHAa2673 0 0 173 0 0 0 197 307
PSHAa0028 PSHAa2678 171 0 0 0 0 0 0 171
PSHAa0028 PSHAa2680 0 0 150 0 0 0 0 150
PSHAa0028 PSHAa2681 0 0 183 0 0 0 0 183
PSHAa0028 PSHAa2708 325 0 0 0 0 0 0 325
PSHAa0028 PSHAa2726 699 0 0 0 0 0 0 699
PSHAa0028 PSHAa2762 185 0 0 0 0 0 0 185
PSHAa0028 PSHAa2794 0 0 0 0 0 0 165 165
PSHAa0028 PSHAa2813 0 0 172 69 72 0 0 222
PSHAa0028 PSHAa2819 0 0 253 76 0 0 0 280
PSHAa0028 PSHAa2827 0 0 359 0 0 0 0 359
PSHAa0028 PSHAa2857 71 0 216 0 0 0 0 240
PSHAa0028 PSHAa2879 0 0 162 0 0 0 0 162
PSHAa0028 PSHAa2913 205 0 218 0 0 0 0 351
PSHAa0028 PSHAa2914 71 0 261 0 0 0 0 284
PSHAa0028 PSHAa2926 0 0 212 0 0 0 0 212
PSHAa0028 PSHAa2928 0 0 170 0 0 0 0 170
PSHAa0028 PSHAa2933 301 0 175 0 0 0 88 428
PSHAa0028 PSHAa2986 0 0 173 0 0 0 0 173
PSHAa0028 PSHAa2989 0 0 166 0 0 0 0 166
PSHAa0028 PSHAa2994 0 0 354 0 0 0 0 354
PSHAa0028 PSHAa3006 154 0 0 0 0 0 0 154
PSHAa0028 PSHAa3007 280 0 191 0 0 0 0 392
PSHAa0028 PSHAa3008 337 0 0 0 0 0 0 337
PSHAa0028 PSHAa3009 340 0 0 0 0 0 0 340
PSHAa0028 PSHAa3010 343 0 0 0 0 0 0 343
PSHAa0028 PSHAa3011 345 0 0 0 0 0 0 345
PSHAa0028 PSHAa3012 347 0 0 0 0 0 0 347
PSHAa0028 PSHAa3013 347 0 0 0 0 0 0 347
PSHAa0028 PSHAa3014 675 0 0 0 0 0 119 701
PSHAa0028 PSHAa3019 0 0 0 107 0 0 116 176
PSHAa0028 PSHAa3021 71 0 0 97 0 0 251 316
PSHAa0028 PSHAb0038 0 0 0 0 0 0 155 155
PSHAa0028 PSHAb0054 0 0 0 0 279 0 0 279
PSHAa0028 PSHAb0060 0 0 0 0 0 0 169 169
PSHAa0028 PSHAb0096 0 0 0 0 279 0 0 279
PSHAa0028 PSHAb0134 0 0 0 205 0 0 0 205
PSHAa0028 PSHAb0227 0 0 262 0 0 0 0 262
PSHAa0028 PSHAb0242 242 0 0 0 0 0 0 242
PSHAa0028 PSHAb0252 0 0 0 151 0 0 0 151
PSHAa0028 PSHAb0294 699 0 0 110 0 0 123 744
PSHAa0028 PSHAb0303 69 0 0 0 0 0 141 166
PSHAa0028 PSHAb0316 0 0 0 0 216 0 0 216
PSHAa0028 PSHAb0377 699 0 0 0 0 0 0 699
PSHAa0028 PSHAb0402 120 0 0 0 81 0 0 156
PSHAa0028 PSHAb0428 0 0 159 0 0 0 139 244
PSHAa0028 PSHAb0436 152 0 0 0 0 0 0 152
PSHAa0028 PSHAb0444 120 0 0 0 81 0 0 156
PSHAa0028 PSHAb0498 71 0 210 78 0 0 458 584
PSHAa0028 PSHAb0556 242 0 0 0 0 0 0 242
PSHAa0029 PSHAa0003 0 0 162 0 0 0 0 162
PSHAa0029 PSHAa0004 0 0 0 0 0 0 345 345
PSHAa0029 PSHAa0006 0 0 0 74 0 0 196 223
PSHAa0029 PSHAa0020 228 0 0 0 0 0 0 228
PSHAa0029 PSHAa0021 324 0 0 0 0 0 0 324
PSHAa0029 PSHAa0022 344 0 0 0 0 0 0 344
PSHAa0029 PSHAa0023 373 0 0 92 0 0 0 407
PSHAa0029 PSHAa0024 406 0 0 0 0 0 0 406
PSHAa0029 PSHAa0025 499 0 0 0 0 0 0 499
PSHAa0029 PSHAa0026 537 0 0 0 0 0 0 537
PSHAa0029 PSHAa0027 798 0 0 0 0 0 0 798
PSHAa0029 PSHAa0028 944 0 0 0 0 0 114 949
PSHAa0029 PSHAa0031 387 0 0 0 0 0 180 475
PSHAa0029 PSHAa0048 0 0 0 0 256 0 169 355
PSHAa0029 PSHAa0098 325 0 0 267 0 0 398 676
PSHAa0029 PSHAa0099 0 0 0 0 0 0 224 224
PSHAa0029 PSHAa0113 0 0 0 0 238 0 63 255
PSHAa0029 PSHAa0147 0 0 0 0 0 0 192 192
PSHAa0029 PSHAa0159 0 0 0 0 0 0 181 181
PSHAa0029 PSHAa0190 0 0 0 0 0 0 173 173
PSHAa0029 PSHAa0194 0 0 0 0 0 0 183 183
PSHAa0029 PSHAa0213 0 0 0 0 0 0 173 173
PSHAa0029 PSHAa0222 0 0 0 0 0 0 165 165
PSHAa0029 PSHAa0223 0 0 0 0 0 0 167 167
PSHAa0029 PSHAa0226 0 0 0 0 167 0 0 167
PSHAa0029 PSHAa0248 0 0 0 0 238 0 63 255
PSHAa0029 PSHAa0249 0 0 0 0 238 0 63 255
PSHAa0029 PSHAa0308 0 0 163 0 0 0 0 163
PSHAa0029 PSHAa0311 0 0 0 0 0 0 167 167
PSHAa0029 PSHAa0321 0 0 0 0 0 0 179 179
PSHAa0029 PSHAa0322 0 0 0 0 0 0 181 181
PSHAa0029 PSHAa0343 607 0 0 80 0 0 0 622
PSHAa0029 PSHAa0345 290 0 0 0 0 0 0 290
PSHAa0029 PSHAa0346 161 0 0 0 0 0 0 161
PSHAa0029 PSHAa0347 159 0 0 0 0 0 0 159
PSHAa0029 PSHAa0369 0 0 152 0 0 0 137 236
PSHAa0029 PSHAa0371 459 0 0 0 0 0 0 459
PSHAa0029 PSHAa0468 0 0 166 0 0 0 0 166
PSHAa0029 PSHAa0474 0 0 0 378 0 0 83 405
PSHAa0029 PSHAa0483 0 0 0 0 0 0 171 171
PSHAa0029 PSHAa0499 159 0 0 0 0 0 0 159
PSHAa0029 PSHAa0533 0 0 0 0 0 0 163 163
PSHAa0029 PSHAa0562 0 0 308 66 0 0 0 326
PSHAa0029 PSHAa0563 0 0 384 81 0 0 150 476
PSHAa0029 PSHAa0564 0 0 347 81 0 0 179 464
PSHAa0029 PSHAa0648 0 0 0 101 0 0 118 173
PSHAa0029 PSHAa0649 64 0 0 133 0 0 125 227
PSHAa0029 PSHAa0655 0 0 0 0 0 0 167 167
PSHAa0029 PSHAa0670 0 0 0 72 0 0 169 195
PSHAa0029 PSHAa0730 0 0 0 0 0 0 165 165
PSHAa0029 PSHAa0732 0 0 0 0 0 0 190 190
PSHAa0029 PSHAa0749 0 0 0 0 0 0 169 169
PSHAa0029 PSHAa0777 0 0 153 0 0 0 0 153
PSHAa0029 PSHAa0792 0 0 173 0 0 0 0 173
PSHAa0029 PSHAa0794 0 0 226 0 0 0 0 226
PSHAa0029 PSHAa0811 0 0 192 0 0 0 0 192
PSHAa0029 PSHAa0822 0 0 0 0 0 0 169 169
PSHAa0029 PSHAa0823 0 0 0 0 0 0 169 169
PSHAa0029 PSHAa0824 0 0 0 0 0 0 216 216
PSHAa0029 PSHAa0826 0 0 0 0 0 0 198 198
PSHAa0029 PSHAa0827 0 0 0 0 0 0 171 171
PSHAa0029 PSHAa0828 0 0 0 0 238 0 171 341
PSHAa0029 PSHAa0838 0 0 0 0 0 0 171 171
PSHAa0029 PSHAa0839 0 0 0 130 257 0 161 410
PSHAa0029 PSHAa0873 0 0 0 134 0 0 167 247
PSHAa0029 PSHAa0892 0 0 0 0 202 0 0 202
PSHAa0029 PSHAa0896 0 0 0 0 189 0 0 189
PSHAa0029 PSHAa0931 0 0 0 0 0 0 173 173
PSHAa0029 PSHAa0933 0 0 0 0 0 0 163 163
PSHAa0029 PSHAa0969 0 0 0 378 0 0 83 405
PSHAa0029 PSHAa1026 269 0 0 0 0 0 0 269
PSHAa0029 PSHAa1027 293 0 0 105 0 0 0 340
PSHAa0029 PSHAa1028 336 0 0 0 0 0 0 336
PSHAa0029 PSHAa1047 0 0 282 81 0 0 179 410
PSHAa0029 PSHAa1057 242 0 0 0 0 0 170 343
PSHAa0029 PSHAa1059 0 0 0 0 0 0 179 179
PSHAa0029 PSHAa1066 0 0 157 0 0 0 0 157
PSHAa0029 PSHAa1122 0 0 0 199 0 0 0 199
PSHAa0029 PSHAa1132 0 0 152 0 0 0 0 152
PSHAa0029 PSHAa1134 0 0 238 0 0 0 0 238
PSHAa0029 PSHAa1140 0 0 0 231 0 0 0 231
PSHAa0029 PSHAa1143 0 0 222 0 0 0 0 222
PSHAa0029 PSHAa1170 0 0 207 0 0 0 0 207
PSHAa0029 PSHAa1203 0 0 0 0 0 0 183 183
PSHAa0029 PSHAa1216 0 0 150 72 0 0 0 177
PSHAa0029 PSHAa1227 0 0 0 79 0 0 121 155
PSHAa0029 PSHAa1228 0 0 0 110 73 0 113 204
PSHAa0029 PSHAa1242 0 0 173 0 0 0 0 173
PSHAa0029 PSHAa1250 0 0 0 0 0 0 163 163
PSHAa0029 PSHAa1295 349 0 0 0 0 0 0 349
PSHAa0029 PSHAa1317 0 0 0 126 257 0 0 322
PSHAa0029 PSHAa1318 158 0 0 91 0 0 0 201
PSHAa0029 PSHAa1348 271 0 0 0 0 0 0 271
PSHAa0029 PSHAa1369 0 0 0 0 245 0 0 245
PSHAa0029 PSHAa1370 241 0 0 0 0 0 0 241
PSHAa0029 PSHAa1389 0 0 0 0 0 0 183 183
PSHAa0029 PSHAa1394 0 0 0 0 189 0 0 189
PSHAa0029 PSHAa1396 0 0 0 124 0 0 166 238
PSHAa0029 PSHAa1420 0 0 182 97 0 0 244 392
PSHAa0029 PSHAa1477 0 0 0 0 0 0 161 161
PSHAa0029 PSHAa1480 0 0 176 0 0 0 0 176
PSHAa0029 PSHAa1573 191 0 0 0 0 0 0 191
PSHAa0029 PSHAa1607 0 0 153 0 0 0 0 153
PSHAa0029 PSHAa1608 67 0 0 129 0 0 82 188
PSHAa0029 PSHAa1645 0 0 0 0 0 0 169 169
PSHAa0029 PSHAa1646 0 0 0 0 72 0 139 166
PSHAa0029 PSHAa1705 0 0 0 0 0 0 165 165
PSHAa0029 PSHAa1723 0 0 0 258 0 0 0 258
PSHAa0029 PSHAa1773 0 0 0 0 0 0 238 238
PSHAa0029 PSHAa1831 0 0 0 199 0 0 0 199
PSHAa0029 PSHAa1842 0 0 0 0 0 0 169 169
PSHAa0029 PSHAa1843 0 0 0 0 0 0 191 191
PSHAa0029 PSHAa1845 0 0 0 0 0 0 194 194
PSHAa0029 PSHAa1850 0 0 0 0 0 0 889 889
PSHAa0029 PSHAa1871 0 0 0 0 0 0 165 165
PSHAa0029 PSHAa1893 0 0 0 0 0 0 169 169
PSHAa0029 PSHAa1903 0 0 0 185 257 0 0 368
PSHAa0029 PSHAa1914 0 0 0 0 0 0 229 229
PSHAa0029 PSHAa2016 0 0 175 0 0 0 0 175
PSHAa0029 PSHAa2018 0 0 0 0 0 0 171 171
PSHAa0029 PSHAa2031 0 0 0 65 0 0 149 170
PSHAa0029 PSHAa2033 0 0 0 169 0 0 0 169
PSHAa0029 PSHAa2063 0 0 0 226 0 0 0 226
PSHAa0029 PSHAa2075 0 0 0 0 0 0 188 188
PSHAa0029 PSHAa2117 0 0 155 0 0 0 0 155
PSHAa0029 PSHAa2132 0 0 0 0 189 0 0 189
PSHAa0029 PSHAa2134 0 0 0 0 189 0 0 189
PSHAa0029 PSHAa2176 0 0 0 0 167 0 146 258
PSHAa0029 PSHAa2200 0 0 160 77 0 0 0 191
PSHAa0029 PSHAa2226 0 0 186 66 0 0 0 207
PSHAa0029 PSHAa2227 0 0 164 0 0 0 401 477
PSHAa0029 PSHAa2253 118 0 182 0 0 0 0 247
PSHAa0029 PSHAa2254 0 0 0 0 74 0 122 152
PSHAa0029 PSHAa2255 143 0 0 262 0 0 395 583
PSHAa0029 PSHAa2258 0 0 0 0 0 0 169 169
PSHAa0029 PSHAa2316 67 0 0 129 0 0 82 188
PSHAa0029 PSHAa2319 0 0 0 0 245 0 0 245
PSHAa0029 PSHAa2330 0 0 159 0 0 0 0 159
PSHAa0029 PSHAa2345 165 0 0 0 0 0 0 165
PSHAa0029 PSHAa2356 165 0 0 0 0 0 0 165
PSHAa0029 PSHAa2361 165 0 0 0 0 0 0 165
PSHAa0029 PSHAa2377 0 0 159 0 0 0 0 159
PSHAa0029 PSHAa2379 0 0 0 0 0 0 163 163
PSHAa0029 PSHAa2425 0 0 0 91 597 0 0 618
PSHAa0029 PSHAa2528 290 0 0 0 0 0 0 290
PSHAa0029 PSHAa2529 299 0 0 0 0 0 0 299
PSHAa0029 PSHAa2530 284 0 0 91 0 0 0 321
PSHAa0029 PSHAa2534 0 0 166 0 0 0 0 166
PSHAa0029 PSHAa2551 0 0 0 0 0 0 252 252
PSHAa0029 PSHAa2552 0 0 154 0 0 0 0 154
PSHAa0029 PSHAa2572 0 0 0 0 0 0 173 173
PSHAa0029 PSHAa2587 0 0 0 0 0 0 226 226
PSHAa0029 PSHAa2599 0 0 373 0 0 0 0 373
PSHAa0029 PSHAa2609 0 0 0 0 0 0 200 200
PSHAa0029 PSHAa2667 0 0 0 0 167 0 146 258
PSHAa0029 PSHAa2673 0 0 161 0 0 0 0 161
PSHAa0029 PSHAa2678 161 0 0 0 0 0 0 161
PSHAa0029 PSHAa2679 216 0 0 0 0 0 0 216
PSHAa0029 PSHAa2707 0 0 0 0 0 0 388 388
PSHAa0029 PSHAa2714 0 0 0 0 0 0 171 171
PSHAa0029 PSHAa2722 0 0 0 0 0 0 163 163
PSHAa0029 PSHAa2725 0 0 0 0 0 0 183 183
PSHAa0029 PSHAa2743 0 0 0 0 0 0 181 181
PSHAa0029 PSHAa2749 0 0 0 0 0 0 191 191
PSHAa0029 PSHAa2787 0 0 151 82 0 0 0 187
PSHAa0029 PSHAa2809 0 0 0 78 0 0 171 202
PSHAa0029 PSHAa2813 0 0 0 193 0 0 0 193
PSHAa0029 PSHAa2814 0 0 0 175 0 0 0 175
PSHAa0029 PSHAa2817 0 0 355 0 0 0 0 355
PSHAa0029 PSHAa2858 0 0 158 0 0 0 0 158
PSHAa0029 PSHAa2864 0 0 0 103 0 0 144 199
PSHAa0029 PSHAa2865 0 0 169 0 0 0 401 480
PSHAa0029 PSHAa2872 0 0 0 0 0 0 189 189
PSHAa0029 PSHAa2873 0 0 0 0 0 0 269 269
PSHAa0029 PSHAa2883 0 0 0 0 0 0 169 169
PSHAa0029 PSHAa2899 515 0 251 617 0 959 401 996
PSHAa0029 PSHAa2935 348 0 0 112 0 0 150 464
PSHAa0029 PSHAa2940 0 0 166 0 167 0 0 275
PSHAa0029 PSHAa3014 0 0 0 0 0 0 169 169
PSHAa0029 PSHAb0031 0 0 176 0 0 0 0 176
PSHAa0029 PSHAb0060 241 0 0 0 0 0 0 241
PSHAa0029 PSHAb0067 0 0 152 0 0 0 0 152
PSHAa0029 PSHAb0073 0 0 177 0 0 0 0 177
PSHAa0029 PSHAb0112 143 0 537 157 0 0 401 772
PSHAa0029 PSHAb0119 0 0 0 0 0 0 173 173
PSHAa0029 PSHAb0163 0 0 0 0 238 0 63 255
PSHAa0029 PSHAb0209 0 0 160 0 0 0 0 160
PSHAa0029 PSHAb0257 0 0 0 0 210 0 0 210
PSHAa0029 PSHAb0265 0 0 0 130 257 0 161 410
PSHAa0029 PSHAb0307 0 0 0 0 0 0 890 890
PSHAa0029 PSHAb0357 0 0 0 0 167 0 280 374
PSHAa0029 PSHAb0413 0 0 0 0 0 0 183 183
PSHAa0029 PSHAb0428 0 0 0 0 0 0 183 183
PSHAa0029 PSHAb0446 0 0 0 70 0 0 138 164
PSHAa0029 PSHAb0453 0 0 178 77 0 0 0 208
PSHAa0029 PSHAb0471 0 0 272 0 0 0 0 272
PSHAa0029 PSHAb0502 0 0 0 0 189 0 0 189
PSHAa0029 PSHAb0516 355 0 0 0 0 0 0 355
PSHAa0029 PSHAb0537 0 0 0 0 0 0 159 159
PSHAa0029 PSHAb0551 0 0 0 0 0 0 173 173
PSHAa0030 PSHAa0031 670 0 0 0 0 0 0 670
PSHAa0030 PSHAa0032 652 0 0 0 0 0 0 652
PSHAa0030 PSHAa0065 0 0 195 0 0 0 0 195
PSHAa0030 PSHAa0095 0 0 169 0 0 0 0 169
PSHAa0030 PSHAa0267 0 0 0 183 0 0 0 183
PSHAa0030 PSHAa0334 0 0 152 0 0 0 0 152
PSHAa0030 PSHAa0336 0 0 166 0 0 0 0 166
PSHAa0030 PSHAa0358 382 0 0 0 0 0 0 382
PSHAa0030 PSHAa0373 0 0 160 0 0 0 0 160
PSHAa0030 PSHAa0396 382 0 0 0 0 0 0 382
PSHAa0030 PSHAa0455 347 0 0 0 0 0 0 347
PSHAa0030 PSHAa0457 493 0 0 0 0 0 0 493
PSHAa0030 PSHAa0458 0 0 0 0 0 0 525 525
PSHAa0030 PSHAa0471 0 0 230 0 0 0 0 230
PSHAa0030 PSHAa0488 0 0 160 0 0 0 0 160
PSHAa0030 PSHAa0507 0 0 250 0 0 0 0 250
PSHAa0030 PSHAa0589 0 0 159 0 0 0 0 159
PSHAa0030 PSHAa0714 382 0 0 0 0 0 0 382
PSHAa0030 PSHAa0796 0 0 287 0 0 0 0 287
PSHAa0030 PSHAa0797 0 0 213 0 0 0 0 213
PSHAa0030 PSHAa0820 0 0 153 0 0 0 0 153
PSHAa0030 PSHAa0844 0 0 188 0 0 0 0 188
PSHAa0030 PSHAa0857 0 0 192 0 0 0 0 192
PSHAa0030 PSHAa0948 382 0 0 0 0 0 0 382
PSHAa0030 PSHAa1088 0 0 159 0 0 0 0 159
PSHAa0030 PSHAa1126 0 0 161 0 0 0 0 161
PSHAa0030 PSHAa1232 0 0 154 0 0 0 0 154
PSHAa0030 PSHAa1238 0 0 161 0 0 0 0 161
PSHAa0030 PSHAa1268 0 0 197 91 0 0 95 281
PSHAa0030 PSHAa1280 0 0 204 0 0 0 0 204
PSHAa0030 PSHAa1296 0 0 164 0 0 0 0 164
PSHAa0030 PSHAa1332 0 0 372 0 0 0 0 372
PSHAa0030 PSHAa1351 230 0 0 0 0 0 0 230
PSHAa0030 PSHAa1357 230 0 0 0 0 0 0 230
PSHAa0030 PSHAa1435 0 0 163 0 0 0 0 163
PSHAa0030 PSHAa1575 0 0 160 0 0 0 0 160
PSHAa0030 PSHAa1627 0 0 399 0 0 0 0 399
PSHAa0030 PSHAa1663 0 0 220 0 0 0 0 220
PSHAa0030 PSHAa1676 183 0 0 0 0 0 0 183
PSHAa0030 PSHAa1739 0 0 186 0 0 0 0 186
PSHAa0030 PSHAa1747 96 0 0 186 0 0 0 232
PSHAa0030 PSHAa1755 0 0 187 0 0 0 0 187
PSHAa0030 PSHAa1837 0 0 156 0 0 0 0 156
PSHAa0030 PSHAa1878 191 0 0 0 0 0 0 191
PSHAa0030 PSHAa1940 0 0 200 0 0 0 0 200
PSHAa0030 PSHAa1996 0 0 309 0 0 0 0 309
PSHAa0030 PSHAa2140 0 0 171 0 0 0 106 227
PSHAa0030 PSHAa2166 0 0 181 0 0 0 0 181
PSHAa0030 PSHAa2206 0 0 163 0 0 0 0 163
PSHAa0030 PSHAa2217 0 0 228 0 0 0 128 347
PSHAa0030 PSHAa2271 0 0 183 0 0 0 0 183
PSHAa0030 PSHAa2307 0 0 164 0 0 0 0 164
PSHAa0030 PSHAa2314 0 0 237 0 0 0 0 237
PSHAa0030 PSHAa2419 163 0 0 0 0 0 0 163
PSHAa0030 PSHAa2445 382 0 0 0 0 0 0 382
PSHAa0030 PSHAa2484 0 0 152 0 0 0 0 152
PSHAa0030 PSHAa2489 0 0 150 0 0 0 0 150
PSHAa0030 PSHAa2492 183 0 0 0 0 0 0 183
PSHAa0030 PSHAa2505 0 0 155 0 0 0 0 155
PSHAa0030 PSHAa2520 382 0 0 0 0 0 0 382
PSHAa0030 PSHAa2557 382 0 0 0 0 0 0 382
PSHAa0030 PSHAa2632 0 0 151 0 0 0 0 151
PSHAa0030 PSHAa2672 163 0 0 0 0 0 0 163
PSHAa0030 PSHAa2706 0 0 161 0 0 0 0 161
PSHAa0030 PSHAa2844 382 0 0 0 0 0 0 382
PSHAa0030 PSHAa2880 136 0 223 348 0 0 184 595
PSHAa0030 PSHAa2899 0 0 0 0 0 0 197 197
PSHAa0030 PSHAa2915 183 0 0 0 0 0 0 183
PSHAa0030 PSHAa2951 0 0 159 0 0 0 0 159
PSHAa0030 PSHAa2964 0 0 150 0 0 0 0 150
PSHAa0030 PSHAb0009 0 0 183 0 0 0 0 183
PSHAa0030 PSHAb0065 0 0 177 0 0 0 0 177
PSHAa0030 PSHAb0105 0 0 161 0 0 0 0 161
PSHAa0030 PSHAb0176 382 0 0 0 0 0 0 382
PSHAa0030 PSHAb0219 64 0 170 0 0 0 0 189
PSHAa0030 PSHAb0274 0 0 150 0 0 0 0 150
PSHAa0030 PSHAb0297 0 0 177 0 0 0 0 177
PSHAa0030 PSHAb0306 0 0 461 0 0 0 0 461
PSHAa0030 PSHAb0307 0 0 352 0 0 0 0 352
PSHAa0030 PSHAb0309 143 0 0 0 0 0 116 210
PSHAa0030 PSHAb0348 0 0 412 0 0 0 0 412
PSHAa0030 PSHAb0435 0 0 155 0 0 0 0 155
PSHAa0030 PSHAb0460 0 0 154 0 0 0 0 154
PSHAa0030 PSHAb0500 0 0 163 0 0 0 0 163
PSHAa0031 PSHAa0004 0 0 0 0 88 0 571 592
PSHAa0031 PSHAa0010 0 0 0 0 0 0 177 177
PSHAa0031 PSHAa0014 181 0 0 0 0 0 0 181
PSHAa0031 PSHAa0022 226 0 0 0 0 0 0 226
PSHAa0031 PSHAa0023 241 0 0 0 0 0 0 241
PSHAa0031 PSHAa0024 156 0 0 0 0 0 0 156
PSHAa0031 PSHAa0025 325 0 0 0 0 0 0 325
PSHAa0031 PSHAa0026 187 0 0 0 0 0 0 187
PSHAa0031 PSHAa0027 184 0 0 88 0 0 0 223
PSHAa0031 PSHAa0028 699 0 0 167 87 0 171 784
PSHAa0031 PSHAa0029 387 0 0 0 0 0 180 475
PSHAa0031 PSHAa0030 670 0 0 0 0 0 0 670
PSHAa0031 PSHAa0032 863 0 0 0 0 0 0 863
PSHAa0031 PSHAa0048 0 0 0 0 0 0 552 552
PSHAa0031 PSHAa0055 0 0 169 0 0 0 0 169
PSHAa0031 PSHAa0092 0 0 0 0 0 0 279 279
PSHAa0031 PSHAa0093 0 0 0 0 0 0 181 181
PSHAa0031 PSHAa0099 0 0 176 0 0 0 0 176
PSHAa0031 PSHAa0113 0 0 165 0 0 0 0 165
PSHAa0031 PSHAa0166 98 0 0 0 0 0 225 271
PSHAa0031 PSHAa0178 0 0 0 0 0 0 181 181
PSHAa0031 PSHAa0179 0 0 0 0 0 0 183 183
PSHAa0031 PSHAa0180 91 0 0 0 0 0 106 152
PSHAa0031 PSHAa0192 170 0 664 0 121 0 129 757
PSHAa0031 PSHAa0194 77 0 0 0 0 0 171 202
PSHAa0031 PSHAa0210 0 0 0 0 0 0 165 165
PSHAa0031 PSHAa0217 0 0 0 204 0 0 0 204
PSHAa0031 PSHAa0222 0 0 0 0 87 0 179 218
PSHAa0031 PSHAa0224 0 0 0 0 0 0 340 340
PSHAa0031 PSHAa0233 349 0 0 0 0 0 0 349
PSHAa0031 PSHAa0234 334 0 0 0 0 0 0 334
PSHAa0031 PSHAa0259 0 0 0 0 202 0 176 314
PSHAa0031 PSHAa0264 699 0 239 0 0 900 783 994
PSHAa0031 PSHAa0265 71 0 179 0 88 0 108 296
PSHAa0031 PSHAa0266 78 0 0 87 88 0 0 165
PSHAa0031 PSHAa0267 118 0 150 0 0 0 0 218
PSHAa0031 PSHAa0268 0 0 173 0 0 0 0 173
PSHAa0031 PSHAa0269 67 0 0 0 0 0 815 820
PSHAa0031 PSHAa0279 0 0 0 0 165 0 65 185
PSHAa0031 PSHAa0280 0 0 0 0 0 0 238 238
PSHAa0031 PSHAa0293 0 0 0 75 0 0 190 218
PSHAa0031 PSHAa0345 67 0 0 0 0 0 168 190
PSHAa0031 PSHAa0349 0 0 0 0 0 0 186 186
PSHAa0031 PSHAa0350 0 0 0 0 0 0 414 414
PSHAa0031 PSHAa0366 0 0 0 0 0 0 173 173
PSHAa0031 PSHAa0370 0 0 0 90 0 0 171 213
PSHAa0031 PSHAa0378 349 0 0 0 0 0 0 349
PSHAa0031 PSHAa0379 699 0 0 0 0 0 173 740
PSHAa0031 PSHAa0380 699 0 0 0 0 0 0 699
PSHAa0031 PSHAa0381 334 0 0 0 0 0 0 334
PSHAa0031 PSHAa0391 0 0 0 0 0 0 171 171
PSHAa0031 PSHAa0393 0 0 0 69 0 0 140 165
PSHAa0031 PSHAa0445 0 0 0 81 0 0 128 164
PSHAa0031 PSHAa0454 240 0 0 0 0 0 0 240
PSHAa0031 PSHAa0474 343 0 0 0 0 0 0 343
PSHAa0031 PSHAa0485 113 0 0 0 0 0 97 164
PSHAa0031 PSHAa0516 104 0 0 0 0 0 115 173
PSHAa0031 PSHAa0517 113 0 0 0 0 0 184 245
PSHAa0031 PSHAa0518 235 0 0 0 0 0 0 235
PSHAa0031 PSHAa0528 295 0 0 0 0 0 0 295
PSHAa0031 PSHAa0532 699 0 0 90 616 0 0 885
PSHAa0031 PSHAa0533 0 0 0 131 84 0 0 169
PSHAa0031 PSHAa0554 71 0 0 0 0 0 169 194
PSHAa0031 PSHAa0577 0 0 184 0 0 0 0 184
PSHAa0031 PSHAa0578 0 0 152 0 0 0 0 152
PSHAa0031 PSHAa0589 699 0 0 0 0 0 64 706
PSHAa0031 PSHAa0594 75 0 0 0 0 0 130 160
PSHAa0031 PSHAa0598 0 0 151 0 0 0 0 151
PSHAa0031 PSHAa0602 0 0 0 0 0 0 186 186
PSHAa0031 PSHAa0625 71 0 173 0 0 0 0 198
PSHAa0031 PSHAa0633 0 0 0 0 165 0 167 274
PSHAa0031 PSHAa0635 0 0 0 90 80 0 170 244
PSHAa0031 PSHAa0645 70 0 174 0 0 0 135 277
PSHAa0031 PSHAa0647 230 0 0 131 0 0 0 302
PSHAa0031 PSHAa0648 0 0 0 0 74 0 159 187
PSHAa0031 PSHAa0649 71 0 0 0 0 0 820 825
PSHAa0031 PSHAa0656 141 0 0 113 0 0 184 323
PSHAa0031 PSHAa0667 240 0 0 0 0 0 193 360
PSHAa0031 PSHAa0670 64 0 0 0 729 0 169 770
PSHAa0031 PSHAa0671 90 0 0 0 164 0 197 335
PSHAa0031 PSHAa0691 0 0 0 0 0 0 199 199
PSHAa0031 PSHAa0692 0 0 0 0 75 0 571 586
PSHAa0031 PSHAa0694 0 0 0 0 421 0 411 644
PSHAa0031 PSHAa0698 0 0 0 0 0 0 605 605
PSHAa0031 PSHAa0712 161 0 0 0 0 0 0 161
PSHAa0031 PSHAa0713 63 0 168 0 0 0 0 187
PSHAa0031 PSHAa0730 0 0 0 97 0 0 196 242
PSHAa0031 PSHAa0731 107 0 0 0 0 0 168 225
PSHAa0031 PSHAa0741 0 0 0 0 0 0 451 451
PSHAa0031 PSHAa0749 0 0 0 0 0 0 169 169
PSHAa0031 PSHAa0849 0 0 0 0 0 0 204 204
PSHAa0031 PSHAa0868 342 0 0 0 0 0 0 342
PSHAa0031 PSHAa0870 0 0 0 0 0 0 214 214
PSHAa0031 PSHAa0872 118 0 0 0 0 0 129 198
PSHAa0031 PSHAa0873 141 0 0 0 0 0 253 330
PSHAa0031 PSHAa0878 0 0 0 0 323 0 0 323
PSHAa0031 PSHAa0880 87 0 0 0 317 0 0 349
PSHAa0031 PSHAa0892 143 0 0 0 317 0 0 389
PSHAa0031 PSHAa0908 0 0 0 0 0 0 177 177
PSHAa0031 PSHAa0917 223 0 0 0 0 0 0 223
PSHAa0031 PSHAa0933 0 0 0 0 0 0 188 188
PSHAa0031 PSHAa0949 729 0 0 0 82 0 266 801
PSHAa0031 PSHAa0950 729 0 190 0 82 0 445 873
PSHAa0031 PSHAa0956 0 0 0 65 73 0 195 241
PSHAa0031 PSHAa0966 0 0 0 0 0 0 177 177
PSHAa0031 PSHAa0969 343 0 0 0 0 0 0 343
PSHAa0031 PSHAa0983 699 0 683 173 88 0 737 977
PSHAa0031 PSHAa0999 0 0 0 0 0 0 151 151
PSHAa0031 PSHAa1025 0 0 0 0 0 0 167 167
PSHAa0031 PSHAa1027 347 0 0 0 0 0 0 347
PSHAa0031 PSHAa1028 349 0 0 0 0 0 141 416
PSHAa0031 PSHAa1029 101 0 168 0 0 0 65 239
PSHAa0031 PSHAa1031 69 0 0 0 0 0 181 204
PSHAa0031 PSHAa1045 317 0 0 0 0 0 0 317
PSHAa0031 PSHAa1051 0 0 0 0 204 0 0 204
PSHAa0031 PSHAa1054 0 0 0 126 0 0 69 151
PSHAa0031 PSHAa1058 98 0 0 64 80 0 0 155
PSHAa0031 PSHAa1093 0 0 172 0 0 0 0 172
PSHAa0031 PSHAa1140 0 0 0 0 704 0 64 711
PSHAa0031 PSHAa1148 0 0 159 0 0 0 0 159
PSHAa0031 PSHAa1160 0 0 170 0 0 0 0 170
PSHAa0031 PSHAa1165 337 0 642 85 0 0 398 851
PSHAa0031 PSHAa1167 0 0 0 0 570 0 0 570
PSHAa0031 PSHAa1171 161 0 0 0 0 0 0 161
PSHAa0031 PSHAa1191 295 0 0 0 0 0 0 295
PSHAa0031 PSHAa1192 195 0 0 0 0 0 0 195
PSHAa0031 PSHAa1200 0 0 0 0 0 0 165 165
PSHAa0031 PSHAa1207 0 0 0 0 725 0 0 725
PSHAa0031 PSHAa1208 0 0 0 79 374 0 110 442
PSHAa0031 PSHAa1215 0 0 0 0 0 0 181 181
PSHAa0031 PSHAa1218 0 0 210 0 0 0 0 210
PSHAa0031 PSHAa1222 0 0 0 0 0 0 524 524
PSHAa0031 PSHAa1227 143 0 0 0 0 0 197 282
PSHAa0031 PSHAa1228 116 0 0 74 91 0 222 343
PSHAa0031 PSHAa1229 99 0 0 100 89 0 0 196
PSHAa0031 PSHAa1231 161 0 0 0 0 0 0 161
PSHAa0031 PSHAa1241 65 0 0 0 0 0 171 191
PSHAa0031 PSHAa1250 0 0 0 131 84 0 0 169
PSHAa0031 PSHAa1255 0 0 0 0 0 0 171 171
PSHAa0031 PSHAa1268 0 0 0 0 323 0 0 323
PSHAa0031 PSHAa1270 136 0 0 0 72 0 125 237
PSHAa0031 PSHAa1288 66 0 347 203 0 0 70 487
PSHAa0031 PSHAa1289 65 0 197 192 0 0 234 473
PSHAa0031 PSHAa1290 124 0 395 87 162 0 340 683
PSHAa0031 PSHAa1291 65 0 399 89 0 0 115 486
PSHAa0031 PSHAa1292 170 0 704 0 121 0 129 786
PSHAa0031 PSHAa1293 337 0 636 85 0 0 823 955
PSHAa0031 PSHAa1295 360 0 0 89 84 0 138 478
PSHAa0031 PSHAa1303 64 0 0 0 0 0 194 213
PSHAa0031 PSHAa1310 107 0 0 0 0 0 168 225
PSHAa0031 PSHAa1317 92 0 0 138 0 0 451 532
PSHAa0031 PSHAa1331 0 0 0 0 293 0 0 293
PSHAa0031 PSHAa1348 197 0 0 69 0 0 0 220
PSHAa0031 PSHAa1366 0 0 0 103 0 0 175 228
PSHAa0031 PSHAa1368 75 0 0 0 0 0 130 160
PSHAa0031 PSHAa1392 0 0 0 0 570 0 0 570
PSHAa0031 PSHAa1396 0 0 0 105 87 0 138 234
PSHAa0031 PSHAa1401 71 0 155 0 0 0 0 181
PSHAa0031 PSHAa1406 0 0 0 0 143 0 166 254
PSHAa0031 PSHAa1407 0 0 0 77 0 0 193 223
PSHAa0031 PSHAa1410 87 0 0 0 317 0 0 349
PSHAa0031 PSHAa1417 67 0 157 0 89 0 0 220
PSHAa0031 PSHAa1421 0 0 0 0 88 0 203 242
PSHAa0031 PSHAa1423 699 686 671 130 0 0 641 988
PSHAa0031 PSHAa1429 144 0 0 65 0 0 183 288
PSHAa0031 PSHAa1435 699 0 0 0 0 0 64 706
PSHAa0031 PSHAa1454 0 0 0 0 0 0 177 177
PSHAa0031 PSHAa1470 0 0 0 68 252 0 0 273
PSHAa0031 PSHAa1573 226 0 0 0 0 0 0 226
PSHAa0031 PSHAa1574 66 0 0 0 72 0 110 161
PSHAa0031 PSHAa1586 0 0 0 0 0 0 177 177
PSHAa0031 PSHAa1599 0 0 0 0 0 0 169 169
PSHAa0031 PSHAa1641 204 0 0 0 0 0 0 204
PSHAa0031 PSHAa1645 0 0 0 0 0 0 223 223
PSHAa0031 PSHAa1653 0 0 0 0 0 0 190 190
PSHAa0031 PSHAa1669 93 0 0 0 0 0 199 242
PSHAa0031 PSHAa1688 65 0 0 0 0 0 148 169
PSHAa0031 PSHAa1697 0 0 0 0 424 0 0 424
PSHAa0031 PSHAa1714 327 0 0 0 0 0 0 327
PSHAa0031 PSHAa1728 161 0 0 0 0 0 0 161
PSHAa0031 PSHAa1729 161 0 0 0 0 0 0 161
PSHAa0031 PSHAa1743 0 0 173 0 0 0 0 173
PSHAa0031 PSHAa1757 0 0 0 0 0 0 202 202
PSHAa0031 PSHAa1769 65 0 0 0 0 0 167 187
PSHAa0031 PSHAa1774 0 0 0 0 0 0 190 190
PSHAa0031 PSHAa1777 100 0 160 93 0 0 0 254
PSHAa0031 PSHAa1803 0 0 0 0 0 0 171 171
PSHAa0031 PSHAa1804 699 0 0 0 0 0 0 699
PSHAa0031 PSHAa1805 136 0 0 0 72 0 125 237
PSHAa0031 PSHAa1809 194 0 150 106 83 0 70 382
PSHAa0031 PSHAa1810 0 0 0 167 0 0 0 167
PSHAa0031 PSHAa1813 699 0 0 0 0 0 0 699
PSHAa0031 PSHAa1857 63 0 0 0 74 0 171 217
PSHAa0031 PSHAa1858 0 0 0 0 0 0 153 153
PSHAa0031 PSHAa1863 87 0 0 0 317 0 0 349
PSHAa0031 PSHAa1900 75 0 0 0 0 0 130 160
PSHAa0031 PSHAa1903 68 0 0 112 0 0 128 215
PSHAa0031 PSHAa1904 0 0 0 0 0 0 190 190
PSHAa0031 PSHAa1914 89 0 0 0 0 0 169 210
PSHAa0031 PSHAa1947 277 0 0 0 0 0 0 277
PSHAa0031 PSHAa1948 0 0 0 0 0 0 167 167
PSHAa0031 PSHAa1963 699 0 0 0 0 0 134 728
PSHAa0031 PSHAa1967 0 0 0 75 0 0 190 218
PSHAa0031 PSHAa1996 699 0 0 0 0 0 64 706
PSHAa0031 PSHAa2009 0 0 256 0 0 0 0 256
PSHAa0031 PSHAa2013 0 0 176 0 0 0 149 268
PSHAa0031 PSHAa2014 0 0 150 74 0 0 0 179
PSHAa0031 PSHAa2015 0 0 0 0 0 0 169 169
PSHAa0031 PSHAa2039 0 0 0 0 0 0 183 183
PSHAa0031 PSHAa2061 0 0 0 0 0 0 489 489
PSHAa0031 PSHAa2064 0 0 0 99 0 0 201 249
PSHAa0031 PSHAa2070 0 0 0 0 0 0 250 250
PSHAa0031 PSHAa2071 191 0 0 0 0 0 0 191
PSHAa0031 PSHAa2073 91 0 0 0 0 0 107 153
PSHAa0031 PSHAa2075 0 0 0 0 75 0 154 183
PSHAa0031 PSHAa2078 0 0 0 235 205 0 0 365
PSHAa0031 PSHAa2114 699 0 0 0 0 0 64 706
PSHAa0031 PSHAa2128 0 0 0 0 0 0 177 177
PSHAa0031 PSHAa2147 0 0 173 0 0 0 0 173
PSHAa0031 PSHAa2165 195 0 0 0 0 0 0 195
PSHAa0031 PSHAa2168 169 0 0 0 0 0 0 169
PSHAa0031 PSHAa2176 0 0 0 0 88 0 163 204
PSHAa0031 PSHAa2204 0 0 0 0 293 0 0 293
PSHAa0031 PSHAa2253 238 0 0 0 0 0 0 238
PSHAa0031 PSHAa2254 0 0 0 0 0 0 398 398
PSHAa0031 PSHAa2256 355 0 0 0 0 0 72 375
PSHAa0031 PSHAa2260 0 0 0 0 163 0 0 163
PSHAa0031 PSHAa2264 102 0 0 0 0 0 194 245
PSHAa0031 PSHAa2280 78 0 0 0 0 0 170 202
PSHAa0031 PSHAa2287 0 0 0 130 0 0 187 262
PSHAa0031 PSHAa2288 73 0 0 118 0 0 200 288
PSHAa0031 PSHAa2289 0 0 0 0 0 0 185 185
PSHAa0031 PSHAa2290 0 0 0 89 0 0 181 221
PSHAa0031 PSHAa2292 0 0 0 0 293 0 0 293
PSHAa0031 PSHAa2299 159 0 0 78 0 0 0 191
PSHAa0031 PSHAa2303 151 0 0 0 0 0 0 151
PSHAa0031 PSHAa2311 139 0 214 0 0 0 0 294
PSHAa0031 PSHAa2325 0 0 0 156 0 0 0 156
PSHAa0031 PSHAa2330 0 0 0 92 0 0 110 157
PSHAa0031 PSHAa2365 0 0 0 115 73 0 63 164
PSHAa0031 PSHAa2370 335 0 0 130 0 0 0 396
PSHAa0031 PSHAa2372 229 0 0 68 0 0 0 250
PSHAa0031 PSHAa2374 349 0 0 70 0 0 137 431
PSHAa0031 PSHAa2376 320 0 0 0 0 0 199 432
PSHAa0031 PSHAa2379 0 0 0 131 84 0 0 169
PSHAa0031 PSHAa2443 147 0 220 0 0 0 0 306
PSHAa0031 PSHAa2444 0 0 0 0 0 0 260 260
PSHAa0031 PSHAa2447 87 0 0 0 317 0 0 349
PSHAa0031 PSHAa2449 0 0 162 0 0 0 0 162
PSHAa0031 PSHAa2479 89 0 0 0 98 0 137 228
PSHAa0031 PSHAa2480 341 0 0 0 0 0 0 341
PSHAa0031 PSHAa2502 0 0 0 0 0 0 601 601
PSHAa0031 PSHAa2510 0 0 0 0 0 0 167 167
PSHAa0031 PSHAa2526 0 0 214 0 0 0 0 214
PSHAa0031 PSHAa2538 95 0 0 0 0 0 168 214
PSHAa0031 PSHAa2556 161 0 0 0 0 0 0 161
PSHAa0031 PSHAa2559 0 0 0 0 282 0 0 282
PSHAa0031 PSHAa2585 0 0 0 0 88 0 203 242
PSHAa0031 PSHAa2587 0 0 0 0 88 0 242 279
PSHAa0031 PSHAa2588 239 0 0 0 0 0 0 239
PSHAa0031 PSHAa2601 699 0 0 0 0 0 0 699
PSHAa0031 PSHAa2603 349 0 0 0 0 0 0 349
PSHAa0031 PSHAa2608 101 0 166 0 0 0 0 218
PSHAa0031 PSHAa2619 0 0 170 0 0 0 0 170
PSHAa0031 PSHAa2639 0 0 0 204 0 0 0 204
PSHAa0031 PSHAa2648 0 0 0 0 0 0 169 169
PSHAa0031 PSHAa2659 0 0 0 0 0 0 169 169
PSHAa0031 PSHAa2667 0 0 0 0 88 0 163 204
PSHAa0031 PSHAa2670 190 0 0 0 0 0 0 190
PSHAa0031 PSHAa2675 159 0 0 0 0 0 0 159
PSHAa0031 PSHAa2679 699 0 0 0 0 0 0 699
PSHAa0031 PSHAa2681 0 0 213 0 0 0 0 213
PSHAa0031 PSHAa2691 334 0 0 0 0 0 0 334
PSHAa0031 PSHAa2692 349 0 0 0 0 0 0 349
PSHAa0031 PSHAa2707 91 0 0 0 0 0 121 166
PSHAa0031 PSHAa2714 699 685 728 94 0 0 820 995
PSHAa0031 PSHAa2715 699 685 669 0 0 900 167 996
PSHAa0031 PSHAa2720 143 0 0 0 0 0 106 201
PSHAa0031 PSHAa2722 0 0 0 131 84 0 0 169
PSHAa0031 PSHAa2728 158 0 195 0 0 0 0 293
PSHAa0031 PSHAa2737 161 0 0 0 0 0 0 161
PSHAa0031 PSHAa2743 96 0 0 0 0 0 145 194
PSHAa0031 PSHAa2757 340 0 0 0 0 0 0 340
PSHAa0031 PSHAa2763 0 0 154 0 0 0 0 154
PSHAa0031 PSHAa2768 0 0 0 0 88 0 134 176
PSHAa0031 PSHAa2769 0 0 0 103 0 0 175 228
PSHAa0031 PSHAa2771 68 0 198 90 0 0 70 282
PSHAa0031 PSHAa2790 0 0 0 0 0 0 579 579
PSHAa0031 PSHAa2798 0 0 0 0 175 0 0 175
PSHAa0031 PSHAa2807 190 0 0 0 0 0 0 190
PSHAa0031 PSHAa2810 0 0 0 93 0 0 171 215
PSHAa0031 PSHAa2847 0 0 0 0 424 0 0 424
PSHAa0031 PSHAa2880 0 0 0 0 866 0 0 866
PSHAa0031 PSHAa2883 0 0 0 0 0 0 167 167
PSHAa0031 PSHAa2891 0 0 0 114 0 0 141 206
PSHAa0031 PSHAa2892 0 0 0 114 0 0 143 208
PSHAa0031 PSHAa2893 98 0 0 65 254 0 112 366
PSHAa0031 PSHAa2899 280 0 0 114 79 0 64 376
PSHAa0031 PSHAa2905 66 0 0 0 72 0 110 161
PSHAa0031 PSHAa2913 92 0 268 0 0 0 0 306
PSHAa0031 PSHAa2923 0 0 0 0 72 0 170 196
PSHAa0031 PSHAa2926 328 0 0 0 0 0 0 328
PSHAa0031 PSHAa2935 355 0 0 0 0 0 0 355
PSHAa0031 PSHAa2944 0 0 0 0 0 0 169 169
PSHAa0031 PSHAa2950 191 0 0 157 73 0 0 312
PSHAa0031 PSHAa2981 341 0 0 0 0 0 0 341
PSHAa0031 PSHAa2994 0 0 0 0 676 0 0 676
PSHAa0031 PSHAa3008 0 0 0 0 0 0 229 229
PSHAa0031 PSHAa3010 0 0 0 97 0 0 179 226
PSHAa0031 PSHAa3017 0 0 0 0 0 0 169 169
PSHAa0031 PSHAb0038 113 0 0 0 0 0 129 194
PSHAa0031 PSHAb0069 295 0 0 0 0 0 0 295
PSHAa0031 PSHAb0083 0 0 0 0 323 0 0 323
PSHAa0031 PSHAb0127 139 0 0 115 87 0 549 644
PSHAa0031 PSHAb0129 0 0 197 103 0 0 175 353
PSHAa0031 PSHAb0156 91 0 0 0 0 0 106 152
PSHAa0031 PSHAb0171 0 0 0 0 293 0 0 293
PSHAa0031 PSHAb0182 75 0 0 0 0 0 130 160
PSHAa0031 PSHAb0215 181 0 0 0 0 0 0 181
PSHAa0031 PSHAb0226 71 0 0 0 0 0 126 153
PSHAa0031 PSHAb0269 146 0 236 0 0 0 0 319
PSHAa0031 PSHAb0304 0 0 0 175 0 0 0 175
PSHAa0031 PSHAb0305 161 0 0 0 0 0 0 161
PSHAa0031 PSHAb0314 0 0 0 0 0 0 197 197
PSHAa0031 PSHAb0338 0 0 0 0 0 0 179 179
PSHAa0031 PSHAb0357 119 0 0 0 88 0 585 637
PSHAa0031 PSHAb0360 0 0 214 0 0 0 0 214
PSHAa0031 PSHAb0377 136 0 0 94 0 0 0 183
PSHAa0031 PSHAb0390 91 0 0 0 0 0 106 152
PSHAa0031 PSHAb0396 0 0 0 0 0 0 158 158
PSHAa0031 PSHAb0428 77 0 0 0 0 0 171 202
PSHAa0031 PSHAb0453 0 0 0 0 0 0 181 181
PSHAa0031 PSHAb0463 0 0 0 123 0 0 114 189
PSHAa0031 PSHAb0465 98 0 0 65 254 0 112 366
PSHAa0031 PSHAb0468 190 0 0 0 0 0 0 190
PSHAa0031 PSHAb0482 92 0 0 209 933 0 206 956
PSHAa0031 PSHAb0483 0 0 0 77 0 0 201 230
PSHAa0031 PSHAb0489 0 0 0 0 302 0 195 414
PSHAa0031 PSHAb0490 0 0 0 77 0 0 166 197
PSHAa0031 PSHAb0491 0 0 0 0 0 0 238 238
PSHAa0031 PSHAb0492 0 0 0 81 0 0 190 223
PSHAa0031 PSHAb0493 0 0 0 153 581 0 192 688
PSHAa0031 PSHAb0494 143 0 0 69 0 0 249 348
PSHAa0031 PSHAb0498 0 0 295 0 0 0 0 295
PSHAa0031 PSHAb0503 0 0 0 0 0 0 175 175
PSHAa0031 PSHAb0513 161 0 0 0 0 0 0 161
PSHAa0031 PSHAb0524 295 0 0 0 0 0 0 295
PSHAa0031 PSHAb0528 0 0 0 235 205 0 0 365
PSHAa0031 PSHAb0552 0 0 0 0 72 0 251 275
PSHAa0031 PSHAb0557 0 0 0 0 0 0 802 802
PSHAa0031 PSHAb0558 699 0 0 0 0 0 0 699
PSHAa0031 PSHAb0559 0 0 0 68 0 0 167 190
PSHAa0032 PSHAa0011 0 0 237 0 0 0 0 237
PSHAa0032 PSHAa0016 0 0 284 0 0 0 0 284
PSHAa0032 PSHAa0030 652 0 0 0 0 0 0 652
PSHAa0032 PSHAa0031 863 0 0 0 0 0 0 863
PSHAa0032 PSHAa0055 0 0 169 0 0 0 0 169
PSHAa0032 PSHAa0083 0 0 319 0 0 0 0 319
PSHAa0032 PSHAa0099 0 0 208 0 0 0 0 208
PSHAa0032 PSHAa0100 0 0 637 0 0 0 0 637
PSHAa0032 PSHAa0102 0 0 158 0 0 0 0 158
PSHAa0032 PSHAa0110 0 0 241 0 0 0 0 241
PSHAa0032 PSHAa0124 0 0 431 0 0 0 0 431
PSHAa0032 PSHAa0139 0 0 365 0 0 0 0 365
PSHAa0032 PSHAa0174 0 0 375 0 0 0 0 375
PSHAa0032 PSHAa0177 0 0 155 0 0 0 0 155
PSHAa0032 PSHAa0195 0 0 208 0 0 0 0 208
PSHAa0032 PSHAa0196 0 0 159 0 0 0 0 159
PSHAa0032 PSHAa0200 0 0 150 0 0 0 0 150
PSHAa0032 PSHAa0221 0 0 162 0 0 0 0 162
PSHAa0032 PSHAa0242 0 0 160 0 0 0 0 160
PSHAa0032 PSHAa0251 0 0 410 0 0 0 0 410
PSHAa0032 PSHAa0282 0 0 204 0 0 0 0 204
PSHAa0032 PSHAa0409 0 0 196 0 0 0 0 196
PSHAa0032 PSHAa0410 0 0 205 0 0 0 0 205
PSHAa0032 PSHAa0465 0 0 204 0 0 0 0 204
PSHAa0032 PSHAa0478 0 0 604 0 0 0 0 604
PSHAa0032 PSHAa0506 0 0 265 0 0 0 0 265
PSHAa0032 PSHAa0522 0 0 239 0 0 0 0 239
PSHAa0032 PSHAa0580 0 0 150 0 0 0 0 150
PSHAa0032 PSHAa0610 0 0 467 0 0 0 0 467
PSHAa0032 PSHAa0643 0 0 207 0 0 0 0 207
PSHAa0032 PSHAa0718 0 0 307 0 0 0 0 307
PSHAa0032 PSHAa0727 0 0 286 0 0 0 0 286
PSHAa0032 PSHAa0761 0 0 219 0 0 0 0 219
PSHAa0032 PSHAa0797 0 0 276 0 0 0 0 276
PSHAa0032 PSHAa0798 0 0 168 0 0 0 0 168
PSHAa0032 PSHAa0819 0 0 257 0 0 0 0 257
PSHAa0032 PSHAa0851 0 0 268 0 0 0 0 268
PSHAa0032 PSHAa0855 0 0 150 0 0 0 0 150
PSHAa0032 PSHAa0857 0 0 233 0 0 0 0 233
PSHAa0032 PSHAa0924 0 0 203 0 0 0 0 203
PSHAa0032 PSHAa0927 0 0 343 0 0 0 0 343
PSHAa0032 PSHAa0958 0 0 269 0 0 0 0 269
PSHAa0032 PSHAa0967 0 0 165 0 0 0 0 165
PSHAa0032 PSHAa0988 0 0 171 0 0 0 0 171
PSHAa0032 PSHAa1076 0 0 246 0 0 0 0 246
PSHAa0032 PSHAa1084 0 0 243 0 0 0 0 243
PSHAa0032 PSHAa1125 0 0 153 0 0 0 0 153
PSHAa0032 PSHAa1130 0 0 316 0 0 0 0 316
PSHAa0032 PSHAa1131 0 0 163 0 0 0 0 163
PSHAa0032 PSHAa1148 0 0 190 0 0 0 0 190
PSHAa0032 PSHAa1168 0 0 174 0 0 0 0 174
PSHAa0032 PSHAa1191 0 0 188 0 0 0 0 188
PSHAa0032 PSHAa1251 0 0 218 0 0 0 0 218
PSHAa0032 PSHAa1275 0 0 228 0 0 0 0 228
PSHAa0032 PSHAa1313 0 0 217 0 0 0 0 217
PSHAa0032 PSHAa1324 0 0 437 0 0 0 0 437
PSHAa0032 PSHAa1325 0 0 234 0 0 0 0 234
PSHAa0032 PSHAa1326 0 0 552 0 0 0 0 552
PSHAa0032 PSHAa1327 0 0 392 0 0 0 0 392
PSHAa0032 PSHAa1336 0 0 193 0 0 0 0 193
PSHAa0032 PSHAa1347 0 0 173 0 0 0 0 173
PSHAa0032 PSHAa1351 0 0 157 0 0 0 0 157
PSHAa0032 PSHAa1356 0 0 150 0 0 0 0 150
PSHAa0032 PSHAa1390 0 0 156 0 0 0 0 156
PSHAa0032 PSHAa1559 0 0 295 0 0 0 0 295
PSHAa0032 PSHAa1621 0 0 163 0 0 0 0 163
PSHAa0032 PSHAa1629 0 0 156 0 0 0 0 156
PSHAa0032 PSHAa1633 0 0 330 0 0 0 0 330
PSHAa0032 PSHAa1637 0 0 300 0 0 0 0 300
PSHAa0032 PSHAa1662 0 0 162 0 0 0 0 162
PSHAa0032 PSHAa1668 0 0 566 0 0 0 0 566
PSHAa0032 PSHAa1679 0 0 155 0 0 0 0 155
PSHAa0032 PSHAa1703 0 0 169 0 0 0 0 169
PSHAa0032 PSHAa1775 0 0 166 0 0 0 0 166
PSHAa0032 PSHAa1777 0 0 393 0 0 0 0 393
PSHAa0032 PSHAa1782 0 0 197 0 0 0 0 197
PSHAa0032 PSHAa1837 0 0 410 0 0 0 0 410
PSHAa0032 PSHAa1838 0 0 205 0 0 0 0 205
PSHAa0032 PSHAa1846 0 0 200 0 0 0 0 200
PSHAa0032 PSHAa1872 0 0 166 0 0 0 0 166
PSHAa0032 PSHAa1888 0 0 545 0 0 0 0 545
PSHAa0032 PSHAa1896 0 0 294 0 0 0 0 294
PSHAa0032 PSHAa1906 0 0 205 0 0 0 0 205
PSHAa0032 PSHAa1928 0 0 151 0 0 0 0 151
PSHAa0032 PSHAa1973 0 0 686 0 0 0 0 686
PSHAa0032 PSHAa1978 0 0 163 0 0 0 0 163
PSHAa0032 PSHAa1996 0 0 175 0 0 0 0 175
PSHAa0032 PSHAa1997 0 0 161 0 0 0 0 161
PSHAa0032 PSHAa2022 0 0 153 0 0 0 0 153
PSHAa0032 PSHAa2072 0 0 158 0 0 0 0 158
PSHAa0032 PSHAa2113 0 0 264 0 0 0 0 264
PSHAa0032 PSHAa2117 0 0 256 0 0 0 0 256
PSHAa0032 PSHAa2141 0 0 155 0 0 0 0 155
PSHAa0032 PSHAa2147 0 0 154 0 0 0 0 154
PSHAa0032 PSHAa2159 0 0 296 0 0 0 0 296
PSHAa0032 PSHAa2200 0 0 166 0 0 0 0 166
PSHAa0032 PSHAa2312 0 0 186 0 0 0 0 186
PSHAa0032 PSHAa2329 0 0 191 0 0 0 0 191
PSHAa0032 PSHAa2334 0 0 599 0 0 0 0 599
PSHAa0032 PSHAa2391 0 0 266 0 0 0 0 266
PSHAa0032 PSHAa2400 0 0 214 0 0 0 0 214
PSHAa0032 PSHAa2401 0 0 403 0 0 0 0 403
PSHAa0032 PSHAa2476 0 0 751 0 0 0 0 751
PSHAa0032 PSHAa2491 0 0 334 0 0 0 0 334
PSHAa0032 PSHAa2497 0 0 150 0 0 0 0 150
PSHAa0032 PSHAa2535 0 0 252 0 0 0 0 252
PSHAa0032 PSHAa2568 0 0 184 0 0 0 0 184
PSHAa0032 PSHAa2569 0 0 272 0 0 0 0 272
PSHAa0032 PSHAa2571 0 0 187 0 0 0 0 187
PSHAa0032 PSHAa2575 0 0 229 0 0 0 0 229
PSHAa0032 PSHAa2590 0 0 268 0 0 0 0 268
PSHAa0032 PSHAa2648 0 0 167 0 0 0 0 167
PSHAa0032 PSHAa2683 0 0 238 0 0 0 0 238
PSHAa0032 PSHAa2713 0 0 157 0 0 0 0 157
PSHAa0032 PSHAa2795 0 0 241 0 0 0 0 241
PSHAa0032 PSHAa2831 0 0 258 0 0 0 0 258
PSHAa0032 PSHAa2845 0 0 155 0 0 0 0 155
PSHAa0032 PSHAa2862 0 0 348 0 0 0 0 348
PSHAa0032 PSHAa2879 0 0 160 0 0 0 0 160
PSHAa0032 PSHAa2886 0 0 152 0 0 0 0 152
PSHAa0032 PSHAa2900 0 0 219 0 0 0 0 219
PSHAa0032 PSHAa2903 0 0 299 0 0 0 0 299
PSHAa0032 PSHAa2919 0 0 183 0 0 0 0 183
PSHAa0032 PSHAa2952 0 0 403 0 0 0 0 403
PSHAa0032 PSHAa2956 0 0 385 0 0 0 0 385
PSHAa0032 PSHAa2962 0 0 309 0 0 0 0 309
PSHAa0032 PSHAa2963 0 0 153 0 0 0 0 153
PSHAa0032 PSHAb0017 0 0 158 0 0 0 0 158
PSHAa0032 PSHAb0054 0 0 153 0 0 0 0 153
PSHAa0032 PSHAb0165 0 0 216 0 0 0 0 216
PSHAa0032 PSHAb0185 0 0 159 0 0 0 0 159
PSHAa0032 PSHAb0196 0 0 164 0 0 0 0 164
PSHAa0032 PSHAb0251 0 0 181 0 0 0 0 181
PSHAa0032 PSHAb0270 0 0 152 0 0 0 0 152
PSHAa0032 PSHAb0282 0 0 222 0 0 0 0 222
PSHAa0032 PSHAb0304 0 0 170 0 0 0 0 170
PSHAa0032 PSHAb0315 0 0 225 0 0 0 0 225
PSHAa0032 PSHAb0339 0 0 151 0 0 0 0 151
PSHAa0032 PSHAb0363 0 0 150 0 0 0 0 150
PSHAa0032 PSHAb0367 0 0 224 0 0 0 0 224
PSHAa0032 PSHAb0414 0 0 362 0 0 0 0 362
PSHAa0032 PSHAb0426 0 0 182 0 0 0 0 182
PSHAa0032 PSHAb0427 0 0 240 0 0 0 0 240
PSHAa0032 PSHAb0541 0 0 170 0 0 0 0 170
PSHAa0032 PSHAb0560 0 0 509 0 0 0 0 509
PSHAa0033 PSHAa0011 71 0 0 0 0 0 166 192
PSHAa0033 PSHAa0089 0 0 164 0 0 0 0 164
PSHAa0033 PSHAa0113 0 0 0 0 305 0 0 305
PSHAa0033 PSHAa0229 327 0 0 0 0 0 0 327
PSHAa0033 PSHAa0248 0 0 0 0 305 0 0 305
PSHAa0033 PSHAa0249 0 0 0 0 305 0 0 305
PSHAa0033 PSHAa0321 185 0 0 0 0 0 0 185
PSHAa0033 PSHAa0322 177 0 0 0 0 0 0 177
PSHAa0033 PSHAa0360 154 0 0 0 0 0 0 154
PSHAa0033 PSHAa0361 191 0 0 0 0 0 63 209
PSHAa0033 PSHAa0399 0 0 0 0 0 0 158 158
PSHAa0033 PSHAa0503 0 0 195 0 0 0 0 195
PSHAa0033 PSHAa0516 92 0 0 0 0 0 122 168
PSHAa0033 PSHAa0598 158 0 0 0 0 0 0 158
PSHAa0033 PSHAa0648 65 0 154 0 0 0 0 175
PSHAa0033 PSHAa0741 0 0 151 0 0 0 0 151
PSHAa0033 PSHAa0766 0 0 0 0 0 0 197 197
PSHAa0033 PSHAa0828 0 0 0 0 305 0 0 305
PSHAa0033 PSHAa0967 71 0 0 0 0 0 166 192
PSHAa0033 PSHAa1004 0 0 0 0 115 0 142 208
PSHAa0033 PSHAa1020 0 0 177 0 0 0 0 177
PSHAa0033 PSHAa1043 0 0 0 0 327 0 0 327
PSHAa0033 PSHAa1104 0 0 155 0 0 0 0 155
PSHAa0033 PSHAa1222 0 0 0 0 248 0 0 248
PSHAa0033 PSHAa1248 0 0 0 0 0 0 192 192
PSHAa0033 PSHAa1374 185 0 0 0 0 0 0 185
PSHAa0033 PSHAa1375 177 0 0 0 0 0 0 177
PSHAa0033 PSHAa1409 0 0 190 0 0 0 0 190
PSHAa0033 PSHAa1501 0 0 213 0 0 0 0 213
PSHAa0033 PSHAa1700 0 0 0 0 0 0 192 192
PSHAa0033 PSHAa1703 0 0 190 0 0 0 0 190
PSHAa0033 PSHAa1783 0 0 161 0 0 0 0 161
PSHAa0033 PSHAa1813 119 0 0 0 84 0 0 158
PSHAa0033 PSHAa2032 167 0 0 0 0 0 0 167
PSHAa0033 PSHAa2184 181 0 0 0 0 0 0 181
PSHAa0033 PSHAa2252 0 0 0 0 0 0 198 198
PSHAa0033 PSHAa2291 191 0 0 0 0 0 0 191
PSHAa0033 PSHAa2499 0 0 264 0 0 0 0 264
PSHAa0033 PSHAa2561 173 0 0 0 0 0 0 173
PSHAa0033 PSHAa2679 155 0 0 0 84 0 0 192
PSHAa0033 PSHAa2765 0 0 0 0 642 0 228 711
PSHAa0033 PSHAa2789 243 0 0 0 0 0 0 243
PSHAa0033 PSHAa2790 338 0 0 0 0 0 0 338
PSHAa0033 PSHAa2830 0 0 171 0 0 0 0 171
PSHAa0033 PSHAa2860 0 0 0 70 238 0 0 261
PSHAa0033 PSHAa2899 0 0 0 0 0 0 150 150
PSHAa0033 PSHAa2909 0 0 0 0 0 0 167 167
PSHAa0033 PSHAa2935 169 0 0 0 0 0 0 169
PSHAa0033 PSHAb0163 0 0 0 0 305 0 0 305
PSHAa0033 PSHAb0269 0 0 220 0 0 0 0 220
PSHAa0033 PSHAb0314 0 0 0 0 0 900 0 900
PSHAa0033 PSHAb0482 191 0 0 0 0 0 0 191
PSHAa0033 PSHAb0492 171 0 0 0 0 0 0 171
PSHAa0038 PSHAa0039 780 0 0 0 0 0 0 780
PSHAa0038 PSHAa0040 774 0 0 0 0 0 0 774
PSHAa0038 PSHAa0041 563 0 0 0 0 0 0 563
PSHAa0038 PSHAa0042 513 0 0 0 0 0 0 513
PSHAa0038 PSHAa0043 396 0 0 0 0 0 0 396
PSHAa0038 PSHAa0044 348 0 0 0 0 0 0 348
PSHAa0038 PSHAa0045 294 0 0 0 0 0 0 294
PSHAa0039 PSHAa0016 0 0 418 0 0 0 0 418
PSHAa0039 PSHAa0038 780 0 0 0 0 0 0 780
PSHAa0039 PSHAa0040 862 0 706 0 0 0 0 957
PSHAa0039 PSHAa0041 625 0 425 0 0 0 0 775
PSHAa0039 PSHAa0042 568 0 566 0 0 0 0 804
PSHAa0039 PSHAa0043 434 0 0 0 0 0 0 434
PSHAa0039 PSHAa0044 379 0 0 0 0 0 0 379
PSHAa0039 PSHAa0045 317 0 0 0 0 0 0 317
PSHAa0039 PSHAa0063 0 0 181 0 0 0 0 181
PSHAa0039 PSHAa0065 0 0 200 0 0 0 0 200
PSHAa0039 PSHAa0066 0 0 156 0 0 0 0 156
PSHAa0039 PSHAa0099 0 0 196 0 0 0 0 196
PSHAa0039 PSHAa0108 0 0 264 0 0 0 0 264
PSHAa0039 PSHAa0137 0 0 394 0 0 0 0 394
PSHAa0039 PSHAa0161 0 0 355 0 0 0 0 355
PSHAa0039 PSHAa0177 0 0 155 0 0 0 0 155
PSHAa0039 PSHAa0191 0 0 262 0 0 0 0 262
PSHAa0039 PSHAa0210 0 0 167 0 0 0 0 167
PSHAa0039 PSHAa0231 0 0 227 0 0 0 0 227
PSHAa0039 PSHAa0236 0 0 151 0 0 0 0 151
PSHAa0039 PSHAa0237 0 0 169 0 0 0 0 169
PSHAa0039 PSHAa0240 0 0 241 0 0 0 0 241
PSHAa0039 PSHAa0242 0 0 262 0 0 0 0 262
PSHAa0039 PSHAa0251 0 0 182 0 0 0 0 182
PSHAa0039 PSHAa0284 0 0 202 0 0 0 0 202
PSHAa0039 PSHAa0299 0 0 176 0 0 0 0 176
PSHAa0039 PSHAa0359 0 0 175 0 0 0 0 175
PSHAa0039 PSHAa0373 0 0 174 0 0 0 0 174
PSHAa0039 PSHAa0389 0 0 406 0 0 0 0 406
PSHAa0039 PSHAa0471 0 0 676 0 0 0 0 676
PSHAa0039 PSHAa0504 0 0 237 0 0 0 0 237
PSHAa0039 PSHAa0505 0 0 183 0 0 0 0 183
PSHAa0039 PSHAa0506 0 0 289 0 0 0 0 289
PSHAa0039 PSHAa0524 0 0 206 0 0 0 0 206
PSHAa0039 PSHAa0525 0 0 610 0 0 0 0 610
PSHAa0039 PSHAa0528 0 0 304 0 0 0 0 304
PSHAa0039 PSHAa0560 0 0 154 0 0 0 0 154
PSHAa0039 PSHAa0580 0 0 160 0 0 0 0 160
PSHAa0039 PSHAa0609 0 0 177 0 0 0 0 177
PSHAa0039 PSHAa0627 0 0 519 0 0 0 0 519
PSHAa0039 PSHAa0628 0 0 364 0 0 0 0 364
PSHAa0039 PSHAa0662 0 0 154 0 0 0 0 154
PSHAa0039 PSHAa0663 0 0 180 0 0 0 0 180
PSHAa0039 PSHAa0703 0 0 158 0 0 0 0 158
PSHAa0039 PSHAa0704 0 0 153 0 0 0 0 153
PSHAa0039 PSHAa0705 0 0 234 0 0 0 0 234
PSHAa0039 PSHAa0706 0 0 225 0 0 0 0 225
PSHAa0039 PSHAa0707 0 0 151 0 0 0 0 151
PSHAa0039 PSHAa0709 0 0 180 0 0 0 0 180
PSHAa0039 PSHAa0717 0 0 298 0 0 0 0 298
PSHAa0039 PSHAa0729 0 0 253 0 0 0 0 253
PSHAa0039 PSHAa0761 0 0 206 0 0 0 0 206
PSHAa0039 PSHAa0762 0 0 163 0 0 0 0 163
PSHAa0039 PSHAa0796 0 0 155 0 0 0 0 155
PSHAa0039 PSHAa0856 0 0 159 0 0 0 0 159
PSHAa0039 PSHAa0924 0 0 195 0 0 0 0 195
PSHAa0039 PSHAa0925 0 0 288 0 0 0 0 288
PSHAa0039 PSHAa0927 0 0 587 0 0 0 0 587
PSHAa0039 PSHAa0960 0 0 195 0 0 0 0 195
PSHAa0039 PSHAa1012 0 0 311 0 0 0 0 311
PSHAa0039 PSHAa1039 0 0 187 0 0 0 0 187
PSHAa0039 PSHAa1044 0 0 153 0 0 0 0 153
PSHAa0039 PSHAa1061 0 0 242 0 0 0 0 242
PSHAa0039 PSHAa1125 0 0 234 0 0 0 0 234
PSHAa0039 PSHAa1130 0 0 186 0 0 0 0 186
PSHAa0039 PSHAa1131 0 0 164 0 0 0 0 164
PSHAa0039 PSHAa1142 0 0 173 0 0 0 0 173
PSHAa0039 PSHAa1191 0 0 216 0 0 0 0 216
PSHAa0039 PSHAa1192 0 0 230 0 0 0 0 230
PSHAa0039 PSHAa1225 0 0 216 0 0 0 0 216
PSHAa0039 PSHAa1232 0 0 282 0 0 0 0 282
PSHAa0039 PSHAa1234 0 0 222 0 0 0 0 222
PSHAa0039 PSHAa1244 0 0 418 0 0 0 0 418
PSHAa0039 PSHAa1251 0 0 676 0 0 0 0 676
PSHAa0039 PSHAa1269 0 0 259 0 0 0 0 259
PSHAa0039 PSHAa1280 0 0 234 0 0 0 0 234
PSHAa0039 PSHAa1302 0 0 441 0 0 0 0 441
PSHAa0039 PSHAa1314 0 0 238 0 0 0 0 238
PSHAa0039 PSHAa1319 0 0 179 0 0 0 0 179
PSHAa0039 PSHAa1336 0 0 186 0 0 0 0 186
PSHAa0039 PSHAa1344 0 0 408 0 0 0 0 408
PSHAa0039 PSHAa1347 0 0 287 0 0 0 0 287
PSHAa0039 PSHAa1395 0 0 192 0 0 0 0 192
PSHAa0039 PSHAa1493 0 0 180 0 0 0 0 180
PSHAa0039 PSHAa1567 0 0 366 0 0 0 0 366
PSHAa0039 PSHAa1575 0 0 347 0 0 0 0 347
PSHAa0039 PSHAa1594 0 0 214 0 0 0 0 214
PSHAa0039 PSHAa1612 0 0 177 0 0 0 0 177
PSHAa0039 PSHAa1615 0 0 333 0 0 0 0 333
PSHAa0039 PSHAa1621 0 0 320 0 0 0 0 320
PSHAa0039 PSHAa1638 0 0 284 0 0 0 0 284
PSHAa0039 PSHAa1668 0 0 182 0 0 0 0 182
PSHAa0039 PSHAa1674 0 0 305 0 0 0 0 305
PSHAa0039 PSHAa1702 0 0 707 0 0 0 0 707
PSHAa0039 PSHAa1733 0 0 165 0 0 0 0 165
PSHAa0039 PSHAa1780 0 0 268 0 0 0 0 268
PSHAa0039 PSHAa1782 0 0 427 0 0 0 0 427
PSHAa0039 PSHAa1795 0 0 191 0 0 0 0 191
PSHAa0039 PSHAa1797 0 0 582 0 0 0 0 582
PSHAa0039 PSHAa1818 0 0 358 0 0 0 0 358
PSHAa0039 PSHAa1833 0 0 216 0 0 0 0 216
PSHAa0039 PSHAa1837 0 0 164 0 0 0 0 164
PSHAa0039 PSHAa1839 0 0 508 0 0 0 0 508
PSHAa0039 PSHAa1844 0 0 326 0 0 0 0 326
PSHAa0039 PSHAa1872 0 0 175 0 0 0 0 175
PSHAa0039 PSHAa1888 0 0 253 0 0 0 0 253
PSHAa0039 PSHAa1895 0 0 158 0 0 0 0 158
PSHAa0039 PSHAa1906 0 0 188 0 0 0 0 188
PSHAa0039 PSHAa1929 0 0 159 0 0 0 0 159
PSHAa0039 PSHAa1972 0 0 405 0 0 0 0 405
PSHAa0039 PSHAa1973 0 0 172 0 0 0 0 172
PSHAa0039 PSHAa1979 0 0 156 0 0 0 0 156
PSHAa0039 PSHAa1993 0 0 154 0 0 0 0 154
PSHAa0039 PSHAa1996 0 0 179 0 0 0 0 179
PSHAa0039 PSHAa2010 0 0 211 0 0 0 0 211
PSHAa0039 PSHAa2020 0 0 628 0 0 0 0 628
PSHAa0039 PSHAa2027 0 0 189 0 0 0 0 189
PSHAa0039 PSHAa2072 0 0 178 0 0 0 0 178
PSHAa0039 PSHAa2117 0 0 176 0 0 0 0 176
PSHAa0039 PSHAa2156 0 0 234 0 0 0 0 234
PSHAa0039 PSHAa2266 0 0 295 0 0 0 0 295
PSHAa0039 PSHAa2268 0 0 159 0 0 0 0 159
PSHAa0039 PSHAa2271 0 0 323 0 0 0 0 323
PSHAa0039 PSHAa2295 0 0 438 0 0 0 0 438
PSHAa0039 PSHAa2309 0 0 166 0 0 0 0 166
PSHAa0039 PSHAa2329 0 0 403 0 0 0 0 403
PSHAa0039 PSHAa2392 0 0 258 0 0 0 0 258
PSHAa0039 PSHAa2400 0 0 172 0 0 0 0 172
PSHAa0039 PSHAa2424 0 0 197 0 0 0 0 197
PSHAa0039 PSHAa2433 0 0 237 0 0 0 0 237
PSHAa0039 PSHAa2465 0 0 250 0 0 0 0 250
PSHAa0039 PSHAa2476 0 0 589 0 0 0 0 589
PSHAa0039 PSHAa2478 0 0 164 0 0 0 0 164
PSHAa0039 PSHAa2481 0 0 158 0 0 0 0 158
PSHAa0039 PSHAa2482 0 0 606 0 0 0 0 606
PSHAa0039 PSHAa2491 0 0 155 0 0 0 0 155
PSHAa0039 PSHAa2511 0 0 158 0 0 0 0 158
PSHAa0039 PSHAa2522 0 0 198 0 0 0 0 198
PSHAa0039 PSHAa2548 0 0 221 0 0 0 0 221
PSHAa0039 PSHAa2549 0 0 219 0 0 0 0 219
PSHAa0039 PSHAa2583 0 0 197 0 0 0 0 197
PSHAa0039 PSHAa2632 0 0 186 0 0 0 0 186
PSHAa0039 PSHAa2677 0 0 178 0 0 0 0 178
PSHAa0039 PSHAa2706 0 0 195 0 0 0 0 195
PSHAa0039 PSHAa2713 0 0 227 0 0 0 0 227
PSHAa0039 PSHAa2751 0 0 210 0 0 0 0 210
PSHAa0039 PSHAa2841 0 0 209 0 0 0 0 209
PSHAa0039 PSHAa2967 0 0 207 0 0 0 0 207
PSHAa0039 PSHAa3015 0 0 726 0 0 0 0 726
PSHAa0039 PSHAa3025 0 0 161 0 0 0 0 161
PSHAa0039 PSHAb0008 0 0 204 0 0 0 0 204
PSHAa0039 PSHAb0014 0 0 281 0 0 0 0 281
PSHAa0039 PSHAb0024 0 0 254 0 0 0 0 254
PSHAa0039 PSHAb0028 0 0 177 0 0 0 0 177
PSHAa0039 PSHAb0046 0 0 569 0 0 0 0 569
PSHAa0039 PSHAb0058 0 0 163 0 0 0 0 163
PSHAa0039 PSHAb0120 0 0 160 0 0 0 0 160
PSHAa0039 PSHAb0122 0 0 169 0 0 0 0 169
PSHAa0039 PSHAb0189 0 0 152 0 0 0 0 152
PSHAa0039 PSHAb0197 0 0 205 0 0 0 0 205
PSHAa0039 PSHAb0203 0 0 185 0 0 0 0 185
PSHAa0039 PSHAb0213 0 0 152 0 0 0 0 152
PSHAa0039 PSHAb0214 0 0 166 0 0 0 0 166
PSHAa0039 PSHAb0215 0 0 241 0 0 0 0 241
PSHAa0039 PSHAb0218 0 0 194 0 0 0 0 194
PSHAa0039 PSHAb0236 0 0 249 0 0 0 0 249
PSHAa0039 PSHAb0262 0 0 773 0 0 0 0 773
PSHAa0039 PSHAb0312 0 0 203 0 0 0 0 203
PSHAa0039 PSHAb0370 0 0 182 0 0 0 0 182
PSHAa0039 PSHAb0376 0 0 203 0 0 0 0 203
PSHAa0039 PSHAb0379 0 0 179 0 0 0 0 179
PSHAa0039 PSHAb0417 0 0 452 0 0 0 0 452
PSHAa0039 PSHAb0420 0 0 160 0 0 0 0 160
PSHAa0039 PSHAb0512 0 0 193 0 0 0 0 193
PSHAa0039 PSHAb0516 0 0 167 0 0 0 0 167
PSHAa0039 PSHAb0534 0 0 168 0 0 0 0 168
PSHAa0039 PSHAb0541 0 0 252 0 0 0 0 252
PSHAa0039 PSHAb0560 0 0 317 0 0 0 0 317
PSHAa0040 PSHAa0038 774 0 0 0 0 0 0 774
PSHAa0040 PSHAa0039 862 0 706 0 0 0 0 957
PSHAa0040 PSHAa0041 625 0 512 0 0 0 0 809
PSHAa0040 PSHAa0042 613 0 556 0 0 0 0 821
PSHAa0040 PSHAa0043 434 0 0 0 0 0 0 434
PSHAa0040 PSHAa0044 379 0 0 0 0 0 0 379
PSHAa0040 PSHAa0045 317 0 0 0 0 0 0 317
PSHAa0040 PSHAa0059 0 0 250 0 0 0 0 250
PSHAa0040 PSHAa0135 0 0 221 0 0 0 0 221
PSHAa0040 PSHAa0137 67 0 211 0 0 0 0 232
PSHAa0040 PSHAa0191 0 0 183 0 0 0 0 183
PSHAa0040 PSHAa0199 350 0 0 0 0 900 0 932
PSHAa0040 PSHAa0471 0 0 262 0 0 0 0 262
PSHAa0040 PSHAa0504 0 0 167 0 0 0 0 167
PSHAa0040 PSHAa0525 0 0 299 0 0 0 0 299
PSHAa0040 PSHAa0547 0 0 0 0 0 900 0 900
PSHAa0040 PSHAa0559 0 0 175 0 0 0 0 175
PSHAa0040 PSHAa0560 0 0 177 0 0 0 0 177
PSHAa0040 PSHAa0627 0 0 155 0 0 0 0 155
PSHAa0040 PSHAa0630 0 0 197 0 0 0 0 197
PSHAa0040 PSHAa0640 0 0 205 0 0 0 0 205
PSHAa0040 PSHAa0703 0 0 160 0 0 0 0 160
PSHAa0040 PSHAa0704 0 0 176 0 0 0 0 176
PSHAa0040 PSHAa0705 0 0 188 0 0 0 0 188
PSHAa0040 PSHAa0706 0 0 203 0 0 0 0 203
PSHAa0040 PSHAa0709 0 0 163 0 0 0 0 163
PSHAa0040 PSHAa0717 0 0 189 0 0 0 0 189
PSHAa0040 PSHAa0874 0 0 219 0 0 0 0 219
PSHAa0040 PSHAa0904 0 0 154 0 0 0 0 154
PSHAa0040 PSHAa0924 0 0 205 0 0 0 0 205
PSHAa0040 PSHAa1012 0 0 300 0 0 0 0 300
PSHAa0040 PSHAa1061 0 0 206 0 0 0 0 206
PSHAa0040 PSHAa1076 0 0 0 0 0 900 0 900
PSHAa0040 PSHAa1236 0 0 155 0 0 0 0 155
PSHAa0040 PSHAa1279 0 0 208 0 0 0 0 208
PSHAa0040 PSHAa1395 0 0 218 0 0 0 0 218
PSHAa0040 PSHAa1510 0 0 194 0 0 0 0 194
PSHAa0040 PSHAa1575 0 0 213 0 0 0 0 213
PSHAa0040 PSHAa1615 0 0 165 0 0 0 0 165
PSHAa0040 PSHAa1621 0 0 210 0 0 0 0 210
PSHAa0040 PSHAa1702 0 0 647 0 0 0 0 647
PSHAa0040 PSHAa1728 0 0 157 0 0 0 0 157
PSHAa0040 PSHAa1733 0 0 169 0 0 0 0 169
PSHAa0040 PSHAa1797 0 0 202 0 0 0 0 202
PSHAa0040 PSHAa1835 0 0 0 0 0 900 0 900
PSHAa0040 PSHAa1839 0 0 453 0 0 0 0 453
PSHAa0040 PSHAa1904 0 0 206 0 0 0 0 206
PSHAa0040 PSHAa1923 0 0 214 0 0 0 0 214
PSHAa0040 PSHAa2020 0 0 276 0 0 0 0 276
PSHAa0040 PSHAa2072 0 0 159 0 0 0 0 159
PSHAa0040 PSHAa2189 0 0 262 0 0 0 0 262
PSHAa0040 PSHAa2191 0 0 152 0 0 0 0 152
PSHAa0040 PSHAa2326 0 0 173 0 0 0 0 173
PSHAa0040 PSHAa2345 0 0 150 0 0 0 0 150
PSHAa0040 PSHAa2383 0 0 160 0 0 0 0 160
PSHAa0040 PSHAa2455 0 0 0 0 0 900 0 900
PSHAa0040 PSHAa2465 0 0 168 0 0 0 0 168
PSHAa0040 PSHAa2476 0 0 159 0 0 0 0 159
PSHAa0040 PSHAa2574 0 0 151 0 0 0 0 151
PSHAa0040 PSHAa2847 0 0 280 0 0 900 0 927
PSHAa0040 PSHAa2867 0 0 171 0 0 0 0 171
PSHAa0040 PSHAa2915 0 0 164 0 0 0 0 164
PSHAa0040 PSHAa2923 0 0 190 0 0 0 0 190
PSHAa0040 PSHAa2950 0 0 194 0 0 0 0 194
PSHAa0040 PSHAa2967 0 0 157 0 0 0 0 157
PSHAa0040 PSHAa2982 0 0 177 0 0 0 0 177
PSHAa0040 PSHAa3015 0 0 190 0 0 0 0 190
PSHAa0040 PSHAb0008 0 0 212 0 0 0 0 212
PSHAa0040 PSHAb0010 0 0 164 0 0 0 0 164
PSHAa0040 PSHAb0011 0 0 151 0 0 0 0 151
PSHAa0040 PSHAb0024 0 0 202 0 0 0 0 202
PSHAa0040 PSHAb0034 0 0 0 0 0 900 0 900
PSHAa0040 PSHAb0043 0 0 157 0 0 0 0 157
PSHAa0040 PSHAb0046 0 0 234 0 0 0 0 234
PSHAa0040 PSHAb0105 0 0 203 0 0 0 0 203
PSHAa0040 PSHAb0120 0 0 162 0 0 0 0 162
PSHAa0040 PSHAb0137 0 0 150 0 0 0 0 150
PSHAa0040 PSHAb0203 0 0 167 0 0 0 0 167
PSHAa0040 PSHAb0236 0 0 300 0 0 0 0 300
PSHAa0040 PSHAb0262 0 0 594 0 0 0 0 594
PSHAa0040 PSHAb0317 0 0 0 0 0 900 0 900
PSHAa0040 PSHAb0333 0 0 151 0 0 0 0 151
PSHAa0040 PSHAb0405 0 0 161 0 0 0 0 161
PSHAa0040 PSHAb0417 0 0 340 0 0 0 0 340
PSHAa0040 PSHAb0510 0 0 183 0 0 0 0 183
PSHAa0040 PSHAb0512 0 0 285 0 0 0 0 285
PSHAa0040 PSHAb0534 0 0 200 0 0 0 0 200
PSHAa0040 PSHAb0539 0 0 179 0 0 0 0 179
PSHAa0041 PSHAa0038 563 0 0 0 0 0 0 563
PSHAa0041 PSHAa0039 625 0 425 0 0 0 0 775
PSHAa0041 PSHAa0040 625 0 512 0 0 0 0 809
PSHAa0041 PSHAa0042 809 0 779 0 0 0 63 957
PSHAa0041 PSHAa0043 576 0 0 0 0 0 0 576
PSHAa0041 PSHAa0044 577 0 0 0 0 0 0 577
PSHAa0041 PSHAa0045 404 0 0 0 0 0 0 404
PSHAa0041 PSHAa0087 0 0 154 0 0 0 0 154
PSHAa0041 PSHAa0091 0 0 161 0 0 0 0 161
PSHAa0041 PSHAa0108 0 0 168 0 0 0 0 168
PSHAa0041 PSHAa0124 0 0 174 0 0 0 0 174
PSHAa0041 PSHAa0135 0 0 157 0 0 0 0 157
PSHAa0041 PSHAa0339 0 0 186 0 0 0 0 186
PSHAa0041 PSHAa0471 0 0 481 0 0 0 0 481
PSHAa0041 PSHAa0482 0 0 182 0 0 0 0 182
PSHAa0041 PSHAa0484 0 0 168 0 0 0 0 168
PSHAa0041 PSHAa0500 183 0 0 0 0 0 0 183
PSHAa0041 PSHAa0503 0 0 181 0 0 0 0 181
PSHAa0041 PSHAa0525 0 0 614 0 0 0 0 614
PSHAa0041 PSHAa0567 0 0 191 0 0 0 0 191
PSHAa0041 PSHAa0609 0 0 315 0 0 0 0 315
PSHAa0041 PSHAa0627 0 0 375 0 0 0 0 375
PSHAa0041 PSHAa0628 0 0 385 0 0 0 0 385
PSHAa0041 PSHAa0630 0 0 210 0 0 0 0 210
PSHAa0041 PSHAa0631 0 0 195 0 0 0 0 195
PSHAa0041 PSHAa0640 0 0 233 0 0 0 0 233
PSHAa0041 PSHAa0695 0 0 505 0 0 0 0 505
PSHAa0041 PSHAa0729 0 0 386 0 0 0 0 386
PSHAa0041 PSHAa0761 0 0 179 0 0 0 0 179
PSHAa0041 PSHAa0764 0 0 350 0 0 0 0 350
PSHAa0041 PSHAa0783 0 0 159 0 0 0 0 159
PSHAa0041 PSHAa0817 0 0 305 0 0 0 0 305
PSHAa0041 PSHAa0930 0 0 182 0 0 0 0 182
PSHAa0041 PSHAa0984 0 0 179 0 0 0 0 179
PSHAa0041 PSHAa1012 0 0 186 0 0 0 0 186
PSHAa0041 PSHAa1017 0 0 184 0 0 0 0 184
PSHAa0041 PSHAa1039 0 0 194 0 0 0 0 194
PSHAa0041 PSHAa1056 0 0 318 0 0 0 0 318
PSHAa0041 PSHAa1061 0 0 331 0 0 0 0 331
PSHAa0041 PSHAa1128 0 0 152 0 0 0 0 152
PSHAa0041 PSHAa1131 0 0 192 0 0 0 0 192
PSHAa0041 PSHAa1210 0 0 301 0 0 0 0 301
PSHAa0041 PSHAa1211 0 0 176 0 0 0 0 176
PSHAa0041 PSHAa1225 0 0 294 0 0 0 0 294
PSHAa0041 PSHAa1244 0 0 192 0 0 0 0 192
PSHAa0041 PSHAa1248 0 0 150 0 0 0 0 150
PSHAa0041 PSHAa1251 0 0 168 0 0 0 0 168
PSHAa0041 PSHAa1267 0 0 326 0 0 0 0 326
PSHAa0041 PSHAa1279 0 0 162 0 0 0 0 162
PSHAa0041 PSHAa1320 0 0 225 0 0 0 0 225
PSHAa0041 PSHAa1369 0 0 158 0 0 0 0 158
PSHAa0041 PSHAa1376 0 0 222 0 0 0 0 222
PSHAa0041 PSHAa1378 0 0 185 0 0 0 0 185
PSHAa0041 PSHAa1395 0 0 277 0 0 0 0 277
PSHAa0041 PSHAa1400 0 0 292 0 0 0 0 292
PSHAa0041 PSHAa1468 0 0 168 0 0 0 0 168
PSHAa0041 PSHAa1485 0 0 744 0 0 0 0 744
PSHAa0041 PSHAa1575 0 0 251 0 0 0 0 251
PSHAa0041 PSHAa1603 0 0 152 0 0 0 0 152
PSHAa0041 PSHAa1621 0 0 221 0 0 0 0 221
PSHAa0041 PSHAa1628 0 0 174 0 0 0 0 174
PSHAa0041 PSHAa1632 0 0 184 0 0 0 0 184
PSHAa0041 PSHAa1700 0 0 199 0 0 0 0 199
PSHAa0041 PSHAa1702 0 0 541 0 0 0 0 541
PSHAa0041 PSHAa1703 0 0 169 0 0 0 0 169
PSHAa0041 PSHAa1733 0 0 295 0 0 0 0 295
PSHAa0041 PSHAa1736 0 0 186 0 0 0 0 186
PSHAa0041 PSHAa1760 0 0 161 0 0 0 0 161
PSHAa0041 PSHAa1761 0 0 211 0 0 0 0 211
PSHAa0041 PSHAa1763 0 0 186 0 0 0 0 186
PSHAa0041 PSHAa1817 0 0 163 0 0 0 0 163
PSHAa0041 PSHAa1824 0 0 208 0 0 0 0 208
PSHAa0041 PSHAa1839 0 0 644 0 0 0 0 644
PSHAa0041 PSHAa1844 0 0 246 0 0 0 0 246
PSHAa0041 PSHAa1851 0 0 168 0 0 0 0 168
PSHAa0041 PSHAa1864 0 0 499 0 0 0 0 499
PSHAa0041 PSHAa1883 0 0 160 0 0 0 0 160
PSHAa0041 PSHAa1891 0 0 173 0 0 0 0 173
PSHAa0041 PSHAa1894 0 0 397 0 0 0 0 397
PSHAa0041 PSHAa1971 0 0 314 0 0 0 0 314
PSHAa0041 PSHAa1975 0 0 365 0 0 0 0 365
PSHAa0041 PSHAa1976 0 0 200 0 0 0 0 200
PSHAa0041 PSHAa1978 0 0 201 0 0 0 0 201
PSHAa0041 PSHAa1979 0 0 181 0 0 0 0 181
PSHAa0041 PSHAa1990 0 0 249 0 0 0 0 249
PSHAa0041 PSHAa2020 0 0 432 0 0 0 0 432
PSHAa0041 PSHAa2043 0 0 196 0 0 0 0 196
PSHAa0041 PSHAa2047 0 0 158 0 0 0 0 158
PSHAa0041 PSHAa2049 183 0 0 0 0 0 0 183
PSHAa0041 PSHAa2057 0 0 162 0 0 0 0 162
PSHAa0041 PSHAa2069 0 0 383 0 0 0 0 383
PSHAa0041 PSHAa2072 0 0 169 0 0 0 0 169
PSHAa0041 PSHAa2083 0 0 191 0 0 0 0 191
PSHAa0041 PSHAa2204 0 0 280 0 0 0 0 280
PSHAa0041 PSHAa2220 0 0 161 0 0 0 0 161
PSHAa0041 PSHAa2261 0 0 161 0 0 0 0 161
PSHAa0041 PSHAa2271 0 0 260 0 0 0 0 260
PSHAa0041 PSHAa2280 0 0 155 0 0 0 0 155
PSHAa0041 PSHAa2292 0 0 157 0 0 0 0 157
PSHAa0041 PSHAa2327 0 0 273 0 0 0 0 273
PSHAa0041 PSHAa2328 0 0 380 0 0 0 0 380
PSHAa0041 PSHAa2329 0 0 386 0 0 0 0 386
PSHAa0041 PSHAa2420 0 0 159 0 0 0 0 159
PSHAa0041 PSHAa2458 0 0 179 0 0 0 0 179
PSHAa0041 PSHAa2476 0 0 153 0 0 0 0 153
PSHAa0041 PSHAa2490 0 0 152 0 0 0 0 152
PSHAa0041 PSHAa2574 0 0 207 0 0 0 0 207
PSHAa0041 PSHAa2607 0 0 364 0 0 0 0 364
PSHAa0041 PSHAa2750 0 0 244 0 0 0 0 244
PSHAa0041 PSHAa2766 0 0 164 0 0 0 0 164
PSHAa0041 PSHAa2867 0 0 197 0 0 0 0 197
PSHAa0041 PSHAa2877 0 0 269 0 0 0 0 269
PSHAa0041 PSHAa2881 0 0 185 0 0 0 0 185
PSHAa0041 PSHAa2885 0 0 171 0 0 0 0 171
PSHAa0041 PSHAa2896 0 0 211 0 0 0 0 211
PSHAa0041 PSHAa2900 0 0 154 0 0 0 0 154
PSHAa0041 PSHAa2936 0 0 238 0 0 0 0 238
PSHAa0041 PSHAa2961 0 0 168 0 0 0 0 168
PSHAa0041 PSHAa2963 0 0 224 0 0 0 0 224
PSHAa0041 PSHAa2972 0 0 150 0 0 0 0 150
PSHAa0041 PSHAa2982 0 0 194 0 0 0 0 194
PSHAa0041 PSHAb0007 0 0 171 0 0 0 0 171
PSHAa0041 PSHAb0008 0 0 195 0 0 0 0 195
PSHAa0041 PSHAb0023 0 0 175 0 0 0 0 175
PSHAa0041 PSHAb0025 0 0 189 0 0 0 0 189
PSHAa0041 PSHAb0035 0 0 267 0 0 0 0 267
PSHAa0041 PSHAb0037 0 0 237 0 0 0 0 237
PSHAa0041 PSHAb0050 0 0 165 0 0 0 0 165
PSHAa0041 PSHAb0105 0 0 194 0 0 0 0 194
PSHAa0041 PSHAb0122 0 0 215 0 0 0 0 215
PSHAa0041 PSHAb0133 0 0 217 0 0 0 0 217
PSHAa0041 PSHAb0166 0 0 173 0 0 0 0 173
PSHAa0041 PSHAb0185 0 0 204 0 0 0 0 204
PSHAa0041 PSHAb0188 0 0 171 0 0 0 0 171
PSHAa0041 PSHAb0196 0 0 156 0 0 0 0 156
PSHAa0041 PSHAb0197 0 0 161 0 0 0 0 161
PSHAa0041 PSHAb0214 0 0 160 0 0 0 0 160
PSHAa0041 PSHAb0221 0 0 325 0 0 0 0 325
PSHAa0041 PSHAb0262 0 0 461 0 0 0 0 461
PSHAa0041 PSHAb0336 0 0 360 0 0 0 0 360
PSHAa0041 PSHAb0355 0 0 247 0 0 0 0 247
PSHAa0041 PSHAb0361 0 0 463 0 0 0 0 463
PSHAa0041 PSHAb0362 0 0 194 0 0 0 0 194
PSHAa0041 PSHAb0417 0 0 741 0 0 0 0 741
PSHAa0041 PSHAb0418 0 0 154 0 0 0 0 154
PSHAa0041 PSHAb0419 0 0 178 0 0 0 0 178
PSHAa0041 PSHAb0420 0 0 374 0 0 0 0 374
PSHAa0041 PSHAb0449 0 0 210 0 0 0 0 210
PSHAa0041 PSHAb0512 0 0 450 0 0 0 0 450
PSHAa0041 PSHAb0534 0 0 191 0 0 0 0 191
PSHAa0041 PSHAb0539 0 0 163 0 0 0 0 163
PSHAa0041 PSHAb0541 0 0 170 0 0 0 0 170
PSHAa0041 PSHAb0546 0 0 256 0 0 0 0 256
PSHAa0041 PSHAb0560 0 0 298 0 0 0 0 298
PSHAa0042 PSHAa0038 513 0 0 0 0 0 0 513
PSHAa0042 PSHAa0039 568 0 566 0 0 0 0 804
PSHAa0042 PSHAa0040 613 0 556 0 0 0 0 821
PSHAa0042 PSHAa0041 809 0 779 0 0 0 63 957
PSHAa0042 PSHAa0043 634 0 0 0 0 0 0 634
PSHAa0042 PSHAa0044 598 0 0 0 0 0 0 598
PSHAa0042 PSHAa0045 439 0 0 0 0 0 0 439
PSHAa0042 PSHAa0049 0 0 150 0 0 0 0 150
PSHAa0042 PSHAa0084 0 0 176 0 0 0 0 176
PSHAa0042 PSHAa0126 0 0 165 0 0 0 0 165
PSHAa0042 PSHAa0135 0 0 177 0 0 0 0 177
PSHAa0042 PSHAa0137 292 0 650 0 0 0 0 741
PSHAa0042 PSHAa0187 0 0 165 0 0 0 0 165
PSHAa0042 PSHAa0227 0 0 0 150 0 0 0 150
PSHAa0042 PSHAa0300 0 0 231 0 0 0 0 231
PSHAa0042 PSHAa0325 0 0 162 0 0 0 0 162
PSHAa0042 PSHAa0373 0 0 204 0 0 0 0 204
PSHAa0042 PSHAa0471 0 0 176 0 0 0 0 176
PSHAa0042 PSHAa0491 0 0 0 351 0 0 0 351
PSHAa0042 PSHAa0504 0 0 192 0 0 0 0 192
PSHAa0042 PSHAa0505 0 0 154 0 0 0 0 154
PSHAa0042 PSHAa0532 0 0 0 154 0 0 0 154
PSHAa0042 PSHAa0585 0 0 0 0 246 0 0 246
PSHAa0042 PSHAa0607 0 0 155 0 0 0 0 155
PSHAa0042 PSHAa0609 0 0 238 0 0 0 0 238
PSHAa0042 PSHAa0627 0 0 587 0 247 0 0 675
PSHAa0042 PSHAa0628 0 0 501 0 0 0 0 501
PSHAa0042 PSHAa0630 0 0 189 0 0 0 0 189
PSHAa0042 PSHAa0631 0 0 269 0 0 0 0 269
PSHAa0042 PSHAa0634 0 0 161 0 0 0 0 161
PSHAa0042 PSHAa0673 0 0 173 0 0 0 0 173
PSHAa0042 PSHAa0695 0 0 400 0 0 0 0 400
PSHAa0042 PSHAa0729 0 0 181 0 0 0 0 181
PSHAa0042 PSHAa0730 0 0 0 186 0 0 0 186
PSHAa0042 PSHAa0810 0 0 0 0 258 0 0 258
PSHAa0042 PSHAa0860 0 0 0 0 246 0 0 246
PSHAa0042 PSHAa0913 0 0 0 0 258 0 0 258
PSHAa0042 PSHAa1012 0 0 331 0 0 0 0 331
PSHAa0042 PSHAa1056 0 0 277 0 0 0 0 277
PSHAa0042 PSHAa1065 0 0 166 0 0 0 0 166
PSHAa0042 PSHAa1122 0 0 0 260 0 0 0 260
PSHAa0042 PSHAa1207 0 0 0 0 254 0 0 254
PSHAa0042 PSHAa1242 0 0 160 0 0 0 0 160
PSHAa0042 PSHAa1244 0 0 280 0 0 0 0 280
PSHAa0042 PSHAa1248 0 0 200 0 0 0 0 200
PSHAa0042 PSHAa1251 0 0 164 0 0 0 0 164
PSHAa0042 PSHAa1267 0 0 183 0 0 0 0 183
PSHAa0042 PSHAa1271 0 0 206 0 0 0 0 206
PSHAa0042 PSHAa1278 0 0 0 210 0 0 0 210
PSHAa0042 PSHAa1279 0 0 216 0 0 0 0 216
PSHAa0042 PSHAa1282 0 0 151 0 247 0 0 333
PSHAa0042 PSHAa1297 0 0 334 0 0 0 0 334
PSHAa0042 PSHAa1369 0 0 201 0 0 0 0 201
PSHAa0042 PSHAa1395 0 0 287 0 0 0 0 287
PSHAa0042 PSHAa1396 0 0 0 179 0 0 0 179
PSHAa0042 PSHAa1398 0 0 0 258 0 0 0 258
PSHAa0042 PSHAa1400 0 0 252 0 0 0 0 252
PSHAa0042 PSHAa1474 0 0 198 0 0 0 0 198
PSHAa0042 PSHAa1485 0 0 392 0 0 0 0 392
PSHAa0042 PSHAa1493 0 0 153 0 0 0 0 153
PSHAa0042 PSHAa1528 0 0 283 0 0 0 0 283
PSHAa0042 PSHAa1571 0 0 177 0 0 0 0 177
PSHAa0042 PSHAa1575 0 0 284 0 0 0 0 284
PSHAa0042 PSHAa1579 0 0 179 0 0 0 0 179
PSHAa0042 PSHAa1585 0 0 200 0 0 0 0 200
PSHAa0042 PSHAa1702 0 0 621 0 0 0 0 621
PSHAa0042 PSHAa1732 0 0 0 183 0 0 0 183
PSHAa0042 PSHAa1733 0 0 179 0 0 0 0 179
PSHAa0042 PSHAa1768 0 0 151 0 0 0 0 151
PSHAa0042 PSHAa1824 0 0 318 0 0 0 0 318
PSHAa0042 PSHAa1825 0 0 228 0 0 0 0 228
PSHAa0042 PSHAa1826 0 0 220 0 0 0 0 220
PSHAa0042 PSHAa1831 0 0 0 260 0 0 0 260
PSHAa0042 PSHAa1839 0 0 591 0 0 0 0 591
PSHAa0042 PSHAa1844 0 0 317 0 0 0 0 317
PSHAa0042 PSHAa1883 0 0 237 0 0 0 0 237
PSHAa0042 PSHAa1906 0 0 152 0 0 0 0 152
PSHAa0042 PSHAa1935 0 0 0 189 0 0 0 189
PSHAa0042 PSHAa1975 0 0 193 0 0 0 0 193
PSHAa0042 PSHAa1976 0 0 232 0 0 0 0 232
PSHAa0042 PSHAa2020 0 0 483 0 0 0 0 483
PSHAa0042 PSHAa2047 319 0 0 266 651 0 65 815
PSHAa0042 PSHAa2048 316 0 0 284 571 0 137 794
PSHAa0042 PSHAa2050 350 0 0 0 487 0 143 689
PSHAa0042 PSHAa2057 0 0 238 0 0 0 0 238
PSHAa0042 PSHAa2083 0 0 217 0 0 0 0 217
PSHAa0042 PSHAa2196 0 0 0 0 246 0 0 246
PSHAa0042 PSHAa2204 0 0 219 0 0 0 0 219
PSHAa0042 PSHAa2220 0 0 241 0 0 0 0 241
PSHAa0042 PSHAa2230 0 0 0 0 0 0 155 155
PSHAa0042 PSHAa2301 0 0 197 0 0 0 0 197
PSHAa0042 PSHAa2322 0 0 180 0 0 0 0 180
PSHAa0042 PSHAa2328 0 0 168 0 0 0 0 168
PSHAa0042 PSHAa2329 0 0 198 0 0 0 0 198
PSHAa0042 PSHAa2394 0 0 242 0 0 0 0 242
PSHAa0042 PSHAa2395 0 0 226 0 258 0 0 401
PSHAa0042 PSHAa2396 0 0 236 0 0 0 0 236
PSHAa0042 PSHAa2400 0 0 153 0 0 0 0 153
PSHAa0042 PSHAa2455 250 0 0 0 0 0 0 250
PSHAa0042 PSHAa2476 0 0 229 0 0 0 0 229
PSHAa0042 PSHAa2479 0 0 0 0 0 0 171 171
PSHAa0042 PSHAa2482 0 0 297 0 0 0 0 297
PSHAa0042 PSHAa2558 0 0 0 0 0 0 175 175
PSHAa0042 PSHAa2607 0 0 231 0 0 0 0 231
PSHAa0042 PSHAa2684 0 0 160 0 0 0 0 160
PSHAa0042 PSHAa2710 0 0 0 181 0 0 0 181
PSHAa0042 PSHAa2726 0 0 0 338 0 0 0 338
PSHAa0042 PSHAa2743 0 0 0 305 0 0 0 305
PSHAa0042 PSHAa2860 95 0 0 101 0 0 0 151
PSHAa0042 PSHAa2868 0 0 278 0 0 0 0 278
PSHAa0042 PSHAa2871 0 0 0 0 0 0 155 155
PSHAa0042 PSHAa2881 0 0 208 0 0 0 0 208
PSHAa0042 PSHAa2911 0 0 0 150 0 0 0 150
PSHAa0042 PSHAa2913 150 0 0 0 0 0 0 150
PSHAa0042 PSHAa2915 0 0 179 0 0 0 0 179
PSHAa0042 PSHAa2931 0 0 0 190 0 0 0 190
PSHAa0042 PSHAa2936 0 0 174 0 0 0 0 174
PSHAa0042 PSHAa2949 0 0 0 0 246 0 0 246
PSHAa0042 PSHAa2973 0 0 194 0 0 0 0 194
PSHAa0042 PSHAa2982 0 0 281 0 0 0 0 281
PSHAa0042 PSHAa2993 0 0 163 0 0 0 0 163
PSHAa0042 PSHAa2997 0 0 191 0 0 0 0 191
PSHAa0042 PSHAa2999 0 0 174 0 0 0 0 174
PSHAa0042 PSHAa3000 0 0 154 85 0 0 0 192
PSHAa0042 PSHAa3009 0 0 0 179 0 0 0 179
PSHAa0042 PSHAa3011 0 0 0 151 0 0 0 151
PSHAa0042 PSHAa3015 0 0 282 0 0 0 0 282
PSHAa0042 PSHAb0007 0 0 205 0 0 0 0 205
PSHAa0042 PSHAb0008 0 0 393 0 0 0 0 393
PSHAa0042 PSHAb0009 0 0 189 0 0 0 0 189
PSHAa0042 PSHAb0013 0 0 0 0 246 0 0 246
PSHAa0042 PSHAb0035 0 0 220 0 0 0 0 220
PSHAa0042 PSHAb0037 0 0 279 0 0 0 0 279
PSHAa0042 PSHAb0043 0 0 305 0 0 0 0 305
PSHAa0042 PSHAb0049 0 0 209 0 0 0 0 209
PSHAa0042 PSHAb0050 0 0 242 0 0 0 0 242
PSHAa0042 PSHAb0113 0 0 195 0 0 0 0 195
PSHAa0042 PSHAb0127 0 0 0 226 0 0 0 226
PSHAa0042 PSHAb0133 0 0 194 0 0 0 0 194
PSHAa0042 PSHAb0165 0 0 261 0 0 0 0 261
PSHAa0042 PSHAb0166 0 0 187 0 0 0 0 187
PSHAa0042 PSHAb0188 0 0 198 0 0 0 0 198
PSHAa0042 PSHAb0194 0 0 312 0 0 0 0 312
PSHAa0042 PSHAb0195 0 0 406 0 0 0 0 406
PSHAa0042 PSHAb0196 0 0 337 0 0 0 0 337
PSHAa0042 PSHAb0197 0 0 323 0 0 0 0 323
PSHAa0042 PSHAb0221 0 0 152 0 0 0 0 152
PSHAa0042 PSHAb0236 0 0 253 0 0 0 0 253
PSHAa0042 PSHAb0262 0 0 518 0 0 0 0 518
PSHAa0042 PSHAb0287 0 0 150 0 0 0 0 150
PSHAa0042 PSHAb0333 0 0 190 0 0 0 0 190
PSHAa0042 PSHAb0361 0 0 284 0 0 0 0 284
PSHAa0042 PSHAb0382 0 0 167 0 0 0 0 167
PSHAa0042 PSHAb0417 0 0 349 0 0 0 0 349
PSHAa0042 PSHAb0433 0 0 161 0 0 0 0 161
PSHAa0042 PSHAb0435 0 0 150 0 0 0 0 150
PSHAa0042 PSHAb0451 0 0 163 0 0 0 0 163
PSHAa0042 PSHAb0512 0 0 369 0 0 0 0 369
PSHAa0042 PSHAb0516 0 0 260 73 0 0 0 284
PSHAa0042 PSHAb0534 0 0 280 0 0 0 0 280
PSHAa0042 PSHAb0539 0 0 163 0 0 0 0 163
PSHAa0042 PSHAb0541 0 0 172 0 0 0 0 172
PSHAa0042 PSHAb0553 0 0 164 0 0 0 0 164
PSHAa0043 PSHAa0038 396 0 0 0 0 0 0 396
PSHAa0043 PSHAa0039 434 0 0 0 0 0 0 434
PSHAa0043 PSHAa0040 434 0 0 0 0 0 0 434
PSHAa0043 PSHAa0041 576 0 0 0 0 0 0 576
PSHAa0043 PSHAa0042 634 0 0 0 0 0 0 634
PSHAa0043 PSHAa0044 724 0 0 0 0 0 0 724
PSHAa0043 PSHAa0045 576 0 0 0 0 0 0 576
PSHAa0044 PSHAa0038 348 0 0 0 0 0 0 348
PSHAa0044 PSHAa0039 379 0 0 0 0 0 0 379
PSHAa0044 PSHAa0040 379 0 0 0 0 0 0 379
PSHAa0044 PSHAa0041 577 0 0 0 0 0 0 577
PSHAa0044 PSHAa0042 598 0 0 0 0 0 0 598
PSHAa0044 PSHAa0043 724 0 0 0 0 0 0 724
PSHAa0044 PSHAa0045 676 0 0 0 0 0 0 676
PSHAa0045 PSHAa0038 294 0 0 0 0 0 0 294
PSHAa0045 PSHAa0039 317 0 0 0 0 0 0 317
PSHAa0045 PSHAa0040 317 0 0 0 0 0 0 317
PSHAa0045 PSHAa0041 404 0 0 0 0 0 0 404
PSHAa0045 PSHAa0042 439 0 0 0 0 0 0 439
PSHAa0045 PSHAa0043 576 0 0 0 0 0 0 576
PSHAa0045 PSHAa0044 676 0 0 0 0 0 0 676
PSHAa0046 PSHAa0047 840 0 0 0 0 0 0 840
PSHAa0046 PSHAa0048 561 0 0 0 0 0 0 561
PSHAa0046 PSHAa0049 264 0 0 0 0 0 0 264
PSHAa0047 PSHAa0046 840 0 0 0 0 0 0 840
PSHAa0047 PSHAa0048 573 0 0 0 0 0 0 573
PSHAa0047 PSHAa0049 267 0 0 0 0 0 0 267
PSHAa0048 PSHAa0001 0 0 0 0 0 0 220 220
PSHAa0048 PSHAa0002 99 0 0 98 0 0 399 468
PSHAa0048 PSHAa0004 66 0 0 0 0 0 834 838
PSHAa0048 PSHAa0010 0 0 0 96 89 0 171 257
PSHAa0048 PSHAa0011 0 0 0 82 0 0 182 216
PSHAa0048 PSHAa0022 0 0 0 0 0 0 596 596
PSHAa0048 PSHAa0029 0 0 0 0 256 0 169 355
PSHAa0048 PSHAa0031 0 0 0 0 0 0 552 552
PSHAa0048 PSHAa0046 561 0 0 0 0 0 0 561
PSHAa0048 PSHAa0047 573 0 0 0 0 0 0 573
PSHAa0048 PSHAa0049 353 0 0 0 0 0 0 353
PSHAa0048 PSHAa0052 0 0 0 0 0 0 895 895
PSHAa0048 PSHAa0077 0 0 0 0 0 0 895 895
PSHAa0048 PSHAa0092 0 0 0 0 0 0 260 260
PSHAa0048 PSHAa0093 66 0 0 0 0 0 185 206
PSHAa0048 PSHAa0098 0 0 0 0 88 0 607 626
PSHAa0048 PSHAa0099 0 0 0 0 0 0 512 512
PSHAa0048 PSHAa0101 0 0 0 0 0 0 895 895
PSHAa0048 PSHAa0111 0 0 0 0 0 0 895 895
PSHAa0048 PSHAa0143 0 0 0 67 0 0 167 189
PSHAa0048 PSHAa0147 0 0 0 0 0 0 167 167
PSHAa0048 PSHAa0151 0 0 0 0 0 0 276 276
PSHAa0048 PSHAa0154 0 0 0 0 91 0 167 210
PSHAa0048 PSHAa0155 0 0 0 0 0 0 221 221
PSHAa0048 PSHAa0156 0 0 0 0 0 0 171 171
PSHAa0048 PSHAa0159 191 0 165 318 72 0 591 793
PSHAa0048 PSHAa0166 0 0 0 0 0 0 216 216
PSHAa0048 PSHAa0178 66 0 0 0 0 0 185 206
PSHAa0048 PSHAa0179 0 0 0 0 0 0 165 165
PSHAa0048 PSHAa0180 0 0 157 187 0 0 0 285
PSHAa0048 PSHAa0184 0 0 0 68 0 0 484 498
PSHAa0048 PSHAa0190 0 0 0 66 87 0 112 176
PSHAa0048 PSHAa0194 0 0 0 94 0 0 211 254
PSHAa0048 PSHAa0196 0 0 0 93 92 0 65 162
PSHAa0048 PSHAa0209 0 0 0 0 171 0 0 171
PSHAa0048 PSHAa0217 0 0 0 0 0 0 240 240
PSHAa0048 PSHAa0224 0 0 0 0 0 0 221 221
PSHAa0048 PSHAa0225 0 0 0 0 0 0 242 242
PSHAa0048 PSHAa0226 0 0 0 0 0 0 209 209
PSHAa0048 PSHAa0227 0 0 0 189 0 0 238 355
PSHAa0048 PSHAa0228 0 0 0 130 0 0 208 281
PSHAa0048 PSHAa0259 0 0 0 91 0 0 258 296
PSHAa0048 PSHAa0260 0 0 0 201 0 0 484 570
PSHAa0048 PSHAa0270 0 0 0 0 0 0 463 463
PSHAa0048 PSHAa0271 0 0 0 0 0 0 193 193
PSHAa0048 PSHAa0272 0 0 0 0 0 0 243 243
PSHAa0048 PSHAa0310 0 0 0 0 0 0 167 167
PSHAa0048 PSHAa0311 0 0 0 0 0 0 340 340
PSHAa0048 PSHAa0315 82 0 0 0 0 0 169 204
PSHAa0048 PSHAa0317 0 0 0 0 0 0 169 169
PSHAa0048 PSHAa0338 0 0 0 0 0 0 169 169
PSHAa0048 PSHAa0345 0 0 0 71 254 0 197 394
PSHAa0048 PSHAa0349 0 0 0 0 0 0 190 190
PSHAa0048 PSHAa0350 0 0 0 0 0 0 469 469
PSHAa0048 PSHAa0354 0 0 0 0 0 0 230 230
PSHAa0048 PSHAa0360 0 0 0 239 0 0 166 338
PSHAa0048 PSHAa0386 0 0 0 0 0 0 210 210
PSHAa0048 PSHAa0390 0 0 206 0 0 0 121 272
PSHAa0048 PSHAa0391 0 0 0 0 0 0 188 188
PSHAa0048 PSHAa0392 0 0 0 373 98 0 194 504
PSHAa0048 PSHAa0393 0 0 0 239 0 0 209 372
PSHAa0048 PSHAa0421 0 0 0 0 175 0 130 251
PSHAa0048 PSHAa0429 0 0 0 0 0 800 0 800
PSHAa0048 PSHAa0454 0 0 0 134 88 0 0 176
PSHAa0048 PSHAa0456 0 0 0 0 0 0 169 169
PSHAa0048 PSHAa0484 0 0 0 0 0 0 165 165
PSHAa0048 PSHAa0513 0 0 186 0 0 0 0 186
PSHAa0048 PSHAa0518 0 0 0 74 99 0 189 264
PSHAa0048 PSHAa0529 0 0 0 0 0 0 167 167
PSHAa0048 PSHAa0531 0 0 0 0 0 0 181 181
PSHAa0048 PSHAa0534 0 0 0 0 0 0 171 171
PSHAa0048 PSHAa0554 0 0 0 0 0 0 520 520
PSHAa0048 PSHAa0556 0 0 0 0 0 0 895 895
PSHAa0048 PSHAa0585 0 0 0 78 0 0 203 233
PSHAa0048 PSHAa0594 0 0 0 131 0 0 236 307
PSHAa0048 PSHAa0595 0 0 0 194 0 0 0 194
PSHAa0048 PSHAa0596 0 0 0 0 0 0 181 181
PSHAa0048 PSHAa0598 0 0 0 0 0 0 169 169
PSHAa0048 PSHAa0602 0 0 0 0 0 0 183 183
PSHAa0048 PSHAa0643 0 0 0 240 72 0 0 264
PSHAa0048 PSHAa0644 0 0 0 0 0 0 169 169
PSHAa0048 PSHAa0648 92 0 0 130 87 0 170 321
PSHAa0048 PSHAa0654 0 0 0 0 0 0 895 895
PSHAa0048 PSHAa0655 0 0 0 0 0 0 171 171
PSHAa0048 PSHAa0659 0 0 0 0 156 0 0 156
PSHAa0048 PSHAa0667 0 0 0 0 0 0 410 410
PSHAa0048 PSHAa0670 0 0 0 0 0 0 260 260
PSHAa0048 PSHAa0671 0 0 0 133 0 0 177 255
PSHAa0048 PSHAa0674 0 0 0 0 0 0 156 156
PSHAa0048 PSHAa0687 0 0 0 0 0 0 203 203
PSHAa0048 PSHAa0691 0 0 0 0 0 0 190 190
PSHAa0048 PSHAa0692 0 0 0 0 0 0 208 208
PSHAa0048 PSHAa0694 0 0 0 0 0 0 745 745
PSHAa0048 PSHAa0698 0 0 0 130 0 0 212 285
PSHAa0048 PSHAa0701 0 0 0 0 0 800 0 800
PSHAa0048 PSHAa0730 0 0 0 0 0 0 185 185
PSHAa0048 PSHAa0737 0 0 0 0 0 0 895 895
PSHAa0048 PSHAa0741 0 0 0 0 0 0 559 559
PSHAa0048 PSHAa0742 0 0 0 653 72 0 244 735
PSHAa0048 PSHAa0750 0 0 0 0 0 0 175 175
PSHAa0048 PSHAa0758 0 0 0 239 0 0 166 338
PSHAa0048 PSHAa0759 0 0 0 111 0 0 168 228
PSHAa0048 PSHAa0760 82 0 0 0 0 0 169 204
PSHAa0048 PSHAa0767 0 0 0 0 0 0 169 169
PSHAa0048 PSHAa0772 0 0 0 0 0 0 167 167
PSHAa0048 PSHAa0812 0 0 0 0 0 0 171 171
PSHAa0048 PSHAa0839 0 0 0 71 0 0 225 249
PSHAa0048 PSHAa0865 0 0 0 0 0 0 181 181
PSHAa0048 PSHAa0869 0 0 0 0 0 0 183 183
PSHAa0048 PSHAa0870 0 0 0 0 0 0 222 222
PSHAa0048 PSHAa0871 0 0 0 0 0 0 207 207
PSHAa0048 PSHAa0873 0 0 0 99 0 0 247 292
PSHAa0048 PSHAa0897 0 0 0 96 89 0 118 210
PSHAa0048 PSHAa0908 0 0 0 96 89 0 171 257
PSHAa0048 PSHAa0910 71 0 0 0 0 0 167 193
PSHAa0048 PSHAa0918 0 0 0 117 0 0 110 180
PSHAa0048 PSHAa0942 0 0 0 0 0 0 198 198
PSHAa0048 PSHAa0946 0 0 0 0 0 0 587 587
PSHAa0048 PSHAa0947 0 0 0 129 0 0 539 581
PSHAa0048 PSHAa0951 0 0 0 0 0 0 169 169
PSHAa0048 PSHAa0956 0 0 0 161 0 0 108 219
PSHAa0048 PSHAa0966 0 0 0 96 89 0 171 257
PSHAa0048 PSHAa0967 0 0 0 82 0 0 182 216
PSHAa0048 PSHAa0971 0 0 0 0 0 0 169 169
PSHAa0048 PSHAa0983 0 0 0 70 0 0 206 230
PSHAa0048 PSHAa0997 0 0 0 0 0 0 181 181
PSHAa0048 PSHAa1025 0 0 0 0 0 0 169 169
PSHAa0048 PSHAa1052 0 0 0 0 221 0 0 221
PSHAa0048 PSHAa1055 0 0 0 0 0 0 398 398
PSHAa0048 PSHAa1058 86 0 155 0 87 0 0 233
PSHAa0048 PSHAa1076 0 0 0 108 0 0 108 170
PSHAa0048 PSHAa1087 0 0 150 90 0 0 72 219
PSHAa0048 PSHAa1089 0 0 0 240 72 0 0 264
PSHAa0048 PSHAa1093 0 0 0 0 0 0 181 181
PSHAa0048 PSHAa1110 0 0 0 0 0 0 196 196
PSHAa0048 PSHAa1139 0 0 0 67 0 0 140 163
PSHAa0048 PSHAa1140 0 0 0 69 0 0 652 662
PSHAa0048 PSHAa1151 0 0 0 0 0 0 895 895
PSHAa0048 PSHAa1163 0 0 0 98 0 0 256 300
PSHAa0048 PSHAa1165 0 0 0 0 72 0 252 276
PSHAa0048 PSHAa1166 568 0 0 264 0 800 959 997
PSHAa0048 PSHAa1167 0 0 0 345 0 0 114 394
PSHAa0048 PSHAa1169 0 0 0 0 0 0 169 169
PSHAa0048 PSHAa1182 0 0 0 0 0 0 169 169
PSHAa0048 PSHAa1188 0 0 0 0 0 0 165 165
PSHAa0048 PSHAa1189 0 0 0 0 0 0 165 165
PSHAa0048 PSHAa1195 0 0 0 0 165 0 0 165
PSHAa0048 PSHAa1207 0 0 0 0 0 0 192 192
PSHAa0048 PSHAa1211 0 0 0 0 0 0 169 169
PSHAa0048 PSHAa1215 115 0 0 130 94 0 698 761
PSHAa0048 PSHAa1218 0 0 0 0 0 0 199 199
PSHAa0048 PSHAa1222 0 0 0 81 0 0 200 233
PSHAa0048 PSHAa1224 0 0 0 0 0 0 167 167
PSHAa0048 PSHAa1227 0 0 0 0 0 0 240 240
PSHAa0048 PSHAa1228 0 0 0 0 235 0 171 338
PSHAa0048 PSHAa1229 0 0 0 0 235 0 0 235
PSHAa0048 PSHAa1233 0 0 0 0 0 0 246 246
PSHAa0048 PSHAa1234 0 0 0 94 0 0 137 184
PSHAa0048 PSHAa1277 0 0 0 0 0 0 169 169
PSHAa0048 PSHAa1278 0 0 0 0 0 0 235 235
PSHAa0048 PSHAa1288 0 0 0 0 0 0 165 165
PSHAa0048 PSHAa1289 0 0 0 0 0 0 167 167
PSHAa0048 PSHAa1293 0 0 0 0 72 0 533 548
PSHAa0048 PSHAa1303 0 0 0 171 86 0 185 328
PSHAa0048 PSHAa1307 0 0 0 0 0 0 181 181
PSHAa0048 PSHAa1317 0 0 0 67 0 0 195 216
PSHAa0048 PSHAa1318 0 0 167 0 0 0 0 167
PSHAa0048 PSHAa1346 0 0 0 0 0 0 169 169
PSHAa0048 PSHAa1348 0 0 0 0 0 0 267 267
PSHAa0048 PSHAa1366 0 0 0 0 0 0 155 155
PSHAa0048 PSHAa1368 0 0 0 131 0 0 236 307
PSHAa0048 PSHAa1377 0 0 0 0 0 0 167 167
PSHAa0048 PSHAa1380 0 0 0 0 0 0 169 169
PSHAa0048 PSHAa1392 0 0 0 345 0 0 114 394
PSHAa0048 PSHAa1393 0 0 0 0 0 0 243 243
PSHAa0048 PSHAa1406 0 0 0 131 88 0 259 361
PSHAa0048 PSHAa1407 0 0 0 95 0 0 247 289
PSHAa0048 PSHAa1408 0 0 0 0 0 0 181 181
PSHAa0048 PSHAa1417 0 0 0 0 0 0 211 211
PSHAa0048 PSHAa1421 93 0 0 0 0 0 195 238
PSHAa0048 PSHAa1422 0 0 0 0 256 0 0 256
PSHAa0048 PSHAa1426 0 0 0 0 0 0 169 169
PSHAa0048 PSHAa1429 0 0 0 0 0 0 169 169
PSHAa0048 PSHAa1444 65 0 0 90 0 0 164 226
PSHAa0048 PSHAa1449 0 0 0 91 0 0 178 220
PSHAa0048 PSHAa1454 0 0 0 96 89 0 171 257
PSHAa0048 PSHAa1455 0 0 0 93 92 0 65 162
PSHAa0048 PSHAa1460 0 0 0 175 0 0 0 175
PSHAa0048 PSHAa1461 0 0 0 0 175 0 191 304
PSHAa0048 PSHAa1565 350 0 0 90 72 900 167 945
PSHAa0048 PSHAa1586 0 0 0 96 89 0 171 257
PSHAa0048 PSHAa1590 0 0 0 93 92 800 65 825
PSHAa0048 PSHAa1592 0 0 0 0 0 0 169 169
PSHAa0048 PSHAa1605 0 0 0 0 0 0 532 532
PSHAa0048 PSHAa1606 0 0 0 0 0 0 167 167
PSHAa0048 PSHAa1608 0 0 0 0 0 0 200 200
PSHAa0048 PSHAa1609 0 0 0 0 0 0 183 183
PSHAa0048 PSHAa1610 139 0 0 0 0 0 175 259
PSHAa0048 PSHAa1617 0 0 0 266 0 0 0 266
PSHAa0048 PSHAa1618 0 0 0 349 0 0 0 349
PSHAa0048 PSHAa1624 0 0 0 0 0 0 895 895
PSHAa0048 PSHAa1630 0 0 0 373 98 0 176 493
PSHAa0048 PSHAa1631 0 0 0 194 0 0 251 371
PSHAa0048 PSHAa1632 0 0 0 147 0 0 177 267
PSHAa0048 PSHAa1634 0 0 0 131 214 0 0 287
PSHAa0048 PSHAa1639 0 0 159 0 0 0 0 159
PSHAa0048 PSHAa1644 88 0 0 476 0 0 511 745
PSHAa0048 PSHAa1645 88 0 0 347 0 0 401 612
PSHAa0048 PSHAa1646 0 0 0 373 98 0 516 702
PSHAa0048 PSHAa1647 0 0 0 424 0 0 816 889
PSHAa0048 PSHAa1648 155 0 179 602 74 985 406 997
PSHAa0048 PSHAa1649 335 0 0 367 120 983 434 995
PSHAa0048 PSHAa1650 0 0 0 98 0 900 0 905
PSHAa0048 PSHAa1651 0 0 0 532 72 985 170 993
PSHAa0048 PSHAa1653 0 0 0 294 0 800 250 884
PSHAa0048 PSHAa1669 0 0 0 0 114 0 238 296
PSHAa0048 PSHAa1689 0 0 0 0 0 0 169 169
PSHAa0048 PSHAa1692 266 0 0 93 151 0 0 385
PSHAa0048 PSHAa1705 0 0 166 0 0 0 256 352
PSHAa0048 PSHAa1715 0 0 0 0 0 0 179 179
PSHAa0048 PSHAa1716 0 0 0 0 76 0 172 202
PSHAa0048 PSHAa1737 0 0 0 0 0 0 199 199
PSHAa0048 PSHAa1739 0 0 154 0 0 0 0 154
PSHAa0048 PSHAa1743 0 0 0 0 0 0 181 181
PSHAa0048 PSHAa1756 0 0 0 0 0 0 167 167
PSHAa0048 PSHAa1757 0 0 0 0 0 0 200 200
PSHAa0048 PSHAa1767 0 0 0 71 0 0 168 194
PSHAa0048 PSHAa1773 191 0 0 318 72 0 580 756
PSHAa0048 PSHAa1774 0 0 0 294 0 0 250 447
PSHAa0048 PSHAa1797 0 0 164 0 0 0 0 164
PSHAa0048 PSHAa1800 0 0 0 0 156 0 0 156
PSHAa0048 PSHAa1807 0 0 0 416 0 0 0 416
PSHAa0048 PSHAa1821 0 0 0 0 0 0 181 181
PSHAa0048 PSHAa1838 0 0 197 0 0 0 0 197
PSHAa0048 PSHAa1874 0 0 0 0 0 0 188 188
PSHAa0048 PSHAa1875 0 0 0 0 0 0 183 183
PSHAa0048 PSHAa1900 0 0 0 131 0 0 236 307
PSHAa0048 PSHAa1904 0 0 0 67 0 0 260 280
PSHAa0048 PSHAa1948 71 0 0 0 0 0 174 199
PSHAa0048 PSHAa1963 0 0 173 0 0 0 0 173
PSHAa0048 PSHAa2002 0 0 0 339 72 0 0 360
PSHAa0048 PSHAa2011 0 0 0 0 0 0 169 169
PSHAa0048 PSHAa2018 0 0 0 0 0 0 224 224
PSHAa0048 PSHAa2019 0 0 0 0 0 0 192 192
PSHAa0048 PSHAa2024 0 0 0 0 0 0 152 152
PSHAa0048 PSHAa2039 0 0 0 0 0 0 165 165
PSHAa0048 PSHAa2061 0 0 0 0 0 0 224 224
PSHAa0048 PSHAa2062 0 0 0 0 0 0 340 340
PSHAa0048 PSHAa2082 0 0 0 165 0 0 0 165
PSHAa0048 PSHAa2110 0 0 0 0 175 0 130 251
PSHAa0048 PSHAa2128 0 0 0 96 89 0 171 257
PSHAa0048 PSHAa2133 335 0 0 367 120 840 167 941
PSHAa0048 PSHAa2139 0 0 0 93 92 0 64 161
PSHAa0048 PSHAa2146 335 0 0 367 120 840 167 941
PSHAa0048 PSHAa2169 0 0 0 0 0 800 0 800
PSHAa0048 PSHAa2176 0 0 0 0 73 0 167 194
PSHAa0048 PSHAa2203 0 0 0 0 0 0 169 169
PSHAa0048 PSHAa2227 0 0 0 115 0 0 143 209
PSHAa0048 PSHAa2230 0 0 0 0 153 0 63 172
PSHAa0048 PSHAa2254 0 0 0 0 0 0 201 201
PSHAa0048 PSHAa2257 0 0 0 0 0 0 169 169
PSHAa0048 PSHAa2259 0 0 0 0 0 0 169 169
PSHAa0048 PSHAa2264 0 0 0 87 0 0 166 206
PSHAa0048 PSHAa2287 0 0 0 0 0 800 252 844
PSHAa0048 PSHAa2289 0 0 0 0 0 0 177 177
PSHAa0048 PSHAa2294 0 0 0 0 0 0 169 169
PSHAa0048 PSHAa2316 0 0 0 0 0 0 200 200
PSHAa0048 PSHAa2367 0 0 0 0 0 0 169 169
PSHAa0048 PSHAa2370 0 0 0 0 0 0 618 618
PSHAa0048 PSHAa2371 0 0 0 0 0 0 190 190
PSHAa0048 PSHAa2372 0 0 0 0 0 0 508 508
PSHAa0048 PSHAa2373 0 0 152 0 0 0 0 152
PSHAa0048 PSHAa2374 0 0 0 0 0 0 340 340
PSHAa0048 PSHAa2376 0 0 0 83 0 0 399 425
PSHAa0048 PSHAa2379 0 0 0 0 0 0 152 152
PSHAa0048 PSHAa2389 0 0 0 0 0 0 254 254
PSHAa0048 PSHAa2394 0 0 0 0 0 0 895 895
PSHAa0048 PSHAa2396 0 0 0 0 0 0 169 169
PSHAa0048 PSHAa2402 0 0 0 93 92 800 65 825
PSHAa0048 PSHAa2435 0 0 0 0 0 0 167 167
PSHAa0048 PSHAa2443 66 0 0 0 0 0 198 218
PSHAa0048 PSHAa2444 0 0 0 129 0 0 212 284
PSHAa0048 PSHAa2498 0 0 0 0 0 0 161 161
PSHAa0048 PSHAa2499 0 0 0 0 0 0 197 197
PSHAa0048 PSHAa2510 0 0 0 0 0 0 185 185
PSHAa0048 PSHAa2518 0 0 0 0 0 0 169 169
PSHAa0048 PSHAa2528 0 0 0 486 0 0 65 498
PSHAa0048 PSHAa2530 0 0 0 554 163 0 0 610
PSHAa0048 PSHAa2536 0 0 0 86 0 0 152 191
PSHAa0048 PSHAa2537 0 0 0 86 0 0 152 191
PSHAa0048 PSHAa2538 64 0 0 0 0 0 169 188
PSHAa0048 PSHAa2577 0 0 0 0 0 0 167 167
PSHAa0048 PSHAa2585 93 0 0 0 0 0 195 238
PSHAa0048 PSHAa2587 66 0 0 0 0 0 248 267
PSHAa0048 PSHAa2592 0 0 0 0 0 0 171 171
PSHAa0048 PSHAa2599 0 0 0 0 0 0 398 398
PSHAa0048 PSHAa2615 0 0 0 0 0 0 169 169
PSHAa0048 PSHAa2619 0 0 173 85 72 0 0 236
PSHAa0048 PSHAa2620 0 0 0 0 0 0 169 169
PSHAa0048 PSHAa2621 0 0 0 0 0 0 895 895
PSHAa0048 PSHAa2633 0 0 0 98 0 0 138 189
PSHAa0048 PSHAa2639 0 0 0 0 0 0 165 165
PSHAa0048 PSHAa2647 0 0 0 0 0 0 169 169
PSHAa0048 PSHAa2658 254 0 0 203 288 977 221 991
PSHAa0048 PSHAa2663 0 0 0 0 0 0 169 169
PSHAa0048 PSHAa2665 0 0 0 93 92 800 65 825
PSHAa0048 PSHAa2667 0 0 0 0 73 0 167 194
PSHAa0048 PSHAa2668 0 0 0 0 0 0 171 171
PSHAa0048 PSHAa2707 0 0 0 0 0 0 531 531
PSHAa0048 PSHAa2710 0 0 0 0 0 0 169 169
PSHAa0048 PSHAa2714 0 0 159 0 0 0 0 159
PSHAa0048 PSHAa2722 0 0 0 0 0 0 152 152
PSHAa0048 PSHAa2725 350 0 0 90 72 900 232 950
PSHAa0048 PSHAa2740 0 0 0 0 0 0 242 242
PSHAa0048 PSHAa2764 0 0 0 165 0 0 0 165
PSHAa0048 PSHAa2765 241 0 0 0 0 0 0 241
PSHAa0048 PSHAa2769 0 0 0 0 0 0 155 155
PSHAa0048 PSHAa2771 0 0 0 0 0 0 208 208
PSHAa0048 PSHAa2787 0 0 0 0 0 0 191 191
PSHAa0048 PSHAa2799 0 0 0 0 0 0 194 194
PSHAa0048 PSHAa2806 0 0 0 0 0 0 185 185
PSHAa0048 PSHAa2810 0 0 0 0 0 0 169 169
PSHAa0048 PSHAa2814 0 0 0 0 0 0 197 197
PSHAa0048 PSHAa2819 0 0 0 0 0 0 495 495
PSHAa0048 PSHAa2820 0 0 0 0 0 0 414 414
PSHAa0048 PSHAa2862 0 0 0 0 0 0 199 199
PSHAa0048 PSHAa2865 0 0 0 115 0 0 143 209
PSHAa0048 PSHAa2871 0 0 0 0 153 0 63 172
PSHAa0048 PSHAa2873 0 0 0 0 0 0 256 256
PSHAa0048 PSHAa2892 0 0 0 0 0 0 179 179
PSHAa0048 PSHAa2893 0 0 0 197 0 0 119 262
PSHAa0048 PSHAa2898 0 0 0 239 0 0 166 338
PSHAa0048 PSHAa2899 0 0 0 0 0 0 812 812
PSHAa0048 PSHAa2911 0 0 0 189 0 0 238 355
PSHAa0048 PSHAa2933 0 0 0 0 156 0 0 156
PSHAa0048 PSHAa2934 0 0 0 0 0 0 169 169
PSHAa0048 PSHAa2940 0 0 0 0 0 0 165 165
PSHAa0048 PSHAa2945 0 0 0 0 0 0 183 183
PSHAa0048 PSHAa2949 0 0 0 78 0 0 203 233
PSHAa0048 PSHAa3007 0 0 0 357 0 0 0 357
PSHAa0048 PSHAa3008 0 0 0 417 0 0 108 457
PSHAa0048 PSHAa3009 0 0 0 518 0 0 0 518
PSHAa0048 PSHAa3010 0 0 0 451 143 0 208 594
PSHAa0048 PSHAa3011 0 0 0 183 0 0 0 183
PSHAa0048 PSHAa3019 0 0 0 0 0 0 228 228
PSHAa0048 PSHAb0061 0 0 0 0 0 900 324 929
PSHAa0048 PSHAb0062 0 0 0 0 72 0 160 187
PSHAa0048 PSHAb0068 0 0 0 0 0 0 171 171
PSHAa0048 PSHAb0070 0 0 0 0 0 0 165 165
PSHAa0048 PSHAb0073 0 0 0 0 0 0 167 167
PSHAa0048 PSHAb0077 0 0 0 0 0 0 169 169
PSHAa0048 PSHAb0118 0 0 0 135 0 0 168 249
PSHAa0048 PSHAb0127 0 0 0 130 0 0 160 237
PSHAa0048 PSHAb0128 0 0 0 0 0 0 171 171
PSHAa0048 PSHAb0129 0 0 0 0 0 0 155 155
PSHAa0048 PSHAb0151 0 0 0 105 0 0 109 168
PSHAa0048 PSHAb0156 0 0 0 167 0 0 0 167
PSHAa0048 PSHAb0160 0 0 0 105 0 0 109 168
PSHAa0048 PSHAb0182 0 0 0 131 0 0 236 307
PSHAa0048 PSHAb0205 0 0 0 0 0 0 199 199
PSHAa0048 PSHAb0219 0 0 0 93 92 0 65 162
PSHAa0048 PSHAb0231 0 0 0 239 0 0 209 372
PSHAa0048 PSHAb0248 0 0 0 0 0 0 169 169
PSHAa0048 PSHAb0265 0 0 0 71 0 0 225 249
PSHAa0048 PSHAb0266 0 0 0 0 0 0 169 169
PSHAa0048 PSHAb0273 0 0 0 0 0 0 169 169
PSHAa0048 PSHAb0275 0 0 0 0 0 0 895 895
PSHAa0048 PSHAb0276 0 0 0 0 173 0 0 173
PSHAa0048 PSHAb0283 0 0 0 0 0 0 252 252
PSHAa0048 PSHAb0289 0 0 0 0 0 0 895 895
PSHAa0048 PSHAb0314 0 0 0 0 0 0 491 491
PSHAa0048 PSHAb0357 0 0 0 0 73 0 245 270
PSHAa0048 PSHAb0365 0 0 0 93 92 0 64 161
PSHAa0048 PSHAb0378 0 0 0 0 0 0 169 169
PSHAa0048 PSHAb0390 0 0 0 187 0 0 0 187
PSHAa0048 PSHAb0393 0 0 0 416 0 0 0 416
PSHAa0048 PSHAb0394 0 0 0 416 0 0 0 416
PSHAa0048 PSHAb0396 0 0 0 129 0 0 162 238
PSHAa0048 PSHAb0401 0 0 0 0 0 0 171 171
PSHAa0048 PSHAb0419 0 0 0 93 92 0 65 162
PSHAa0048 PSHAb0426 0 0 0 93 92 0 65 162
PSHAa0048 PSHAb0428 0 0 0 94 0 0 211 254
PSHAa0048 PSHAb0464 0 0 0 0 0 0 208 208
PSHAa0048 PSHAb0465 0 0 0 197 0 0 119 262
PSHAa0048 PSHAb0469 0 0 175 0 0 0 0 175
PSHAa0048 PSHAb0470 0 0 0 0 0 0 169 169
PSHAa0048 PSHAb0472 0 0 0 0 0 0 169 169
PSHAa0048 PSHAb0484 0 0 0 0 0 0 169 169
PSHAa0048 PSHAb0487 0 0 152 0 0 0 0 152
PSHAa0048 PSHAb0493 0 0 0 0 0 0 189 189
PSHAa0048 PSHAb0503 0 0 0 0 0 0 252 252
PSHAa0048 PSHAb0506 0 0 0 0 0 0 169 169
PSHAa0048 PSHAb0521 0 0 0 0 0 0 165 165
PSHAa0048 PSHAb0522 0 0 0 0 0 0 165 165
PSHAa0048 PSHAb0536 0 0 0 0 0 0 165 165
PSHAa0048 PSHAb0537 0 0 0 0 0 0 165 165
PSHAa0048 PSHAb0551 0 0 0 66 87 0 112 176
PSHAa0048 PSHAb0559 0 0 0 258 0 0 0 258
PSHAa0049 PSHAa0042 0 0 150 0 0 0 0 150
PSHAa0049 PSHAa0046 264 0 0 0 0 0 0 264
PSHAa0049 PSHAa0047 267 0 0 0 0 0 0 267
PSHAa0049 PSHAa0048 353 0 0 0 0 0 0 353
PSHAa0049 PSHAa0050 97 0 229 0 0 0 0 274
PSHAa0049 PSHAa0067 0 0 249 0 0 0 0 249
PSHAa0049 PSHAa0108 0 0 201 0 0 0 0 201
PSHAa0049 PSHAa0126 0 0 159 0 0 0 0 159
PSHAa0049 PSHAa0305 0 0 153 0 0 0 0 153
PSHAa0049 PSHAa0344 0 0 320 0 0 0 0 320
PSHAa0049 PSHAa0377 0 0 210 0 0 0 0 210
PSHAa0049 PSHAa0474 0 0 182 0 0 0 0 182
PSHAa0049 PSHAa0475 0 0 174 0 0 0 0 174
PSHAa0049 PSHAa0499 0 0 171 0 0 0 0 171
PSHAa0049 PSHAa0504 0 0 187 0 0 0 0 187
PSHAa0049 PSHAa0729 0 0 185 0 0 0 0 185
PSHAa0049 PSHAa0859 0 0 171 0 0 0 0 171
PSHAa0049 PSHAa0863 0 0 161 0 0 0 0 161
PSHAa0049 PSHAa0893 0 0 174 0 0 0 0 174
PSHAa0049 PSHAa0924 0 0 182 0 0 0 0 182
PSHAa0049 PSHAa0984 0 0 152 0 0 0 0 152
PSHAa0049 PSHAa1010 0 0 191 0 0 0 0 191
PSHAa0049 PSHAa1090 0 0 154 0 0 0 0 154
PSHAa0049 PSHAa1115 67 0 207 0 0 0 0 228
PSHAa0049 PSHAa1171 0 0 164 0 0 0 0 164
PSHAa0049 PSHAa1252 0 0 175 0 0 0 0 175
PSHAa0049 PSHAa1329 0 0 151 0 0 0 0 151
PSHAa0049 PSHAa1415 0 0 155 0 0 0 0 155
PSHAa0049 PSHAa1437 0 0 201 0 0 0 0 201
PSHAa0049 PSHAa1438 0 0 209 0 0 0 0 209
PSHAa0049 PSHAa1468 0 0 152 0 0 0 0 152
PSHAa0049 PSHAa1474 0 0 228 0 0 0 0 228
PSHAa0049 PSHAa1585 0 0 220 0 0 0 0 220
PSHAa0049 PSHAa1702 0 0 157 0 0 0 0 157
PSHAa0049 PSHAa1755 0 0 262 0 0 0 0 262
PSHAa0049 PSHAa1780 0 0 164 0 0 0 0 164
PSHAa0049 PSHAa1790 0 0 173 0 0 0 0 173
PSHAa0049 PSHAa1811 0 0 176 0 0 0 0 176
PSHAa0049 PSHAa1883 0 0 198 0 0 0 0 198
PSHAa0049 PSHAa1968 0 0 213 0 0 0 0 213
PSHAa0049 PSHAa2057 0 0 198 0 0 0 0 198
PSHAa0049 PSHAa2116 0 0 178 0 0 0 0 178
PSHAa0049 PSHAa2156 0 0 150 0 0 0 0 150
PSHAa0049 PSHAa2209 0 0 230 0 0 0 0 230
PSHAa0049 PSHAa2220 0 0 200 0 0 0 0 200
PSHAa0049 PSHAa2243 0 0 177 0 0 0 0 177
PSHAa0049 PSHAa2315 0 0 0 0 256 0 0 256
PSHAa0049 PSHAa2473 185 0 0 0 0 0 0 185
PSHAa0049 PSHAa2486 0 0 153 0 0 0 0 153
PSHAa0049 PSHAa2517 0 0 185 0 0 0 0 185
PSHAa0049 PSHAa2841 0 0 154 0 0 0 0 154
PSHAa0049 PSHAa2881 0 0 229 0 0 0 0 229
PSHAa0049 PSHAa2887 0 0 158 0 0 0 0 158
PSHAa0049 PSHAa2982 0 0 161 0 0 0 0 161
PSHAa0049 PSHAa3007 0 0 0 171 0 0 0 171
PSHAa0049 PSHAb0004 0 0 158 0 0 0 0 158
PSHAa0049 PSHAb0010 0 0 246 0 0 0 0 246
PSHAa0049 PSHAb0011 0 0 169 0 0 0 0 169
PSHAa0049 PSHAb0018 0 0 189 0 0 0 0 189
PSHAa0049 PSHAb0033 0 0 172 0 0 0 0 172
PSHAa0049 PSHAb0049 0 0 215 0 0 0 0 215
PSHAa0049 PSHAb0050 0 0 197 0 0 0 0 197
PSHAa0049 PSHAb0111 0 0 176 0 0 0 0 176
PSHAa0049 PSHAb0166 0 0 182 0 0 0 0 182
PSHAa0049 PSHAb0287 0 0 211 0 0 0 0 211
PSHAa0049 PSHAb0359 64 0 164 0 0 0 0 184
PSHAa0049 PSHAb0360 0 0 202 0 0 0 0 202
PSHAa0049 PSHAb0508 0 0 177 0 0 0 0 177
PSHAa0050 PSHAa0049 97 0 229 0 0 0 0 274
PSHAa0050 PSHAa0051 859 0 0 0 0 0 0 859
PSHAa0050 PSHAa0052 859 0 0 0 0 0 0 859
PSHAa0050 PSHAa0053 634 0 0 0 0 0 0 634
PSHAa0050 PSHAa0054 467 0 0 0 0 0 0 467
PSHAa0050 PSHAa0055 467 0 0 0 0 0 0 467
PSHAa0050 PSHAa0059 0 0 165 0 0 0 0 165
PSHAa0050 PSHAa0067 0 0 189 0 0 0 0 189
PSHAa0050 PSHAa0075 236 0 0 70 0 0 0 259
PSHAa0050 PSHAa0080 0 0 160 0 0 0 0 160
PSHAa0050 PSHAa0167 0 0 0 205 0 0 0 205
PSHAa0050 PSHAa0229 0 0 221 0 0 0 0 221
PSHAa0050 PSHAa0364 0 0 163 131 0 0 0 241
PSHAa0050 PSHAa0429 0 0 273 0 0 0 0 273
PSHAa0050 PSHAa0477 0 0 268 0 0 0 0 268
PSHAa0050 PSHAa0491 0 0 0 202 0 0 0 202
PSHAa0050 PSHAa0515 0 0 203 0 0 0 0 203
PSHAa0050 PSHAa0526 0 0 156 0 0 0 0 156
PSHAa0050 PSHAa0562 0 0 175 0 0 0 0 175
PSHAa0050 PSHAa0640 0 0 153 0 0 0 0 153
PSHAa0050 PSHAa0645 0 0 165 0 0 0 0 165
PSHAa0050 PSHAa0728 0 0 153 0 0 0 0 153
PSHAa0050 PSHAa0826 0 0 172 0 0 0 0 172
PSHAa0050 PSHAa0827 0 0 161 0 0 0 0 161
PSHAa0050 PSHAa0961 0 0 194 0 0 0 0 194
PSHAa0050 PSHAa0974 339 0 0 0 0 0 0 339
PSHAa0050 PSHAa1221 0 0 405 0 0 0 0 405
PSHAa0050 PSHAa1297 0 0 161 0 0 0 0 161
PSHAa0050 PSHAa1321 0 0 249 0 0 0 0 249
PSHAa0050 PSHAa1357 0 0 181 0 0 0 0 181
PSHAa0050 PSHAa1437 0 0 151 0 0 0 0 151
PSHAa0050 PSHAa1438 0 0 153 0 0 0 0 153
PSHAa0050 PSHAa1474 0 0 153 0 0 0 0 153
PSHAa0050 PSHAa1480 0 0 184 0 0 0 0 184
PSHAa0050 PSHAa1574 0 0 169 125 0 0 0 241
PSHAa0050 PSHAa1585 0 0 151 0 0 0 0 151
PSHAa0050 PSHAa1720 160 0 0 73 0 0 0 188
PSHAa0050 PSHAa1721 321 0 0 0 0 0 0 321
PSHAa0050 PSHAa1722 110 0 162 0 0 0 0 222
PSHAa0050 PSHAa1723 142 0 0 69 0 0 0 167
PSHAa0050 PSHAa1725 110 0 0 189 0 0 0 247
PSHAa0050 PSHAa1763 0 0 243 0 0 0 0 243
PSHAa0050 PSHAa1764 339 0 0 0 0 0 0 339
PSHAa0050 PSHAa1781 0 0 236 0 0 0 0 236
PSHAa0050 PSHAa1786 0 0 168 0 0 0 0 168
PSHAa0050 PSHAa2008 0 0 204 0 0 0 0 204
PSHAa0050 PSHAa2042 298 0 0 0 0 0 0 298
PSHAa0050 PSHAa2155 0 0 180 0 0 0 0 180
PSHAa0050 PSHAa2187 349 0 0 0 0 0 0 349
PSHAa0050 PSHAa2249 0 0 183 0 0 0 0 183
PSHAa0050 PSHAa2253 0 0 199 0 0 0 0 199
PSHAa0050 PSHAa2311 118 0 210 0 0 0 0 273
PSHAa0050 PSHAa2320 0 0 162 0 0 0 0 162
PSHAa0050 PSHAa2372 0 0 0 169 0 0 0 169
PSHAa0050 PSHAa2385 335 0 0 0 0 0 0 335
PSHAa0050 PSHAa2410 339 0 0 0 0 0 0 339
PSHAa0050 PSHAa2420 0 0 177 0 0 0 0 177
PSHAa0050 PSHAa2483 349 0 0 0 0 0 0 349
PSHAa0050 PSHAa2485 0 0 180 0 0 0 0 180
PSHAa0050 PSHAa2489 0 0 156 0 0 0 0 156
PSHAa0050 PSHAa2521 0 0 266 0 0 0 0 266
PSHAa0050 PSHAa2586 0 0 190 0 0 0 0 190
PSHAa0050 PSHAa2650 0 0 169 0 0 0 0 169
PSHAa0050 PSHAa2754 0 0 150 0 0 0 0 150
PSHAa0050 PSHAa2794 339 0 0 0 0 0 0 339
PSHAa0050 PSHAa2810 0 0 150 0 0 0 0 150
PSHAa0050 PSHAa2814 0 0 164 0 0 0 0 164
PSHAa0050 PSHAa2819 0 0 163 0 0 0 0 163
PSHAa0050 PSHAa2866 0 0 193 0 0 0 0 193
PSHAa0050 PSHAa2869 0 0 158 0 0 0 0 158
PSHAa0050 PSHAa2917 349 0 0 0 0 0 0 349
PSHAa0050 PSHAa2922 0 0 275 0 0 0 0 275
PSHAa0050 PSHAb0087 0 0 174 125 0 0 0 246
PSHAa0050 PSHAb0118 0 0 247 0 0 0 0 247
PSHAa0050 PSHAb0122 0 0 157 0 0 0 0 157
PSHAa0050 PSHAb0283 0 0 170 0 0 0 0 170
PSHAa0050 PSHAb0315 0 0 150 0 0 0 0 150
PSHAa0050 PSHAb0337 0 0 222 0 0 0 0 222
PSHAa0050 PSHAb0363 0 0 167 0 0 0 0 167
PSHAa0050 PSHAb0390 0 0 208 0 0 0 0 208
PSHAa0050 PSHAb0412 0 0 199 0 0 0 0 199
PSHAa0050 PSHAb0473 0 0 154 0 0 0 0 154
PSHAa0050 PSHAb0474 0 0 161 0 0 0 0 161
PSHAa0050 PSHAb0508 0 0 199 0 0 0 0 199
PSHAa0050 PSHAb0527 0 0 155 0 0 0 0 155
PSHAa0051 PSHAa0013 0 0 210 0 0 0 0 210
PSHAa0051 PSHAa0050 859 0 0 0 0 0 0 859
PSHAa0051 PSHAa0052 859 0 0 0 0 0 0 859
PSHAa0051 PSHAa0053 634 0 0 0 0 0 0 634
PSHAa0051 PSHAa0054 467 0 0 0 0 0 0 467
PSHAa0051 PSHAa0055 467 0 0 0 0 0 0 467
PSHAa0051 PSHAa0108 0 0 234 0 0 0 0 234
PSHAa0051 PSHAa0123 0 0 204 0 0 0 0 204
PSHAa0051 PSHAa0125 0 0 249 0 0 0 0 249
PSHAa0051 PSHAa0139 0 0 157 0 0 0 0 157
PSHAa0051 PSHAa0175 0 0 162 0 0 0 0 162
PSHAa0051 PSHAa0177 0 0 263 0 0 0 0 263
PSHAa0051 PSHAa0190 345 0 0 0 0 0 0 345
PSHAa0051 PSHAa0236 0 0 174 0 0 0 0 174
PSHAa0051 PSHAa0287 0 0 174 0 0 0 0 174
PSHAa0051 PSHAa0304 0 0 161 0 0 0 0 161
PSHAa0051 PSHAa0305 0 0 196 0 0 0 0 196
PSHAa0051 PSHAa0309 0 0 193 0 0 0 0 193
PSHAa0051 PSHAa0310 0 0 191 0 0 0 0 191
PSHAa0051 PSHAa0336 0 0 271 0 0 0 0 271
PSHAa0051 PSHAa0359 0 0 160 0 0 0 0 160
PSHAa0051 PSHAa0429 0 0 158 0 0 0 0 158
PSHAa0051 PSHAa0445 0 0 152 0 0 0 0 152
PSHAa0051 PSHAa0524 0 0 255 0 0 0 0 255
PSHAa0051 PSHAa0558 0 0 201 0 0 0 0 201
PSHAa0051 PSHAa0599 0 0 243 0 0 0 0 243
PSHAa0051 PSHAa0643 0 0 509 0 0 0 0 509
PSHAa0051 PSHAa0758 0 0 180 0 0 0 0 180
PSHAa0051 PSHAa0817 0 0 155 0 0 0 0 155
PSHAa0051 PSHAa0823 0 0 216 0 0 0 0 216
PSHAa0051 PSHAa0824 0 0 182 0 0 0 0 182
PSHAa0051 PSHAa0826 0 0 244 0 0 0 0 244
PSHAa0051 PSHAa0827 0 0 154 0 0 0 0 154
PSHAa0051 PSHAa0829 0 0 230 0 0 0 0 230
PSHAa0051 PSHAa0834 0 0 186 0 0 0 0 186
PSHAa0051 PSHAa0881 0 0 264 0 0 0 0 264
PSHAa0051 PSHAa0893 0 0 182 0 0 0 107 238
PSHAa0051 PSHAa0895 0 0 171 0 0 0 0 171
PSHAa0051 PSHAa0900 0 0 169 0 0 0 0 169
PSHAa0051 PSHAa0910 0 0 160 0 0 0 63 179
PSHAa0051 PSHAa0968 0 0 170 0 0 0 0 170
PSHAa0051 PSHAa0969 0 0 177 0 0 0 0 177
PSHAa0051 PSHAa1079 0 0 180 0 0 0 0 180
PSHAa0051 PSHAa1137 0 0 158 0 0 0 0 158
PSHAa0051 PSHAa1210 0 0 232 0 0 0 0 232
PSHAa0051 PSHAa1242 0 0 295 0 0 0 0 295
PSHAa0051 PSHAa1311 0 0 234 0 0 0 0 234
PSHAa0051 PSHAa1325 0 0 248 0 0 0 0 248
PSHAa0051 PSHAa1326 0 0 285 0 0 0 0 285
PSHAa0051 PSHAa1327 0 0 217 0 0 0 0 217
PSHAa0051 PSHAa1347 0 0 173 0 0 0 0 173
PSHAa0051 PSHAa1351 0 0 153 0 0 0 0 153
PSHAa0051 PSHAa1465 0 0 188 0 0 0 0 188
PSHAa0051 PSHAa1480 0 0 154 0 0 0 0 154
PSHAa0051 PSHAa1638 0 0 0 0 216 0 0 216
PSHAa0051 PSHAa1650 0 0 155 0 0 0 0 155
PSHAa0051 PSHAa1826 0 0 251 0 0 0 0 251
PSHAa0051 PSHAa1840 0 0 277 0 0 0 0 277
PSHAa0051 PSHAa1862 0 0 180 0 0 0 0 180
PSHAa0051 PSHAa1914 239 0 0 0 0 0 0 239
PSHAa0051 PSHAa1973 0 0 228 0 0 0 0 228
PSHAa0051 PSHAa1979 0 0 156 0 0 0 0 156
PSHAa0051 PSHAa1990 0 0 329 0 0 0 0 329
PSHAa0051 PSHAa2048 0 0 193 0 0 0 0 193
PSHAa0051 PSHAa2116 0 0 541 0 0 0 0 541
PSHAa0051 PSHAa2144 0 0 157 0 0 0 0 157
PSHAa0051 PSHAa2158 0 0 151 0 0 0 0 151
PSHAa0051 PSHAa2176 0 0 321 0 0 0 0 321
PSHAa0051 PSHAa2180 0 0 154 0 0 0 0 154
PSHAa0051 PSHAa2204 0 0 174 0 0 0 0 174
PSHAa0051 PSHAa2312 0 0 168 0 0 0 0 168
PSHAa0051 PSHAa2351 0 0 0 0 173 0 0 173
PSHAa0051 PSHAa2355 0 0 157 0 0 0 0 157
PSHAa0051 PSHAa2425 156 0 0 0 0 0 0 156
PSHAa0051 PSHAa2426 0 0 370 0 0 0 0 370
PSHAa0051 PSHAa2482 0 0 203 0 0 0 0 203
PSHAa0051 PSHAa2584 63 0 0 0 92 0 134 198
PSHAa0051 PSHAa2590 0 0 157 0 0 0 0 157
PSHAa0051 PSHAa2649 0 0 160 0 0 0 0 160
PSHAa0051 PSHAa2690 0 0 201 0 0 0 0 201
PSHAa0051 PSHAa2695 0 0 157 0 0 0 0 157
PSHAa0051 PSHAa2697 0 0 163 0 0 0 0 163
PSHAa0051 PSHAa2746 0 0 163 0 0 0 0 163
PSHAa0051 PSHAa2757 183 0 0 0 0 0 0 183
PSHAa0051 PSHAa2776 0 0 396 0 0 0 0 396
PSHAa0051 PSHAa2838 0 0 206 0 0 0 0 206
PSHAa0051 PSHAa2845 63 0 181 0 92 0 134 315
PSHAa0051 PSHAa2880 0 0 247 0 0 0 0 247
PSHAa0051 PSHAa2889 0 0 150 0 0 0 0 150
PSHAa0051 PSHAa2947 0 0 162 0 0 0 0 162
PSHAa0051 PSHAa2963 0 0 425 0 0 0 0 425
PSHAa0051 PSHAa2995 0 0 0 0 171 0 0 171
PSHAa0051 PSHAb0054 0 0 0 0 197 0 0 197
PSHAa0051 PSHAb0096 0 0 0 0 197 0 0 197
PSHAa0051 PSHAb0120 0 0 215 0 0 0 0 215
PSHAa0051 PSHAb0166 0 0 160 0 0 0 0 160
PSHAa0051 PSHAb0172 0 0 162 0 0 0 0 162
PSHAa0051 PSHAb0224 0 0 192 0 0 0 0 192
PSHAa0051 PSHAb0226 239 0 0 0 0 0 0 239
PSHAa0051 PSHAb0237 0 0 195 0 0 0 0 195
PSHAa0051 PSHAb0252 0 0 166 0 0 0 0 166
PSHAa0051 PSHAb0286 0 0 364 0 0 0 0 364
PSHAa0051 PSHAb0333 304 0 0 0 0 0 0 304
PSHAa0051 PSHAb0392 63 0 0 0 92 0 134 198
PSHAa0051 PSHAb0420 0 0 262 0 0 0 0 262
PSHAa0051 PSHAb0433 0 0 210 0 0 0 0 210
PSHAa0051 PSHAb0509 0 0 159 0 0 0 0 159
PSHAa0051 PSHAb0546 0 0 242 0 0 0 0 242
PSHAa0051 PSHAb0550 0 0 0 0 171 0 0 171
PSHAa0051 PSHAb0551 345 0 0 0 0 0 0 345
PSHAa0051 PSHAb0553 0 0 199 0 0 0 0 199
PSHAa0051 PSHAb0554 0 0 177 0 0 0 0 177
PSHAa0052 PSHAa0001 0 0 0 0 72 0 199 224
PSHAa0052 PSHAa0021 0 0 0 0 0 0 169 169
PSHAa0052 PSHAa0048 0 0 0 0 0 0 895 895
PSHAa0052 PSHAa0050 859 0 0 0 0 0 0 859
PSHAa0052 PSHAa0051 859 0 0 0 0 0 0 859
PSHAa0052 PSHAa0053 634 0 0 0 0 0 79 649
PSHAa0052 PSHAa0054 467 0 0 0 0 0 0 467
PSHAa0052 PSHAa0055 467 0 0 0 0 0 0 467
PSHAa0052 PSHAa0077 0 0 294 0 0 0 76 363
PSHAa0052 PSHAa0101 0 0 258 0 0 0 0 258
PSHAa0052 PSHAa0111 0 0 298 0 0 0 0 298
PSHAa0052 PSHAa0130 0 0 0 0 0 0 157 157
PSHAa0052 PSHAa0131 0 0 280 0 0 0 0 280
PSHAa0052 PSHAa0134 69 0 186 0 72 0 138 312
PSHAa0052 PSHAa0145 0 0 0 145 72 0 0 172
PSHAa0052 PSHAa0155 0 0 0 0 0 0 167 167
PSHAa0052 PSHAa0163 143 0 0 0 94 0 291 401
PSHAa0052 PSHAa0164 0 0 115 0 104 0 89 258
PSHAa0052 PSHAa0166 0 0 0 0 0 0 246 246
PSHAa0052 PSHAa0167 0 0 0 0 0 0 196 196
PSHAa0052 PSHAa0178 0 0 159 0 73 0 0 187
PSHAa0052 PSHAa0189 0 0 0 0 0 0 167 167
PSHAa0052 PSHAa0196 0 0 0 0 0 0 161 161
PSHAa0052 PSHAa0223 0 0 0 0 0 0 169 169
PSHAa0052 PSHAa0224 0 0 0 0 0 0 173 173
PSHAa0052 PSHAa0227 0 0 0 0 0 0 171 171
PSHAa0052 PSHAa0259 0 0 0 0 84 0 170 207
PSHAa0052 PSHAa0269 64 0 166 0 0 0 168 293
PSHAa0052 PSHAa0271 0 0 0 0 0 0 216 216
PSHAa0052 PSHAa0280 0 0 0 0 0 0 167 167
PSHAa0052 PSHAa0310 320 0 0 0 0 0 173 413
PSHAa0052 PSHAa0311 333 0 0 0 0 0 194 439
PSHAa0052 PSHAa0312 325 0 0 0 0 0 199 436
PSHAa0052 PSHAa0314 0 0 0 0 0 0 169 169
PSHAa0052 PSHAa0335 0 0 253 0 0 0 0 253
PSHAa0052 PSHAa0338 0 0 190 0 0 0 0 190
PSHAa0052 PSHAa0345 0 0 0 0 0 0 167 167
PSHAa0052 PSHAa0349 0 0 0 0 161 0 240 335
PSHAa0052 PSHAa0357 0 0 0 0 161 0 177 279
PSHAa0052 PSHAa0374 0 0 222 0 0 0 78 296
PSHAa0052 PSHAa0375 349 8 335 0 227 0 177 687
PSHAa0052 PSHAa0379 0 0 0 0 0 0 169 169
PSHAa0052 PSHAa0448 0 0 197 0 0 0 0 197
PSHAa0052 PSHAa0466 0 0 156 0 0 0 64 176
PSHAa0052 PSHAa0469 0 0 0 0 0 0 167 167
PSHAa0052 PSHAa0473 0 0 0 0 290 0 0 290
PSHAa0052 PSHAa0500 0 0 0 0 208 0 0 208
PSHAa0052 PSHAa0516 0 0 0 0 0 0 169 169
PSHAa0052 PSHAa0522 0 0 219 0 0 0 0 219
PSHAa0052 PSHAa0534 0 0 0 0 0 0 181 181
PSHAa0052 PSHAa0550 0 0 323 0 0 0 0 323
PSHAa0052 PSHAa0551 349 0 233 0 227 0 168 635
PSHAa0052 PSHAa0556 0 0 301 0 0 0 43 345
PSHAa0052 PSHAa0560 0 0 0 0 0 0 167 167
PSHAa0052 PSHAa0585 0 0 95 0 0 0 76 175
PSHAa0052 PSHAa0597 699 7 0 0 290 0 897 976
PSHAa0052 PSHAa0598 0 0 101 0 0 0 44 152
PSHAa0052 PSHAa0599 240 0 0 0 0 0 139 317
PSHAa0052 PSHAa0602 0 0 167 0 0 0 63 186
PSHAa0052 PSHAa0610 0 0 0 0 84 0 142 180
PSHAa0052 PSHAa0620 0 0 288 0 0 0 27 322
PSHAa0052 PSHAa0622 143 0 0 0 94 0 291 401
PSHAa0052 PSHAa0627 0 0 0 0 0 0 167 167
PSHAa0052 PSHAa0628 349 0 0 0 227 0 177 549
PSHAa0052 PSHAa0644 0 16 155 0 0 0 0 155
PSHAa0052 PSHAa0648 0 0 0 0 72 0 168 194
PSHAa0052 PSHAa0649 0 0 0 0 0 0 159 159
PSHAa0052 PSHAa0654 0 0 298 0 0 0 0 298
PSHAa0052 PSHAa0691 0 0 0 0 161 0 240 335
PSHAa0052 PSHAa0692 0 0 159 0 0 0 137 243
PSHAa0052 PSHAa0694 0 0 0 0 0 0 190 190
PSHAa0052 PSHAa0699 343 0 0 0 171 0 167 506
PSHAa0052 PSHAa0711 0 0 0 0 203 0 229 359
PSHAa0052 PSHAa0715 0 0 154 0 0 0 0 154
PSHAa0052 PSHAa0726 0 0 0 0 256 0 157 345
PSHAa0052 PSHAa0730 0 0 0 0 0 0 196 196
PSHAa0052 PSHAa0732 0 0 0 0 0 0 173 173
PSHAa0052 PSHAa0737 0 0 292 0 0 0 76 362
PSHAa0052 PSHAa0739 0 0 0 0 0 0 167 167
PSHAa0052 PSHAa0742 0 0 0 0 0 0 173 173
PSHAa0052 PSHAa0749 0 0 0 0 0 0 179 179
PSHAa0052 PSHAa0766 0 0 0 76 87 0 222 286
PSHAa0052 PSHAa0767 0 135 0 0 0 0 157 239
PSHAa0052 PSHAa0769 0 0 0 0 95 0 129 178
PSHAa0052 PSHAa0770 0 0 0 0 107 0 239 291
PSHAa0052 PSHAa0772 0 0 0 0 0 0 195 195
PSHAa0052 PSHAa0774 0 0 0 0 79 0 139 173
PSHAa0052 PSHAa0775 0 0 0 0 0 0 167 167
PSHAa0052 PSHAa0776 0 0 0 0 0 0 167 167
PSHAa0052 PSHAa0779 0 0 0 0 162 0 156 262
PSHAa0052 PSHAa0781 0 0 0 0 173 0 208 317
PSHAa0052 PSHAa0782 0 0 0 0 173 0 208 317
PSHAa0052 PSHAa0786 0 0 0 73 0 0 159 187
PSHAa0052 PSHAa0787 143 0 0 0 94 0 291 401
PSHAa0052 PSHAa0789 0 0 136 0 0 0 66 205
PSHAa0052 PSHAa0790 143 0 0 0 94 0 291 401
PSHAa0052 PSHAa0791 0 0 0 0 80 0 130 165
PSHAa0052 PSHAa0792 0 0 0 0 0 0 175 175
PSHAa0052 PSHAa0793 0 0 0 0 166 0 197 301
PSHAa0052 PSHAa0795 0 0 0 0 196 0 132 272
PSHAa0052 PSHAa0799 0 0 0 0 0 0 242 242
PSHAa0052 PSHAa0800 0 0 0 0 170 0 186 295
PSHAa0052 PSHAa0804 0 0 0 0 0 0 232 232
PSHAa0052 PSHAa0805 0 0 0 0 0 0 169 169
PSHAa0052 PSHAa0806 0 0 0 0 0 0 189 189
PSHAa0052 PSHAa0808 0 0 0 0 0 0 152 152
PSHAa0052 PSHAa0809 0 0 0 0 0 0 197 197
PSHAa0052 PSHAa0810 64 0 77 73 860 0 77 885
PSHAa0052 PSHAa0811 0 0 0 77 98 0 179 256
PSHAa0052 PSHAa0812 0 0 0 76 72 0 248 298
PSHAa0052 PSHAa0813 143 0 201 84 0 0 248 465
PSHAa0052 PSHAa0815 0 0 0 73 0 0 162 189
PSHAa0052 PSHAa0818 0 0 0 76 0 0 212 240
PSHAa0052 PSHAa0826 64 0 0 0 0 0 199 218
PSHAa0052 PSHAa0827 64 0 0 0 0 0 170 189
PSHAa0052 PSHAa0839 0 0 0 0 0 0 179 179
PSHAa0052 PSHAa0841 0 0 0 0 74 0 125 155
PSHAa0052 PSHAa0846 0 0 150 0 0 0 0 150
PSHAa0052 PSHAa0853 349 2 222 0 227 0 167 630
PSHAa0052 PSHAa0854 0 2 240 0 0 0 0 265
PSHAa0052 PSHAa0860 0 0 562 0 0 0 167 619
PSHAa0052 PSHAa0861 349 0 301 0 227 0 167 667
PSHAa0052 PSHAa0865 0 0 187 0 0 0 0 187
PSHAa0052 PSHAa0870 0 0 0 0 156 0 105 212
PSHAa0052 PSHAa0913 64 0 277 0 258 0 167 525
PSHAa0052 PSHAa0923 0 0 165 0 0 0 149 259
PSHAa0052 PSHAa0931 287 0 0 67 374 0 247 644
PSHAa0052 PSHAa0935 0 0 333 0 178 0 128 480
PSHAa0052 PSHAa0951 0 0 157 0 0 0 0 157
PSHAa0052 PSHAa0954 99 2 118 0 0 0 55 227
PSHAa0052 PSHAa0959 0 0 0 0 256 0 129 324
PSHAa0052 PSHAa0971 0 0 163 0 0 0 0 163
PSHAa0052 PSHAa0973 0 0 0 0 0 0 882 882
PSHAa0052 PSHAa0999 0 0 0 0 0 0 204 204
PSHAa0052 PSHAa1011 0 0 0 0 72 0 170 196
PSHAa0052 PSHAa1018 0 0 171 0 0 0 0 171
PSHAa0052 PSHAa1044 0 0 0 0 0 0 167 167
PSHAa0052 PSHAa1061 0 0 164 0 0 0 0 164
PSHAa0052 PSHAa1063 0 0 0 0 87 0 121 163
PSHAa0052 PSHAa1106 0 0 0 0 72 0 138 165
PSHAa0052 PSHAa1122 0 0 164 0 0 0 0 164
PSHAa0052 PSHAa1145 0 17 601 0 0 0 127 636
PSHAa0052 PSHAa1148 0 0 158 0 0 0 70 183
PSHAa0052 PSHAa1150 141 22 480 0 73 0 169 609
PSHAa0052 PSHAa1151 0 0 305 0 0 0 0 305
PSHAa0052 PSHAa1157 0 11 395 0 0 0 127 449
PSHAa0052 PSHAa1182 0 0 162 0 0 0 0 162
PSHAa0052 PSHAa1184 0 0 0 0 72 0 139 166
PSHAa0052 PSHAa1201 0 0 0 0 151 0 0 151
PSHAa0052 PSHAa1215 0 0 0 0 0 0 167 167
PSHAa0052 PSHAa1221 0 0 0 0 0 0 179 179
PSHAa0052 PSHAa1222 0 0 0 0 0 0 179 179
PSHAa0052 PSHAa1239 0 0 0 0 0 0 167 167
PSHAa0052 PSHAa1250 0 0 151 0 0 0 64 171
PSHAa0052 PSHAa1277 0 0 192 0 0 0 0 192
PSHAa0052 PSHAa1282 0 0 0 0 0 0 167 167
PSHAa0052 PSHAa1283 0 0 0 0 175 0 230 337
PSHAa0052 PSHAa1290 0 0 0 0 72 0 172 198
PSHAa0052 PSHAa1299 0 0 196 0 0 0 0 196
PSHAa0052 PSHAa1323 0 0 0 0 0 0 167 167
PSHAa0052 PSHAa1389 0 0 0 0 152 0 170 266
PSHAa0052 PSHAa1392 0 0 0 0 0 0 188 188
PSHAa0052 PSHAa1404 0 5 0 0 0 0 169 169
PSHAa0052 PSHAa1405 0 7 238 0 0 0 149 323
PSHAa0052 PSHAa1421 0 0 0 0 161 0 0 161
PSHAa0052 PSHAa1423 0 0 0 0 0 0 167 167
PSHAa0052 PSHAa1448 0 0 161 0 0 0 0 161
PSHAa0052 PSHAa1455 0 0 0 0 0 0 161 161
PSHAa0052 PSHAa1477 0 0 0 0 0 0 179 179
PSHAa0052 PSHAa1501 143 0 0 0 88 0 167 292
PSHAa0052 PSHAa1590 0 0 0 0 0 0 161 161
PSHAa0052 PSHAa1591 343 0 0 0 171 0 167 506
PSHAa0052 PSHAa1624 0 0 289 0 0 0 75 358
PSHAa0052 PSHAa1641 0 0 0 0 0 0 167 167
PSHAa0052 PSHAa1653 0 0 0 0 0 0 169 169
PSHAa0052 PSHAa1661 0 0 0 0 72 0 167 193
PSHAa0052 PSHAa1662 98 0 0 0 0 0 120 172
PSHAa0052 PSHAa1665 0 0 243 0 0 0 0 243
PSHAa0052 PSHAa1689 0 1 185 0 0 0 0 185
PSHAa0052 PSHAa1698 0 0 0 0 72 0 167 193
PSHAa0052 PSHAa1716 0 0 0 0 0 0 179 179
PSHAa0052 PSHAa1720 0 0 157 0 0 0 105 213
PSHAa0052 PSHAa1724 0 0 0 0 178 0 128 252
PSHAa0052 PSHAa1726 0 0 0 0 72 0 139 166
PSHAa0052 PSHAa1737 0 0 0 0 0 0 169 169
PSHAa0052 PSHAa1753 0 0 161 0 0 0 0 161
PSHAa0052 PSHAa1757 95 0 0 0 0 0 243 285
PSHAa0052 PSHAa1759 71 0 0 0 72 0 99 155
PSHAa0052 PSHAa1774 0 0 0 0 0 0 169 169
PSHAa0052 PSHAa1777 0 0 0 0 0 0 150 150
PSHAa0052 PSHAa1780 71 0 0 0 0 0 171 196
PSHAa0052 PSHAa1783 0 0 0 0 0 0 199 199
PSHAa0052 PSHAa1795 0 0 0 0 72 0 138 165
PSHAa0052 PSHAa1802 0 0 166 0 0 0 0 166
PSHAa0052 PSHAa1810 0 0 0 0 0 0 191 191
PSHAa0052 PSHAa1847 0 0 0 0 72 0 170 196
PSHAa0052 PSHAa1850 0 0 0 0 84 0 169 206
PSHAa0052 PSHAa1871 0 0 0 0 0 0 181 181
PSHAa0052 PSHAa1875 0 0 0 0 280 0 0 280
PSHAa0052 PSHAa1893 0 3 0 0 0 0 177 177
PSHAa0052 PSHAa1905 0 0 0 0 72 0 136 163
PSHAa0052 PSHAa1915 69 0 0 0 87 0 171 233
PSHAa0052 PSHAa1916 343 0 152 0 335 0 253 686
PSHAa0052 PSHAa1920 0 0 0 0 0 0 179 179
PSHAa0052 PSHAa1938 0 0 0 0 0 0 179 179
PSHAa0052 PSHAa1952 0 0 0 0 0 0 179 179
PSHAa0052 PSHAa1996 0 0 160 0 0 0 0 160
PSHAa0052 PSHAa2010 0 0 0 0 0 0 181 181
PSHAa0052 PSHAa2011 0 2 280 0 0 0 0 280
PSHAa0052 PSHAa2015 65 0 0 0 79 0 168 220
PSHAa0052 PSHAa2018 0 0 0 0 0 0 167 167
PSHAa0052 PSHAa2019 0 0 0 0 0 0 163 163
PSHAa0052 PSHAa2038 0 0 0 0 0 0 238 238
PSHAa0052 PSHAa2048 0 0 0 0 634 0 0 634
PSHAa0052 PSHAa2059 0 0 0 0 0 0 169 169
PSHAa0052 PSHAa2062 0 0 0 0 0 0 169 169
PSHAa0052 PSHAa2117 0 0 0 0 0 0 167 167
PSHAa0052 PSHAa2132 0 0 0 0 0 0 150 150
PSHAa0052 PSHAa2162 0 0 0 0 0 0 167 167
PSHAa0052 PSHAa2166 0 0 0 0 0 0 167 167
PSHAa0052 PSHAa2173 0 0 157 0 0 0 0 157
PSHAa0052 PSHAa2176 0 0 0 0 85 0 117 157
PSHAa0052 PSHAa2195 349 3 242 0 227 0 177 644
PSHAa0052 PSHAa2196 0 2 156 0 0 0 68 226
PSHAa0052 PSHAa2225 0 0 171 0 0 0 0 171
PSHAa0052 PSHAa2227 0 0 0 0 0 0 175 175
PSHAa0052 PSHAa2258 287 0 0 67 374 0 247 644
PSHAa0052 PSHAa2259 0 11 233 0 0 0 0 233
PSHAa0052 PSHAa2264 0 0 0 0 0 0 161 161
PSHAa0052 PSHAa2265 0 0 0 0 151 0 167 262
PSHAa0052 PSHAa2273 0 0 151 0 0 0 168 263
PSHAa0052 PSHAa2288 0 0 0 0 171 0 0 171
PSHAa0052 PSHAa2289 0 0 0 0 0 0 171 171
PSHAa0052 PSHAa2308 0 0 179 0 0 0 0 179
PSHAa0052 PSHAa2362 0 0 0 73 0 0 162 189
PSHAa0052 PSHAa2367 0 0 201 0 0 0 0 201
PSHAa0052 PSHAa2372 0 0 0 65 149 0 0 170
PSHAa0052 PSHAa2376 0 0 0 0 236 0 0 236
PSHAa0052 PSHAa2380 0 0 462 0 0 0 0 462
PSHAa0052 PSHAa2387 0 1 0 0 203 0 229 359
PSHAa0052 PSHAa2394 0 0 309 0 0 0 0 309
PSHAa0052 PSHAa2395 64 0 301 0 258 0 167 541
PSHAa0052 PSHAa2396 0 0 257 0 0 0 0 257
PSHAa0052 PSHAa2398 143 0 0 0 94 0 291 401
PSHAa0052 PSHAa2401 0 0 0 0 84 0 142 180
PSHAa0052 PSHAa2402 0 0 0 0 0 0 161 161
PSHAa0052 PSHAa2428 0 0 0 0 151 0 167 262
PSHAa0052 PSHAa2438 0 0 0 0 256 0 129 324
PSHAa0052 PSHAa2440 0 0 0 118 83 0 0 156
PSHAa0052 PSHAa2463 0 2 0 0 72 0 154 181
PSHAa0052 PSHAa2499 0 0 0 0 72 0 200 225
PSHAa0052 PSHAa2517 0 0 152 0 0 0 0 152
PSHAa0052 PSHAa2518 0 0 181 0 0 0 0 181
PSHAa0052 PSHAa2536 103 0 0 0 0 0 200 251
PSHAa0052 PSHAa2537 103 0 0 0 0 0 200 251
PSHAa0052 PSHAa2551 0 0 0 98 0 0 245 289
PSHAa0052 PSHAa2585 0 0 0 0 161 0 0 161
PSHAa0052 PSHAa2595 0 0 0 0 0 0 193 193
PSHAa0052 PSHAa2615 0 0 217 0 0 0 0 217
PSHAa0052 PSHAa2620 0 21 215 0 266 0 103 471
PSHAa0052 PSHAa2621 0 0 301 0 0 0 78 370
PSHAa0052 PSHAa2629 0 0 0 0 0 0 884 884
PSHAa0052 PSHAa2635 0 0 0 0 0 0 171 171
PSHAa0052 PSHAa2647 0 1 254 0 0 0 0 254
PSHAa0052 PSHAa2654 0 0 0 0 0 0 193 193
PSHAa0052 PSHAa2665 0 0 0 0 0 0 161 161
PSHAa0052 PSHAa2667 0 0 0 0 85 0 117 157
PSHAa0052 PSHAa2672 0 0 216 0 0 0 113 274
PSHAa0052 PSHAa2701 0 0 0 0 72 0 138 165
PSHAa0052 PSHAa2708 0 0 0 0 0 0 199 199
PSHAa0052 PSHAa2710 0 0 0 0 110 0 136 198
PSHAa0052 PSHAa2725 0 0 0 0 0 0 169 169
PSHAa0052 PSHAa2736 0 0 0 0 72 0 138 165
PSHAa0052 PSHAa2742 0 0 0 0 185 0 166 291
PSHAa0052 PSHAa2743 0 0 0 0 0 0 173 173
PSHAa0052 PSHAa2759 0 0 0 0 0 0 167 167
PSHAa0052 PSHAa2761 0 0 299 0 0 0 127 361
PSHAa0052 PSHAa2765 0 0 330 0 0 0 0 330
PSHAa0052 PSHAa2767 0 76 177 0 0 0 0 207
PSHAa0052 PSHAa2775 0 0 229 0 0 0 0 229
PSHAa0052 PSHAa2776 0 0 225 0 0 0 0 225
PSHAa0052 PSHAa2793 0 0 0 0 0 0 167 167
PSHAa0052 PSHAa2806 0 0 154 97 0 0 223 354
PSHAa0052 PSHAa2810 0 0 0 0 72 0 150 177
PSHAa0052 PSHAa2833 0 0 0 0 0 0 167 167
PSHAa0052 PSHAa2841 0 0 0 0 72 0 167 193
PSHAa0052 PSHAa2849 0 0 74 0 0 0 73 153
PSHAa0052 PSHAa2850 349 5 0 0 227 0 245 586
PSHAa0052 PSHAa2865 0 0 0 0 0 0 175 175
PSHAa0052 PSHAa2872 0 0 0 0 0 0 167 167
PSHAa0052 PSHAa2883 0 0 0 0 0 0 177 177
PSHAa0052 PSHAa2899 0 0 0 0 72 0 247 271
PSHAa0052 PSHAa2911 0 0 0 0 0 0 171 171
PSHAa0052 PSHAa2919 0 0 318 0 0 0 0 318
PSHAa0052 PSHAa2923 0 0 0 0 72 0 194 220
PSHAa0052 PSHAa2934 0 0 264 0 0 0 0 264
PSHAa0052 PSHAa2948 343 0 0 0 171 0 167 506
PSHAa0052 PSHAa2949 0 0 124 0 0 0 76 203
PSHAa0052 PSHAa2974 0 0 0 0 0 0 181 181
PSHAa0052 PSHAa2978 0 0 0 0 72 0 139 166
PSHAa0052 PSHAa2979 0 0 0 0 72 0 139 166
PSHAa0052 PSHAa2980 0 0 0 0 72 0 139 166
PSHAa0052 PSHAa2996 0 0 242 0 72 0 0 266
PSHAa0052 PSHAa3016 0 0 0 0 0 0 188 188
PSHAa0052 PSHAa3019 0 0 0 0 0 0 171 171
PSHAa0052 PSHAb0012 699 0 0 0 290 0 897 976
PSHAa0052 PSHAb0035 0 0 0 0 0 0 882 882
PSHAa0052 PSHAb0065 0 0 308 0 0 0 64 324
PSHAa0052 PSHAb0077 0 5 185 0 266 0 268 523
PSHAa0052 PSHAb0078 0 0 0 0 72 0 139 166
PSHAa0052 PSHAb0121 0 0 0 0 185 0 166 291
PSHAa0052 PSHAb0127 0 0 0 0 72 0 849 853
PSHAa0052 PSHAb0128 0 0 0 0 0 0 171 171
PSHAa0052 PSHAb0134 0 0 0 0 72 0 182 208
PSHAa0052 PSHAb0142 0 0 0 0 0 0 201 201
PSHAa0052 PSHAb0145 0 0 0 0 84 0 167 204
PSHAa0052 PSHAb0161 0 0 338 0 0 0 0 338
PSHAa0052 PSHAb0162 0 2 203 0 175 0 230 449
PSHAa0052 PSHAb0167 0 3 202 0 0 0 0 202
PSHAa0052 PSHAb0184 0 0 0 0 203 0 229 359
PSHAa0052 PSHAb0200 0 0 233 0 72 0 0 257
PSHAa0052 PSHAb0205 0 0 0 0 0 0 169 169
PSHAa0052 PSHAb0219 0 0 0 0 0 0 161 161
PSHAa0052 PSHAb0248 0 2 191 0 0 0 0 191
PSHAa0052 PSHAb0265 0 0 0 0 0 0 179 179
PSHAa0052 PSHAb0273 0 3 210 0 0 0 0 210
PSHAa0052 PSHAb0275 0 0 275 0 0 0 65 339
PSHAa0052 PSHAb0277 0 0 150 0 0 0 0 150
PSHAa0052 PSHAb0289 0 0 289 0 0 0 75 358
PSHAa0052 PSHAb0324 0 0 0 0 0 0 167 167
PSHAa0052 PSHAb0332 0 0 0 0 256 0 129 324
PSHAa0052 PSHAb0357 0 0 0 0 85 0 181 218
PSHAa0052 PSHAb0358 0 0 155 0 0 0 0 155
PSHAa0052 PSHAb0361 0 0 150 0 0 0 43 198
PSHAa0052 PSHAb0362 143 0 0 0 94 0 291 401
PSHAa0052 PSHAb0368 0 2 194 0 0 0 0 194
PSHAa0052 PSHAb0371 0 0 0 0 0 0 167 167
PSHAa0052 PSHAb0384 0 0 0 0 72 0 139 166
PSHAa0052 PSHAb0386 0 0 0 0 72 0 139 166
PSHAa0052 PSHAb0387 0 0 0 0 72 0 139 166
PSHAa0052 PSHAb0419 0 0 0 0 0 0 161 161
PSHAa0052 PSHAb0426 0 0 0 0 0 0 161 161
PSHAa0052 PSHAb0438 0 0 0 0 0 0 167 167
PSHAa0052 PSHAb0450 0 0 0 0 256 0 129 324
PSHAa0052 PSHAb0453 0 0 198 0 0 0 70 222
PSHAa0052 PSHAb0462 0 0 0 0 0 0 169 169
PSHAa0052 PSHAb0470 0 0 205 0 0 0 0 205
PSHAa0052 PSHAb0484 0 5 339 0 0 0 0 339
PSHAa0052 PSHAb0486 0 0 0 0 0 0 167 167
PSHAa0052 PSHAb0502 0 0 0 0 0 0 150 150
PSHAa0052 PSHAb0518 0 0 0 0 203 0 229 359
PSHAa0052 PSHAb0534 0 0 169 0 0 0 0 169
PSHAa0052 PSHAb0547 0 0 0 0 0 0 167 167
PSHAa0052 PSHAb0552 0 0 0 0 0 0 171 171
PSHAa0052 PSHAb0560 0 0 0 0 0 0 171 171
PSHAa0053 PSHAa0050 634 0 0 0 0 0 0 634
PSHAa0053 PSHAa0051 634 0 0 0 0 0 0 634
PSHAa0053 PSHAa0052 634 0 0 0 0 0 79 649
PSHAa0053 PSHAa0054 617 0 0 0 0 0 0 617
PSHAa0053 PSHAa0055 628 0 0 0 0 0 0 628
PSHAa0053 PSHAa0098 188 0 0 0 0 0 0 188
PSHAa0053 PSHAa0099 177 0 0 0 0 0 0 177
PSHAa0053 PSHAa0196 97 0 0 0 0 0 106 158
PSHAa0053 PSHAa0213 423 0 0 0 0 0 113 466
PSHAa0053 PSHAa0371 311 0 0 0 0 0 0 311
PSHAa0053 PSHAa0589 165 0 0 0 0 0 0 165
PSHAa0053 PSHAa0729 0 0 155 0 0 0 0 155
PSHAa0053 PSHAa1055 191 0 0 0 0 0 0 191
PSHAa0053 PSHAa1057 191 0 0 0 0 0 0 191
PSHAa0053 PSHAa1323 422 0 0 0 0 0 0 422
PSHAa0053 PSHAa1402 0 0 161 0 0 0 0 161
PSHAa0053 PSHAa1426 0 0 156 0 0 0 0 156
PSHAa0053 PSHAa1435 165 0 0 0 0 0 0 165
PSHAa0053 PSHAa1455 97 0 0 0 0 0 106 158
PSHAa0053 PSHAa1567 0 0 0 0 161 0 0 161
PSHAa0053 PSHAa1590 97 0 0 0 0 0 106 158
PSHAa0053 PSHAa1715 153 0 0 0 0 0 0 153
PSHAa0053 PSHAa1716 222 0 0 0 0 0 64 240
PSHAa0053 PSHAa1717 0 0 164 0 0 0 0 164
PSHAa0053 PSHAa1718 349 0 0 0 0 0 0 349
PSHAa0053 PSHAa1925 70 0 0 0 0 0 132 158
PSHAa0053 PSHAa1963 165 0 0 0 0 0 0 165
PSHAa0053 PSHAa1996 165 0 0 0 0 0 0 165
PSHAa0053 PSHAa2044 70 0 0 0 0 0 171 196
PSHAa0053 PSHAa2114 165 0 0 0 0 0 0 165
PSHAa0053 PSHAa2190 0 0 0 0 169 0 0 169
PSHAa0053 PSHAa2191 0 0 0 0 161 0 0 161
PSHAa0053 PSHAa2255 343 0 0 0 0 0 0 343
PSHAa0053 PSHAa2263 0 0 182 0 0 0 0 182
PSHAa0053 PSHAa2264 596 0 0 0 0 0 190 658
PSHAa0053 PSHAa2313 0 0 0 0 161 0 0 161
PSHAa0053 PSHAa2402 97 0 0 0 0 0 106 158
PSHAa0053 PSHAa2434 172 0 0 0 0 0 70 197
PSHAa0053 PSHAa2665 97 0 0 0 0 0 106 158
PSHAa0053 PSHAa2723 70 0 0 0 0 0 171 196
PSHAa0053 PSHAa2752 0 0 153 0 0 0 0 153
PSHAa0053 PSHAa2797 0 0 203 0 0 0 52 267
PSHAa0053 PSHAa2894 239 0 0 0 0 0 0 239
PSHAa0053 PSHAa2935 341 0 0 0 0 0 0 341
PSHAa0053 PSHAa2936 0 0 0 0 0 0 167 167
PSHAa0053 PSHAa2944 0 0 167 0 0 0 0 167
PSHAa0053 PSHAb0051 0 0 158 0 0 0 0 158
PSHAa0053 PSHAb0052 0 0 182 0 0 0 0 182
PSHAa0053 PSHAb0219 97 0 0 0 0 0 106 158
PSHAa0053 PSHAb0419 97 0 0 0 0 0 106 158
PSHAa0053 PSHAb0426 97 0 0 0 0 0 106 158
PSHAa0053 PSHAb0429 0 0 212 0 0 0 0 212
PSHAa0053 PSHAb0516 311 0 0 0 0 0 0 311
PSHAa0053 PSHAb0521 0 0 0 0 0 0 154 154
PSHAa0053 PSHAb0522 0 0 0 0 0 0 154 154
PSHAa0054 PSHAa0050 467 0 0 0 0 0 0 467
PSHAa0054 PSHAa0051 467 0 0 0 0 0 0 467
PSHAa0054 PSHAa0052 467 0 0 0 0 0 0 467
PSHAa0054 PSHAa0053 617 0 0 0 0 0 0 617
PSHAa0054 PSHAa0055 859 0 0 0 0 0 0 859
PSHAa0054 PSHAa1353 151 0 0 0 0 0 0 151
PSHAa0054 PSHAa2899 0 0 0 0 0 0 169 169
PSHAa0055 PSHAa0031 0 0 169 0 0 0 0 169
PSHAa0055 PSHAa0032 0 0 169 0 0 0 0 169
PSHAa0055 PSHAa0050 467 0 0 0 0 0 0 467
PSHAa0055 PSHAa0051 467 0 0 0 0 0 0 467
PSHAa0055 PSHAa0052 467 0 0 0 0 0 0 467
PSHAa0055 PSHAa0053 628 0 0 0 0 0 0 628
PSHAa0055 PSHAa0054 859 0 0 0 0 0 0 859
PSHAa0055 PSHAa0060 0 0 207 0 0 0 0 207
PSHAa0055 PSHAa0066 0 0 262 0 0 0 0 262
PSHAa0055 PSHAa0089 0 0 160 0 0 0 0 160
PSHAa0055 PSHAa0090 0 0 200 0 0 0 0 200
PSHAa0055 PSHAa0102 0 0 214 0 0 0 0 214
PSHAa0055 PSHAa0108 0 0 170 0 0 0 0 170
PSHAa0055 PSHAa0113 0 0 0 0 156 0 0 156
PSHAa0055 PSHAa0123 0 0 284 0 0 0 0 284
PSHAa0055 PSHAa0161 0 0 156 0 0 0 0 156
PSHAa0055 PSHAa0186 0 0 347 0 0 0 0 347
PSHAa0055 PSHAa0248 0 0 0 0 156 0 0 156
PSHAa0055 PSHAa0249 0 0 0 0 156 0 0 156
PSHAa0055 PSHAa0386 0 0 0 170 0 0 115 234
PSHAa0055 PSHAa0398 0 0 189 0 0 0 0 189
PSHAa0055 PSHAa0421 0 0 170 0 0 0 0 170
PSHAa0055 PSHAa0447 0 0 184 0 0 0 0 184
PSHAa0055 PSHAa0459 0 0 177 0 0 0 0 177
PSHAa0055 PSHAa0464 0 0 257 0 0 0 0 257
PSHAa0055 PSHAa0471 0 0 207 0 0 0 0 207
PSHAa0055 PSHAa0514 0 0 199 0 0 0 0 199
PSHAa0055 PSHAa0524 0 0 584 0 0 0 0 584
PSHAa0055 PSHAa0525 0 0 150 0 0 0 0 150
PSHAa0055 PSHAa0528 0 0 154 0 0 0 0 154
PSHAa0055 PSHAa0554 0 0 211 0 0 0 0 211
PSHAa0055 PSHAa0563 342 0 0 64 0 768 141 860
PSHAa0055 PSHAa0564 342 0 0 64 0 768 141 860
PSHAa0055 PSHAa0577 0 0 192 0 0 0 0 192
PSHAa0055 PSHAa0578 0 0 172 0 0 0 0 172
PSHAa0055 PSHAa0580 0 0 159 0 0 0 0 159
PSHAa0055 PSHAa0609 0 0 169 0 0 0 0 169
PSHAa0055 PSHAa0610 0 0 492 0 0 0 0 492
PSHAa0055 PSHAa0612 0 0 173 0 0 0 0 173
PSHAa0055 PSHAa0635 0 0 155 0 0 0 0 155
PSHAa0055 PSHAa0649 0 0 0 0 0 0 202 202
PSHAa0055 PSHAa0717 0 0 160 0 0 0 0 160
PSHAa0055 PSHAa0828 0 0 0 0 156 0 0 156
PSHAa0055 PSHAa0847 0 0 218 0 0 0 0 218
PSHAa0055 PSHAa0851 0 0 231 0 0 0 0 231
PSHAa0055 PSHAa0898 0 0 0 181 0 0 0 181
PSHAa0055 PSHAa0925 0 0 268 0 0 0 0 268
PSHAa0055 PSHAa0927 0 0 217 0 0 0 0 217
PSHAa0055 PSHAa0929 0 0 268 0 0 0 0 268
PSHAa0055 PSHAa0930 0 0 156 0 0 0 0 156
PSHAa0055 PSHAa0958 0 0 202 0 0 0 0 202
PSHAa0055 PSHAa0972 0 0 150 0 0 0 0 150
PSHAa0055 PSHAa1012 0 0 196 0 0 0 0 196
PSHAa0055 PSHAa1030 0 0 160 0 0 0 0 160
PSHAa0055 PSHAa1047 342 0 0 64 0 768 141 860
PSHAa0055 PSHAa1076 0 0 176 0 0 0 0 176
PSHAa0055 PSHAa1081 0 0 182 0 0 0 0 182
PSHAa0055 PSHAa1084 0 0 172 0 0 0 0 172
PSHAa0055 PSHAa1119 0 0 162 0 0 0 0 162
PSHAa0055 PSHAa1130 0 0 0 0 263 0 0 263
PSHAa0055 PSHAa1192 0 0 177 0 139 0 0 261
PSHAa0055 PSHAa1197 0 0 156 0 0 0 0 156
PSHAa0055 PSHAa1198 0 0 152 0 0 0 0 152
PSHAa0055 PSHAa1221 0 0 188 0 0 0 0 188
PSHAa0055 PSHAa1244 0 0 401 0 0 0 0 401
PSHAa0055 PSHAa1259 0 0 384 0 0 0 0 384
PSHAa0055 PSHAa1264 0 0 210 0 0 0 0 210
PSHAa0055 PSHAa1275 0 0 194 0 0 0 0 194
PSHAa0055 PSHAa1279 0 0 189 0 0 0 0 189
PSHAa0055 PSHAa1290 211 0 0 0 0 0 0 211
PSHAa0055 PSHAa1296 0 0 158 0 0 0 0 158
PSHAa0055 PSHAa1320 0 0 206 0 0 0 0 206
PSHAa0055 PSHAa1324 0 0 235 0 0 0 0 235
PSHAa0055 PSHAa1326 0 0 195 0 0 0 0 195
PSHAa0055 PSHAa1341 0 0 193 0 0 0 0 193
PSHAa0055 PSHAa1347 0 0 705 0 0 0 0 705
PSHAa0055 PSHAa1370 0 0 293 0 0 0 0 293
PSHAa0055 PSHAa1440 0 0 0 0 235 0 0 235
PSHAa0055 PSHAa1568 0 0 154 0 0 0 0 154
PSHAa0055 PSHAa1575 0 0 688 0 0 0 0 688
PSHAa0055 PSHAa1615 0 0 199 0 0 0 0 199
PSHAa0055 PSHAa1626 0 0 156 0 0 0 0 156
PSHAa0055 PSHAa1637 0 0 155 0 0 0 0 155
PSHAa0055 PSHAa1654 0 0 535 0 0 0 0 535
PSHAa0055 PSHAa1668 0 0 202 0 0 0 0 202
PSHAa0055 PSHAa1672 0 0 151 0 0 0 0 151
PSHAa0055 PSHAa1674 0 0 172 0 0 0 0 172
PSHAa0055 PSHAa1690 0 0 172 0 0 0 0 172
PSHAa0055 PSHAa1697 0 0 0 0 335 0 0 335
PSHAa0055 PSHAa1702 0 0 155 0 0 0 0 155
PSHAa0055 PSHAa1745 0 0 0 198 0 0 0 198
PSHAa0055 PSHAa1837 0 0 293 0 0 0 0 293
PSHAa0055 PSHAa1844 0 0 236 0 0 0 0 236
PSHAa0055 PSHAa1888 0 0 384 0 0 0 0 384
PSHAa0055 PSHAa1906 0 0 186 0 0 0 0 186
PSHAa0055 PSHAa1923 0 0 510 0 0 0 0 510
PSHAa0055 PSHAa1925 0 0 0 194 0 0 0 194
PSHAa0055 PSHAa1978 0 0 175 0 0 0 0 175
PSHAa0055 PSHAa1993 0 0 256 0 0 0 0 256
PSHAa0055 PSHAa2009 0 0 191 0 0 0 0 191
PSHAa0055 PSHAa2044 0 0 0 194 0 0 0 194
PSHAa0055 PSHAa2052 0 0 242 0 0 0 0 242
PSHAa0055 PSHAa2053 0 0 216 0 0 0 0 216
PSHAa0055 PSHAa2054 0 0 178 0 0 0 0 178
PSHAa0055 PSHAa2055 0 0 213 0 0 0 0 213
PSHAa0055 PSHAa2150 0 0 0 181 0 0 0 181
PSHAa0055 PSHAa2153 0 0 161 0 0 0 0 161
PSHAa0055 PSHAa2156 0 0 170 0 0 0 0 170
PSHAa0055 PSHAa2169 0 0 0 190 0 0 0 190
PSHAa0055 PSHAa2206 0 0 212 0 0 0 0 212
PSHAa0055 PSHAa2208 0 0 0 0 175 0 0 175
PSHAa0055 PSHAa2322 0 0 155 0 0 0 0 155
PSHAa0055 PSHAa2334 0 0 0 198 0 0 0 198
PSHAa0055 PSHAa2376 0 0 0 0 167 0 0 167
PSHAa0055 PSHAa2386 0 0 150 0 0 0 0 150
PSHAa0055 PSHAa2391 0 0 167 0 0 0 0 167
PSHAa0055 PSHAa2393 0 0 0 190 0 0 0 190
PSHAa0055 PSHAa2431 0 0 188 0 0 0 0 188
PSHAa0055 PSHAa2432 0 0 157 0 0 0 0 157
PSHAa0055 PSHAa2433 0 0 190 0 0 0 0 190
PSHAa0055 PSHAa2436 0 0 182 0 0 0 0 182
PSHAa0055 PSHAa2473 0 0 0 131 0 0 169 246
PSHAa0055 PSHAa2476 0 0 329 0 0 0 0 329
PSHAa0055 PSHAa2478 0 0 274 0 0 0 0 274
PSHAa0055 PSHAa2490 0 0 218 0 0 0 0 218
PSHAa0055 PSHAa2491 0 0 167 0 0 0 0 167
PSHAa0055 PSHAa2496 0 0 166 0 0 0 0 166
PSHAa0055 PSHAa2537 0 0 170 0 0 0 0 170
PSHAa0055 PSHAa2549 0 0 155 0 0 0 0 155
PSHAa0055 PSHAa2574 0 0 173 0 0 0 0 173
PSHAa0055 PSHAa2576 0 0 160 0 0 0 0 160
PSHAa0055 PSHAa2579 0 0 188 0 0 0 0 188
PSHAa0055 PSHAa2589 0 0 175 0 0 0 0 175
PSHAa0055 PSHAa2646 0 0 510 0 0 0 0 510
PSHAa0055 PSHAa2713 0 0 193 0 0 0 0 193
PSHAa0055 PSHAa2714 0 0 169 0 0 0 0 169
PSHAa0055 PSHAa2723 0 0 0 194 0 0 0 194
PSHAa0055 PSHAa2735 0 0 199 0 0 0 0 199
PSHAa0055 PSHAa2755 0 0 152 0 0 0 0 152
PSHAa0055 PSHAa2824 0 0 207 0 0 0 0 207
PSHAa0055 PSHAa2831 0 0 162 0 0 0 0 162
PSHAa0055 PSHAa2847 0 0 0 0 335 0 0 335
PSHAa0055 PSHAa2862 0 0 201 0 0 0 0 201
PSHAa0055 PSHAa2863 0 0 201 0 0 0 0 201
PSHAa0055 PSHAa2887 0 0 217 0 0 0 0 217
PSHAa0055 PSHAa2897 0 0 176 0 0 0 0 176
PSHAa0055 PSHAa2962 0 0 217 0 0 0 0 217
PSHAa0055 PSHAb0001 0 0 217 0 0 0 0 217
PSHAa0055 PSHAb0005 0 0 258 0 0 0 0 258
PSHAa0055 PSHAb0060 0 0 255 0 0 0 0 255
PSHAa0055 PSHAb0100 0 0 233 0 0 0 0 233
PSHAa0055 PSHAb0117 0 0 209 0 0 0 0 209
PSHAa0055 PSHAb0131 0 0 204 0 0 0 0 204
PSHAa0055 PSHAb0155 307 0 0 0 0 0 130 371
PSHAa0055 PSHAb0163 0 0 0 0 156 0 0 156
PSHAa0055 PSHAb0168 0 0 152 0 374 0 0 446
PSHAa0055 PSHAb0196 0 0 171 0 0 0 0 171
PSHAa0055 PSHAb0197 0 0 161 0 0 0 0 161
PSHAa0055 PSHAb0209 0 0 0 198 0 0 0 198
PSHAa0055 PSHAb0251 0 0 177 0 0 0 0 177
PSHAa0055 PSHAb0299 0 0 199 0 0 0 0 199
PSHAa0055 PSHAb0312 0 0 199 0 0 0 0 199
PSHAa0055 PSHAb0333 0 0 262 0 0 0 0 262
PSHAa0055 PSHAb0338 0 0 151 213 0 0 0 303
PSHAa0055 PSHAb0339 0 0 203 0 0 0 0 203
PSHAa0055 PSHAb0363 0 0 254 0 0 0 0 254
PSHAa0055 PSHAb0367 0 0 239 0 0 0 0 239
PSHAa0055 PSHAb0413 0 0 0 189 0 0 0 189
PSHAa0055 PSHAb0414 0 0 260 0 0 0 0 260
PSHAa0055 PSHAb0444 0 0 170 0 0 0 0 170
PSHAa0055 PSHAb0471 0 0 153 0 0 0 0 153
PSHAa0055 PSHAb0511 0 0 0 0 175 0 0 175
PSHAa0055 PSHAb0512 0 0 240 0 0 0 0 240
PSHAa0055 PSHAb0514 0 0 171 0 0 0 0 171
PSHAa0055 PSHAb0534 0 0 252 0 0 0 0 252
PSHAa0055 PSHAb0538 0 0 313 0 0 0 0 313
PSHAa0055 PSHAb0541 0 0 164 0 0 0 0 164
PSHAa0058 PSHAa0020 0 0 176 0 0 0 0 176
PSHAa0058 PSHAa0059 636 0 0 0 0 0 0 636
PSHAa0058 PSHAa0064 0 0 154 0 0 0 0 154
PSHAa0058 PSHAa0087 0 0 177 0 0 0 0 177
PSHAa0058 PSHAa0113 0 0 156 0 0 0 0 156
PSHAa0058 PSHAa0125 0 0 213 0 0 0 0 213
PSHAa0058 PSHAa0173 0 0 184 0 0 0 0 184
PSHAa0058 PSHAa0195 0 0 177 0 0 0 0 177
PSHAa0058 PSHAa0196 0 0 238 0 0 0 0 238
PSHAa0058 PSHAa0238 0 0 157 0 0 0 0 157
PSHAa0058 PSHAa0303 0 0 159 0 0 0 0 159
PSHAa0058 PSHAa0304 0 0 180 0 0 0 0 180
PSHAa0058 PSHAa0308 0 0 163 0 0 0 0 163
PSHAa0058 PSHAa0322 0 0 164 0 0 0 0 164
PSHAa0058 PSHAa0333 0 0 275 0 0 0 0 275
PSHAa0058 PSHAa0402 0 0 182 0 0 0 0 182
PSHAa0058 PSHAa0486 0 0 155 0 0 0 0 155
PSHAa0058 PSHAa0500 0 0 178 0 0 0 0 178
PSHAa0058 PSHAa0689 0 0 171 0 0 0 0 171
PSHAa0058 PSHAa0725 0 0 185 0 0 0 0 185
PSHAa0058 PSHAa0846 0 0 150 0 0 0 0 150
PSHAa0058 PSHAa0922 0 0 184 0 0 0 0 184
PSHAa0058 PSHAa0923 0 0 152 0 0 0 0 152
PSHAa0058 PSHAa1148 0 0 157 0 0 0 0 157
PSHAa0058 PSHAa1166 0 0 181 0 0 0 0 181
PSHAa0058 PSHAa1242 0 0 190 0 0 0 0 190
PSHAa0058 PSHAa1265 0 0 153 0 0 0 0 153
PSHAa0058 PSHAa1306 0 0 155 0 0 0 0 155
PSHAa0058 PSHAa1404 0 0 324 0 0 0 0 324
PSHAa0058 PSHAa1405 0 0 189 0 0 0 0 189
PSHAa0058 PSHAa1439 0 0 290 0 0 0 0 290
PSHAa0058 PSHAa1445 0 0 169 0 0 0 0 169
PSHAa0058 PSHAa1465 0 0 171 0 0 0 0 171
PSHAa0058 PSHAa1490 0 0 243 0 0 0 0 243
PSHAa0058 PSHAa1493 0 0 167 0 0 0 0 167
PSHAa0058 PSHAa1508 0 0 182 0 0 0 0 182
PSHAa0058 PSHAa1559 0 0 399 0 0 0 0 399
PSHAa0058 PSHAa1567 0 0 163 0 0 0 0 163
PSHAa0058 PSHAa1570 0 0 182 0 0 0 0 182
PSHAa0058 PSHAa1628 0 0 160 0 0 0 0 160
PSHAa0058 PSHAa1633 0 0 153 0 0 0 0 153
PSHAa0058 PSHAa1792 0 0 206 0 0 0 0 206
PSHAa0058 PSHAa1822 0 0 159 0 0 0 0 159
PSHAa0058 PSHAa1829 0 0 190 0 0 0 0 190
PSHAa0058 PSHAa1862 0 0 166 0 0 0 0 166
PSHAa0058 PSHAa2001 0 0 160 0 0 0 0 160
PSHAa0058 PSHAa2047 0 0 150 0 0 0 0 150
PSHAa0058 PSHAa2049 0 0 209 0 0 0 0 209
PSHAa0058 PSHAa2068 0 0 158 0 0 0 0 158
PSHAa0058 PSHAa2116 0 0 348 0 0 0 0 348
PSHAa0058 PSHAa2181 0 0 217 0 0 0 0 217
PSHAa0058 PSHAa2383 0 0 223 0 0 0 0 223
PSHAa0058 PSHAa2408 0 0 187 0 0 0 0 187
PSHAa0058 PSHAa2450 0 0 291 0 0 0 0 291
PSHAa0058 PSHAa2459 0 0 189 0 0 0 0 189
PSHAa0058 PSHAa2590 0 0 171 0 0 0 0 171
PSHAa0058 PSHAa2839 0 0 195 0 0 0 0 195
PSHAa0058 PSHAa2956 0 0 164 0 0 0 0 164
PSHAa0058 PSHAa2959 0 0 294 0 0 0 0 294
PSHAa0058 PSHAb0014 0 0 187 0 0 0 0 187
PSHAa0058 PSHAb0015 0 0 164 0 0 0 0 164
PSHAa0058 PSHAb0051 0 0 296 0 0 0 0 296
PSHAa0058 PSHAb0111 0 0 162 0 0 0 0 162
PSHAa0058 PSHAb0137 0 0 155 0 0 0 0 155
PSHAa0058 PSHAb0166 0 0 151 0 0 0 0 151
PSHAa0058 PSHAb0177 0 0 226 0 0 0 0 226
PSHAa0058 PSHAb0211 0 0 155 0 0 0 0 155
PSHAa0058 PSHAb0213 0 0 150 0 0 0 0 150
PSHAa0058 PSHAb0214 0 0 171 0 0 0 0 171
PSHAa0058 PSHAb0217 0 0 188 0 0 0 0 188
PSHAa0058 PSHAb0224 0 0 206 0 0 0 0 206
PSHAa0058 PSHAb0240 0 0 171 0 0 0 0 171
PSHAa0058 PSHAb0256 0 0 180 0 0 0 0 180
PSHAa0058 PSHAb0294 0 0 171 0 0 0 0 171
PSHAa0058 PSHAb0295 179 0 0 0 0 0 0 179
PSHAa0058 PSHAb0311 0 0 178 0 0 0 0 178
PSHAa0058 PSHAb0325 0 0 179 0 0 0 0 179
PSHAa0058 PSHAb0336 0 0 157 0 0 0 0 157
PSHAa0058 PSHAb0394 0 0 162 0 0 0 0 162
PSHAa0058 PSHAb0395 0 0 157 0 0 0 0 157
PSHAa0058 PSHAb0402 0 0 231 0 0 0 0 231
PSHAa0058 PSHAb0403 0 0 172 0 0 0 0 172
PSHAa0058 PSHAb0426 0 0 225 0 0 0 0 225
PSHAa0058 PSHAb0427 0 0 172 0 0 0 0 172
PSHAa0058 PSHAb0555 0 0 192 0 0 0 0 192
PSHAa0059 PSHAa0013 0 0 157 0 0 0 0 157
PSHAa0059 PSHAa0040 0 0 250 0 0 0 0 250
PSHAa0059 PSHAa0050 0 0 165 0 0 0 0 165
PSHAa0059 PSHAa0058 636 0 0 0 0 0 0 636
PSHAa0059 PSHAa0180 0 0 0 0 0 0 169 169
PSHAa0059 PSHAa0196 0 0 0 0 0 547 64 557
PSHAa0059 PSHAa0221 0 0 151 0 0 0 0 151
PSHAa0059 PSHAa0273 0 0 156 0 0 0 0 156
PSHAa0059 PSHAa0291 0 0 156 0 0 0 0 156
PSHAa0059 PSHAa0409 0 0 152 0 0 0 0 152
PSHAa0059 PSHAa0609 0 0 154 0 0 0 0 154
PSHAa0059 PSHAa0695 0 0 268 0 0 0 0 268
PSHAa0059 PSHAa0725 0 0 152 0 0 0 0 152
PSHAa0059 PSHAa0781 0 0 152 0 0 0 0 152
PSHAa0059 PSHAa0788 0 0 165 0 0 0 0 165
PSHAa0059 PSHAa0811 0 0 174 0 0 0 0 174
PSHAa0059 PSHAa0856 0 0 165 0 0 0 0 165
PSHAa0059 PSHAa0858 0 0 153 0 0 0 0 153
PSHAa0059 PSHAa0952 0 0 226 0 0 0 0 226
PSHAa0059 PSHAa0982 0 0 162 0 0 0 0 162
PSHAa0059 PSHAa1000 0 0 183 0 0 0 0 183
PSHAa0059 PSHAa1023 0 0 162 0 0 0 0 162
PSHAa0059 PSHAa1054 0 0 158 0 0 0 0 158
PSHAa0059 PSHAa1150 0 0 186 0 0 0 0 186
PSHAa0059 PSHAa1205 0 0 184 0 0 0 0 184
PSHAa0059 PSHAa1223 67 0 226 0 0 0 0 246
PSHAa0059 PSHAa1227 0 198 0 0 0 0 0 198
PSHAa0059 PSHAa1236 0 0 194 0 0 0 0 194
PSHAa0059 PSHAa1307 0 0 168 0 0 0 0 168
PSHAa0059 PSHAa1381 0 0 233 0 0 0 0 233
PSHAa0059 PSHAa1407 0 0 0 0 177 0 0 177
PSHAa0059 PSHAa1429 0 0 0 0 291 0 115 345
PSHAa0059 PSHAa1439 139 0 0 73 0 0 0 167
PSHAa0059 PSHAa1448 0 0 0 0 0 0 150 150
PSHAa0059 PSHAa1455 0 0 0 0 0 547 64 557
PSHAa0059 PSHAa1590 0 0 0 0 0 547 64 557
PSHAa0059 PSHAa1592 0 0 227 0 0 0 0 227
PSHAa0059 PSHAa1620 0 0 170 0 0 0 0 170
PSHAa0059 PSHAa1786 0 0 185 0 0 0 0 185
PSHAa0059 PSHAa1821 0 0 158 0 0 0 0 158
PSHAa0059 PSHAa2023 0 0 180 0 0 0 0 180
PSHAa0059 PSHAa2065 0 0 153 0 0 0 0 153
PSHAa0059 PSHAa2116 0 0 182 0 0 0 0 182
PSHAa0059 PSHAa2139 0 0 0 0 0 547 64 557
PSHAa0059 PSHAa2143 0 0 0 0 0 0 150 150
PSHAa0059 PSHAa2162 0 0 171 0 0 0 0 171
PSHAa0059 PSHAa2165 0 0 173 0 0 0 0 173
PSHAa0059 PSHAa2188 0 0 162 0 0 0 0 162
PSHAa0059 PSHAa2288 0 0 0 165 0 0 0 165
PSHAa0059 PSHAa2307 0 0 172 0 0 0 0 172
PSHAa0059 PSHAa2330 0 0 204 85 0 0 0 240
PSHAa0059 PSHAa2402 0 0 0 0 0 547 64 557
PSHAa0059 PSHAa2428 0 0 154 0 0 0 0 154
PSHAa0059 PSHAa2502 177 0 0 0 0 0 0 177
PSHAa0059 PSHAa2665 0 0 0 0 0 547 64 557
PSHAa0059 PSHAa2708 169 0 0 0 0 0 0 169
PSHAa0059 PSHAa2738 0 0 0 0 0 0 169 169
PSHAa0059 PSHAa2767 0 0 167 0 0 0 0 167
PSHAa0059 PSHAa2894 0 0 0 0 0 0 152 152
PSHAa0059 PSHAa2922 0 0 179 0 0 0 0 179
PSHAa0059 PSHAa2959 139 0 0 73 0 0 0 167
PSHAa0059 PSHAa2961 0 0 191 0 0 0 0 191
PSHAa0059 PSHAa2998 0 0 155 0 0 0 0 155
PSHAa0059 PSHAa2999 0 0 177 0 0 0 0 177
PSHAa0059 PSHAa3000 0 0 188 0 0 0 0 188
PSHAa0059 PSHAb0015 0 0 214 0 0 0 0 214
PSHAa0059 PSHAb0030 0 0 155 0 0 0 0 155
PSHAa0059 PSHAb0035 0 0 152 0 0 0 0 152
PSHAa0059 PSHAb0043 0 0 362 0 0 0 0 362
PSHAa0059 PSHAb0066 0 0 197 0 0 0 0 197
PSHAa0059 PSHAb0067 0 0 162 0 0 0 0 162
PSHAa0059 PSHAb0068 0 0 217 0 0 0 0 217
PSHAa0059 PSHAb0073 0 0 386 0 0 0 0 386
PSHAa0059 PSHAb0105 0 0 192 0 0 0 0 192
PSHAa0059 PSHAb0122 0 0 151 0 0 0 0 151
PSHAa0059 PSHAb0219 0 0 0 0 0 547 64 557
PSHAa0059 PSHAb0252 0 0 219 0 0 0 0 219
PSHAa0059 PSHAb0306 0 0 185 0 0 0 0 185
PSHAa0059 PSHAb0321 0 0 162 0 0 0 0 162
PSHAa0059 PSHAb0365 0 0 0 0 0 547 64 557
PSHAa0059 PSHAb0390 0 0 0 0 0 0 169 169
PSHAa0059 PSHAb0413 183 0 0 0 0 0 0 183
PSHAa0059 PSHAb0419 0 0 0 0 0 547 64 557
PSHAa0059 PSHAb0426 0 0 0 0 0 547 64 557
PSHAa0059 PSHAb0492 0 0 0 0 0 0 165 165
PSHAa0059 PSHAb0510 0 0 173 0 0 0 0 173
PSHAa0059 PSHAb0512 0 0 212 0 0 0 0 212
PSHAa0060 PSHAa0016 0 0 344 0 0 0 0 344
PSHAa0060 PSHAa0055 0 0 207 0 0 0 0 207
PSHAa0060 PSHAa0061 371 0 0 0 0 0 0 371
PSHAa0060 PSHAa0063 0 0 150 0 0 0 0 150
PSHAa0060 PSHAa0083 0 0 210 0 0 0 0 210
PSHAa0060 PSHAa0091 0 0 197 0 0 0 0 197
PSHAa0060 PSHAa0099 0 0 464 0 0 0 0 464
PSHAa0060 PSHAa0100 0 0 489 0 0 0 0 489
PSHAa0060 PSHAa0108 0 0 316 0 0 0 0 316
PSHAa0060 PSHAa0110 0 0 245 0 0 0 0 245
PSHAa0060 PSHAa0123 0 0 308 0 0 0 0 308
PSHAa0060 PSHAa0124 0 0 213 0 0 0 0 213
PSHAa0060 PSHAa0125 0 0 319 0 0 0 0 319
PSHAa0060 PSHAa0133 0 0 159 0 0 0 0 159
PSHAa0060 PSHAa0135 0 0 251 0 0 0 0 251
PSHAa0060 PSHAa0139 0 0 355 0 0 0 0 355
PSHAa0060 PSHAa0142 0 0 228 0 0 0 0 228
PSHAa0060 PSHAa0155 0 0 169 0 0 0 0 169
PSHAa0060 PSHAa0160 0 0 162 0 0 0 0 162
PSHAa0060 PSHAa0161 0 0 552 0 0 0 0 552
PSHAa0060 PSHAa0165 0 0 378 0 0 0 0 378
PSHAa0060 PSHAa0170 0 0 163 0 0 0 0 163
PSHAa0060 PSHAa0174 0 0 206 0 0 0 0 206
PSHAa0060 PSHAa0175 0 0 223 0 0 0 0 223
PSHAa0060 PSHAa0177 0 0 450 0 0 0 0 450
PSHAa0060 PSHAa0185 0 0 468 0 0 0 0 468
PSHAa0060 PSHAa0186 0 0 200 0 0 0 0 200
PSHAa0060 PSHAa0187 0 0 212 0 0 0 0 212
PSHAa0060 PSHAa0200 0 0 194 0 0 0 0 194
PSHAa0060 PSHAa0231 0 0 362 0 0 0 0 362
PSHAa0060 PSHAa0236 0 0 325 0 0 0 0 325
PSHAa0060 PSHAa0237 0 0 184 0 0 0 0 184
PSHAa0060 PSHAa0238 0 0 206 0 0 0 0 206
PSHAa0060 PSHAa0239 0 0 155 0 0 0 0 155
PSHAa0060 PSHAa0240 0 0 512 0 0 0 0 512
PSHAa0060 PSHAa0241 0 0 464 0 0 0 0 464
PSHAa0060 PSHAa0242 0 0 738 0 0 0 0 738
PSHAa0060 PSHAa0251 0 0 154 0 0 0 0 154
PSHAa0060 PSHAa0276 0 0 151 0 0 0 0 151
PSHAa0060 PSHAa0285 0 0 153 0 0 0 0 153
PSHAa0060 PSHAa0289 0 0 165 0 0 0 0 165
PSHAa0060 PSHAa0290 0 0 179 0 0 0 0 179
PSHAa0060 PSHAa0295 0 0 295 0 0 0 0 295
PSHAa0060 PSHAa0299 0 0 245 0 0 0 0 245
PSHAa0060 PSHAa0303 0 0 153 0 0 0 0 153
PSHAa0060 PSHAa0329 0 0 293 0 0 0 0 293
PSHAa0060 PSHAa0374 0 0 204 0 0 0 0 204
PSHAa0060 PSHAa0389 0 0 177 0 0 0 0 177
PSHAa0060 PSHAa0397 0 0 257 0 0 0 0 257
PSHAa0060 PSHAa0411 0 0 230 0 0 0 0 230
PSHAa0060 PSHAa0412 0 0 223 0 0 0 0 223
PSHAa0060 PSHAa0413 0 0 205 0 0 0 0 205
PSHAa0060 PSHAa0459 0 0 154 0 0 0 0 154
PSHAa0060 PSHAa0465 0 0 280 0 0 0 0 280
PSHAa0060 PSHAa0470 0 0 607 0 0 0 0 607
PSHAa0060 PSHAa0505 0 0 313 0 0 0 0 313
PSHAa0060 PSHAa0506 0 0 623 0 0 0 0 623
PSHAa0060 PSHAa0507 0 0 265 0 0 0 0 265
PSHAa0060 PSHAa0515 0 0 195 0 0 0 0 195
PSHAa0060 PSHAa0524 0 0 485 0 0 0 0 485
PSHAa0060 PSHAa0528 0 0 541 0 0 0 0 541
PSHAa0060 PSHAa0565 0 0 185 0 0 0 0 185
PSHAa0060 PSHAa0580 0 0 264 0 0 0 0 264
PSHAa0060 PSHAa0584 0 0 368 0 0 0 0 368
PSHAa0060 PSHAa0610 0 0 743 0 0 0 0 743
PSHAa0060 PSHAa0613 0 0 331 0 0 0 0 331
PSHAa0060 PSHAa0625 0 0 153 0 0 0 0 153
PSHAa0060 PSHAa0627 0 0 583 0 0 0 0 583
PSHAa0060 PSHAa0630 0 0 208 0 0 0 0 208
PSHAa0060 PSHAa0631 0 0 158 0 0 0 0 158
PSHAa0060 PSHAa0639 0 0 153 0 0 0 0 153
PSHAa0060 PSHAa0640 0 0 322 0 0 0 0 322
PSHAa0060 PSHAa0643 0 0 376 0 0 0 0 376
PSHAa0060 PSHAa0662 0 0 218 0 0 0 0 218
PSHAa0060 PSHAa0718 0 0 389 0 0 0 0 389
PSHAa0060 PSHAa0719 0 0 242 0 0 0 0 242
PSHAa0060 PSHAa0727 0 0 695 0 0 0 0 695
PSHAa0060 PSHAa0743 0 0 219 0 0 0 0 219
PSHAa0060 PSHAa0754 0 0 603 0 0 0 0 603
PSHAa0060 PSHAa0755 0 0 560 0 0 0 0 560
PSHAa0060 PSHAa0756 0 0 423 0 0 0 0 423
PSHAa0060 PSHAa0761 0 0 387 0 0 0 0 387
PSHAa0060 PSHAa0797 0 0 248 0 0 0 0 248
PSHAa0060 PSHAa0807 0 0 181 0 0 0 0 181
PSHAa0060 PSHAa0840 0 0 266 0 0 0 0 266
PSHAa0060 PSHAa0848 0 0 173 0 0 0 0 173
PSHAa0060 PSHAa0851 0 0 160 0 0 0 0 160
PSHAa0060 PSHAa0854 0 0 172 0 0 0 0 172
PSHAa0060 PSHAa0857 0 0 643 0 0 0 0 643
PSHAa0060 PSHAa0860 0 0 276 0 0 0 0 276
PSHAa0060 PSHAa0863 0 0 443 0 0 0 0 443
PSHAa0060 PSHAa0927 0 0 368 0 0 0 0 368
PSHAa0060 PSHAa0929 0 0 163 0 0 0 0 163
PSHAa0060 PSHAa0930 0 0 153 0 0 0 0 153
PSHAa0060 PSHAa0958 0 0 638 0 0 0 0 638
PSHAa0060 PSHAa0961 0 0 150 0 0 0 0 150
PSHAa0060 PSHAa0969 0 0 162 0 0 0 0 162
PSHAa0060 PSHAa0980 0 0 203 0 0 0 0 203
PSHAa0060 PSHAa1032 0 0 385 0 0 0 0 385
PSHAa0060 PSHAa1041 0 0 218 0 0 0 0 218
PSHAa0060 PSHAa1060 0 0 179 0 0 0 0 179
PSHAa0060 PSHAa1061 0 0 355 0 0 0 0 355
PSHAa0060 PSHAa1082 0 0 162 0 0 0 0 162
PSHAa0060 PSHAa1084 0 0 263 0 0 0 0 263
PSHAa0060 PSHAa1089 0 0 199 0 0 0 0 199
PSHAa0060 PSHAa1094 0 0 390 0 0 0 0 390
PSHAa0060 PSHAa1123 0 0 272 0 0 0 0 272
PSHAa0060 PSHAa1125 0 0 755 0 0 0 0 755
PSHAa0060 PSHAa1129 0 0 401 0 0 0 0 401
PSHAa0060 PSHAa1130 0 0 592 0 0 0 0 592
PSHAa0060 PSHAa1143 0 0 180 0 0 0 0 180
PSHAa0060 PSHAa1161 0 0 262 0 0 0 0 262
PSHAa0060 PSHAa1180 0 0 150 0 0 0 0 150
PSHAa0060 PSHAa1187 0 0 183 0 0 0 0 183
PSHAa0060 PSHAa1191 0 0 323 0 0 0 0 323
PSHAa0060 PSHAa1192 0 0 456 0 0 0 0 456
PSHAa0060 PSHAa1221 0 0 186 0 0 0 0 186
PSHAa0060 PSHAa1223 0 0 174 0 0 0 0 174
PSHAa0060 PSHAa1238 0 0 388 0 0 0 0 388
PSHAa0060 PSHAa1240 0 0 156 0 0 0 0 156
PSHAa0060 PSHAa1242 0 0 365 0 0 0 0 365
PSHAa0060 PSHAa1259 0 0 618 0 0 0 0 618
PSHAa0060 PSHAa1274 0 0 283 0 0 0 0 283
PSHAa0060 PSHAa1282 0 0 201 0 0 0 0 201
PSHAa0060 PSHAa1314 0 0 166 0 0 0 0 166
PSHAa0060 PSHAa1320 0 0 236 0 0 0 0 236
PSHAa0060 PSHAa1325 0 0 217 0 0 0 0 217
PSHAa0060 PSHAa1326 0 0 598 0 0 0 0 598
PSHAa0060 PSHAa1327 0 0 245 0 0 0 0 245
PSHAa0060 PSHAa1338 0 0 170 0 0 0 0 170
PSHAa0060 PSHAa1344 0 0 611 0 0 0 0 611
PSHAa0060 PSHAa1347 0 0 343 0 0 0 0 343
PSHAa0060 PSHAa1355 0 0 195 0 0 0 0 195
PSHAa0060 PSHAa1395 0 0 174 0 0 0 0 174
PSHAa0060 PSHAa1428 0 0 154 0 0 0 0 154
PSHAa0060 PSHAa1444 0 0 262 0 0 0 0 262
PSHAa0060 PSHAa1485 0 0 170 0 0 0 0 170
PSHAa0060 PSHAa1567 0 0 483 0 0 0 0 483
PSHAa0060 PSHAa1568 0 0 223 0 0 0 0 223
PSHAa0060 PSHAa1571 0 0 319 0 0 0 0 319
PSHAa0060 PSHAa1572 0 0 162 0 0 0 0 162
PSHAa0060 PSHAa1575 0 0 540 0 0 0 0 540
PSHAa0060 PSHAa1580 0 0 172 0 0 0 0 172
PSHAa0060 PSHAa1600 0 0 174 0 0 0 0 174
PSHAa0060 PSHAa1615 0 0 227 0 0 0 0 227
PSHAa0060 PSHAa1621 0 0 204 0 0 0 0 204
PSHAa0060 PSHAa1625 0 0 282 0 0 0 0 282
PSHAa0060 PSHAa1629 0 0 755 0 0 0 0 755
PSHAa0060 PSHAa1633 0 0 219 0 0 0 0 219
PSHAa0060 PSHAa1674 0 0 448 0 0 0 0 448
PSHAa0060 PSHAa1715 0 0 229 0 0 0 0 229
PSHAa0060 PSHAa1731 0 0 182 0 0 0 0 182
PSHAa0060 PSHAa1732 0 0 263 0 0 0 0 263
PSHAa0060 PSHAa1736 0 0 241 0 0 0 0 241
PSHAa0060 PSHAa1777 0 0 246 0 0 0 0 246
PSHAa0060 PSHAa1780 0 0 153 0 0 0 0 153
PSHAa0060 PSHAa1782 0 0 473 0 0 0 0 473
PSHAa0060 PSHAa1802 0 0 206 0 0 0 0 206
PSHAa0060 PSHAa1818 0 0 166 0 0 0 0 166
PSHAa0060 PSHAa1819 0 0 289 0 0 0 0 289
PSHAa0060 PSHAa1833 0 0 275 0 0 0 0 275
PSHAa0060 PSHAa1837 0 0 676 0 0 0 0 676
PSHAa0060 PSHAa1839 0 0 408 0 0 0 0 408
PSHAa0060 PSHAa1848 0 0 152 0 0 0 0 152
PSHAa0060 PSHAa1872 0 0 315 0 0 0 0 315
PSHAa0060 PSHAa1888 0 0 230 0 0 0 0 230
PSHAa0060 PSHAa1894 0 0 276 0 0 0 0 276
PSHAa0060 PSHAa1895 0 0 560 0 0 0 0 560
PSHAa0060 PSHAa1896 0 0 211 0 0 0 0 211
PSHAa0060 PSHAa1906 0 0 337 0 0 0 0 337
PSHAa0060 PSHAa1928 0 0 300 0 0 0 0 300
PSHAa0060 PSHAa1929 0 0 365 0 0 0 0 365
PSHAa0060 PSHAa1942 0 0 153 0 0 0 0 153
PSHAa0060 PSHAa1972 0 0 215 0 0 0 0 215
PSHAa0060 PSHAa1975 0 0 292 0 0 0 0 292
PSHAa0060 PSHAa1982 0 0 286 0 0 0 0 286
PSHAa0060 PSHAa1993 0 0 711 0 0 0 0 711
PSHAa0060 PSHAa1996 0 0 214 0 0 0 0 214
PSHAa0060 PSHAa2045 0 0 415 0 0 0 0 415
PSHAa0060 PSHAa2046 0 0 311 0 0 0 0 311
PSHAa0060 PSHAa2076 0 0 300 0 0 0 0 300
PSHAa0060 PSHAa2117 0 0 180 0 0 0 0 180
PSHAa0060 PSHAa2206 0 0 194 0 0 0 0 194
PSHAa0060 PSHAa2261 0 0 325 0 0 0 0 325
PSHAa0060 PSHAa2262 0 0 482 0 0 0 0 482
PSHAa0060 PSHAa2266 0 0 588 0 0 0 0 588
PSHAa0060 PSHAa2269 0 0 250 0 0 0 0 250
PSHAa0060 PSHAa2271 0 0 428 0 0 0 0 428
PSHAa0060 PSHAa2281 0 0 174 0 0 0 0 174
PSHAa0060 PSHAa2293 0 0 322 0 0 0 0 322
PSHAa0060 PSHAa2318 0 0 157 0 0 0 0 157
PSHAa0060 PSHAa2322 0 0 576 0 0 0 0 576
PSHAa0060 PSHAa2329 0 0 326 0 0 0 0 326
PSHAa0060 PSHAa2367 0 0 201 0 0 0 0 201
PSHAa0060 PSHAa2378 0 0 177 0 0 0 0 177
PSHAa0060 PSHAa2391 0 0 150 0 0 0 0 150
PSHAa0060 PSHAa2399 0 0 238 0 0 0 0 238
PSHAa0060 PSHAa2422 0 0 271 0 0 0 0 271
PSHAa0060 PSHAa2430 0 0 386 0 0 0 0 386
PSHAa0060 PSHAa2433 0 0 334 0 0 0 0 334
PSHAa0060 PSHAa2436 0 0 329 0 0 0 0 329
PSHAa0060 PSHAa2441 0 0 251 0 0 0 0 251
PSHAa0060 PSHAa2450 0 0 238 0 0 0 0 238
PSHAa0060 PSHAa2451 0 0 168 0 0 0 0 168
PSHAa0060 PSHAa2459 0 0 312 0 0 0 0 312
PSHAa0060 PSHAa2482 0 0 160 0 0 0 0 160
PSHAa0060 PSHAa2491 0 0 270 0 0 0 0 270
PSHAa0060 PSHAa2492 0 0 157 0 0 0 0 157
PSHAa0060 PSHAa2494 0 0 313 0 0 0 0 313
PSHAa0060 PSHAa2496 0 0 212 0 0 0 0 212
PSHAa0060 PSHAa2522 0 0 251 0 0 0 0 251
PSHAa0060 PSHAa2541 0 0 350 0 0 0 0 350
PSHAa0060 PSHAa2548 0 0 415 0 0 0 0 415
PSHAa0060 PSHAa2569 0 0 166 0 0 0 0 166
PSHAa0060 PSHAa2574 0 0 570 0 0 0 0 570
PSHAa0060 PSHAa2590 0 0 212 0 0 0 0 212
PSHAa0060 PSHAa2615 0 0 201 0 0 0 0 201
PSHAa0060 PSHAa2617 0 0 224 0 0 0 0 224
PSHAa0060 PSHAa2632 0 0 453 0 0 0 0 453
PSHAa0060 PSHAa2646 0 0 241 0 0 0 0 241
PSHAa0060 PSHAa2677 0 0 444 0 0 0 0 444
PSHAa0060 PSHAa2713 0 0 579 0 0 0 0 579
PSHAa0060 PSHAa2724 0 0 250 0 0 0 0 250
PSHAa0060 PSHAa2729 0 0 547 0 0 0 0 547
PSHAa0060 PSHAa2746 0 0 742 0 0 0 0 742
PSHAa0060 PSHAa2751 0 0 415 0 0 0 0 415
PSHAa0060 PSHAa2754 0 0 158 0 0 0 0 158
PSHAa0060 PSHAa2761 0 0 175 0 0 0 0 175
PSHAa0060 PSHAa2766 0 0 200 0 0 0 0 200
PSHAa0060 PSHAa2821 0 0 227 0 0 0 0 227
PSHAa0060 PSHAa2824 0 0 196 0 0 0 0 196
PSHAa0060 PSHAa2849 0 0 653 0 0 0 0 653
PSHAa0060 PSHAa2850 0 0 260 0 0 0 0 260
PSHAa0060 PSHAa2867 0 0 163 0 0 0 0 163
PSHAa0060 PSHAa2889 0 0 164 0 0 0 0 164
PSHAa0060 PSHAa2896 0 0 164 0 0 0 0 164
PSHAa0060 PSHAa2908 0 0 150 0 0 0 0 150
PSHAa0060 PSHAa2915 0 0 210 0 0 0 0 210
PSHAa0060 PSHAa2952 0 0 390 0 0 0 0 390
PSHAa0060 PSHAa2956 0 0 264 0 0 0 0 264
PSHAa0060 PSHAa2957 0 0 158 0 0 0 0 158
PSHAa0060 PSHAa2958 0 0 318 0 0 0 0 318
PSHAa0060 PSHAa2962 0 0 385 0 0 0 0 385
PSHAa0060 PSHAa2963 0 0 514 0 0 0 0 514
PSHAa0060 PSHAa2964 0 0 228 0 0 0 0 228
PSHAa0060 PSHAa3015 0 0 721 0 0 0 0 721
PSHAa0060 PSHAb0001 0 0 410 0 0 0 0 410
PSHAa0060 PSHAb0023 0 0 479 0 0 0 0 479
PSHAa0060 PSHAb0033 0 0 416 0 0 0 0 416
PSHAa0060 PSHAb0034 0 0 279 0 0 0 0 279
PSHAa0060 PSHAb0054 0 0 316 0 0 0 0 316
PSHAa0060 PSHAb0058 0 0 191 0 0 0 0 191
PSHAa0060 PSHAb0084 0 0 237 0 0 0 0 237
PSHAa0060 PSHAb0086 0 0 469 0 0 0 0 469
PSHAa0060 PSHAb0117 0 0 343 0 0 0 0 343
PSHAa0060 PSHAb0131 0 0 444 0 0 0 0 444
PSHAa0060 PSHAb0139 0 0 181 0 0 0 0 181
PSHAa0060 PSHAb0140 0 0 288 0 0 0 0 288
PSHAa0060 PSHAb0156 0 0 195 0 0 0 0 195
PSHAa0060 PSHAb0163 0 0 197 0 0 0 0 197
PSHAa0060 PSHAb0189 0 0 187 0 0 0 0 187
PSHAa0060 PSHAb0193 0 0 154 0 0 0 0 154
PSHAa0060 PSHAb0195 0 0 152 0 0 0 0 152
PSHAa0060 PSHAb0197 0 0 429 0 0 0 0 429
PSHAa0060 PSHAb0212 0 0 150 0 0 0 0 150
PSHAa0060 PSHAb0236 0 0 337 0 0 0 0 337
PSHAa0060 PSHAb0260 0 0 228 0 0 0 0 228
PSHAa0060 PSHAb0291 0 0 217 0 0 0 0 217
PSHAa0060 PSHAb0315 0 0 236 0 0 0 0 236
PSHAa0060 PSHAb0330 0 0 184 0 0 0 0 184
PSHAa0060 PSHAb0363 0 0 171 0 0 0 0 171
PSHAa0060 PSHAb0367 0 0 293 0 0 0 0 293
PSHAa0060 PSHAb0414 0 0 659 0 0 0 0 659
PSHAa0060 PSHAb0416 0 0 164 0 0 0 0 164
PSHAa0060 PSHAb0423 0 0 385 0 0 0 0 385
PSHAa0060 PSHAb0433 0 0 232 0 0 0 0 232
PSHAa0060 PSHAb0435 0 0 175 0 0 0 0 175
PSHAa0060 PSHAb0509 0 0 260 0 0 0 0 260
PSHAa0060 PSHAb0512 0 0 338 0 0 0 0 338
PSHAa0060 PSHAb0534 0 0 200 0 0 0 0 200
PSHAa0060 PSHAb0538 0 0 239 0 0 0 0 239
PSHAa0060 PSHAb0553 0 0 241 0 0 0 0 241
PSHAa0061 PSHAa0060 371 0 0 0 0 0 0 371
PSHAa0062 PSHAa0010 0 0 0 130 88 0 0 172
PSHAa0062 PSHAa0063 604 0 0 0 0 0 0 604
PSHAa0062 PSHAa0064 604 0 0 0 0 0 0 604
PSHAa0062 PSHAa0065 429 0 0 0 0 0 0 429
PSHAa0062 PSHAa0113 70 0 0 0 554 0 239 656
PSHAa0062 PSHAa0166 0 0 0 0 553 0 0 553
PSHAa0062 PSHAa0182 0 0 0 67 0 0 184 206
PSHAa0062 PSHAa0196 71 0 0 0 0 0 170 195
PSHAa0062 PSHAa0248 64 0 0 0 554 0 167 621
PSHAa0062 PSHAa0249 64 0 0 0 554 0 167 621
PSHAa0062 PSHAa0262 0 0 0 167 0 0 0 167
PSHAa0062 PSHAa0360 0 0 0 64 0 900 184 916
PSHAa0062 PSHAa0370 0 0 0 219 0 0 0 219
PSHAa0062 PSHAa0393 0 0 0 64 0 0 165 185
PSHAa0062 PSHAa0463 0 0 0 87 0 0 112 154
PSHAa0062 PSHAa0526 0 0 0 97 0 900 113 912
PSHAa0062 PSHAa0594 0 0 0 0 260 0 108 311
PSHAa0062 PSHAa0634 69 0 0 204 172 0 166 419
PSHAa0062 PSHAa0649 0 0 0 173 0 0 0 173
PSHAa0062 PSHAa0758 0 0 0 64 0 0 165 185
PSHAa0062 PSHAa0759 93 0 0 286 694 0 471 881
PSHAa0062 PSHAa0828 64 0 0 0 554 0 167 621
PSHAa0062 PSHAa0839 0 0 0 0 680 0 243 747
PSHAa0062 PSHAa0892 0 0 0 64 0 0 243 261
PSHAa0062 PSHAa0897 0 0 0 130 88 0 0 172
PSHAa0062 PSHAa0908 0 0 0 130 88 0 0 172
PSHAa0062 PSHAa0935 0 0 0 124 0 0 70 150
PSHAa0062 PSHAa0966 0 0 0 130 88 0 0 172
PSHAa0062 PSHAa0991 69 0 0 204 172 0 166 419
PSHAa0062 PSHAa1033 0 0 0 0 0 0 181 181
PSHAa0062 PSHAa1087 147 0 0 140 0 0 167 335
PSHAa0062 PSHAa1122 0 0 0 0 0 0 189 189
PSHAa0062 PSHAa1209 0 0 0 0 0 0 224 224
PSHAa0062 PSHAa1215 0 0 0 0 0 547 241 641
PSHAa0062 PSHAa1233 0 0 0 0 0 0 169 169
PSHAa0062 PSHAa1243 0 0 0 0 342 0 0 342
PSHAa0062 PSHAa1368 0 0 0 0 260 0 108 311
PSHAa0062 PSHAa1369 0 0 0 0 144 0 63 163
PSHAa0062 PSHAa1407 0 0 0 132 93 0 0 179
PSHAa0062 PSHAa1444 143 0 0 145 342 0 187 555
PSHAa0062 PSHAa1454 0 0 0 130 88 0 0 172
PSHAa0062 PSHAa1455 71 0 0 0 0 0 170 195
PSHAa0062 PSHAa1483 0 0 209 0 0 0 0 209
PSHAa0062 PSHAa1566 0 0 0 0 0 900 168 913
PSHAa0062 PSHAa1583 0 0 0 0 342 0 0 342
PSHAa0062 PSHAa1586 0 0 0 130 88 0 0 172
PSHAa0062 PSHAa1590 71 0 0 0 0 0 170 195
PSHAa0062 PSHAa1599 0 0 0 0 0 0 169 169
PSHAa0062 PSHAa1720 335 0 0 0 0 0 192 439
PSHAa0062 PSHAa1724 0 0 0 124 0 0 70 150
PSHAa0062 PSHAa1737 0 0 0 194 0 0 187 316
PSHAa0062 PSHAa1742 0 0 0 87 0 0 112 154
PSHAa0062 PSHAa1831 0 0 0 0 0 0 165 165
PSHAa0062 PSHAa1854 0 0 0 173 0 0 0 173
PSHAa0062 PSHAa1900 0 0 0 0 260 0 108 311
PSHAa0062 PSHAa1997 0 0 0 64 200 0 0 219
PSHAa0062 PSHAa2065 0 0 0 0 0 0 167 167
PSHAa0062 PSHAa2128 0 0 0 130 88 0 0 172
PSHAa0062 PSHAa2140 0 0 0 0 87 0 184 223
PSHAa0062 PSHAa2187 0 0 0 161 0 0 0 161
PSHAa0062 PSHAa2190 0 0 0 74 176 0 64 223
PSHAa0062 PSHAa2192 0 0 0 97 0 0 113 164
PSHAa0062 PSHAa2200 85 0 0 92 0 0 127 211
PSHAa0062 PSHAa2202 0 0 0 129 0 0 102 184
PSHAa0062 PSHAa2207 0 0 0 0 0 0 169 169
PSHAa0062 PSHAa2248 0 0 0 64 200 0 0 219
PSHAa0062 PSHAa2264 71 0 0 0 0 0 170 195
PSHAa0062 PSHAa2274 0 0 0 0 342 0 0 342
PSHAa0062 PSHAa2330 104 0 0 0 0 0 191 244
PSHAa0062 PSHAa2372 0 0 0 0 0 0 196 196
PSHAa0062 PSHAa2379 0 0 0 0 87 0 116 158
PSHAa0062 PSHAa2402 71 0 0 0 0 0 170 195
PSHAa0062 PSHAa2455 0 0 0 0 0 900 0 900
PSHAa0062 PSHAa2483 0 0 0 161 0 0 0 161
PSHAa0062 PSHAa2487 0 0 117 0 0 0 25 169
PSHAa0062 PSHAa2489 0 0 0 0 0 900 0 900
PSHAa0062 PSHAa2499 0 0 0 0 0 0 179 179
PSHAa0062 PSHAa2527 0 0 0 97 0 0 113 164
PSHAa0062 PSHAa2559 0 0 0 187 0 0 0 187
PSHAa0062 PSHAa2599 0 0 0 0 0 900 171 913
PSHAa0062 PSHAa2643 0 0 0 0 0 0 169 169
PSHAa0062 PSHAa2650 0 0 0 101 463 0 166 562
PSHAa0062 PSHAa2660 0 0 0 0 0 0 161 161
PSHAa0062 PSHAa2665 71 0 0 0 0 0 170 195
PSHAa0062 PSHAa2667 67 0 0 0 88 0 97 164
PSHAa0062 PSHAa2706 0 0 0 64 200 0 0 219
PSHAa0062 PSHAa2722 0 0 0 0 87 0 116 158
PSHAa0062 PSHAa2898 0 0 0 64 0 0 165 185
PSHAa0062 PSHAa2899 0 0 0 0 0 0 230 230
PSHAa0062 PSHAa3000 0 0 0 0 173 0 0 173
PSHAa0062 PSHAa3017 0 0 0 0 0 0 169 169
PSHAa0062 PSHAb0017 0 0 0 97 0 900 113 912
PSHAa0062 PSHAb0031 69 0 0 204 172 0 166 419
PSHAa0062 PSHAb0163 64 0 0 0 554 0 167 621
PSHAa0062 PSHAb0179 699 0 219 0 0 0 175 789
PSHAa0062 PSHAb0180 0 0 0 129 0 0 168 244
PSHAa0062 PSHAb0182 0 0 0 0 260 0 108 311
PSHAa0062 PSHAb0183 0 0 0 64 200 0 0 219
PSHAa0062 PSHAb0205 0 0 0 194 0 0 187 316
PSHAa0062 PSHAb0219 71 0 0 0 0 0 170 195
PSHAa0062 PSHAb0231 0 0 0 76 0 0 165 195
PSHAa0062 PSHAb0265 0 0 0 0 680 0 243 747
PSHAa0062 PSHAb0337 0 0 0 97 0 0 113 164
PSHAa0062 PSHAb0357 0 0 0 0 88 0 168 208
PSHAa0062 PSHAb0419 71 0 0 0 0 0 170 195
PSHAa0062 PSHAb0426 71 0 0 0 0 0 170 195
PSHAa0062 PSHAb0453 85 0 0 92 0 0 127 211
PSHAa0062 PSHAb0456 181 0 0 0 0 0 0 181
PSHAa0062 PSHAb0457 185 0 0 0 0 0 0 185
PSHAa0062 PSHAb0458 142 0 0 75 0 0 0 172
PSHAa0062 PSHAb0549 0 0 0 87 0 0 112 154
PSHAa0063 PSHAa0016 0 0 187 0 0 0 0 187
PSHAa0063 PSHAa0039 0 0 181 0 0 0 0 181
PSHAa0063 PSHAa0060 0 0 150 0 0 0 0 150
PSHAa0063 PSHAa0062 604 0 0 0 0 0 0 604
PSHAa0063 PSHAa0064 944 0 756 260 0 0 0 989
PSHAa0063 PSHAa0065 588 0 0 0 0 0 0 588
PSHAa0063 PSHAa0075 0 0 150 0 0 0 0 150
PSHAa0063 PSHAa0084 0 0 171 0 0 0 0 171
PSHAa0063 PSHAa0099 0 0 201 0 0 0 0 201
PSHAa0063 PSHAa0110 0 0 599 0 0 0 0 599
PSHAa0063 PSHAa0124 0 0 282 0 0 0 0 282
PSHAa0063 PSHAa0135 0 0 452 0 0 0 0 452
PSHAa0063 PSHAa0139 0 0 271 0 0 0 0 271
PSHAa0063 PSHAa0142 0 0 327 0 0 0 0 327
PSHAa0063 PSHAa0161 0 0 271 0 0 0 0 271
PSHAa0063 PSHAa0174 0 0 152 0 0 0 0 152
PSHAa0063 PSHAa0186 0 0 150 0 0 0 0 150
PSHAa0063 PSHAa0197 0 0 504 0 0 0 0 504
PSHAa0063 PSHAa0200 0 0 332 0 0 0 0 332
PSHAa0063 PSHAa0231 0 0 152 0 0 0 0 152
PSHAa0063 PSHAa0237 0 0 186 0 0 0 0 186
PSHAa0063 PSHAa0240 0 0 212 0 0 0 0 212
PSHAa0063 PSHAa0241 0 0 397 0 0 0 0 397
PSHAa0063 PSHAa0242 0 0 178 0 0 0 0 178
PSHAa0063 PSHAa0251 0 0 463 0 0 0 0 463
PSHAa0063 PSHAa0263 0 0 294 0 0 0 0 294
PSHAa0063 PSHAa0331 0 0 193 0 0 0 0 193
PSHAa0063 PSHAa0395 0 0 162 0 0 0 0 162
PSHAa0063 PSHAa0478 0 0 188 0 0 0 0 188
PSHAa0063 PSHAa0567 0 0 179 0 0 0 0 179
PSHAa0063 PSHAa0573 0 0 153 0 0 0 0 153
PSHAa0063 PSHAa0590 0 0 164 0 0 0 0 164
PSHAa0063 PSHAa0610 0 0 165 0 0 0 0 165
PSHAa0063 PSHAa0613 0 0 188 0 0 0 0 188
PSHAa0063 PSHAa0627 0 0 206 0 0 0 0 206
PSHAa0063 PSHAa0665 0 0 186 0 0 0 0 186
PSHAa0063 PSHAa0711 0 0 186 0 0 0 0 186
PSHAa0063 PSHAa0717 0 0 190 0 0 0 0 190
PSHAa0063 PSHAa0738 0 0 166 0 0 0 0 166
PSHAa0063 PSHAa0754 0 0 257 0 0 0 0 257
PSHAa0063 PSHAa0761 0 0 267 0 0 0 0 267
PSHAa0063 PSHAa0762 0 0 259 0 0 0 0 259
PSHAa0063 PSHAa0798 0 0 295 0 0 0 0 295
PSHAa0063 PSHAa0801 0 0 624 0 0 0 0 624
PSHAa0063 PSHAa0817 0 0 155 0 0 0 0 155
PSHAa0063 PSHAa0819 0 0 192 0 0 0 0 192
PSHAa0063 PSHAa0848 0 0 198 0 0 0 0 198
PSHAa0063 PSHAa0928 0 0 269 0 0 0 0 269
PSHAa0063 PSHAa0930 0 0 181 0 0 0 0 181
PSHAa0063 PSHAa0936 0 0 180 0 0 0 0 180
PSHAa0063 PSHAa0953 0 0 284 0 0 0 0 284
PSHAa0063 PSHAa0954 0 0 209 0 0 0 0 209
PSHAa0063 PSHAa1013 0 0 262 0 0 0 0 262
PSHAa0063 PSHAa1030 0 0 173 0 0 0 0 173
PSHAa0063 PSHAa1040 0 0 152 0 0 0 0 152
PSHAa0063 PSHAa1061 0 0 205 0 0 0 0 205
PSHAa0063 PSHAa1084 0 0 233 0 0 0 0 233
PSHAa0063 PSHAa1181 0 0 177 0 0 0 0 177
PSHAa0063 PSHAa1210 0 0 173 0 0 0 0 173
PSHAa0063 PSHAa1238 0 0 173 0 0 0 0 173
PSHAa0063 PSHAa1248 0 0 154 0 0 0 0 154
PSHAa0063 PSHAa1269 0 0 156 0 0 0 0 156
PSHAa0063 PSHAa1297 0 0 181 0 0 0 0 181
PSHAa0063 PSHAa1299 0 0 299 0 0 0 0 299
PSHAa0063 PSHAa1325 0 0 265 0 0 0 0 265
PSHAa0063 PSHAa1326 0 0 440 0 0 0 0 440
PSHAa0063 PSHAa1327 0 0 489 0 0 0 0 489
PSHAa0063 PSHAa1336 0 0 183 0 0 0 0 183
PSHAa0063 PSHAa1347 0 0 172 0 0 0 0 172
PSHAa0063 PSHAa1563 0 0 164 0 0 0 0 164
PSHAa0063 PSHAa1612 0 0 268 0 0 0 0 268
PSHAa0063 PSHAa1613 66 0 217 0 0 0 0 237
PSHAa0063 PSHAa1614 0 0 162 0 0 0 0 162
PSHAa0063 PSHAa1615 0 0 197 0 0 0 0 197
PSHAa0063 PSHAa1629 0 0 184 0 0 0 0 184
PSHAa0063 PSHAa1685 0 0 162 0 0 0 0 162
PSHAa0063 PSHAa1731 0 0 171 0 0 0 0 171
PSHAa0063 PSHAa1839 0 0 162 0 0 0 0 162
PSHAa0063 PSHAa1844 0 0 185 0 0 0 0 185
PSHAa0063 PSHAa1846 0 0 235 0 0 0 0 235
PSHAa0063 PSHAa1848 0 0 245 0 0 0 0 245
PSHAa0063 PSHAa1858 0 0 198 0 0 0 0 198
PSHAa0063 PSHAa1864 0 0 184 0 0 0 0 184
PSHAa0063 PSHAa1895 0 0 163 0 0 0 0 163
PSHAa0063 PSHAa1906 0 0 179 0 0 0 0 179
PSHAa0063 PSHAa1927 0 0 193 0 0 0 0 193
PSHAa0063 PSHAa1932 0 0 211 0 0 0 0 211
PSHAa0063 PSHAa1942 0 0 210 0 0 0 0 210
PSHAa0063 PSHAa1944 0 0 185 0 0 0 0 185
PSHAa0063 PSHAa1972 0 0 165 0 0 0 0 165
PSHAa0063 PSHAa1973 0 0 293 0 0 0 0 293
PSHAa0063 PSHAa2021 0 0 175 0 0 0 0 175
PSHAa0063 PSHAa2022 0 0 203 0 0 0 0 203
PSHAa0063 PSHAa2117 0 0 357 0 0 0 0 357
PSHAa0063 PSHAa2234 0 0 163 0 0 0 0 163
PSHAa0063 PSHAa2256 0 0 187 0 0 0 0 187
PSHAa0063 PSHAa2268 0 0 163 0 0 0 0 163
PSHAa0063 PSHAa2281 0 0 242 0 0 0 0 242
PSHAa0063 PSHAa2312 0 0 368 0 0 0 0 368
PSHAa0063 PSHAa2401 0 0 192 0 0 0 0 192
PSHAa0063 PSHAa2406 0 0 237 0 0 0 0 237
PSHAa0063 PSHAa2420 0 0 309 0 0 0 0 309
PSHAa0063 PSHAa2453 0 0 159 0 0 0 0 159
PSHAa0063 PSHAa2522 0 0 192 0 0 0 0 192
PSHAa0063 PSHAa2569 0 0 207 0 0 0 0 207
PSHAa0063 PSHAa2588 0 0 164 0 0 0 0 164
PSHAa0063 PSHAa2607 0 0 340 0 0 0 0 340
PSHAa0063 PSHAa2683 0 0 238 0 0 0 0 238
PSHAa0063 PSHAa2693 0 0 166 0 0 0 0 166
PSHAa0063 PSHAa2703 0 0 377 0 0 0 0 377
PSHAa0063 PSHAa2746 0 0 224 0 0 0 0 224
PSHAa0063 PSHAa2750 0 0 162 0 0 0 0 162
PSHAa0063 PSHAa2773 0 0 177 0 0 0 0 177
PSHAa0063 PSHAa2879 0 0 208 0 0 0 0 208
PSHAa0063 PSHAa2902 0 0 206 0 0 0 0 206
PSHAa0063 PSHAa2918 0 0 204 0 0 0 0 204
PSHAa0063 PSHAa2927 0 0 290 0 0 0 0 290
PSHAa0063 PSHAa2930 0 0 320 0 0 0 0 320
PSHAa0063 PSHAa2952 0 0 164 0 0 0 0 164
PSHAa0063 PSHAa2956 0 0 465 0 0 0 0 465
PSHAa0063 PSHAa2963 0 0 186 0 0 0 0 186
PSHAa0063 PSHAa2966 0 0 164 0 0 0 0 164
PSHAa0063 PSHAa3015 0 0 437 0 0 0 0 437
PSHAa0063 PSHAb0032 0 0 153 0 0 0 0 153
PSHAa0063 PSHAb0047 0 0 176 0 0 0 0 176
PSHAa0063 PSHAb0091 0 0 170 0 0 0 0 170
PSHAa0063 PSHAb0117 0 0 266 0 0 0 0 266
PSHAa0063 PSHAb0119 0 0 264 0 0 0 0 264
PSHAa0063 PSHAb0184 0 0 258 0 0 0 0 258
PSHAa0063 PSHAb0193 0 0 275 0 0 0 0 275
PSHAa0063 PSHAb0195 0 0 154 0 0 0 0 154
PSHAa0063 PSHAb0197 0 0 167 0 0 0 0 167
PSHAa0063 PSHAb0212 0 0 169 0 0 0 0 169
PSHAa0063 PSHAb0234 0 0 179 0 0 0 0 179
PSHAa0063 PSHAb0240 0 0 309 0 0 0 0 309
PSHAa0063 PSHAb0296 0 0 155 0 0 0 0 155
PSHAa0063 PSHAb0297 0 0 363 0 0 0 0 363
PSHAa0063 PSHAb0315 0 0 211 0 0 0 0 211
PSHAa0063 PSHAb0345 0 0 180 0 0 0 0 180
PSHAa0063 PSHAb0355 0 0 212 0 0 0 0 212
PSHAa0063 PSHAb0359 0 0 181 0 0 0 0 181
PSHAa0063 PSHAb0365 0 0 152 0 0 0 0 152
PSHAa0063 PSHAb0398 0 0 160 0 0 0 0 160
PSHAa0063 PSHAb0400 0 0 153 0 0 0 0 153
PSHAa0063 PSHAb0416 0 0 164 0 0 0 0 164
PSHAa0063 PSHAb0424 0 0 165 0 0 0 0 165
PSHAa0063 PSHAb0441 0 0 160 0 0 0 0 160
PSHAa0063 PSHAb0446 0 0 186 0 0 0 0 186
PSHAa0063 PSHAb0454 0 0 178 0 0 0 0 178
PSHAa0063 PSHAb0512 0 0 170 0 0 0 0 170
PSHAa0063 PSHAb0518 0 0 150 0 0 0 0 150
PSHAa0063 PSHAb0519 0 0 178 0 0 0 0 178
PSHAa0063 PSHAb0525 0 0 160 0 0 0 0 160
PSHAa0063 PSHAb0539 0 0 325 0 0 0 0 325
PSHAa0064 PSHAa0058 0 0 154 0 0 0 0 154
PSHAa0064 PSHAa0062 604 0 0 0 0 0 0 604
PSHAa0064 PSHAa0063 944 0 756 260 0 0 0 989
PSHAa0064 PSHAa0065 588 0 0 0 0 0 0 588
PSHAa0064 PSHAa0071 0 0 153 0 0 0 0 153
PSHAa0064 PSHAa0110 0 0 304 0 0 0 0 304
PSHAa0064 PSHAa0124 0 0 192 0 0 0 0 192
PSHAa0064 PSHAa0135 0 0 300 0 0 0 0 300
PSHAa0064 PSHAa0197 0 0 211 0 0 0 0 211
PSHAa0064 PSHAa0241 0 0 195 0 0 0 0 195
PSHAa0064 PSHAa0251 0 0 216 0 0 0 0 216
PSHAa0064 PSHAa0261 0 0 388 0 0 0 0 388
PSHAa0064 PSHAa0333 0 0 270 0 0 0 0 270
PSHAa0064 PSHAa0336 0 0 156 0 0 0 0 156
PSHAa0064 PSHAa0492 0 0 173 0 0 0 0 173
PSHAa0064 PSHAa0604 208 0 0 0 0 0 0 208
PSHAa0064 PSHAa0625 208 0 0 0 0 0 0 208
PSHAa0064 PSHAa0632 0 0 279 0 0 0 0 279
PSHAa0064 PSHAa0754 0 0 154 0 0 0 0 154
PSHAa0064 PSHAa0762 0 0 196 0 0 0 0 196
PSHAa0064 PSHAa0796 0 0 164 0 0 0 0 164
PSHAa0064 PSHAa0798 0 0 223 0 0 0 0 223
PSHAa0064 PSHAa0819 0 0 159 0 0 0 0 159
PSHAa0064 PSHAa0845 0 0 186 0 0 0 0 186
PSHAa0064 PSHAa0928 0 0 204 0 0 0 0 204
PSHAa0064 PSHAa0929 0 0 166 0 0 0 0 166
PSHAa0064 PSHAa0957 0 0 170 0 0 0 0 170
PSHAa0064 PSHAa1060 0 0 165 0 0 0 0 165
PSHAa0064 PSHAa1083 119 0 167 0 0 0 0 234
PSHAa0064 PSHAa1160 0 0 185 0 0 0 0 185
PSHAa0064 PSHAa1181 70 0 194 0 0 0 0 218
PSHAa0064 PSHAa1227 0 0 169 0 0 0 0 169
PSHAa0064 PSHAa1232 0 0 174 0 0 0 0 174
PSHAa0064 PSHAa1237 0 0 245 0 0 0 0 245
PSHAa0064 PSHAa1299 0 0 190 0 0 0 0 190
PSHAa0064 PSHAa1387 0 0 156 0 0 0 0 156
PSHAa0064 PSHAa1445 0 0 181 0 0 0 0 181
PSHAa0064 PSHAa1453 0 0 161 0 0 0 0 161
PSHAa0064 PSHAa1480 0 0 167 0 0 0 0 167
PSHAa0064 PSHAa1612 0 0 157 0 0 0 0 157
PSHAa0064 PSHAa1619 0 0 194 0 0 0 0 194
PSHAa0064 PSHAa1629 0 0 154 0 0 0 0 154
PSHAa0064 PSHAa1864 0 0 169 0 0 0 0 169
PSHAa0064 PSHAa1932 0 0 173 0 0 0 0 173
PSHAa0064 PSHAa1942 0 0 209 0 0 0 0 209
PSHAa0064 PSHAa1944 0 0 223 0 0 0 0 223
PSHAa0064 PSHAa2140 0 0 161 0 0 0 0 161
PSHAa0064 PSHAa2167 0 0 267 0 0 0 0 267
PSHAa0064 PSHAa2173 0 0 157 0 0 0 0 157
PSHAa0064 PSHAa2174 0 0 443 0 0 0 0 443
PSHAa0064 PSHAa2268 0 0 290 0 0 0 0 290
PSHAa0064 PSHAa2281 0 0 156 0 0 0 0 156
PSHAa0064 PSHAa2312 0 0 173 0 0 0 0 173
PSHAa0064 PSHAa2414 0 0 246 0 0 0 0 246
PSHAa0064 PSHAa2420 0 0 164 0 0 0 0 164
PSHAa0064 PSHAa2430 0 0 273 0 0 0 0 273
PSHAa0064 PSHAa2471 0 0 157 0 0 0 0 157
PSHAa0064 PSHAa2588 0 0 180 0 0 0 0 180
PSHAa0064 PSHAa2703 0 0 150 0 0 0 0 150
PSHAa0064 PSHAa2757 90 0 0 0 0 0 170 212
PSHAa0064 PSHAa2767 0 0 205 0 0 0 0 205
PSHAa0064 PSHAa2773 0 0 161 0 0 0 0 161
PSHAa0064 PSHAa2786 0 0 166 0 0 0 0 166
PSHAa0064 PSHAa2838 0 0 166 0 0 0 0 166
PSHAa0064 PSHAa2839 0 0 324 0 0 0 0 324
PSHAa0064 PSHAa2843 0 0 152 0 0 0 0 152
PSHAa0064 PSHAa2879 0 0 200 0 0 0 0 200
PSHAa0064 PSHAa2941 0 0 282 0 0 0 0 282
PSHAa0064 PSHAa2946 0 0 172 0 0 0 0 172
PSHAa0064 PSHAa2956 0 0 192 0 0 0 0 192
PSHAa0064 PSHAb0015 0 0 178 0 0 0 0 178
PSHAa0064 PSHAb0051 0 0 286 0 0 0 0 286
PSHAa0064 PSHAb0120 0 0 160 0 0 0 0 160
PSHAa0064 PSHAb0190 85 0 187 0 0 0 0 224
PSHAa0064 PSHAb0236 0 0 194 0 0 0 0 194
PSHAa0064 PSHAb0240 0 0 363 0 0 0 0 363
PSHAa0064 PSHAb0249 0 0 220 0 0 0 0 220
PSHAa0064 PSHAb0256 0 0 181 0 0 0 0 181
PSHAa0064 PSHAb0297 0 0 196 0 0 0 0 196
PSHAa0064 PSHAb0359 0 0 182 0 0 0 0 182
PSHAa0064 PSHAb0378 0 0 183 0 0 0 0 183
PSHAa0064 PSHAb0391 0 0 164 0 0 0 0 164
PSHAa0064 PSHAb0395 0 0 161 0 0 0 0 161
PSHAa0064 PSHAb0405 0 0 150 0 0 0 0 150
PSHAa0064 PSHAb0416 0 0 156 0 0 0 0 156
PSHAa0064 PSHAb0420 0 0 226 0 0 0 0 226
PSHAa0064 PSHAb0463 0 0 192 0 0 0 0 192
PSHAa0065 PSHAa0001 0 0 151 0 0 0 0 151
PSHAa0065 PSHAa0016 0 0 196 0 0 0 0 196
PSHAa0065 PSHAa0030 0 0 195 0 0 0 0 195
PSHAa0065 PSHAa0039 0 0 200 0 0 0 0 200
PSHAa0065 PSHAa0062 429 0 0 0 0 0 0 429
PSHAa0065 PSHAa0063 588 0 0 0 0 0 0 588
PSHAa0065 PSHAa0064 588 0 0 0 0 0 0 588
PSHAa0065 PSHAa0066 319 0 771 0 0 0 0 837
PSHAa0065 PSHAa0139 0 0 216 0 0 0 0 216
PSHAa0065 PSHAa0185 0 0 165 0 0 0 0 165
PSHAa0065 PSHAa0248 0 0 153 0 0 0 0 153
PSHAa0065 PSHAa0336 0 0 363 0 0 0 0 363
PSHAa0065 PSHAa0347 0 0 0 0 0 0 150 150
PSHAa0065 PSHAa0373 0 0 172 0 0 0 0 172
PSHAa0065 PSHAa0389 0 0 201 0 0 0 0 201
PSHAa0065 PSHAa0390 0 0 165 0 0 0 0 165
PSHAa0065 PSHAa0429 0 0 293 0 0 0 0 293
PSHAa0065 PSHAa0471 0 0 318 0 0 0 0 318
PSHAa0065 PSHAa0475 0 0 206 0 0 0 0 206
PSHAa0065 PSHAa0588 0 0 213 0 0 0 0 213
PSHAa0065 PSHAa0597 0 0 230 0 0 0 0 230
PSHAa0065 PSHAa0761 0 0 166 0 0 0 0 166
PSHAa0065 PSHAa0762 0 0 185 0 0 0 0 185
PSHAa0065 PSHAa0796 0 0 168 0 0 0 0 168
PSHAa0065 PSHAa0819 0 0 194 0 0 0 0 194
PSHAa0065 PSHAa0856 0 0 182 0 0 0 0 182
PSHAa0065 PSHAa0925 0 0 186 0 0 0 0 186
PSHAa0065 PSHAa0957 0 0 159 0 0 0 0 159
PSHAa0065 PSHAa1121 0 0 152 0 0 0 0 152
PSHAa0065 PSHAa1283 241 0 0 0 0 0 0 241
PSHAa0065 PSHAa1306 0 0 150 0 0 0 0 150
PSHAa0065 PSHAa1307 0 0 220 0 0 0 0 220
PSHAa0065 PSHAa1314 0 0 216 0 0 0 0 216
PSHAa0065 PSHAa1320 0 0 158 0 0 0 0 158
PSHAa0065 PSHAa1347 0 0 170 0 0 0 0 170
PSHAa0065 PSHAa1382 0 0 182 0 0 0 0 182
PSHAa0065 PSHAa1450 0 0 158 0 0 0 0 158
PSHAa0065 PSHAa1537 0 0 196 0 0 0 0 196
PSHAa0065 PSHAa1627 0 0 153 0 0 0 0 153
PSHAa0065 PSHAa1821 0 0 219 0 0 0 0 219
PSHAa0065 PSHAa1822 0 0 150 0 0 0 0 150
PSHAa0065 PSHAa1828 0 0 365 0 0 0 0 365
PSHAa0065 PSHAa1833 0 0 170 0 0 0 0 170
PSHAa0065 PSHAa1862 0 0 175 0 0 0 0 175
PSHAa0065 PSHAa1865 0 0 398 0 0 0 0 398
PSHAa0065 PSHAa1891 0 0 241 0 0 0 0 241
PSHAa0065 PSHAa1932 0 0 184 0 0 0 0 184
PSHAa0065 PSHAa1949 0 0 210 0 0 0 0 210
PSHAa0065 PSHAa1970 0 0 171 0 0 0 0 171
PSHAa0065 PSHAa2008 0 0 393 0 0 0 0 393
PSHAa0065 PSHAa2020 0 0 294 0 0 0 0 294
PSHAa0065 PSHAa2027 0 0 241 0 0 0 0 241
PSHAa0065 PSHAa2048 0 0 175 0 0 0 0 175
PSHAa0065 PSHAa2156 0 0 151 0 0 0 0 151
PSHAa0065 PSHAa2206 0 0 203 0 0 0 0 203
PSHAa0065 PSHAa2211 0 0 163 0 0 0 0 163
PSHAa0065 PSHAa2227 0 0 155 0 0 0 0 155
PSHAa0065 PSHAa2248 0 0 186 0 0 0 0 186
PSHAa0065 PSHAa2266 0 0 170 0 0 0 0 170
PSHAa0065 PSHAa2271 0 0 166 0 0 0 0 166
PSHAa0065 PSHAa2312 0 0 175 0 0 0 0 175
PSHAa0065 PSHAa2400 0 0 176 0 0 0 0 176
PSHAa0065 PSHAa2420 0 0 193 0 0 0 0 193
PSHAa0065 PSHAa2489 0 0 156 0 0 0 0 156
PSHAa0065 PSHAa2549 0 0 168 0 0 0 0 168
PSHAa0065 PSHAa2592 0 0 187 0 0 0 0 187
PSHAa0065 PSHAa2613 0 0 150 0 0 0 0 150
PSHAa0065 PSHAa2620 0 0 158 0 0 0 0 158
PSHAa0065 PSHAa2683 0 0 173 0 0 0 0 173
PSHAa0065 PSHAa2713 0 0 174 0 0 0 0 174
PSHAa0065 PSHAa2738 0 0 163 0 0 0 0 163
PSHAa0065 PSHAa2853 0 0 177 0 0 0 0 177
PSHAa0065 PSHAa2887 0 0 256 0 0 0 0 256
PSHAa0065 PSHAa2951 0 0 196 0 0 0 0 196
PSHAa0065 PSHAb0005 0 0 151 0 0 0 0 151
PSHAa0065 PSHAb0007 0 0 174 0 0 0 0 174
PSHAa0065 PSHAb0041 0 0 150 0 0 0 0 150
PSHAa0065 PSHAb0061 0 0 202 0 0 0 0 202
PSHAa0065 PSHAb0062 0 0 198 0 0 0 0 198
PSHAa0065 PSHAb0120 0 0 171 0 0 0 0 171
PSHAa0065 PSHAb0162 241 0 0 0 0 0 0 241
PSHAa0065 PSHAb0211 0 0 248 0 0 0 0 248
PSHAa0065 PSHAb0298 0 0 152 0 0 0 0 152
PSHAa0065 PSHAb0379 0 0 160 0 0 0 0 160
PSHAa0065 PSHAb0439 0 0 175 0 0 0 0 175
PSHAa0066 PSHAa0016 0 0 184 0 0 0 0 184
PSHAa0066 PSHAa0026 0 0 181 0 0 0 0 181
PSHAa0066 PSHAa0039 0 0 156 0 0 0 0 156
PSHAa0066 PSHAa0055 0 0 262 0 0 0 0 262
PSHAa0066 PSHAa0065 319 0 771 0 0 0 0 837
PSHAa0066 PSHAa0067 599 0 0 0 0 0 0 599
PSHAa0066 PSHAa0068 377 0 0 0 0 0 0 377
PSHAa0066 PSHAa0069 300 0 0 0 0 0 0 300
PSHAa0066 PSHAa0070 222 0 0 0 0 0 0 222
PSHAa0066 PSHAa0071 194 0 0 0 0 0 0 194
PSHAa0066 PSHAa0095 0 0 160 0 0 0 0 160
PSHAa0066 PSHAa0123 0 0 175 0 0 0 0 175
PSHAa0066 PSHAa0139 0 0 286 0 0 0 0 286
PSHAa0066 PSHAa0372 0 0 167 0 0 0 0 167
PSHAa0066 PSHAa0389 0 0 205 0 0 0 0 205
PSHAa0066 PSHAa0409 0 0 164 0 0 0 0 164
PSHAa0066 PSHAa0421 0 0 224 0 0 0 0 224
PSHAa0066 PSHAa0429 0 0 171 0 0 0 0 171
PSHAa0066 PSHAa0464 0 0 158 0 0 0 0 158
PSHAa0066 PSHAa0468 0 0 225 0 0 0 0 225
PSHAa0066 PSHAa0471 0 0 397 0 0 0 0 397
PSHAa0066 PSHAa0486 0 0 166 0 0 0 0 166
PSHAa0066 PSHAa0506 0 0 160 0 0 0 0 160
PSHAa0066 PSHAa0588 0 0 164 0 0 0 0 164
PSHAa0066 PSHAa0634 0 0 284 0 0 0 0 284
PSHAa0066 PSHAa0661 0 0 215 0 0 0 0 215
PSHAa0066 PSHAa0662 0 0 177 0 0 0 0 177
PSHAa0066 PSHAa0808 0 0 227 0 0 0 0 227
PSHAa0066 PSHAa0819 0 0 223 0 0 0 0 223
PSHAa0066 PSHAa0844 0 0 163 0 0 0 0 163
PSHAa0066 PSHAa0851 0 0 156 0 0 0 0 156
PSHAa0066 PSHAa1060 0 0 207 0 0 0 0 207
PSHAa0066 PSHAa1084 0 0 192 0 0 0 0 192
PSHAa0066 PSHAa1161 0 0 171 0 0 0 0 171
PSHAa0066 PSHAa1171 0 0 209 0 0 0 0 209
PSHAa0066 PSHAa1192 0 0 180 0 0 0 0 180
PSHAa0066 PSHAa1307 0 0 221 0 0 0 0 221
PSHAa0066 PSHAa1308 0 0 160 0 0 0 0 160
PSHAa0066 PSHAa1347 0 0 232 0 0 0 0 232
PSHAa0066 PSHAa1369 0 0 157 0 0 0 0 157
PSHAa0066 PSHAa1450 0 0 161 0 0 0 0 161
PSHAa0066 PSHAa1537 0 0 153 0 0 0 0 153
PSHAa0066 PSHAa1568 0 0 171 0 0 0 0 171
PSHAa0066 PSHAa1575 0 0 272 0 0 0 0 272
PSHAa0066 PSHAa1604 0 0 204 0 0 0 0 204
PSHAa0066 PSHAa1651 0 0 201 0 0 0 0 201
PSHAa0066 PSHAa1772 0 0 168 0 0 0 0 168
PSHAa0066 PSHAa1805 0 0 154 0 0 0 0 154
PSHAa0066 PSHAa1821 0 0 215 0 0 0 0 215
PSHAa0066 PSHAa1828 0 0 396 0 0 0 0 396
PSHAa0066 PSHAa1829 0 0 199 0 0 0 0 199
PSHAa0066 PSHAa1833 0 0 152 0 0 0 0 152
PSHAa0066 PSHAa1837 0 0 281 0 0 0 0 281
PSHAa0066 PSHAa1865 0 0 408 0 0 0 0 408
PSHAa0066 PSHAa1888 0 0 173 0 0 0 0 173
PSHAa0066 PSHAa1932 0 0 157 0 0 0 0 157
PSHAa0066 PSHAa1949 0 0 257 0 0 0 0 257
PSHAa0066 PSHAa1975 0 0 286 0 0 0 0 286
PSHAa0066 PSHAa2002 0 0 164 0 0 0 0 164
PSHAa0066 PSHAa2008 0 0 320 0 0 0 0 320
PSHAa0066 PSHAa2027 0 0 365 0 0 0 0 365
PSHAa0066 PSHAa2069 0 0 168 0 0 0 0 168
PSHAa0066 PSHAa2153 0 0 245 0 0 0 0 245
PSHAa0066 PSHAa2158 0 0 213 0 0 0 0 213
PSHAa0066 PSHAa2159 0 0 180 0 0 0 0 180
PSHAa0066 PSHAa2161 0 0 189 0 0 0 0 189
PSHAa0066 PSHAa2162 0 0 197 0 0 0 0 197
PSHAa0066 PSHAa2164 0 0 168 0 0 0 0 168
PSHAa0066 PSHAa2165 0 0 191 0 0 0 0 191
PSHAa0066 PSHAa2272 0 0 215 0 0 0 0 215
PSHAa0066 PSHAa2312 0 0 159 0 0 0 0 159
PSHAa0066 PSHAa2342 0 0 171 0 0 0 0 171
PSHAa0066 PSHAa2382 0 0 151 0 0 0 0 151
PSHAa0066 PSHAa2436 0 0 193 0 0 0 0 193
PSHAa0066 PSHAa2491 0 0 157 0 0 0 0 157
PSHAa0066 PSHAa2501 0 0 211 0 0 0 0 211
PSHAa0066 PSHAa2534 0 0 269 0 0 0 0 269
PSHAa0066 PSHAa2549 0 0 330 0 0 0 0 330
PSHAa0066 PSHAa2567 0 0 238 0 0 0 0 238
PSHAa0066 PSHAa2630 0 0 216 0 0 0 0 216
PSHAa0066 PSHAa2646 0 0 204 0 0 0 0 204
PSHAa0066 PSHAa2677 0 0 197 0 0 0 0 197
PSHAa0066 PSHAa2713 0 0 252 0 0 0 0 252
PSHAa0066 PSHAa2735 0 0 256 0 0 0 0 256
PSHAa0066 PSHAa2738 0 0 219 0 0 0 0 219
PSHAa0066 PSHAa2761 0 0 181 0 0 0 0 181
PSHAa0066 PSHAa2853 0 0 150 0 0 0 0 150
PSHAa0066 PSHAa2863 0 0 162 0 0 0 0 162
PSHAa0066 PSHAa2968 0 0 168 0 0 0 0 168
PSHAa0066 PSHAa2970 0 0 178 0 0 0 0 178
PSHAa0066 PSHAa2971 0 0 220 0 0 0 0 220
PSHAa0066 PSHAa2972 0 0 172 0 0 0 0 172
PSHAa0066 PSHAb0005 0 0 227 0 0 0 0 227
PSHAa0066 PSHAb0007 0 0 236 0 0 0 0 236
PSHAa0066 PSHAb0017 0 0 158 0 0 0 0 158
PSHAa0066 PSHAb0025 0 0 178 0 0 0 0 178
PSHAa0066 PSHAb0061 0 0 241 0 0 0 0 241
PSHAa0066 PSHAb0113 0 0 162 0 0 0 0 162
PSHAa0066 PSHAb0164 0 0 200 0 0 0 0 200
PSHAa0066 PSHAb0169 0 0 301 0 0 0 0 301
PSHAa0066 PSHAb0195 0 0 156 0 0 0 0 156
PSHAa0066 PSHAb0196 0 0 396 0 0 0 0 396
PSHAa0066 PSHAb0197 0 0 252 0 0 0 0 252
PSHAa0066 PSHAb0299 0 0 229 0 0 0 0 229
PSHAa0066 PSHAb0363 0 0 280 0 0 0 0 280
PSHAa0066 PSHAb0370 0 0 163 0 0 0 0 163
PSHAa0066 PSHAb0460 0 0 160 0 0 0 0 160
PSHAa0066 PSHAb0471 0 0 205 0 0 0 0 205
PSHAa0066 PSHAb0540 0 0 159 0 0 0 0 159
PSHAa0066 PSHAb0541 0 0 155 0 0 0 0 155
PSHAa0067 PSHAa0049 0 0 249 0 0 0 0 249
PSHAa0067 PSHAa0050 0 0 189 0 0 0 0 189
PSHAa0067 PSHAa0066 599 0 0 0 0 0 0 599
PSHAa0067 PSHAa0068 512 0 0 0 0 0 0 512
[truncated: 20,828,930 more chars]
