# Supplementary material for: Modelling microbial metabolic rewiring during growth in a complex medium
Source: BMC Genomics. 2016 Nov 24;17:970. doi: 10.1186/s12864-016-3311-0 (PMC5121958; doi:10.1186/s12864-016-3311-0)
Supplement: Additional file 1: — The metabolic reconstruction and the Matlab codes used in this work. (ZIP 3936 kb) [file 12864_2016_3311_MOESM1_ESM.zip › Additional_file_S1/Cluster_Getter.R]

ClusterGetter <- function(corr.matrix, cutoff){
  m=corr.matrix
  container <- list()
  flag = 1
  i=1
  while(i <=nrow(m)){
#  if (flag == 0){i<-j}    
    cluster<- c(i)
#    print (i)
    if(i>=nrow(m)){
      if(flag==0){container[[length(container)+1]] <- cluster}
      return(container)
    }
    for (j in min(i+1,nrow(m)):nrow(m)) {
#      print(j)
      
#       if(j==nrow(m)){
#         if(m[i,j]>=cutoff){
#           cluster <- c(j, cluster)
#           container[[length(container)+1]] <- cluster
#         }
#         return(container)
#       }
      
      
      if (m[i,j]>=cutoff){
        flag=1
        cluster <- c(j, cluster)
      }
      
      else{
        flag=0
        container[[length(container)+1]] <- cluster
        cluster <- NULL
        i <- j-1

        break
        }
      }
    i <- i+1
  }
  
  return(container)
  
}
