# Supplementary material for: Modelling microbial metabolic rewiring during growth in a complex medium
Source: BMC Genomics. 2016 Nov 24;17:970. doi: 10.1186/s12864-016-3311-0 (PMC5121958; doi:10.1186/s12864-016-3311-0)
Supplement: Additional file 1: — The metabolic reconstruction and the Matlab codes used in this work. (ZIP 3936 kb) [file 12864_2016_3311_MOESM1_ESM.zip › Additional_file_S1/ClusteringReactions.R]

library("RColorBrewer")
library(dendroMap)
library(ggplot2)
library(vegan)
library(reshape)
library(reshape2)
library(gplots)

display.brewer.all()
getPalette <- colorRampPalette(brewer.pal(8,"Set3"))

#Change folder accordingly
folder <- ('/home/marco/Dropbox/MetabolicSwitch/Additional_file_S1/OutPeptone')
#folder <- ('/Users/marco/Dropbox/MetabolicSwitch/OutCAA/')


setwd(folder)
filenames <- list.files(path=folder,pattern="\\.out")
RXNnames <- read.table("Reactions")

#CAA number of used C sources:
#Cused <- c(1,  9,  5,  6,  3, 15, 14, 12,  6,  8,  8,  4) 
#Peptone number of used C sources:
Cused <- c(4, 5,4,1,6,6,8,8,1)


###################################################################Plot for comparing model Growth rates with those from Wilmes et al. (a = model , b = experimental)
### This figure does not appear in Fondi et al. 2016
m <- read.table('GR.txt')
e <- read.table('../GR-experimental.txt')
Nphases <- nrow(m)
phases <- c(1:Nphases)
m <- data.frame(m, phases)
e <- data.frame(e, phases)

dfm <- merge(m,e, "phases")
dfm_melted <- melt(dfm, id="phases")
dfm_melted$variable  <- factor(dfm_melted$variable, labels=c("Model", "Experimental"))

ggplot(dfm_melted, aes(x=phases, y=value, group=variable, color=variable)) +
  geom_line(  size = 1.5, aes(linetype=variable))+
  geom_point(size=5, shape=21, fill="white")+ 
  scale_linetype_manual(values=c("solid", "solid"))+
  scale_color_manual(values=c('#990000','blue'))+
  scale_size_manual(values=c(10, 1))+
  theme(legend.position="top") +
  xlab("Growth phase") + 
  labs(y=expression("Growth rate" ~ (h^{-1})))+
  scale_x_discrete(limits=c(1:Nphases)) +
  theme_bw()


###################################################################Figure 1B# heatmap construction

l <- list()
for (i in filenames){
  data <- read.table(i)
  l[[length(l) + 1]] <- data
}
data <- data.frame(do.call("cbind", l))
names(data) <- filenames

dataConstant <- data

extr <- apply(data,1,function(x){!all(x == 0)})
data <- data[extr,]
data <- abs(data)

nrow(data)
nrow(dataConstant)

extrConstant <- apply(dataConstant,1,function(x){all(x==0)})
dataConstant <- dataConstant[extrConstant,]

rownames(data) <- as.character(RXNnames$V1)[extr]
head(data)
old_data <- head(data)
head(old_data)
names(data) <- as.numeric(gsub("\\..*", "", colnames(data))) 
head(data)
data <- data[, order(as.numeric(names(data)))]
colnamesnoOUT <- gsub("\\..*", "", colnames(data))
colnames(data)<- (colnamesnoOUT)
head(data)
data[,ncol(data)] <- rep(0, nrow(data))
# order(names(data))


dm <- getDendroMap(data=data, dist="euclidean", clust="average", order.x= 1:ncol(data))
plotDendroMap(dm, transform="log1p") +
  dendroMapTheme(axis.text.y = element_blank(), axis.text.x=element_text(angle=45, hjust=1))+
  guides(fill=guide_colourbar(title="Normalized log of fluxes absolute values"))+
  scale_fill_gradientn( colours=rev(brewer.pal(11, "Spectral")))

ggsave("Figure_1b.pdf", width=7, height=9)


####### Figure 1C
#Compute the number of flux carrying reactions for each phase
colnamesnoOUT <- gsub("\\..*", "", colnames(data))
phaseslist <- as.numeric(colnamesnoOUT)
FCrxns <- colSums(data != 0)
FCdf <- data.frame(phases = phaseslist, N_FC_rxns=FCrxns)
FCdf$N_FC_rxns[10] <- 0


#Extract the name of reactions carrying flux in each phase
head(data)
data$`1`
for (z in c(1:9)){
  write.table(rownames(data)[data[,z]>0], file=paste("FluxCarryingReactions", z, sep="_"), append=F, row.names=F, col.names=F, quote=F)
}


qplot(FCdf$phases, FCdf$N_FC_rxns) +
  geom_point(color="#990000", size=5, fill="white") +
  xlab("Growth phase") + 
  ylab("Flux-carrying reactions")+
  stat_smooth(method="lm", formula = y ~ poly(x,7), alpha=0) + 
  scale_x_continuous(labels=c("P1","P2","P3","P4","P5","P6","P7","P8","P9", "P10"), limits=c(1,10), breaks = c(1:10))+
  theme_bw()

ggsave("Figure_1c.pdf")


####################################################################get changing reactions at every step.

filenames <- list.files(path=folder,pattern="\\.out")
RXNnames <- read.table("Reactions")

l <- list()
for (i in filenames){
  data <- read.table(i)
  l[[length(l) + 1]] <- data
}
data <- data.frame(do.call("cbind", l))
names(data) <- filenames


extr <- apply(data,1,function(x){!all(x == 0)})
data <- data[extr,]
#data <- abs(data)

rownames(data) <- as.character(RXNnames$V1)[extr]
head(data, n=100)
names(data) <- as.numeric(gsub("\\..*", "", colnames(data))) 
head(data)
data <- data[, order(as.numeric(names(data)))]
head(data)
data[,ncol(data)] <- rep(0, nrow(data))
data_matrix <- as.matrix(data)
head(data_matrix, n=30)
DiffFlux <- matrix(nrow=nrow(data_matrix), ncol=ncol(data_matrix)-1)

for (j in 1:(ncol(data_matrix)-1)) {
  DiffFlux[,j] <- abs(data_matrix[,j+1] - data_matrix[,j] )
  
  
}


head(DiffFlux)
DiffFlux_df <- as.data.frame(DiffFlux)
rownames(DiffFlux_df) <- rownames(data_matrix)
head(DiffFlux_df)


phaseslist <- c(1:ncol(DiffFlux))
####################################################################get the ratio of flux for each reaction at every time step.

RatioFlux <- matrix(nrow=nrow(data_matrix), ncol=ncol(data_matrix)-1)
for (j in 1:(ncol(data_matrix)-1)) {
  
  RatioFlux[,j] <- data[,j+1]/data[,j]
  
  
}
head(RatioFlux, n=20)
head(data, n=20)
head(data_matrix, n=20)
plot(RatioFlux[,1])
hist(RatioFlux[,1])
d<-density(RatioFlux[,1], na.rm = T)
plot(d)
max(RatioFlux[,1], na.rm=T)
RatioFlux_d <- as.data.frame(RatioFlux)
head(RatioFlux_d)
rownames(RatioFlux_d) <- rownames(data)
NchangingRxnsRatio <- colSums(RatioFlux != 1, na.rm=T)


####################################################################get the reactions changing the direction of the flux 

AllChangingSign <- vector()
NChangingSign <- matrix(ncol=1, nrow=ncol(data_matrix))
NamesChangingSign <-  matrix(ncol=ncol(data_matrix), nrow=nrow(data_matrix))

for (j in 1:(ncol(data_matrix)-1)){
  Plus2Minus <- matrix(ncol=1, nrow=nrow(data_matrix))
  Minus2Plus <- matrix(ncol=1, nrow=nrow(data_matrix))
  for (i in 1:nrow(data_matrix)){
    
    
    if ((data_matrix[i,j]>0) && (data_matrix[i,j+1]<0) && ((data_matrix[i,j+1]/data_matrix[i,j]>-1e+15) &&(data_matrix[i,j+1]/data_matrix[i,j]< -1e-15))){
      
      Plus2Minus[i,1]  <- rownames(data_matrix)[i]
      NamesChangingSign[i,j]  <- rownames(data_matrix)[i]
      print(rownames(data_matrix)[i])
      
    }
    #else { TurnedOn[i,j] <- FALSE}
    if ((data_matrix[i,j]<0)&(data_matrix[i,j+1]>0) && ((data_matrix[i,j+1]/data_matrix[i,j]>-1e+15) &&(data_matrix[i,j+1]/data_matrix[i,j]< -1e-15))){
      
      Minus2Plus[i,1]  <- rownames(data_matrix)[i]
      NamesChangingSign[i,j]  <- rownames(data_matrix)[i]
      
      
    }
  }
  Plus2Minus <- as.data.frame(Plus2Minus)
  Plus2Minus <- na.omit(Plus2Minus) 
  Minus2Plus <- as.data.frame(Minus2Plus)
  Minus2Plus <- na.omit(Minus2Plus) 
  #RxnsOFF <- na.omit(RxnsON)
  write.table(Minus2Plus, file=paste("Minus2Plus_transition", j, sep="_"), append=F, row.names=F, col.names=F, quote=F)
  write.table(Plus2Minus, file=paste("Plus2Minus_transition", j, sep="_"), append=F, row.names=F, col.names=F, quote=F)
  #   
  
  AllChangingSign <- append(as.character(Minus2Plus$V1), AllChangingSign) 
  AllChangingSign <- append(as.character(Plus2Minus$V1), AllChangingSign) 
  NChangingSign[j,1] <- length(as.character(Minus2Plus$V1)) + length(as.character(Plus2Minus$V1))
}


AllChangingSign <- unique(AllChangingSign)
NamesChangingSignsDF <- (as.data.frame(NamesChangingSign))
NChangingSign
NChangingSign[10,] <-0


################### Figure 1d and 1e
####################################################################Compute the number of reactions increasing/decreasing their flux


Nincreasing <- matrix(ncol=1, nrow=ncol(RatioFlux_d))
Ndecreasing <- matrix(ncol=1, nrow=ncol(RatioFlux_d))
NdecreasingRAD <- matrix(ncol=1, nrow=ncol(RatioFlux_d))
NdecreasingRCS <- matrix(ncol=1, nrow=ncol(RatioFlux_d))

NTurningON <- matrix(ncol=1, nrow=ncol(RatioFlux_d))
NTurningOFF <- matrix(ncol=1, nrow=ncol(RatioFlux_d))

ChangingNames <- matrix(ncol=j, nrow=nrow(RatioFlux_d))

for (j in 1:ncol(RatioFlux_d)){
  Increasing <- matrix(ncol=1, nrow=nrow(RatioFlux_d))
  Decreasing <- matrix(ncol=1, nrow=nrow(RatioFlux_d))
  Steady <- matrix(ncol=1, nrow=nrow(RatioFlux_d))
  TurningON <- matrix(ncol=1, nrow=nrow(RatioFlux_d))
  TurningOFF <- matrix(ncol=1, nrow=nrow(RatioFlux_d))
  
  for (i in 1:nrow(RatioFlux_d)){
    print(RatioFlux_d[i,j])
    
    if ((!is.na(RatioFlux_d[i,j])) && (RatioFlux_d[i,j]==1)){
      #print(RatioFlux_d[i,j])
      # TurnedON[i,j] <- TRUE
      Steady[i,1]  <- rownames(RatioFlux_d)[i]
      
      
    }
    
    if ((!is.na(RatioFlux_d[i,j])) && ((RatioFlux_d[i,j]>1) || (RatioFlux_d< -1e+15))){
      #print(RatioFlux_d[i,j])
      # TurnedON[i,j] <- TRUE
      Increasing[i,1]  <- rownames(RatioFlux_d)[i]
      ChangingNames[i,j] <- rownames(RatioFlux_d)[i]
    }
    if ((!is.na(RatioFlux_d[i,j])) && ((RatioFlux_d[i,j]> -1e-15) && (RatioFlux_d[i,j]<1))){
      #TurnedOFF[i,j] <- TRUE
      Decreasing[i,1]  <- rownames(RatioFlux_d)[i]
      ChangingNames[i,j] <- rownames(RatioFlux_d)[i]      
    }
    if ((!is.na(RatioFlux_d[i,j])) && ((RatioFlux_d[i,j]> 1e+15) || (RatioFlux_d[i,j]< -1e+15))){
      #TurnedOFF[i,j] <- TRUE
      TurningON[i,1]  <- rownames(RatioFlux_d)[i]
      #ChangingNames[i,j] <- rownames(RatioFlux_d)[i]
    }
    if ((!is.na(RatioFlux_d[i,j])) && ((RatioFlux_d[i,j]> -1e-15) && (RatioFlux_d[i,j]< 1e-15))){
      #TurnedOFF[i,j] <- TRUE
      TurningOFF[i,1]  <- rownames(RatioFlux_d)[i]
      #ChangingNames[i,j] <- rownames(RatioFlux_d)[i]
    }
    
  }
  Decreasing <- as.data.frame(Decreasing)
  Decreasing <- na.omit(Decreasing) 
  TurningON <- as.data.frame(TurningON)
  TurningON <- na.omit(TurningON) 
  TurningOFF <- as.data.frame(TurningOFF)
  TurningOFF<- na.omit(TurningOFF) 
  Increasing <- as.data.frame(Increasing)
  Increasing <- na.omit(Increasing) 
  Steady <- as.data.frame(Steady)
  Steady <- na.omit(Steady) 
  
  #Remove reactions changing sign from Decreasing
  DecreasingRemovedChaingingSign <- setdiff(as.vector(Decreasing$V1), as.vector(AllChangingSign))
  
  #RxnsOFF <- na.omit(RxnsON)
  write.table(Increasing[], file=paste("Increasing_transition", j, sep="_"), append=F, row.names=F, col.names=F, quote=F)
  write.table(Decreasing[], file=paste("Decreasing_transition", j, sep="_"), append=F, row.names=F, col.names=F, quote=F)
  write.table(TurningON[], file=paste("TurningON_transition", j, sep="_"), append=F, row.names=F, col.names=F, quote=F)
  write.table(TurningOFF[], file=paste("TurningOFF_transition", j, sep="_"), append=F, row.names=F, col.names=F, quote=F)
  write.table(DecreasingRemovedChaingingSign, file=paste("DecreasingRCS_transition", j, sep="_"), append=F, row.names=F, col.names=F, quote=F)
  file_increasing = file=paste("Increasing_transition", j, sep="_")
  file_decreasing = file=paste("Decreasing_transition", j, sep="_")
  file_decreasingRCS = file=paste("DecreasingRCS_transition", j, sep="_")
  file_TurningON = file=paste("TurningON_transition", j, sep="_")
  file_TurningOFF = file=paste("TurningOFF_transition", j, sep="_")
  command_increasing <- paste("perl ../rxn2Subsystem.pl -l", file_increasing, sep=" ")
  command_decreasing <- paste("perl ../rxn2Subsystem.pl -l", file_decreasing, sep=" ")
  command_decreasingRCS <- paste("perl ../rxn2Subsystem.pl -l", file_decreasingRCS, sep=" ")
  command_TurningON<- paste("perl ../rxn2Subsystem.pl -l", file_TurningON, sep=" ")
  command_TurningOFF <- paste("perl ../rxn2Subsystem.pl -l", file_TurningOFF, sep=" ")
  
  system(command_increasing)
  system(command_decreasing)
  system(command_decreasingRCS)
  system(command_TurningON)
  system(command_TurningOFF)
  
  Nincreasing[j,1] <- nrow(Increasing)
  Ndecreasing[j,1] <- nrow(Decreasing)
  NTurningON[j,1] <- nrow(TurningON)
  NTurningOFF[j,1] <- nrow(TurningOFF)
  NdecreasingRCS[j,1] <- length(DecreasingRemovedChaingingSign)
  
  ######remove reactions always decreasing
  
  ## Important: remove reactions that always decrement (likely the effect of the imposed reduced grwoth rate)
  
  AlwaysDecreasing <- RatioFlux_d[apply(((RatioFlux_d[,1:8]> -1e-15) & (RatioFlux_d[,1:8]<1)) , 1, all),]
  AlwaysDecreasing <-  na.omit(AlwaysDecreasing)
  nrow(AlwaysDecreasing)
  rownames(AlwaysDecreasing)
  
  file_AlwaysDecreasing = "AlwaysDecreasing"
  write.table(rownames(AlwaysDecreasing), file_AlwaysDecreasing, append=F, row.names=F, col.names=F, quote=F)
  command_AlwaysDecreasing <- paste("perl ../rxn2Subsystem.pl -l", file_AlwaysDecreasing, sep=" ")
  system(command_AlwaysDecreasing)
  
  DecreasingRemovedAlwaysDecreasing <- setdiff(as.vector(Decreasing$V1), rownames(AlwaysDecreasing))
  NdecreasingRAD[j,1] <- length(DecreasingRemovedAlwaysDecreasing)
  file_decreasingRAD = file=paste("DecreasingRAD_transition", j, sep="_")
  write.table(DecreasingRemovedAlwaysDecreasing[], file=paste("DecreasingRAD_transition", j, sep="_"), append=F, row.names=F, col.names=F, quote=F)
  command_decreasingRAD <- paste("perl ../rxn2Subsystem.pl -l", file_decreasingRAD, sep=" ")
  system(command_decreasingRAD)
  
  #   
  
  
  
}
ChangingNames <- as.data.frame(ChangingNames)
NdecreasingRAD
sumdeincreasing <- Nincreasing + Ndecreasing

## Get staeady reactions

Steady <- RatioFlux_d[apply(((RatioFlux_d[,1:8]<1.1)&(RatioFlux_d[,1:8]>0.9)), 1, all),]
Steady <-  na.omit(Steady)
nrow(Steady)
rownames(Steady)
file_Steady = "Steady"
write.table(rownames(Steady), file_Steady, append=F, row.names=F, col.names=F, quote=F)
command_Steady <- paste("perl ../rxn2Subsystem.pl -l", file_Steady, sep=" ")
system(command_Steady)


##compute and plot the number of changing reaction
Changing <- matrix(ncol=1, nrow=ncol(RatioFlux_d)) 
for (j in 1:ncol(RatioFlux_d)){
  Changing[j,1] <- Ndecreasing[j,1] + Nincreasing[j,1] + NChangingSign[j,1]
  
}

as.vector(Changing)

FluxChangingdf <- data.frame(phases = phaseslist, N_FluxChanging_rxns=as.vector(Changing))

qplot(FluxChangingdf$phases,  FluxChangingdf$N_FluxChanging_rxns) +
  geom_point(color="#990000", size=5, fill="white") +
  xlab("Transitions") + 
  ylab("Reactions changing flux or sign")+
  stat_smooth(method="lm", formula = y ~ poly(x,6), alpha=0) + 
  scale_x_continuous(labels=c("T1","T2","T3","T4","T5","T6","T7","T8","T9"), limits=c(1,9), breaks = c(1:9))+
  theme_bw()

ggsave("Figure_1d.pdf", width=9, height=7.5)

#Get the name of reactions changing their flux

AllReactionNamesChanging <- list()

for (j in 1:ncol(RatioFlux_d)){
  AllReactionNamesChanging[[length(AllReactionNamesChanging) + 1]] <- as.vector(na.omit(ChangingNames[j]))
  write.table(as.vector(na.omit(ChangingNames[j])), file=paste("AllReactionNamesChanging", j, sep="_"), append=F, row.names=F, col.names=F, quote=F)
}


file_NamesOfChangingReactions = "ChngRxnsNames"
write.table(AllReactionNamesChanging[], file_NamesOfChangingReactions, append=F, row.names=F, col.names=F, quote=F)


#plot the number of increasing reactions


dfp <- data.frame(FluxChangingdf$phases, Nincreasing,  Ndecreasing, NdecreasingRAD)


dfp_m <- melt(dfp, id="FluxChangingdf.phases")
ggplot(data=dfp_m,
       aes(x=dfp_m$FluxChangingdf.phases, y=value, colour=variable)) +
  theme(legend.position="none")+
  geom_point(size=5)+
  scale_color_manual(name="",values=c("Nincreasing" = "darkblue", "Ndecreasing" = "#990000", "NdecreasingRAD"="lightgray"), labels="", guide=F)+
  stat_smooth(method="lm", formula = y ~ poly(x,6), alpha=0) + 
  scale_x_continuous(labels=c("T1","T2","T3","T4","T5","T6","T7","T8","T9"), limits=c(1,9), breaks = c(1:9))+
  
  xlab("Growth phase") + 
  ylab("N.of reactions")+
  #guide_legend(title="")+ 
  
  theme_bw()


ggsave("Figure_1e.pdf", width=9, height=7.5)


################ Figure 1f
###################################################################Functional annotation of changing and steady reactions reactions 

FA <- read.csv('../FunctionalAnnotationChanging', header=F, sep=";")
FA <- FA[,order(names(FA))]

p <- ggplot(FA, aes(x=FA$V2, y=FA$V1))
p+geom_bar(fill="#990000", stat="identity") +
  ylab("N. of reactions") + 
  xlab("")+
  coord_flip()+
  theme_bw()

#explore sd among all reactions
head(data)
sd_array <- apply((as.matrix(data)[,1:9]), 1, sd)
hist(sd_array)

#FluxCorrelation <- data[apply((data[,1:9]!= 0) , 1, all),]
#remove reactions that do no vary enough
FluxCorrelation <- data[apply((as.matrix(data)[,1:9]), 1, sd)>100,]
head(FluxCorrelation)
my_palette <- colorRampPalette(c("darkblue", "white", "#990000"))(n = 50)
mat <- as.matrix(FluxCorrelation)
head(mat)
sd(mat)
mean(mat)
#myfun <- function(x){return(1-(x/6000))}
#mat_zscore <- apply(t(mat[,1:9]),1, myfun)
#mat_zscore <- abs(scale(mat, scale=T, center=T))
#head(mat_zscore)
#cor.matrix <- cor(mat_zscore, method="spearman")
#cor.matrix <- cor(as.matrix(mat_zscore))


################ Figure 3 (Figure 2 was obtained using a specific script)


#cor.matrix <- cor(as.matrix(t(mat_zscore[,1:9])))
source("../Simple_Normalizer.R")
source("../Simple_Normalizer_diff.R")
source("../Cluster_Getter.R")
corr.matrix <- Simple_Normalizer(mat)
fluxdiff <- Simple_Normalizer_diff(mat)
head(corr.matrix)
dev.off()

#get the number of clusters in relation to threshold
N_clusters <- NULL
ClusterElements <- 0
rs <- NULL
ii <- 0
for(r in seq(0.1,1,0.1)){
  
  ii <- ii+1
  Clusters <- ClusterGetter(Matrix$carpet, r)
  for (j in 1:length(Clusters)){
    tocheck <- vector()
    tocheck <- Clusters[j]  
    if (length(unlist(tocheck)) > 6){
      ClusterElements <- ClusterElements +1 
      
    }
  }
  
  N_clusters[ii] <- ClusterElements
  ClusterElements <- 0
}

Matrix <- heatmap.2(x=corr.matrix, trace ="none", cexRow=0.6, col=my_palette, dendrogram = "both", Colv = TRUE, Rowv=T, labCol=NA, labRow=F)
Clusters <- ClusterGetter(Matrix$carpet, 0.7)
fattore <- read.table("../factors")
dmcor <- getDendroMap(data=corr.matrix, dist="euclidean", clust="average")

plotDendroMap(dmcor, group.y=fattore$V1 ) +
  factorScale(size=65) +
  dendroMapTheme(axis.text.y = element_blank())+
  spectralScale()+
  guides(fill=guide_colourbar(title="Pearson correlation"))

ggsave("Figure_3.pdf")


system("rm Corr_cluster_*  Genes-Corr_cluster_* Sequences* ")

#get functional annotation of correlated reactions
nrow(as.matrix(Clusters))
BigClusters <- list()
j <- 0
for (i in 1:nrow(as.matrix(Clusters))){
  tocheck <- vector()
  tocheck <- Clusters[i]  
  print(as.vector(tocheck)[])
  print(length(unlist(tocheck)))
  
  if (length(unlist(tocheck)) > 3){
    j <- j+1
    BigClusters[[j]]  <- Clusters[[i]]
    rxnamestocheck <- rownames(mat[Matrix$rowInd[Clusters[[i]]],])
    file_Corr <- paste("Corr_cluster", j, sep="_")
    write.table(rxnamestocheck, file_Corr, append=F, row.names=F, col.names=F, quote=F)
    print("rxn2Sub")
    command_Corr <- paste("perl ../rxn2Subsystem.pl -l", file_Corr, sep=" ")
    system(command_Corr)
    command_GetReacrionsGenes <- paste("perl ../Reactions2Genes.pl -m ../iMF721.xml -l", file_Corr, sep=" ")
    system(command_GetReacrionsGenes)
    file_GetGenes <- paste(file_Corr, "Reactions2Genes", sep="-")
    command_GetGenes <- paste("cat ", file_GetGenes , " | grep -Po PSHA[a-z][0-9]* | sort | uniq > Genes-", file_Corr,  sep="")
    system(command_GetGenes)
    print("UniqueID2Fasta")
    command_GetSequences <- paste("perl ../UniqueID2Fasta.pl -m ../Upstream_regions -l  Genes-" , file_Corr, sep="")
    system(command_GetSequences)
  }
  
}

###Figure  4a 
#### plot reactions trends

#define reactions vector first
######################################## plot single cluster

########################################
N_transition <- paste("T", c(1:ncol(fluxdiff)), sep="")
colnames(fluxdiff) <- N_transition


df_to_facet <- NULL
for(i in 1:length(BigClusters)){
  if(length(BigClusters[[i]])>1){
    reactions <- rownames(mat[Matrix$rowInd[BigClusters[[i]]],])
    df <- abs(as.data.frame(fluxdiff[as.vector(reactions), ]))
    df <- log1p(df)
    df$rxn <- rownames(df)
    dfm <- melt(df)
    clustername <- paste("Cluster",i)
    dfm <- cbind(clusters=rep(clustername,nrow(dfm)),dfm)
    df_to_facet <- rbind(df_to_facet,dfm)
    
  }
}
head(df_to_facet)
p <- ggplot(df_to_facet, aes(x=variable,  y=value))
p + geom_line(aes(group=rxn),color="lightblue",  position = position_jitter() ) +facet_wrap(~clusters, ncol=4) + theme_bw(base_size=12, base_family="Helvetica") +
  theme(strip.background=element_rect(fill="transparent", color="black")) 

system("mkdir Association/")
system("cp Genes-Corr_cluster_* Association/")  


ggsave("Figure_4.pdf", width=10, height=10)
