# Supplementary material for: Modelling microbial metabolic rewiring during growth in a complex medium
Source: BMC Genomics. 2016 Nov 24;17:970. doi: 10.1186/s12864-016-3311-0 (PMC5121958; doi:10.1186/s12864-016-3311-0)
Supplement: Additional file 1: — The metabolic reconstruction and the Matlab codes used in this work. (ZIP 3936 kb) [file 12864_2016_3311_MOESM1_ESM.zip › Additional_file_S1/ClusteringReactions_MOMA.R]

library("RColorBrewer")
library(dendroMap)
library(ggplot2)
library(vegan)
library(reshape)
library(reshape2)
library(scales)

display.brewer.all()
getPalette <- colorRampPalette(brewer.pal(8,"Set3"))

#Change folder accordingly
folder <- ('/home/marco/Dropbox/MetabolicSwitch/Additional_file_S1/OutPeptone')
#folder <- ('/Users/marco/Dropbox/MetabolicSwitch/OutCAA/')


setwd(folder)
filenames <- list.files(path=folder,pattern="\\.MOMAout")
RXNnames <- read.table("Reactions")

#CAA number of used C sources:
#Cused <- c(1,  9,  5,  6,  3, 15, 14, 12,  6,  8,  8,  4) 
#Peptone number of used C sources:


###################################################################Figure 1B# heatmap construction

l <- list()
for (i in filenames){
  data_moma <- read.table(i)
  l[[length(l) + 1]] <- data_moma
}

data_moma <- data.frame(do.call("cbind", l))
names(data_moma) <- filenames
head(data_moma)
dataConstant <- data_moma


extr <- apply(data_moma,1,function(x){!all(x == 0)})
data_moma <- data_moma[extr,]
data_moma <- abs(data_moma)

nrow(data_moma)
nrow(dataConstant)

extrConstant <- apply(dataConstant,1,function(x){all(x==0)})
dataConstant <- dataConstant[extrConstant,]

rownames(data_moma) <- as.character(RXNnames$V1)[extr]
head(data_moma)

names(data_moma) <- as.numeric(gsub("\\..*", "", colnames(data_moma))) 
head(data_moma)
data_momadata_momadata[, order(as.numeric(names(data_moma)))]
colnamesnoOUT <- gsub("\\..*", "", colnames(data_moma))
colnames(data_moma)<- (colnamesnoOUT)
head(data_moma)
data_moma[,ncol(data_moma)+1] <- rep(0, nrow(data_moma))
# order(names(data))


dm <- getDendroMap(data=data_moma, dist="euclidean", clust="average", order.x= 1:ncol(data_moma))
plotDendroMap(dm, transform="log1p") +
  dendroMapTheme(axis.text.y = element_blank(), axis.text.x=element_text(angle=45, hjust=1))+
  guides(fill=guide_colourbar(title="Normalized log of fluxes absolute values"))+
  scale_fill_gradientn( colours=rev(brewer.pal(11, "Spectral")))


colnamesnoOUT <- gsub("\\..*", "", colnames(data_moma))
phaseslist <- as.numeric(colnamesnoOUT)                                                                                                                                  
FCrxns <- colSums(data_moma != 0)
FCdf <- data.frame(phases = phaseslist, N_FC_rxns=FCrxns)
FCdf$N_FC_rxns[10] <- 0
FCdf$phases[9] <- 10


#Extract the name of reactions carrying flux in each phase
head(data_moma)

for (z in c(1:9)){
  write.table(rownames(data_moma)[data_moma[,z]>0], file=paste("FluxCarryingReactions", z, sep="_"), append=F, row.names=F, col.names=F, quote=F)
}


qplot(FCdf$phases, FCdf$N_FC_rxns) +
  geom_point(color="#990000", size=5, fill="white") +
  xlab("Growth phase") + 
  ylab("Flux-carrying reactions")+
  stat_smooth(method="lm", formula = y ~ poly(x,7), alpha=0) + 
  scale_x_continuous(labels=c("P2","P3","P4","P5","P6","P7","P8","P9", "P10"), limits=c(1,10), breaks = c(2:10))+
  theme_bw()


head(data_moma)

###### import original flux data

filenames_orig <- list.files(path=folder,pattern="\\.out")
RXNnames <- read.table("Reactions")


l <- list()
for (i in filenames_orig){
  data_orig <- read.table(i)
  l[[length(l) + 1]] <- data_orig
}
data_orig <- data.frame(do.call("cbind", l))
names(data_orig) <- filenames_orig

dataConstant <- data_orig

extr <- apply(data_orig,1,function(x){!all(x == 0)})
data_orig <- data_orig[extr,]
data_orig <- abs(data_orig)

nrow(data_orig)

rownames(data_orig) <- as.character(RXNnames$V1)[extr]
head(data_orig)
old_data <- head(data_orig)
head(old_data)
names(data_orig) <- as.numeric(gsub("\\..*", "", colnames(data_orig))) 
head(data_orig)
data_orig <- data_orig[, order(as.numeric(names(data_orig)))]
colnamesnoOUT <- gsub("\\..*", "", colnames(data_orig))
colnames(data_orig)<- (colnamesnoOUT)
head(data_orig)
data_orig[,ncol(data_orig)] <- rep(0, nrow(data_orig))
# order(names(data))


dm <- getDendroMap(data=data_orig, dist="euclidean", clust="average", order.x= 1:ncol(data_orig))
plotDendroMap(dm, transform="log1p") +
  dendroMapTheme(axis.text.y = element_blank(), axis.text.x=element_text(angle=45, hjust=1))+
  guides(fill=guide_colourbar(title="Normalized log of fluxes absolute values"))+
  scale_fill_gradientn( colours=rev(brewer.pal(11, "Spectral")))


head(data_orig)

data_origRed <- data_orig[,2:10]
head(data_origRed)

##### compare flux data from moma and original optimization

common_rxns <- vector()
unique_MOMA <- vector()
unique_orig <- vector()
FC_MOMA <- vector()
FC_orig <- vector()
rxn_list_moma <- list()
rxn_list_original <- list()
Shared <- list()

for (i in 1:9) {
print(i)  
P2_orig_extr <- data_origRed[,i]>0
rownames_data_orig <- rownames(data_origRed)
rownamesOK <- rownames_data_orig[P2_orig_extr]
P2_orig <- as.data.frame(data_origRed[P2_orig_extr,1])
rownames(P2_orig) <- rownamesOK
P2_orig
nrow(P2_orig)
N_active_moma <- nrow(P2_orig)


head(data_moma)
MOMA_P2_extr <-  data_moma[,i]>0
rownames_moma<- rownames(data_moma)
rownamesOK_moma <- rownames_moma[MOMA_P2_extr]
MOMA_P2 <- as.data.frame(data_moma[MOMA_P2_extr,1])
rownames(MOMA_P2) <- rownamesOK_moma
MOMA_P2
nrow(MOMA_P2)
N_active_moma <- nrow(MOMA_P2)

common_rxns[i] <- length(intersect(rownames(P2_orig), rownames(MOMA_P2)))
unique_MOMA[i] <- length(setdiff(rownames(MOMA_P2), rownames(P2_orig)))
unique_orig[i] <- length(setdiff(rownames(P2_orig), rownames(MOMA_P2)))
FC_MOMA[i] <-  nrow(MOMA_P2)
FC_orig[i] <-  nrow(P2_orig)

Shared[[length(rxn_list_moma) + 1]] <- intersect(rownames(P2_orig), rownames(MOMA_P2))
rxn_list_moma[[length(rxn_list_moma) + 1]] <- setdiff(rownames(MOMA_P2), rownames(P2_orig))
rxn_list_original[[length(rxn_list_original) + 1]] <- setdiff(rownames(P2_orig), rownames(MOMA_P2))

write.table(Shared[i], file=paste("Rxns_Shared_rxns.momacompare", i, sep="_"), append=F, row.names=F, col.names=F, quote=F)
file_Shared = file=paste("Rxns_Shared_rxns.momacompare", i, sep="_")
command_shared <- paste("perl ../rxn2Subsystem.pl -l", file_Shared, sep=" ")
system(command_shared)


write.table(rxn_list_moma[i], file=paste("Rxns_MOMA_specific_rxns.momacompare", i, sep="_"), append=F, row.names=F, col.names=F, quote=F)
file_MOMA_specific = file=paste("Rxns_MOMA_specific_rxns.momacompare", i, sep="_")
command_MOMA_specifc <- paste("perl ../rxn2Subsystem.pl -l", file_MOMA_specific, sep=" ")
system(command_MOMA_specifc)

write.table(rxn_list_original[i], file=paste("Rxns_Original_specific_rxns.momacompare", i, sep="_"), append=F, row.names=F, col.names=F, quote=F)
file_Original_specific = file=paste("Rxns_Original_specific_rxns.momacompare", i, sep="_")
command_Original_specific <- paste("perl ../rxn2Subsystem.pl -l", file_Original_specific, sep=" ")
system(command_Original_specific)


}

ph <- c("P2","P3","P4","P5","P6","P7","P8","P9", "P10")

phases  <- factor(ph, levels=ph) 
MOMA_orig_comparison <- data.frame(phases,MOMA=FC_MOMA, FBA=FC_orig, Shared=common_rxns)
MOMA_orig_comparison_m <- melt(MOMA_orig_comparison)


g <- ggplot(data=MOMA_orig_comparison_m, aes(x=phases, y=value))
g + geom_bar(aes(fill=variable), stat='identity', position = 'dodge')+
  scale_fill_manual(values=c("darkblue", "#990000", "orange"))+
  xlab("Growth pahse") + 
  ylab("Flux carrying reactions")+
  theme_bw() 

  

############### Plot functional annotation

all_functions = data.frame()
for (i in 1:8) {

functions_moma_filename <- paste("CountsOfInvolvedSubSys-Rxns_MOMA_specific_rxns.momacompare", i, sep="_")  
functions_original_filename <- paste("CountsOfInvolvedSubSys-Rxns_Original_specific_rxns.momacompare", i, sep="_")  
functions_shared_filename <- paste("CountsOfInvolvedSubSys-Rxns_Shared_rxns.momacompare", i, sep="_")  

functions_moma_imported <- read.csv(functions_moma_filename, sep="\t", header = F)
functions_original_imported <- read.csv(functions_original_filename, sep="\t", header = F)
functions_shared_imported <- read.csv(functions_shared_filename, sep="\t", header = F)

functions_moma_imported[3] <- 'M'
functions_original_imported[3] <- 'O'
functions_shared_imported[3] <- 'S'

functions_moma_imported[4] <- paste("P", i+1, sep = "")
functions_original_imported[4] <- paste("P", i+1, sep = "")
functions_shared_imported[4] <- paste("P", i+1, sep = "")
colnames(functions_moma_imported[4]) <- "phase"
colnames(functions_original_imported[4]) <- "phase"
colnames(functions_shared_imported[4]) <- "phase"


functions_moma<- functions_moma_imported[-c(grep("No Subsystem found", functions_moma_imported$V1), grep("No Info", functions_moma_imported$V1)),]
functions_shared<- functions_shared_imported[-c(grep("No Subsystem found", functions_shared_imported$V1), grep("No Info", functions_shared_imported$V1)),]
functions_original<- functions_original_imported[-c(grep("No Subsystem found", functions_original_imported$V1), grep("No Info", functions_original_imported$V1)),]


functions_moma_m <- melt(functions_moma)
g <- ggplot(data=functions_moma_m, aes(x=V1, y=value))
g + geom_bar(aes(fill=V3), stat='identity')+
  scale_fill_manual(values=c("darkblue", "#990000", "orange"))+
  theme_bw() 


functions_shared_m <- melt(functions_shared)
g <- ggplot(data=functions_shared_m, aes(x=V1, y=value))
g + geom_bar(aes(fill=V3), stat='identity')+
  scale_fill_manual(values=c("darkblue", "#990000", "orange"))+
  theme_bw() 

functions_original_m <- melt(functions_original)


all_functions <- rbind(all_functions, functions_moma, functions_original, functions_shared)

 }


colnames(all_functions)[4] <- "phase"

head(all_functions)

all_functions_m <- melt(all_functions, id.vars = "phase")
head(all_functions_m)

# print it as percentage values

g <- ggplot(data=all_functions, aes(x=V1, y=V2))
g + geom_bar(aes(fill=V3), stat='identity',  position = "fill")+
  scale_fill_manual(values=c("darkblue", "#990000", "orange"))+
  scale_y_continuous(labels = percent_format())+
  xlab("") + 
  ylab("N. of flux carrying reactions")+
  coord_flip()+
  facet_wrap(~phase,nrow=1)+
  theme_bw() 


#print it with the number of flux-carrying reactions

g <- ggplot(data=all_functions, aes(x=V1, y=V2))
g + geom_bar(aes(fill=V3), stat='identity')+
  scale_fill_manual(values=c("darkblue", "#990000", "orange"))+
  xlab("") + 
  ylab("N. of flux carrying reactions")+
  coord_flip()+
  facet_wrap(~phase,nrow=1)+
  theme_bw() 

#########################################

####################
