# Supplementary material for: Modelling microbial metabolic rewiring during growth in a complex medium
Source: BMC Genomics. 2016 Nov 24;17:970. doi: 10.1186/s12864-016-3311-0 (PMC5121958; doi:10.1186/s12864-016-3311-0)
Supplement: Additional file 1: — The metabolic reconstruction and the Matlab codes used in this work. (ZIP 3936 kb) [file 12864_2016_3311_MOESM1_ESM.zip › Additional_file_S1/CountsActiveReactions/CountsOfInvolvedSubSys-FluxCarryingReactions_1]

Alanine and aspartate metabolism	7
Aminosugars metabolism	7
Arginine and proline metabolism	5
Benzoate degradation via CoA ligation	1
Butanoate metabolism	2
C5-Branched dibasic acid metabolism	1
Citrate cycle (TCA cycle)	5
Cysteine metabolism	5
D-Alanine metabolism	1
D-Glutamine and D-glutamate metabolism	2
Fatty acid biosynthesis	2
Fatty acid metabolism	2
Folate biosynthesis	8
Fructose and mannose metabolism	2
Galactose metabolism	2
Glutamate metabolism	12
Glycerolipid metabolism	5
Glycerophospholipid metabolism	6
Glycine, serine and threonine metabolism	23
Glycolysis	14
Glyoxylate and dicarboxylate metabolism	9
Histidine metabolism	11
Inositol metabolism	2
Lipopolysaccharide biosynthesis	3
Lysine biosynthesis	10
Methionine metabolism	11
Nicotinate and nicotinamide metabolism	9
Nitrogen metabolism	2
No Info	15
No Subsystem found	129
One carbon pool by folate	4
Pantothenate and CoA biosynthesis	8
Pentose and glucuronate interconversions	1
Pentose phosphate pathway	12
Peptidoglycan biosynthesis	3
Phenylalanine metabolism	1
Phenylalanine, tyrosine and tryptophan biosynthesis	19
Propanoate metabolism	1
Purine metabolism	41
Pyrimidine metabolism	29
Pyruvate metabolism	7
Riboflavin metabolism	9
Sulfur metabolism	1
Taurine and hypotaurine metabolism	1
Tetracycline biosynthesis	1
Tryptophan metabolism	1
Tyrosine metabolism	1
Urea cycle and metabolism of amino groups	16
Valine, leucine and isoleucine biosynthesis	19
Valine, leucine and isoleucine degradation	4
beta-Alanine metabolism	1
