# Supplementary material for: Modelling microbial metabolic rewiring during growth in a complex medium
Source: BMC Genomics. 2016 Nov 24;17:970. doi: 10.1186/s12864-016-3311-0 (PMC5121958; doi:10.1186/s12864-016-3311-0)
Supplement: Additional file 1: — The metabolic reconstruction and the Matlab codes used in this work. (ZIP 3936 kb) [file 12864_2016_3311_MOESM1_ESM.zip › Additional_file_S1/CountsActiveReactions/CountsOfInvolvedSubSys-Increasing_transition_1]

Arginine and proline metabolism	2
Butanoate metabolism	1
C5-Branched dibasic acid metabolism	1
Citrate cycle (TCA cycle)	3
Cysteine metabolism	1
Glycerolipid metabolism	3
Glycine, serine and threonine metabolism	5
Glycolysis	6
Glyoxylate and dicarboxylate metabolism	2
Methionine metabolism	2
No Info	4
No Subsystem found	19
One carbon pool by folate	1
Pantothenate and CoA biosynthesis	1
Pentose phosphate pathway	7
Phenylalanine, tyrosine and tryptophan biosynthesis	1
Porphyrin and chlorophyll metabolism	2
Purine metabolism	10
Pyrimidine metabolism	6
Pyruvate metabolism	6
Urea cycle and metabolism of amino groups	7
Valine, leucine and isoleucine biosynthesis	3
Valine, leucine and isoleucine degradation	3
