# Supplementary material for: Modelling microbial metabolic rewiring during growth in a complex medium
Source: BMC Genomics. 2016 Nov 24;17:970. doi: 10.1186/s12864-016-3311-0 (PMC5121958; doi:10.1186/s12864-016-3311-0)
Supplement: Additional file 1: — The metabolic reconstruction and the Matlab codes used in this work. (ZIP 3936 kb) [file 12864_2016_3311_MOESM1_ESM.zip › Additional_file_S1/CountsActiveReactions/CountsOfInvolvedSubSys-Increasing_transition_2]

C5-Branched dibasic acid metabolism	1
Citrate cycle (TCA cycle)	2
Cysteine metabolism	3
Glutamate metabolism	2
Glycine, serine and threonine metabolism	5
Glycolysis	5
Glyoxylate and dicarboxylate metabolism	4
Methionine metabolism	3
Nitrogen metabolism	1
No Info	3
No Subsystem found	5
Pentose phosphate pathway	4
Purine metabolism	5
Pyrimidine metabolism	2
Pyruvate metabolism	3
Urea cycle and metabolism of amino groups	2
Valine, leucine and isoleucine biosynthesis	2
Valine, leucine and isoleucine degradation	2
