# Supplementary material for: Modelling microbial metabolic rewiring during growth in a complex medium
Source: BMC Genomics. 2016 Nov 24;17:970. doi: 10.1186/s12864-016-3311-0 (PMC5121958; doi:10.1186/s12864-016-3311-0)
Supplement: Additional file 1: — The metabolic reconstruction and the Matlab codes used in this work. (ZIP 3936 kb) [file 12864_2016_3311_MOESM1_ESM.zip › Additional_file_S1/CountsActiveReactions/CountsOfInvolvedSubSys-Increasing_transition_3]

Alanine and aspartate metabolism	2
Biosynthesis of steroids	1
C5-Branched dibasic acid metabolism	1
Citrate cycle (TCA cycle)	3
Cysteine metabolism	1
Glycerophospholipid metabolism	1
Glycine, serine and threonine metabolism	2
Glycolysis	5
Glyoxylate and dicarboxylate metabolism	1
Methionine metabolism	3
Nicotinate and nicotinamide metabolism	1
No Info	1
No Subsystem found	5
One carbon pool by folate	1
Pentose phosphate pathway	7
Phenylalanine, tyrosine and tryptophan biosynthesis	2
Purine metabolism	8
Pyrimidine metabolism	5
Pyruvate metabolism	1
Urea cycle and metabolism of amino groups	4
Valine, leucine and isoleucine biosynthesis	1
Valine, leucine and isoleucine degradation	1
