# Supplementary material for: Modelling microbial metabolic rewiring during growth in a complex medium
Source: BMC Genomics. 2016 Nov 24;17:970. doi: 10.1186/s12864-016-3311-0 (PMC5121958; doi:10.1186/s12864-016-3311-0)
Supplement: Additional file 1: — The metabolic reconstruction and the Matlab codes used in this work. (ZIP 3936 kb) [file 12864_2016_3311_MOESM1_ESM.zip › Additional_file_S1/CountsActiveReactions/CountsOfInvolvedSubSys-Increasing_transition_4]

Aminosugars metabolism	1
Citrate cycle (TCA cycle)	4
Cysteine metabolism	1
Glutamate metabolism	1
Glycine, serine and threonine metabolism	9
Glycolysis	5
Glyoxylate and dicarboxylate metabolism	1
Methionine metabolism	2
Nicotinate and nicotinamide metabolism	1
Nitrogen metabolism	1
No Info	1
No Subsystem found	13
Pantothenate and CoA biosynthesis	1
Phenylalanine, tyrosine and tryptophan biosynthesis	1
Propanoate metabolism	2
Purine metabolism	14
Pyrimidine metabolism	3
Synthesis and degradation of ketone bodies	2
Valine, leucine and isoleucine degradation	5
