# Supplementary material for: Modelling microbial metabolic rewiring during growth in a complex medium
Source: BMC Genomics. 2016 Nov 24;17:970. doi: 10.1186/s12864-016-3311-0 (PMC5121958; doi:10.1186/s12864-016-3311-0)
Supplement: Additional file 1: — The metabolic reconstruction and the Matlab codes used in this work. (ZIP 3936 kb) [file 12864_2016_3311_MOESM1_ESM.zip › Additional_file_S1/CountsActiveReactions/CountsOfInvolvedSubSys-Increasing_transition_5]

Alanine and aspartate metabolism	1
Arginine and proline metabolism	1
Butanoate metabolism	1
C5-Branched dibasic acid metabolism	1
Citrate cycle (TCA cycle)	3
Cysteine metabolism	1
Fatty acid metabolism	1
Folate biosynthesis	2
Glutamate metabolism	1
Glycerolipid metabolism	3
Glycerophospholipid metabolism	1
Glycine, serine and threonine metabolism	5
Glycolysis	9
Glyoxylate and dicarboxylate metabolism	2
Methionine metabolism	2
Nicotinate and nicotinamide metabolism	1
Nitrogen metabolism	1
No Info	1
No Subsystem found	8
One carbon pool by folate	1
Pantothenate and CoA biosynthesis	1
Pentose and glucuronate interconversions	1
Pentose phosphate pathway	11
Phenylalanine, tyrosine and tryptophan biosynthesis	1
Propanoate metabolism	3
Purine metabolism	9
Pyrimidine metabolism	5
Pyruvate metabolism	2
Synthesis and degradation of ketone bodies	2
Urea cycle and metabolism of amino groups	2
Valine, leucine and isoleucine biosynthesis	1
Valine, leucine and isoleucine degradation	10
