# Supplementary material for: Modelling microbial metabolic rewiring during growth in a complex medium
Source: BMC Genomics. 2016 Nov 24;17:970. doi: 10.1186/s12864-016-3311-0 (PMC5121958; doi:10.1186/s12864-016-3311-0)
Supplement: Additional file 1: — The metabolic reconstruction and the Matlab codes used in this work. (ZIP 3936 kb) [file 12864_2016_3311_MOESM1_ESM.zip › Additional_file_S1/CountsActiveReactions/CountsOfInvolvedSubSys-Increasing_transition_6]

Aminosugars metabolism	3
Citrate cycle (TCA cycle)	5
Cysteine metabolism	3
Glutamate metabolism	1
Glycine, serine and threonine metabolism	1
Glycolysis	3
Glyoxylate and dicarboxylate metabolism	2
Methionine metabolism	1
Nitrogen metabolism	1
No Info	4
No Subsystem found	14
Pentose phosphate pathway	7
Phenylalanine, tyrosine and tryptophan biosynthesis	1
Propanoate metabolism	4
Purine metabolism	11
Pyrimidine metabolism	9
Pyruvate metabolism	1
Taurine and hypotaurine metabolism	1
Urea cycle and metabolism of amino groups	1
Valine, leucine and isoleucine biosynthesis	5
Valine, leucine and isoleucine degradation	9
