# Supplementary material for: Modelling microbial metabolic rewiring during growth in a complex medium
Source: BMC Genomics. 2016 Nov 24;17:970. doi: 10.1186/s12864-016-3311-0 (PMC5121958; doi:10.1186/s12864-016-3311-0)
Supplement: Additional file 1: — The metabolic reconstruction and the Matlab codes used in this work. (ZIP 3936 kb) [file 12864_2016_3311_MOESM1_ESM.zip › Additional_file_S1/CountsActiveReactions/CountsOfInvolvedSubSys-Increasing_transition_7]

Aminosugars metabolism	8
Butanoate metabolism	1
Citrate cycle (TCA cycle)	5
Cysteine metabolism	1
Folate biosynthesis	3
Glutamate metabolism	1
Glycine, serine and threonine metabolism	3
Glycolysis	3
Glyoxylate and dicarboxylate metabolism	3
No Info	3
No Subsystem found	6
One carbon pool by folate	1
Pentose phosphate pathway	9
Phenylalanine, tyrosine and tryptophan biosynthesis	1
Propanoate metabolism	4
Purine metabolism	8
Pyrimidine metabolism	10
Pyruvate metabolism	2
Valine, leucine and isoleucine biosynthesis	6
Valine, leucine and isoleucine degradation	8
