# Supplementary material for: Modelling microbial metabolic rewiring during growth in a complex medium
Source: BMC Genomics. 2016 Nov 24;17:970. doi: 10.1186/s12864-016-3311-0 (PMC5121958; doi:10.1186/s12864-016-3311-0)
Supplement: Additional file 1: — The metabolic reconstruction and the Matlab codes used in this work. (ZIP 3936 kb) [file 12864_2016_3311_MOESM1_ESM.zip › Additional_file_S1/CountsActiveReactions/CountsOfInvolvedSubSys-Increasing_transition_8]

Alanine and aspartate metabolism	1
Butanoate metabolism	1
Citrate cycle (TCA cycle)	5
Cysteine metabolism	1
Glycine, serine and threonine metabolism	2
Glycolysis	6
Glyoxylate and dicarboxylate metabolism	3
Histidine metabolism	3
Lysine biosynthesis	7
Methionine metabolism	2
Nicotinate and nicotinamide metabolism	1
No Info	3
No Subsystem found	5
One carbon pool by folate	1
Pentose phosphate pathway	10
Phenylalanine, tyrosine and tryptophan biosynthesis	11
Propanoate metabolism	2
Purine metabolism	4
Pyrimidine metabolism	4
Pyruvate metabolism	2
Urea cycle and metabolism of amino groups	2
Valine, leucine and isoleucine biosynthesis	5
