# Supplementary material for: Modelling microbial metabolic rewiring during growth in a complex medium
Source: BMC Genomics. 2016 Nov 24;17:970. doi: 10.1186/s12864-016-3311-0 (PMC5121958; doi:10.1186/s12864-016-3311-0)
Supplement: Additional file 1: — The metabolic reconstruction and the Matlab codes used in this work. (ZIP 3936 kb) [file 12864_2016_3311_MOESM1_ESM.zip › Additional_file_S1/FunctionalAnnotationChanging]

8	Aminosugars metabolism
5	Arginine and proline metabolism
11	Citrate cycle (TCA cycle)
7	Glutamate metabolism
21	Glycine-serine-threonine metabolism
21	Glycolysis-Gluconeogenesis
8	Glyoxylate and dicarboxylate metabolism
8	Methionine metabolism
13	Pentose phosphate pathway
7	Propanoate metabolism
29	Purine metabolism
6	Pyruvate metabolism
7	Urea cycle and metabolism of amino groups
28	Valine-leucine-isoleucine degradation
