# Supplementary material for: Modelling microbial metabolic rewiring during growth in a complex medium
Source: BMC Genomics. 2016 Nov 24;17:970. doi: 10.1186/s12864-016-3311-0 (PMC5121958; doi:10.1186/s12864-016-3311-0)
Supplement: Additional file 1: — The metabolic reconstruction and the Matlab codes used in this work. (ZIP 3936 kb) [file 12864_2016_3311_MOESM1_ESM.zip › Additional_file_S1/FunctionalAnnotationSteadyAlwaysDecreasing]

5	Alanine and aspartate metabolism
7	Folate biosynthesis
5	Glycerophospholipid metabolism
6	Glycine, serine and threonine metabolism
5	Nicotinate and nicotinamide metabolism
6	Pantothenate and CoA biosynthesis
8	Phenylalanine, tyrosine and tryptophan biosynthesis
13	Purine metabolism
10	Pyrimidine metabolism
9	Riboflavin metabolism
6	Urea cycle and metabolism of amino groups
20	Triacylglycerol metabolism
