# Supplementary material for: Modelling microbial metabolic rewiring during growth in a complex medium
Source: BMC Genomics. 2016 Nov 24;17:970. doi: 10.1186/s12864-016-3311-0 (PMC5121958; doi:10.1186/s12864-016-3311-0)
Supplement: Additional file 1: — The metabolic reconstruction and the Matlab codes used in this work. (ZIP 3936 kb) [file 12864_2016_3311_MOESM1_ESM.zip › Additional_file_S1/GR-experimental.txt]

0.4816
0.4386
0.4128
0.39775
0.387
0.38055
0.344
0.2064
0.1462
0
