# Supplementary material for: Modelling microbial metabolic rewiring during growth in a complex medium
Source: BMC Genomics. 2016 Nov 24;17:970. doi: 10.1186/s12864-016-3311-0 (PMC5121958; doi:10.1186/s12864-016-3311-0)
Supplement: Additional file 1: — The metabolic reconstruction and the Matlab codes used in this work. (ZIP 3936 kb) [file 12864_2016_3311_MOESM1_ESM.zip › Additional_file_S1/MetabolicSwitchAnalysis.m]

% This MATLAB script was used to generate the data presented in Fondi et al. 2016
% It requires COBRA toolbox and an LP solver (e.g. Gurobi). Output files will be placed in the 'OutPeptone' folder
% The model (.mat) file must be placed in the same folder of this code (or the path to the file modified accordingly). Output files can be post-processed (to generate figures reported in the paper) using the R script
% ClusteringReactions.R

TAC125Model = load('iMF721_genesok2.mat')

changeCobraSolver('gurobi5','QP')

TAC125Model.Seed6666666_23851_55302 = changeObjective(TAC125Model.Seed6666666_23851_55302, 'RXNbiomass')

for i =1:length(TAC125Model.Seed6666666_23851_55302.rxns)
    if (TAC125Model.Seed6666666_23851_55302.lb(i) < -1000)  
        TAC125Model.Seed6666666_23851_55302 = changeRxnBounds(TAC125Model.Seed6666666_23851_55302, TAC125Model.Seed6666666_23851_55302.rxns(i), -1000, 'l')
    end
    
end
for i =1:length(TAC125Model.Seed6666666_23851_55302.rxns)
    if (TAC125Model.Seed6666666_23851_55302.ub(i) > 1000)  
        TAC125Model.Seed6666666_23851_55302 = changeRxnBounds(TAC125Model.Seed6666666_23851_55302, TAC125Model.Seed6666666_23851_55302.rxns(i), 1000, 'u')
    end
    
end

FBAsolutionAsIs = optimizeCbModel(TAC125Model.Seed6666666_23851_55302,'max')


RxnListExchange = {'EX_cpd00001_e' , 'EX_cpd00007_e' , 'EX_cpd00009_e' , 'EX_cpd00011_e' , 'EX_cpd00012_e' , 'EX_cpd00013_e' , 'EX_cpd00023_e' , 'EX_cpd00027_e' , 'EX_cpd00030_e' , 'EX_cpd00033_e' , 'EX_cpd00034_e' , 'EX_cpd00035_e' , 'EX_cpd00039_e' , 'EX_cpd00041_e' , 'EX_cpd00048_e' , 'EX_cpd00051_e' , 'EX_cpd00053_e' , 'EX_cpd00054_e' , 'EX_cpd00058_e' , 'EX_cpd00060_e' , 'EX_cpd00063_e' , 'EX_cpd00064_e' , 'EX_cpd00065_e' , 'EX_cpd00066_e' , 'EX_cpd00067_e' , 'EX_cpd00069_e' , 'EX_cpd00073_e' , 'EX_cpd00084_e' , 'EX_cpd00092_e' , 'EX_cpd00098_e' , 'EX_cpd00099_e' , 'EX_cpd00100_e' , 'EX_cpd00107_e' , 'EX_cpd00119_e' , 'EX_cpd00129_e' , 'EX_cpd00130_e' , 'EX_cpd00132_e' , 'EX_cpd00138_e' , 'EX_cpd00142_e' , 'EX_cpd00149_e' , 'EX_cpd00156_e' , 'EX_cpd00159_e' , 'EX_cpd00161_e' , 'EX_cpd00179_e' , 'EX_cpd00182_e' , 'EX_cpd00184_e' , 'EX_cpd00205_e' , 'EX_cpd00209_e' , 'EX_cpd00211_e' , 'EX_cpd00214_e' , 'EX_cpd00221_e' , 'EX_cpd00222_e' , 'EX_cpd00226_e' , 'EX_cpd00246_e' , 'EX_cpd00249_e' , 'EX_cpd00254_e' , 'EX_cpd00264_e' , 'EX_cpd00277_e' , 'EX_cpd00314_e' , 'EX_cpd00322_e' , 'EX_cpd00367_e' , 'EX_cpd00412_e' , 'EX_cpd00423_e' , 'EX_cpd00438_e' , 'EX_cpd00531_e' , 'EX_cpd00635_e' , 'EX_cpd00644_e' , 'EX_cpd00654_e' , 'EX_cpd00793_e' , 'EX_cpd00797_e' , 'EX_cpd00971_e' , 'EX_cpd01012_e' , 'EX_cpd01080_e' , 'EX_cpd01262_e' , 'EX_cpd01329_e' , 'EX_cpd03279_e' , 'EX_cpd03424_e' , 'EX_cpd03847_e' , 'EX_cpd04097_e' , 'EX_cpd10515_e' , 'EX_cpd10516_e' , 'EX_cpd11611_e' , 'EX_cpd00072_e' ,  'EX_cpd00079_e' , 'EX_cpd00080_e' , 'EX_cpd00106_e'}

%RxnListTransport = {'rxn05616' , 'rxn05153' , 'rxn05170' , 'rxn05175' , 'rxn05187' , 'rxn05195' , 'rxn05197' , 'rxn05198' , 'rxn05199' , 'rxn05200' , 'rxn05201' , 'rxn05205' , 'rxn05206' , 'rxn05207' , 'rxn05208' , 'rxn05209' , 'rxn05221' , 'rxn05225' , 'rxn05297' , 'rxn05298' , 'rxn05301' , 'rxn05305' , 'rxn05307' , 'rxn05312' , 'rxn05315' , 'rxn05316' , 'rxn05317' , 'rxn05318' , 'rxn05319' , 'rxn05466' , 'rxn05467' , 'rxn05468' , 'rxn05484' , 'rxn05515' , 'rxn05516' , 'rxn05517' , 'rxn05528' , 'rxn05555' , 'rxn05573' , 'rxn05581' , 'rxn05596' , 'rxn05602' , 'rxn05604' , 'rxn05607' , 'rxn05608' , 'rxn05611' , 'rxn05618' , 'rxn05651' , 'rxn05667' , 'rxn05683' , 'rxn05722' , 'rxn09685' , 'rxn09687' , 'rxn09692' , 'rxn10042' , 'rxn10147' , 'rxn10161' , 'rxn10163' , 'rxn10174' , 'rxn10180' , 'rxn10343' , 'rxn10344' , 'rxn10447' , 'rxn10473' , 'rxn10474' , 'rxn10481' , 'rxn10537' , 'rxn10571' , 'rxn11268' , 'rxn12405', 'LeuUptake', 'NO3Uptake'}


TAC125Model.Seed6666666_23851_55302 = changeRxnBounds(TAC125Model.Seed6666666_23851_55302, RxnListExchange, 0, 'l');
TAC125Model.Seed6666666_23851_55302P0 = TAC125Model.Seed6666666_23851_55302 ;

FBAsolutionNoEX = optimizeCbModel(TAC125Model.Seed6666666_23851_55302,'max')


%Schatz medium, DON'T TOUCH!!
%'EX_cpd00254_e' , 'EX_cpd00012_e' , 'EX_cpd00971_e' , 'EX_cpd00067_e' , 'EX_cpd00063_e' , 'EX_cpd00048_e' , 'EX_cpd00205_e' , 'EX_cpd00099_e' , 'EX_cpd00009_e' , 'EX_cpd00013_e' , 'EX_cpd10515_e'

% mannose'EX_cpd00138_e',  sulfate 'EX_cpd00048_e' , deoxyguanosine 'EX_cpd00277_e'

RxnListExchangeSchatz = { 'EX_cpd00254_e' , 'EX_cpd00012_e' , 'EX_cpd00971_e' , 'EX_cpd00067_e' , 'EX_cpd00063_e' , 'EX_cpd00048_e' , 'EX_cpd00205_e' , 'EX_cpd00099_e' , 'EX_cpd00009_e' , 'EX_cpd00013_e' , 'EX_cpd10515_e',  'EX_cpd00209_e' , 'EX_cpd00064_e'}

TAC125Model.Seed6666666_23851_55302 = changeObjective(TAC125Model.Seed6666666_23851_55302, 'EX_Biomass_e')

%leucine EX_cpd00107_e utilization rate 0.7 PM 116
%alanine EX_cpd00035_e 3.5 	PM 90 
%aspartate EX_cpd00041_e 2.5 PM 133
%glutamate EX_cpd00023_e 3.3 PM 150 UF 1
%Malate EX_cpd00130_e N.A. 
%TAC125Model.Seed6666666_23851_55302 = changeRxnBounds(TAC125Model.Seed6666666_23851_55302,  'GAM', 1, 'b');
TAC125Model.Seed6666666_23851_55302 = changeRxnBounds(TAC125Model.Seed6666666_23851_55302, RxnListExchangeSchatz, -1000, 'l');
TAC125Model.Seed6666666_23851_55302 = changeRxnBounds(TAC125Model.Seed6666666_23851_55302,  'EX_cpd00107_e', -0.7, 'l');
FBAsolutionSchatzLeucine = optimizeCbModel(TAC125Model.Seed6666666_23851_55302,'max')
TAC125Model.Seed6666666_23851_55302 = changeRxnBounds(TAC125Model.Seed6666666_23851_55302,  'EX_cpd00107_e', 0, 'l');

TAC125Model.Seed6666666_23851_55302 = changeRxnBounds(TAC125Model.Seed6666666_23851_55302,  'EX_cpd00035_e', -3.5, 'l');
FBAsolutionSchatzAlanine = optimizeCbModel(TAC125Model.Seed6666666_23851_55302,'max')
TAC125Model.Seed6666666_23851_55302 = changeRxnBounds(TAC125Model.Seed6666666_23851_55302,  'EX_cpd00035_e', 0, 'l');


TAC125Model.Seed6666666_23851_55302 = changeRxnBounds(TAC125Model.Seed6666666_23851_55302,  'EX_cpd00041_e', -2.5, 'l');
FBAsolutionSchatzAspartate = optimizeCbModel(TAC125Model.Seed6666666_23851_55302,'max')
TAC125Model.Seed6666666_23851_55302 = changeRxnBounds(TAC125Model.Seed6666666_23851_55302,  'EX_cpd00041_e', 0, 'l');


% 
%Ser
TAC125Model.Seed6666666_23851_55302 = changeRxnBounds(TAC125Model.Seed6666666_23851_55302,  'EX_cpd00054_e', -1, 'l');
FBAsolutionSchatzSerine = optimizeCbModel(TAC125Model.Seed6666666_23851_55302,'max')
TAC125Model.Seed6666666_23851_55302 = changeRxnBounds(TAC125Model.Seed6666666_23851_55302,  'EX_cpd00054_e', 0, 'l');

%Asn
TAC125Model.Seed6666666_23851_55302 = changeRxnBounds(TAC125Model.Seed6666666_23851_55302,  'EX_cpd00132_e', -1, 'l');
FBAsolutionSchatzAsparagine = optimizeCbModel(TAC125Model.Seed6666666_23851_55302,'max')
TAC125Model.Seed6666666_23851_55302 = changeRxnBounds(TAC125Model.Seed6666666_23851_55302,  'EX_cpd00132_e', 0, 'l');

%Glu
TAC125Model.Seed6666666_23851_55302 = changeRxnBounds(TAC125Model.Seed6666666_23851_55302,  'EX_cpd00023_e', -3.3, 'l');
FBAsolutionSchatzGlutamate = optimizeCbModel(TAC125Model.Seed6666666_23851_55302,'max')
TAC125Model.Seed6666666_23851_55302 = changeRxnBounds(TAC125Model.Seed6666666_23851_55302,  'EX_cpd00023_e', 0, 'l');

            %P1-d
            %Glu 
%            TAC125Model.Seed6666666_23851_55302 = changeRxnBounds(TAC125Model.Seed6666666_23851_55302,  'EX_cpd00023_e', -3.04 , 'l');
            %Asn
 %           TAC125Model.Seed6666666_23851_55302 = changeRxnBounds(TAC125Model.Seed6666666_23851_55302, 'EX_cpd00132_e',-1.5, 'l');
            %Ser
  %          TAC125Model.Seed6666666_23851_55302 = changeRxnBounds(TAC125Model.Seed6666666_23851_55302,  'EX_cpd00054_e',-0.37 ,'l');
            %Thr
   %         TAC125Model.Seed6666666_23851_55302 = changeRxnBounds(TAC125Model.Seed6666666_23851_55302,  'EX_cpd00161_e',-0.1 ,'l'); 
               FluxVariabilityArray = zeros(1,10)
  %%%%%%%%%%%%%%P1
            TAC125Model.Seed6666666_23851_55302 = changeRxnBounds(TAC125Model.Seed6666666_23851_55302,  {'EX_cpd00054_e','EX_cpd00161_e','EX_cpd00132_e','EX_cpd00041_e','EX_cpd00023_e','EX_cpd00035_e','EX_cpd00107_e','EX_cpd00039_e','EX_cpd00033_e','EX_cpd00066_e','EX_cpd00069_e','EX_cpd00322_e','EX_cpd00156_e','EX_cpd00119_e'}, [-0.3666666667 , -0.0952380952 , -1.5 , 0 , -3.0380952381 , 0 , 0 , 0 , 0 , 0 , 0 , 0 , 0 , 0], 'l');
            TAC125Model.Seed6666666_23851_55302P1 = TAC125Model.Seed6666666_23851_55302
            FBAsolutionSchatzP1 = optimizeCbModel(TAC125Model.Seed6666666_23851_55302,'max')
            
            NormalizedFluxesP1 = FBAsolutionSchatzP1.x/(FBAsolutionSchatzP1.f*10)
            
             %MOMA between phase 0 (no nutrients) and 1
            
            [solutionDelP1,solutionWTP1,totalFluxDiffP1,solStatusP1] = MOMA(TAC125Model.Seed6666666_23851_55302P0,TAC125Model.Seed6666666_23851_55302P1)
            
            
%   [minFluxP1,maxFluxP1] = fluxVariability(TAC125Model.Seed6666666_23851_55302)
%   MaxFluxVariabilityArray{1} = maxFluxP1
%   MinFluxVariabilityArray{1} = minFluxP1

  TAC125Model.Seed6666666_23851_55302 = changeRxnBounds(TAC125Model.Seed6666666_23851_55302,  {'EX_cpd00054_e','EX_cpd00161_e','EX_cpd00132_e','EX_cpd00041_e','EX_cpd00023_e','EX_cpd00035_e','EX_cpd00107_e','EX_cpd00039_e','EX_cpd00033_e','EX_cpd00066_e','EX_cpd00069_e','EX_cpd00322_e','EX_cpd00156_e','EX_cpd00119_e'}, [0 , 0 ,0 , 0 , 0 , 0 , 0 , 0 , 0 , 0 , 0 , 0 , 0 , 0], 'l');
    
            %%%%%%%%%%%%%%P2
            TAC125Model.Seed6666666_23851_55302 = changeRxnBounds(TAC125Model.Seed6666666_23851_55302,  {'EX_cpd00054_e','EX_cpd00161_e','EX_cpd00132_e','EX_cpd00041_e','EX_cpd00023_e','EX_cpd00035_e','EX_cpd00107_e','EX_cpd00039_e','EX_cpd00033_e','EX_cpd00066_e','EX_cpd00069_e','EX_cpd00322_e','EX_cpd00156_e','EX_cpd00119_e'}, [-3.3014738723 , -0.6502903082 , -1.1755247879 , -0.2251004913 , -0.2476105404 , 0 , 0 , 0 , 0 , 0 , 0 , 0 , 0 , 0], 'l');
            FBAsolutionSchatzP2 = optimizeCbModel(TAC125Model.Seed6666666_23851_55302,'max')
            TAC125Model.Seed6666666_23851_55302P2 = TAC125Model.Seed6666666_23851_55302
            
            NormalizedFluxesP2 = FBAsolutionSchatzP2.x/(FBAsolutionSchatzP2.f*10)

            %MOMA between phase 1 and 2
            
            [solutionDelP2,solutionWTP2,totalFluxDiffP2,solStatusP2] = MOMA(TAC125Model.Seed6666666_23851_55302P1,TAC125Model.Seed6666666_23851_55302P2)
            
  
%   [minFluxP2,maxFluxP2] = fluxVariability(TAC125Model.Seed6666666_23851_55302)
%   MaxFluxVariabilityArray{2} = maxFluxP2
%   MinFluxVariabilityArray{2} = minFluxP2
%   
 TAC125Model.Seed6666666_23851_55302 = changeRxnBounds(TAC125Model.Seed6666666_23851_55302,  {'EX_cpd00054_e','EX_cpd00161_e','EX_cpd00132_e','EX_cpd00041_e','EX_cpd00023_e','EX_cpd00035_e','EX_cpd00107_e','EX_cpd00039_e','EX_cpd00033_e','EX_cpd00066_e','EX_cpd00069_e','EX_cpd00322_e','EX_cpd00156_e','EX_cpd00119_e'}, [0 , 0 ,0 , 0 , 0 , 0 , 0 , 0 , 0 , 0 , 0 , 0 , 0 , 0], 'l');

            
            %%%%%%%%%%%%%%P3
            TAC125Model.Seed6666666_23851_55302 = changeRxnBounds(TAC125Model.Seed6666666_23851_55302,  {'EX_cpd00054_e','EX_cpd00161_e','EX_cpd00132_e','EX_cpd00041_e','EX_cpd00023_e','EX_cpd00035_e','EX_cpd00107_e','EX_cpd00039_e','EX_cpd00033_e','EX_cpd00066_e','EX_cpd00069_e','EX_cpd00322_e','EX_cpd00156_e','EX_cpd00119_e'}, [-0.6895820715 , 0 , -1.0357359176 , -1.0357359176 , -1.7389460933 , 0 , 0 , 0 , 0 , 0 , 0 , 0 , 0 , 0], 'l');
            FBAsolutionSchatzP3 = optimizeCbModel(TAC125Model.Seed6666666_23851_55302,'max')
            TAC125Model.Seed6666666_23851_55302P3 = TAC125Model.Seed6666666_23851_55302

            NormalizedFluxesP3 = FBAsolutionSchatzP3.x/(FBAsolutionSchatzP3.f*10)
           
            %MOMA between phase 2 and 3
            
            [solutionDelP3,solutionWTP3,totalFluxDiffP3,solStatusP3] = MOMA(TAC125Model.Seed6666666_23851_55302P2,TAC125Model.Seed6666666_23851_55302P3)
           

%   [minFluxP3,maxFluxP3] = fluxVariability(TAC125Model.Seed6666666_23851_55302)
%   MaxFluxVariabilityArray{3} = maxFluxP3
%   MinFluxVariabilityArray{3} = minFluxP3         
%  
  TAC125Model.Seed6666666_23851_55302 = changeRxnBounds(TAC125Model.Seed6666666_23851_55302,  {'EX_cpd00054_e','EX_cpd00161_e','EX_cpd00132_e','EX_cpd00041_e','EX_cpd00023_e','EX_cpd00035_e','EX_cpd00107_e','EX_cpd00039_e','EX_cpd00033_e','EX_cpd00066_e','EX_cpd00069_e','EX_cpd00322_e','EX_cpd00156_e','EX_cpd00119_e'}, [0 , 0 ,0 , 0 , 0 , 0 , 0 , 0 , 0 , 0 , 0 , 0 , 0 , 0], 'l');                     
    
            %%%%%%%%%%%%%%P4
            TAC125Model.Seed6666666_23851_55302 = changeRxnBounds(TAC125Model.Seed6666666_23851_55302,  {'EX_cpd00054_e','EX_cpd00161_e','EX_cpd00132_e','EX_cpd00041_e','EX_cpd00023_e','EX_cpd00035_e','EX_cpd00107_e','EX_cpd00039_e','EX_cpd00033_e','EX_cpd00066_e','EX_cpd00069_e','EX_cpd00322_e','EX_cpd00156_e','EX_cpd00119_e'}, [0 , 0 , 0 , 0 , -3.3 , 0 , 0 , 0 , 0 , 0 , 0 , 0 , 0 , 0], 'l');
            FBAsolutionSchatzP4 = optimizeCbModel(TAC125Model.Seed6666666_23851_55302,'max')
            TAC125Model.Seed6666666_23851_55302P4 = TAC125Model.Seed6666666_23851_55302

             NormalizedFluxesP4 = FBAsolutionSchatzP4.x/(FBAsolutionSchatzP4.f*10)

            %MOMA between phase 3 and 4
            
            [solutionDelP4,solutionWTP4,totalFluxDiffP4,solStatusP4] = MOMA(TAC125Model.Seed6666666_23851_55302P3,TAC125Model.Seed6666666_23851_55302P4)
          
%  [minFluxP4,maxFluxP4] = fluxVariability(TAC125Model.Seed6666666_23851_55302)
%  MaxFluxVariabilityArray{4} = maxFluxP4
%  MinFluxVariabilityArray{4} = minFluxP4

 TAC125Model.Seed6666666_23851_55302 = changeRxnBounds(TAC125Model.Seed6666666_23851_55302,  {'EX_cpd00054_e','EX_cpd00161_e','EX_cpd00132_e','EX_cpd00041_e','EX_cpd00023_e','EX_cpd00035_e','EX_cpd00107_e','EX_cpd00039_e','EX_cpd00033_e','EX_cpd00066_e','EX_cpd00069_e','EX_cpd00322_e','EX_cpd00156_e','EX_cpd00119_e'}, [0 , 0 ,0 , 0 , 0 , 0 , 0 , 0 , 0 , 0 , 0 , 0 , 0 , 0], 'l');
         
            %%%%%%%%%%%%%%P5
            TAC125Model.Seed6666666_23851_55302 = changeRxnBounds(TAC125Model.Seed6666666_23851_55302,  {'EX_cpd00054_e','EX_cpd00161_e','EX_cpd00132_e','EX_cpd00041_e','EX_cpd00023_e','EX_cpd00035_e','EX_cpd00107_e','EX_cpd00039_e','EX_cpd00033_e','EX_cpd00066_e','EX_cpd00069_e','EX_cpd00322_e','EX_cpd00156_e','EX_cpd00119_e'}, [0 , 0 , 0 , 0 , -1 , -1.375 , -0.3125 , -1.375 , -2.125 , 0 , -0.3125 , 0 , 0 , 0], 'l');
            FBAsolutionSchatzP5 = optimizeCbModel(TAC125Model.Seed6666666_23851_55302,'max')
            TAC125Model.Seed6666666_23851_55302P5 = TAC125Model.Seed6666666_23851_55302

            NormalizedFluxesP5 = FBAsolutionSchatzP5.x/(FBAsolutionSchatzP5.f*10)
            
            %MOMA between phase 4 and 5
            
            [solutionDelP5,solutionWTP5,totalFluxDiffP5,solStatusP5] = MOMA(TAC125Model.Seed6666666_23851_55302P4,TAC125Model.Seed6666666_23851_55302P5)


 
%  [minFluxP5,maxFluxP5] = fluxVariability(TAC125Model.Seed6666666_23851_55302)
%  MaxFluxVariabilityArray{5} = maxFluxP5
%  MinFluxVariabilityArray{5} = minFluxP5
% 
 TAC125Model.Seed6666666_23851_55302 = changeRxnBounds(TAC125Model.Seed6666666_23851_55302,  {'EX_cpd00054_e','EX_cpd00161_e','EX_cpd00132_e','EX_cpd00041_e','EX_cpd00023_e','EX_cpd00035_e','EX_cpd00107_e','EX_cpd00039_e','EX_cpd00033_e','EX_cpd00066_e','EX_cpd00069_e','EX_cpd00322_e','EX_cpd00156_e','EX_cpd00119_e'}, [0 , 0 ,0 , 0 , 0 , 0 , 0 , 0 , 0 , 0 , 0 , 0 , 0 , 0], 'l');
      
            %%%%%%%%%%%%%%P6
            TAC125Model.Seed6666666_23851_55302 = changeRxnBounds(TAC125Model.Seed6666666_23851_55302,  {'EX_cpd00054_e','EX_cpd00161_e','EX_cpd00132_e','EX_cpd00041_e','EX_cpd00023_e','EX_cpd00035_e','EX_cpd00107_e','EX_cpd00039_e','EX_cpd00033_e','EX_cpd00066_e','EX_cpd00069_e','EX_cpd00322_e','EX_cpd00156_e','EX_cpd00119_e'}, [0 , 0 , 0 , 0 , 0 , -1.3361111111 , -1.1916666667 , -2.1666666667 , -1.0472222222 , 0 , -0.5055555556 , -0.2527777778 , 0 , 0], 'l');
            FBAsolutionSchatzP6 = optimizeCbModel(TAC125Model.Seed6666666_23851_55302,'max')
            TAC125Model.Seed6666666_23851_55302P6 = TAC125Model.Seed6666666_23851_55302

            %MOMA between phase 5 and 6
            
            [solutionDelP6,solutionWTP6,totalFluxDiffP6,solStatusP6] = MOMA(TAC125Model.Seed6666666_23851_55302P5,TAC125Model.Seed6666666_23851_55302P6)


            NormalizedFluxesP6 = FBAsolutionSchatzP6.x/(FBAsolutionSchatzP6.f*10)


%    [minFluxP6,maxFluxP6] = fluxVariability(TAC125Model.Seed6666666_23851_55302)
%  MaxFluxVariabilityArray{6} = maxFluxP6
%  MinFluxVariabilityArray{6} = minFluxP6
%  
 TAC125Model.Seed6666666_23851_55302 = changeRxnBounds(TAC125Model.Seed6666666_23851_55302,  {'EX_cpd00054_e','EX_cpd00161_e','EX_cpd00132_e','EX_cpd00041_e','EX_cpd00023_e','EX_cpd00035_e','EX_cpd00107_e','EX_cpd00039_e','EX_cpd00033_e','EX_cpd00066_e','EX_cpd00069_e','EX_cpd00322_e','EX_cpd00156_e','EX_cpd00119_e'}, [0 , 0 ,0 , 0 , 0 , 0 , 0 , 0 , 0 , 0 , 0 , 0 , 0 , 0], 'l');
    %%%%%%%%%%%%%%P7
            TAC125Model.Seed6666666_23851_55302 = changeRxnBounds(TAC125Model.Seed6666666_23851_55302,  {'EX_cpd00054_e','EX_cpd00161_e','EX_cpd00132_e','EX_cpd00041_e','EX_cpd00023_e','EX_cpd00035_e','EX_cpd00107_e','EX_cpd00039_e','EX_cpd00033_e','EX_cpd00066_e','EX_cpd00069_e','EX_cpd00322_e','EX_cpd00156_e','EX_cpd00119_e'}, [0 , 0 , 0 , 0 , 0 , -0.641025641 , -0.6581196581 , -0.358974359 , -0.3418803419 , -0.2051282051 , -0.0512820513 , -0.3162393162 , -0.4273504274 , 0], 'l');
            FBAsolutionSchatzP7 = optimizeCbModel(TAC125Model.Seed6666666_23851_55302,'max')
            TAC125Model.Seed6666666_23851_55302P7 = TAC125Model.Seed6666666_23851_55302

            NormalizedFluxesP7 = FBAsolutionSchatzP7.x/(FBAsolutionSchatzP7.f*10)
            
            %MOMA between phase 6 and 7
            
            [solutionDelP7,solutionWTP7,totalFluxDiffP7,solStatusP7] = MOMA(TAC125Model.Seed6666666_23851_55302P6,TAC125Model.Seed6666666_23851_55302P7)


%   [minFluxP7,maxFluxP7] = fluxVariability(TAC125Model.Seed6666666_23851_55302)
%   MaxFluxVariabilityArray{7} = maxFluxP7
%   MinFluxVariabilityArray{7} = minFluxP7          
%   
TAC125Model.Seed6666666_23851_55302 = changeRxnBounds(TAC125Model.Seed6666666_23851_55302,  {'EX_cpd00054_e','EX_cpd00161_e','EX_cpd00132_e','EX_cpd00041_e','EX_cpd00023_e','EX_cpd00035_e','EX_cpd00107_e','EX_cpd00039_e','EX_cpd00033_e','EX_cpd00066_e','EX_cpd00069_e','EX_cpd00322_e','EX_cpd00156_e','EX_cpd00119_e'}, [0 , 0 ,0 , 0 , 0 , 0 , 0 , 0 , 0 , 0 , 0 , 0 , 0 , 0], 'l');

            %%%%%%%%%%%%%%P8
            TAC125Model.Seed6666666_23851_55302 = changeRxnBounds(TAC125Model.Seed6666666_23851_55302,  {'EX_cpd00054_e','EX_cpd00161_e','EX_cpd00132_e','EX_cpd00041_e','EX_cpd00023_e','EX_cpd00035_e','EX_cpd00107_e','EX_cpd00039_e','EX_cpd00033_e','EX_cpd00066_e','EX_cpd00069_e','EX_cpd00322_e','EX_cpd00156_e','EX_cpd00119_e'}, [0 , 0 , 0 , 0 , 0 , -0.274566474 , -0.289017341 , -0.2023121387 , -0.1011560694 , -0.7297687861 , -0.137283237 , -0.2384393064 , -0.5274566474 , 0], 'l');
            FBAsolutionSchatzP8 = optimizeCbModel(TAC125Model.Seed6666666_23851_55302,'max')
            TAC125Model.Seed6666666_23851_55302P8 = TAC125Model.Seed6666666_23851_55302

            NormalizedFluxesP8 = FBAsolutionSchatzP8.x/(FBAsolutionSchatzP8.f*10)
            
             %MOMA between phase 7 and 8
            
            [solutionDelP8,solutionWTP8,totalFluxDiffP8,solStatusP8] = MOMA(TAC125Model.Seed6666666_23851_55302P7,TAC125Model.Seed6666666_23851_55302P8)


            
%   [minFluxP8,maxFluxP8] = fluxVariability(TAC125Model.Seed6666666_23851_55302)
%   MaxFluxVariabilityArray{8} = maxFluxP8
%   MinFluxVariabilityArray{8} = minFluxP8
%             
 TAC125Model.Seed6666666_23851_55302 = changeRxnBounds(TAC125Model.Seed6666666_23851_55302,  {'EX_cpd00054_e','EX_cpd00161_e','EX_cpd00132_e','EX_cpd00041_e','EX_cpd00023_e','EX_cpd00035_e','EX_cpd00107_e','EX_cpd00039_e','EX_cpd00033_e','EX_cpd00066_e','EX_cpd00069_e','EX_cpd00322_e','EX_cpd00156_e','EX_cpd00119_e'}, [0 , 0 ,0 , 0 , 0 , 0 , 0 , 0 , 0 , 0 , 0 , 0 , 0 , 0], 'l');

            %%%%%%%%%%%%%%P9
            TAC125Model.Seed6666666_23851_55302 = changeRxnBounds(TAC125Model.Seed6666666_23851_55302,  {'EX_cpd00054_e','EX_cpd00161_e','EX_cpd00132_e','EX_cpd00041_e','EX_cpd00023_e','EX_cpd00035_e','EX_cpd00107_e','EX_cpd00039_e','EX_cpd00033_e','EX_cpd00066_e','EX_cpd00069_e','EX_cpd00322_e','EX_cpd00156_e','EX_cpd00119_e'}, [0 , 0 , 0 , 0 , 0 , 0 , 0 , 0 , 0 , 0 , 0 , 0 , 0 , -1], 'l');
            FBAsolutionSchatzP9 = optimizeCbModel(TAC125Model.Seed6666666_23851_55302,'max')
            TAC125Model.Seed6666666_23851_55302P9 = TAC125Model.Seed6666666_23851_55302

            %MOMA between phase 8 and 9
            
            [solutionDelP9,solutionWTP9,totalFluxDiffP9,solStatusP9] = MOMA(TAC125Model.Seed6666666_23851_55302P8,TAC125Model.Seed6666666_23851_55302P9)
 

            NormalizedFluxesP9 = FBAsolutionSchatzP9.x/(FBAsolutionSchatzP9.f*10)

%   [minFluxP9,maxFluxP9] = fluxVariability(TAC125Model.Seed6666666_23851_55302)
%   MaxFluxVariabilityArray{9} = maxFluxP9
%   MinFluxVariabilityArray{9} = minFluxP9

  TAC125Model.Seed6666666_23851_55302 = changeRxnBounds(TAC125Model.Seed6666666_23851_55302,  {'EX_cpd00054_e','EX_cpd00161_e','EX_cpd00132_e','EX_cpd00041_e','EX_cpd00023_e','EX_cpd00035_e','EX_cpd00107_e','EX_cpd00039_e','EX_cpd00033_e','EX_cpd00066_e','EX_cpd00069_e','EX_cpd00322_e','EX_cpd00156_e','EX_cpd00119_e'}, [0 , 0 ,0 , 0 , 0 , 0 , 0 , 0 , 0 , 0 , 0 , 0 , 0 , 0], 'l');
  
  %%%%%%%%%%%%%%P10
            TAC125Model.Seed6666666_23851_55302 = changeRxnBounds(TAC125Model.Seed6666666_23851_55302,  {'EX_cpd00054_e','EX_cpd00161_e','EX_cpd00132_e','EX_cpd00041_e','EX_cpd00023_e','EX_cpd00035_e','EX_cpd00107_e','EX_cpd00039_e','EX_cpd00033_e','EX_cpd00066_e','EX_cpd00069_e','EX_cpd00322_e','EX_cpd00156_e','EX_cpd00119_e'}, [0 , 0 , 0 , 0 , 0 , 0 , 0 , 0 , 0 , 0 , 0 , 0 , 0 , 0], 'l');
            FBAsolutionSchatzP10 = optimizeCbModel(TAC125Model.Seed6666666_23851_55302,'max')
            TAC125Model.Seed6666666_23851_55302P10 = TAC125Model.Seed6666666_23851_55302
            
             %MOMA between phase 7 and 8
            
            [solutionDelP10,solutionWTP10,totalFluxDiffP10,solStatusP10] = MOMA(TAC125Model.Seed6666666_23851_55302P9,TAC125Model.Seed6666666_23851_55302P10)


             NormalizedFluxesP10 = FBAsolutionSchatzP10.x/(FBAsolutionSchatzP10.f*10)


%  [minFluxP10,maxFluxP10] = fluxVariability(TAC125Model.Seed6666666_23851_55302)
%  MaxFluxVariabilityArray{10} = maxFluxP10
%  MinFluxVariabilityArray{10} = minFluxP10             
 TAC125Model.Seed6666666_23851_55302 = changeRxnBounds(TAC125Model.Seed6666666_23851_55302,  {'EX_cpd00054_e','EX_cpd00161_e','EX_cpd00132_e','EX_cpd00041_e','EX_cpd00023_e','EX_cpd00035_e','EX_cpd00107_e','EX_cpd00039_e','EX_cpd00033_e','EX_cpd00066_e','EX_cpd00069_e','EX_cpd00322_e','EX_cpd00156_e','EX_cpd00119_e'}, [0 , 0 ,0 , 0 , 0 , 0 , 0 , 0 , 0 , 0 , 0 , 0 , 0 , 0], 'l');

            
%Write flux arrays to output files
mkdir('OutPeptone')
delete('./OutPeptone/Reactions')
for i=1:length(TAC125Model.Seed6666666_23851_55302.rxns)
dlmwrite('./OutPeptone/Reactions',TAC125Model.Seed6666666_23851_55302.rxns(i),'delimiter','', '-append');
end

  delete('./OutPeptone/*.out');
  c = {FBAsolutionSchatzP1.x, FBAsolutionSchatzP2.x, FBAsolutionSchatzP3.x, FBAsolutionSchatzP4.x, FBAsolutionSchatzP5.x, FBAsolutionSchatzP6.x, FBAsolutionSchatzP7.x, FBAsolutionSchatzP8.x, FBAsolutionSchatzP9.x, FBAsolutionSchatzP10.x}
  
  for i=1:length(c)
  a=c(i);
  filename = c(i)
 dlmwrite(sprintf('./OutPeptone/%d.out',i),a,'delimiter',' ', '-append');
  end
  
  delete('./OutPeptone/GR.txt');
  f = {FBAsolutionSchatzP1.f, FBAsolutionSchatzP2.f, FBAsolutionSchatzP3.f, FBAsolutionSchatzP4.f, FBAsolutionSchatzP5.f, FBAsolutionSchatzP6.f, FBAsolutionSchatzP7.f, FBAsolutionSchatzP8.f, FBAsolutionSchatzP9.f, FBAsolutionSchatzP10.f}
  fileID = fopen('./OutPeptone/GR.txt','w');
  fprintf(fileID,'%f\n' ,f{1:end})
  fclose(fileID);
  f
  
  
  NormalizedSolutionsFluxDistributions = {NormalizedFluxesP1, NormalizedFluxesP2, NormalizedFluxesP3, NormalizedFluxesP4, NormalizedFluxesP5, NormalizedFluxesP6, NormalizedFluxesP7, NormalizedFluxesP8, NormalizedFluxesP9, NormalizedFluxesP10}

  
  delete('./OutPeptone/*.NormalizedOut')
  for i=1:length(NormalizedSolutionsFluxDistributions)
  a=NormalizedSolutionsFluxDistributions(i);
 dlmwrite(sprintf('./OutPeptone/%d.NormalizedOut',i),a,'delimiter',' ', '-append');
  end
  
  MOMASolutions =  {solutionDelP2.x, solutionDelP3.x, solutionDelP4.x, solutionDelP5.x, solutionDelP6.x, solutionDelP7.x, solutionDelP8.x, solutionDelP9.x, solutionDelP10.x}


  delete('./OutPeptone/*.MOMAout')
  for i=2:length(MOMASolutions)
  a=MOMASolutions(i);
  filename = MOMASolutions(i)
 dlmwrite(sprintf('./OutPeptone/%d.MOMAout',i),a,'delimiter',' ', '-append');
  end
  
%   delete('./OutPeptone/*.MaxFluxesout')
%   delete('./OutPeptone/*.MinFluxesout')
%   for j=1:1:10
%   
%   dlmwrite(sprintf('./OutPeptone/%d.MaxFluxesout',j),MaxFluxVariabilityArray(j),'delimiter',' ', '-append');
%   dlmwrite(sprintf('./OutPeptone/%d.MinFluxesout',j),MinFluxVariabilityArray(j),'delimiter',' ', '-append');
% 
%   end
% 
%   
% delete('./OutPeptone/FCrxns.txt');
%   %count flux carrying reactions
% sum(FBAsolutionSchatzP1.x~=0)
% dlmwrite(sprintf('./OutPeptone/FCrxns.txt'),sum(FBAsolutionSchatzP1.x~=0),'delimiter',' ', '-append');
% sum(FBAsolutionSchatzP2.x~=0)
% dlmwrite(sprintf('./OutPeptone/FCrxns.txt'),sum(FBAsolutionSchatzP2.x~=0),'delimiter',' ', '-append');
% sum(FBAsolutionSchatzP3.x~=0)
% dlmwrite(sprintf('./OutPeptone/FCrxns.txt'),sum(FBAsolutionSchatzP3.x~=0),'delimiter',' ', '-append');
% sum(FBAsolutionSchatzP4.x~=0)
% dlmwrite(sprintf('./OutPeptone/FCrxns.txt'),sum(FBAsolutionSchatzP4.x~=0),'delimiter',' ', '-append');
% sum(FBAsolutionSchatzP5.x~=0)
% dlmwrite(sprintf('./OutPeptone/FCrxns.txt'),sum(FBAsolutionSchatzP5.x~=0),'delimiter',' ', '-append');
% sum(FBAsolutionSchatzP6.x~=0)
% dlmwrite(sprintf('./OutPeptone/FCrxns.txt'),sum(FBAsolutionSchatzP6.x~=0),'delimiter',' ', '-append');
% sum(FBAsolutionSchatzP7.x~=0)
% dlmwrite(sprintf('./OutPeptone/FCrxns.txt'),sum(FBAsolutionSchatzP7.x~=0),'delimiter',' ', '-append');
% sum(FBAsolutionSchatzP8.x~=0)
% dlmwrite(sprintf('./OutPeptone/FCrxns.txt'),sum(FBAsolutionSchatzP8.x~=0),'delimiter',' ', '-append');
% sum(FBAsolutionSchatzP9.x~=0)
% dlmwrite(sprintf('./OutPeptone/FCrxns.txt'),sum(FBAsolutionSchatzP9.x~=0),'delimiter',' ', '-append');
