# Supplementary material for: Modelling microbial metabolic rewiring during growth in a complex medium
Source: BMC Genomics. 2016 Nov 24;17:970. doi: 10.1186/s12864-016-3311-0 (PMC5121958; doi:10.1186/s12864-016-3311-0)
Supplement: Additional file 1: — The metabolic reconstruction and the Matlab codes used in this work. (ZIP 3936 kb) [file 12864_2016_3311_MOESM1_ESM.zip › Additional_file_S1/PathwayTrend_Figure2.R]

library("RColorBrewer")
library(dendroMap)
library(ggplot2)
library(vegan)
library(reshape)
library(reshape2)

display.brewer.all()
getPalette <- colorRampPalette(brewer.pal(8,"Set3"))

#Change folder accordingly
setwd('/home/marco/Dropbox/MetabolicSwitch/Additional_file_S1/OutPeptone')
#folder <- ('/Users/marco/Dropbox/MetabolicSwitch/OutCAA/')
path='../CountsActiveReactions'
filenames <- list.files( full.names = TRUE, path,pattern="CountsOfInvolvedSubSys-FluxCarrying*")
l <- list()
for (i in filenames){
  data <- read.table(i, sep = "\t")
  l[[length(l) + 1]] <- data
}


z<- zoo()
for(i in 1:length(l)) z <- merge(z, get(l[[i]]))

l_m <- melt(l)
head(l_m)
ggplot(l_m, aes(L1, fill=V1, y=value)) + geom_bar(stat="identity")

l_m2 <- l_m[l_m$V1 != "No Subsystem found",]
l_m2 <- l_m2[l_m2$V1 != "No Info",]
l_m_TCA <- l_m[l_m$V1 == "Citrate cycle (TCA cycle)",]
l_m_VLI_bio <- l_m[l_m$V1 == "Valine, leucine and isoleucine biosynthesis",]
l_m_VLI_deg <- l_m[l_m$V1 == "Valine, leucine and isoleucine degradation",]
l_m_Glyco <- l_m[l_m$V1 == "Glycolysis ",]
l_m_Glu <- l_m[l_m$V1 == "Glutamate metabolism",]
l_m_Lys <- l_m[l_m$V1 == "Lysine biosynthesis",]

l_m_selected <- rbind(l_m_Lys, l_m_Glu, l_m_Glyco, l_m_VLI_deg, l_m_VLI_bio, l_m_TCA)

p <- qplot(l_m_selected$L1,l_m_selected$value)

p <- ggplot(l_m_selected, aes(x=L1,  y=value))
p + geom_point(shape = 21, colour = "blue", fill = "white", size = 3, stroke = 0.4)+
  xlab("Growth phase") + 
  ylab("Flux-carrying reactions")+
  stat_smooth(method="lm", formula = y ~ poly(x,7), alpha=0) + 
  scale_x_continuous(labels=c("P1","P2","P3","P4","P5","P6","P7","P8","P9"), limits=c(1,9), breaks = c(1:9))+
  scale_y_continuous(limits=c(0,23))+
  facet_wrap(~V1, scales = "free_y")+
  theme(panel.background = element_blank(), panel.border =  element_rect(colour = "black", fill = F))
  
ggsave("Figure_2.pdf")

p <- ggplot(l_m2, aes(x=L1,  y=value))
p + geom_point(shape = 21, colour = "blue", fill = "white", size = 2, stroke = 0.4)+
  xlab("Growth phase") + 
  ylab("Flux-carrying reactions")+
  stat_smooth(method="lm", formula = y ~ poly(x,7), alpha=0,  size = 0.5 ) + 
  scale_x_continuous(labels=c("P1","P2","P3","P4","P5","P6","P7","P8","P9"), limits=c(1,9), breaks = c(1:9))+
  scale_y_continuous(limits=c(0,50))+
  facet_wrap(~V1, scales = "free_x")+
  theme(axis.text.y = element_text(size = 6 ), axis.text.x = element_text(size = 6 ), strip.text.x = element_text(size=4), panel.background = element_blank(), panel.border =  element_rect(colour = "black", fill = F))
  
ggsave("Additional_File_S2.pdf")
