# Supplementary material for: Modelling microbial metabolic rewiring during growth in a complex medium
Source: BMC Genomics. 2016 Nov 24;17:970. doi: 10.1186/s12864-016-3311-0 (PMC5121958; doi:10.1186/s12864-016-3311-0)
Supplement: Additional file 1: — The metabolic reconstruction and the Matlab codes used in this work. (ZIP 3936 kb) [file 12864_2016_3311_MOESM1_ESM.zip › Additional_file_S1/PlotAssociation.R]

#source("/Users/marco/Dropbox/BurkPangenome/Rstuff/ggBio.R")
  library("RColorBrewer")
  library(dendroMap)
  library(ggplot2)
  library(vegan)
  library(reshape)
  library(reshape2)
  
  display.brewer.all()
  getPalette <- colorRampPalette(brewer.pal(8,"Set3"))
  
  #Change folder accordingly
  folder <- ('Association/')
  setwd(folder)
#   system("rm Association/Genes-Corr_cluster_* ")
#   system("cp ../Genes-Corr_cluster_* .")
#   
  #folder <- ('/Users/marco/Dropbox/MetabolicSwitch/OutCAA/')
  
  
  filenames <- list.files(pattern="Genes-Corr_cluster*")
  
  RefAssociation <- read.table("../../326442.protein.links.detailed.v10.txt.notax", header=T)
  modelgenes <- read.table("../../model.genes_half", header=F)
  
  head(RefAssociation)
  
  l <- list()
  for (i in filenames){
    data <- read.table(i)
    l[[length(l) + 1]] <- data
  }
  
  
  m <- list()
  
  for (i in l){
  #print(i)  
  sumOFcombined = 0
  reflines <- NULL 
  ClusterCombined <- NULL
  combmatrix <- combn(i$V1, 2)
  #print(combmatrix)
  
   for (j in (1:ncol(combmatrix))){
   #print(j)
   #print(as.character(combmatrix[1,j]))
   #print(as.character(combmatrix[2,j]))
   reflines <- subset(RefAssociation, RefAssociation$protein1 ==as.character(combmatrix[1,j]) & RefAssociation$protein2 == as.character(combmatrix[2,j]),) 
   #print(reflines)
   
   if (nrow(reflines)>0){
    sumOFcombined = sumOFcombined + reflines$combined_score 
    #print(sumOFcombined)
    #print("---")
    ClusterCombined[j] <- reflines$combined_score 
    }
   
   }
  
  m[[length(m)+1]] <- ClusterCombined
  #boxplot(ClusterCombined)
  ClusterAverageCombinedScore <- sumOFcombined/ncol(combmatrix)
  #print("average cluster" )
  #print(i)
  #print(ClusterAverageCombinedScore )
  }
  
  med <- sapply(m, median,na.rm=T)
  vector1 <- lapply(m, function(x) {as.vector(unlist(x))})
  boxplot(vector1[order(med, decreasing=TRUE)])
  
  unordered.median <- unlist(lapply(m, median, na.rm=T))
  ordered.median <- order(unordered.median, decreasing=T)
  
  list <- m[ordered.median]
  
  ordered.median_ok <- as.factor(ordered.median)
  levels(ordered.median_ok) <- as.character(ordered.median_ok)
  
  d <- data.frame(x = unlist(list), grp = rep(levels(ordered.median_ok)[1:length(list)],times = sapply(list,length)))
  head(d, n=20)
  d$grp<-factor(d$grp,levels=as.character(ordered.median))
  
  p1 <- ggplot(d,aes(y = x , x = grp)) + geom_boxplot(fill = 'lightblue', alpha=0.7) + theme_bw() +
    xlab("Cluster id") +
    ylab("STRING combined score")  
  #         theme(panel.background = element_rect(fill = NA)
  #         panel.grid.major = element_blank(),
  #         panel.grid.minor = element_blank(),
  #         panel.border = element_blank(),
  #         panel.background = element_blank()) 
  p1

  
  
l2 <- l[ordered.median]
#count n elemens of list
nelement <- NULL
for (i in 1:length(l2)){
  print(length(l2[[i]]$V1))
  nelement[i] <- length(l2[[i]]$V1)
}
nelement
nelement_m <- melt(nelement, id=rownames(nelement))
nelement_m["cluster"] <- levels(d$grp)
nelement_m$cluster<-factor(nelement_m$cluster,levels=as.character(ordered.median))

p2 <- ggplot(nelement_m, aes(x=cluster, y=value, group=1)) +
  geom_line(size = 2, colour="red", alpha=0.4) +
  #lab("N. of genes in the cluster") 
  theme_bw() +
  theme(panel.background = element_rect(fill = NA),
  panel.grid.major = element_blank(),
  panel.grid.minor = element_blank(),
  panel.border = element_blank(),
  panel.background = element_blank()) 
p2

library(gtable)
library(grid)
grid.newpage()

g1 <- ggplot_gtable(ggplot_build(p1))
g2 <- ggplot_gtable(ggplot_build(p2))

pp <- c(subset(g1$layout, name == "panel", se = t:r))
g <- gtable_add_grob(g1, g2$grobs[[which(g2$layout$name == "panel")]], pp$t, 
                     pp$l, pp$b, pp$l)

ia <- which(g2$layout$name == "axis-l")
ga <- g2$grobs[[ia]]
ax <- ga$children[[2]]
ax$widths <- rev(ax$widths)
ax$grobs <- rev(ax$grobs)
ax$grobs[[1]]$x <- ax$grobs[[1]]$x - unit(1, "npc") + unit(0.1, "cm")
g <- gtable_add_cols(g, g2$widths[g2$layout[ia, ]$l], length(g$widths) - 1)
g <- gtable_add_grob(g, ax, pp$t, length(g$widths) - 1, pp$b)

grid.draw(g)

ggsave("Figure_4b.pdf")


#### calculate median over all genes in the model ###

CombMatrixModelGenes <- combn(modelgenes$V1, 2)
head(CombMatrixModelGenes)
sumOFcombinedModelGenes = 0
ClusterCombinedModelGenes <- NULL

for (j in (1:ncol(CombMatrixModelGenes))){
  #print(j)
  #print(as.character(combmatrix[1,j]))
  #print(as.character(combmatrix[2,j]))
  RefLinesModelGenes <- subset(RefAssociation, RefAssociation$protein1 ==as.character(CombMatrixModelGenes[1,j]) & RefAssociation$protein2 == as.character(CombMatrixModelGenes[2,j]),) 
  print(RefLinesModelGenes)
  
  if (nrow(RefLinesModelGenes)>0){
    sumOFcombinedModelGenes <- sumOFcombinedModelGenes + reflines$combined_score 
    #print(sumOFcombined)
    #print("---")
    ClusterCombinedModelGenes[j] <- reflines$combined_score 
    print(reflines$combined_score )
  }
  
}
