# Supplementary material for: Modelling microbial metabolic rewiring during growth in a complex medium
Source: BMC Genomics. 2016 Nov 24;17:970. doi: 10.1186/s12864-016-3311-0 (PMC5121958; doi:10.1186/s12864-016-3311-0)
Supplement: Additional file 1: — The metabolic reconstruction and the Matlab codes used in this work. (ZIP 3936 kb) [file 12864_2016_3311_MOESM1_ESM.zip › Additional_file_S1/README]

----------------------
This folder contains the metabolic reconstruction and the MATLAB and R codes used to generate the results and the figures presented in the manuscript.
DISCLAIMER: The software described here is provided as is, without any warranty of being scalable to the analysis of other datasets.
The codes were not born for a broad usage but for the specific purpose of this manuscript. 
However, all the efforts we made to make our analyses reproducible by other researchers.
We welcome any suggestion and/or request for bug fixing and/or similar implementation.

Results described in the manuscript were obtained using 
- MATLAB 2015b
- Gurobi 560 (We have noticed that using other Gurobi versions may cause slightly different fluxes distributions)
R version 3.2.5 (2016-04-14)
Cobra toolbox 2.0.6


Four scripts are necessary to reproduce all the analyses and the figures presented in the work, namely MetabolicSwitchAnalysis.m, ClusteringReactions.R , PathwayTrend_Figure2.R  and PlotAssociation.R. Each script should be called from the appropriate console (i.e.  MetabolicSwitchAnalysis should be called from the MATLAB console and the other R scripts from, for example, R-studio console). Path to files should be changed accordingly in the corresponding lines. 


Files are organized as follows:

1. MetabolicSwitchAnalysis.m is the MATLAB script that generates the fluxes distribution for all the steps of the multi-step analysis. Results (including FVA) are stored in the OutPeptone folder (created by the script)

2. ClusteringReactions.R is the R script that generates most of the Figures reported in the manuscript and the functional annotation of the analysed (co-varying) genes/reactions

3. PathwayTrend_Figure2.R is the R script that generates Figure 2 and Additiona_file_S2

4. PlotAssociation.R is the script used to plot the STRING combined score for the identified clusters and the random gene clusters. It generates Figure 4b.

5. ClusteringReactions_MOMA.R is the R script that generates the figures concerning the "nutritional-MOMA" analysis reported in the manuscript and presented in Additional File S2 (it produces Figures S2, S3 and S4). 

6. ALL THE OTHER FILES AND SCRIPTS present in the main folder (Additional_file_S1) are propaedeutic to the main analysis and include other (mostly Perl) scripts that are, in turn, called by MATLAB and R ones. The content of these scripts should not be changed

*****************************
Marco Fondi, 8 September 2016

Contact: marco.fondi@unifi.it
