# Supplementary material for: Modelling microbial metabolic rewiring during growth in a complex medium
Source: BMC Genomics. 2016 Nov 24;17:970. doi: 10.1186/s12864-016-3311-0 (PMC5121958; doi:10.1186/s12864-016-3311-0)
Supplement: Additional file 1: — The metabolic reconstruction and the Matlab codes used in this work. (ZIP 3936 kb) [file 12864_2016_3311_MOESM1_ESM.zip › Additional_file_S1/Reactions2Genes.pl]

#!/usr/bin/perl

# tool for getting all the genes for a given list of reactions. 
#inputs are: a metabolic model and a file with reaction names (rxn codes in a column)

use Getopt::Long;
use Term::ANSIColor;
use lib "./bin";
use lib "./marcomod";
use lib "/Library/Perl/5.10.0";


#use strict;


my $usage="perl Reactions2Genes.pl -m <metabolic model file name>  -l  <rxn list>\n

" ;

GetOptions(         "m=s" => \$file1,		#fasta file name 1
					"l=s" => \$file2		#fasta file name 2 
                  
);

# check user inputs

if ($file1 eq "") {
    print "\nFATAL: missing file 1 name\n\n"; 
  
    print "USAGE: $usage\n\n";
	exit}


if ($file2 eq "") {
    print "\nFATAL: missing file 1 name\n\n"; 
  
    print "USAGE: $usage\n\n";
	exit}

	
	unless ( open( READ, "$file1" ) ) {
	print "\nFATAL ERROR! Can't open path file 1, exiting...\n";
	exit;
}

@model = <READ>;

	unless ( open( READ, "$file2" ) ) {
	print "\nFATAL ERROR! Can't open path file 1, exiting...\n";
	exit;
}


@RxnList = <READ>;


print "\nRunning...\n";


#foreach gene in the list

foreach $rxn(@RxnList){
	
	print "\n\n> Looking for reactions associated to this gene $gene";

	chomp $rxn;

#foreach line of the model


	foreach $line (@model){
		
		chomp $line;
		
		#print "\nThis is the line of the model $line";


#check if line is gene associatio line

		if ($line =~ /\<reaction  id\=/){
		#print "\nfound line with gene $line";
		#\<html\:p\>GENE\_ASSOCIATION\
		#\/html\:p\>"
		$line =~ /id\=\"(.+?)\"/;
		$RxnLine = $1;
		chomp $RxnLine;

		
			
		}


# if yes 


		if ($line =~ /GENE_ASSOCIATION\:/){
			
			print "This is the gene line\n";
			$line =~ /ASSOCIATION\:(.+?)\<\/html/;
			$gene=$1;
			print "-> $gene\n";
			chomp$gene;
			
			
		
		
# this is done to consider single gene reactions in RAST model
		
		if ($RxnLine=~/$rxn/){
			
#reactions is associated to the gene
	
	print "$gene is associated to the reaction $rxn ";			
									

		push (@Reactions, "$rxn\t$gene\n");
			
			
		}	
		
	}
		
#if no -> push the line in the array for the output model

		
#		else {push(@NewModel, "$line\n")}
		
	}

}

		open( SCRIVI, ">$file2-Reactions2Genes" );
		print SCRIVI @Reactions;
		close SCRIVI;  
