# Supplementary material for: Modelling microbial metabolic rewiring during growth in a complex medium
Source: BMC Genomics. 2016 Nov 24;17:970. doi: 10.1186/s12864-016-3311-0 (PMC5121958; doi:10.1186/s12864-016-3311-0)
Supplement: Additional file 1: — The metabolic reconstruction and the Matlab codes used in this work. (ZIP 3936 kb) [file 12864_2016_3311_MOESM1_ESM.zip › Additional_file_S1/SeedReference]

KEGGMAP	abbreviation	name	equation	keggid	note	Roles	Subsystems		Enzyme
1- and 2-Methylnaphthalene degradation	rxn04707		[c] : (4) cpd00067 + cpd09804 <==> cpd09814	R06898	(4) H+ + 2-Naphthoic acid <= 5,6,7,8-Tetrahydro-2-naphthoic acid
1- and 2-Methylnaphthalene degradation	rxn04709		[c] : cpd09814 --> cpd09815	R06900	5,6,7,8-Tetrahydro-2-naphthoic acid => cis-2-Carboxycyclohexyl-acetic acid
1- and 2-Methylnaphthalene degradation	rxn04711		[c] : cpd09804 --> cpd02045	R06902	2-Naphthoic acid => 1-Hydroxy-2-naphthoate
1- and 2-Methylnaphthalene degradation	rxn04712		[c] : cpd00106 + cpd09801 --> cpd09818	R06903	Fumarate + 2-Methylnaphthalene => Naphthyl-2-methyl-succinic acid	Spore photoproduct lyase (EC 4.1.99.-)	YgfZ		4.1.99.-
1- and 2-Methylnaphthalene degradation	rxn04713		[c] : cpd00078 + cpd09818 <==> cpd00036 + cpd09819	R06904	Succinyl-CoA + Naphthyl-2-methyl-succinic acid <=> Succinate + Naphthyl-2-methyl-succinyl-CoA	Acetoacetyl-CoA transferase, beta subunit (EC 2.8.3.8)/ / Acetoacetyl-CoA transferase, alpha subunit (EC 2.8.3.8)			2.8.3.-
1- and 2-Methylnaphthalene degradation	rxn04714		[c] : cpd09819 <==> (2) cpd00067 + cpd09820	R06905	Naphthyl-2-methyl-succinyl-CoA <=> (2) H+ + Naphthyl-2-methylene-succinyl-CoA				1.3.99.-
1- and 2-Methylnaphthalene degradation	rxn04715		[c] : cpd00001 + cpd09820 <==> cpd09821	R06906	H2O + Naphthyl-2-methylene-succinyl-CoA <=> Naphthyl-2-hydroxymethyl-succinyl CoA				4.2.1.-
1- and 2-Methylnaphthalene degradation	rxn04716		[c] : cpd09821 --> (2) cpd00067 + cpd09822	R06907	Naphthyl-2-hydroxymethyl-succinyl CoA => (2) H+ + Naphthyl-2-oxomethyl-succinyl-CoA				1.1.-.-
1- and 2-Methylnaphthalene degradation	rxn04717		[c] : cpd00010 + cpd09822 <==> cpd00078 + cpd09823	R06908	CoA + Naphthyl-2-oxomethyl-succinyl-CoA <=> Succinyl-CoA + 2-Naphthoyl-CoA				2.3.1.-
1- and 2-Methylnaphthalene degradation	rxn04718	naphthalene,NADH:oxygen oxidoreductase (1,2-hydroxylating)	[c] : cpd00004 + cpd00007 + cpd00067 + cpd09785 --> cpd00003 + cpd09786	R06909	NADH + Oxygen + H+ + 1-Methylnaphthalene => NAD+ + cis-1,2-Dihydroxy-1,2-dihydro-8-methylnaphthalene				1.14.12.12
1- and 2-Methylnaphthalene degradation	rxn04719	cis-1,2-dihydronaphthalene-1,2-diol:NAD+ 1,2-oxidoreductase	[c] : cpd00003 + cpd09786 --> cpd00004 + cpd00067 + cpd09787	R06910	NAD+ + cis-1,2-Dihydroxy-1,2-dihydro-8-methylnaphthalene => NADH + H+ + 1,2-Dihydroxy-8-methylnaphthalene				1.3.1.29
1- and 2-Methylnaphthalene degradation	rxn04720		[c] : cpd00007 + cpd09787 --> cpd00067 + cpd09788	R06911	Oxygen + 1,2-Dihydroxy-8-methylnaphthalene => H+ + 2-Hydroxy-8-methylchromene-2-carboxylate				1.13.-.-
1- and 2-Methylnaphthalene degradation	rxn04721		[c] : cpd09788 <==> cpd09789	R06912	2-Hydroxy-8-methylchromene-2-carboxylate <= 2-Hydroxy-3-methylbenzalpyruvate				5.3.99.-
1- and 2-Methylnaphthalene degradation	rxn04722		[c] : cpd00001 + cpd09789 <==> cpd00020 + cpd09790	R06913	H2O + 2-Hydroxy-3-methylbenzalpyruvate <=> Pyruvate + 3-Methylsalicylaldehyde				4.2.1.-
1- and 2-Methylnaphthalene degradation	rxn04723		[c] : cpd00001 + cpd00003 + cpd09790 <==> cpd00004 + (2) cpd00067 + cpd09791	R06914	H2O + NAD+ + 3-Methylsalicylaldehyde <=> NADH + (2) H+ + 3-Methylsalicylate				1.2.1.-
1- and 2-Methylnaphthalene degradation	rxn04724	salicylate,NADH:oxygen oxidoreductase	[c] : cpd00004 + cpd00007 + (2) cpd00067 + cpd09791 --> cpd00001 + cpd00003 + cpd00011 + cpd01871	R06915	NADH + Oxygen + (2) H+ + 3-Methylsalicylate => H2O + NAD+ + CO2 + 2,3-Dihydroxytoluene	Salicylate hydroxylase (EC 1.14.13.1)	Phenylpropanoid compound degradation/ / Salicylate ester degradation		1.14.13.1
1- and 2-Methylnaphthalene degradation	rxn04725		[c] : cpd00004 + cpd00007 + cpd00067 + cpd09785 --> cpd00001 + cpd00003 + cpd09792	R06916	NADH + Oxygen + H+ + 1-Methylnaphthalene => H2O + NAD+ + 1-Hydroxymethylnaphthalene				1.14.13.-
1- and 2-Methylnaphthalene degradation	rxn04726	alcohol:NAD+ oxidoreductase	[c] : cpd00003 + cpd09792 <==> cpd00004 + cpd00067 + cpd09793	R06917	NAD+ + 1-Hydroxymethylnaphthalene <=> NADH + H+ + 1-Naphthaldehyde				1.1.1.1
1- and 2-Methylnaphthalene degradation	rxn04727		[c] : cpd00001 + cpd00003 + cpd09793 <==> cpd00004 + (2) cpd00067 + cpd09794	R06918	H2O + NAD+ + 1-Naphthaldehyde <=> NADH + (2) H+ + 1-Naphthoic acid				1.2.1.-
1- and 2-Methylnaphthalene degradation	rxn04728		[c] : cpd00004 + cpd00007 + cpd00067 + cpd09794 --> cpd00003 + cpd09795	R06919	NADH + Oxygen + H+ + 1-Naphthoic acid => NAD+ + cis-1,2-Dihydroxy-1,2-dihydro-8-carboxynaphthalene				1.14.12.-
1- and 2-Methylnaphthalene degradation	rxn04729		[c] : cpd09795 --> (2) cpd00067 + cpd09796	R06920	cis-1,2-Dihydroxy-1,2-dihydro-8-carboxynaphthalene => (2) H+ + 1,2-Dihydroxy-8-carboxynaphthalene				1.1.-.-
1- and 2-Methylnaphthalene degradation	rxn04730		[c] : cpd00007 + cpd09796 --> cpd00067 + cpd09797	R06921	Oxygen + 1,2-Dihydroxy-8-carboxynaphthalene => H+ + 2-Carboxy-2-hydroxy-8-carboxychromene				1.13.-.-
1- and 2-Methylnaphthalene degradation	rxn04731		[c] : cpd09797 <==> cpd09798	R06922	2-Carboxy-2-hydroxy-8-carboxychromene <= 2-Hydroxy-3-carboxybenzalpyruvate				5.3.99.-
1- and 2-Methylnaphthalene degradation	rxn04732		[c] : cpd00001 + cpd09798 <==> cpd00020 + cpd09799	R06923	H2O + 2-Hydroxy-3-carboxybenzalpyruvate <=> Pyruvate + 3-Formylsalicylic acid				4.2.1.-
1- and 2-Methylnaphthalene degradation	rxn04733		[c] : cpd00001 + cpd00007 + cpd09799 --> cpd00025 + cpd00067 + cpd09800	R06924	H2O + Oxygen + 3-Formylsalicylic acid => H2O2 + H+ + 2-Hydroxyisophthalic acid				1.2.3.-
1- and 2-Methylnaphthalene degradation	rxn04734		[c] : cpd00067 + cpd09800 --> cpd00011 + cpd00599	R06925	H+ + 2-Hydroxyisophthalic acid => CO2 + Salicylate				4.1.1.-
1- and 2-Methylnaphthalene degradation	rxn04735		[c] : cpd00004 + cpd00007 + cpd00067 + cpd09801 --> cpd00001 + cpd00003 + cpd01859	R06926	NADH + Oxygen + H+ + 2-Methylnaphthalene => H2O + NAD+ + (2-Naphthyl)methanol				1.14.13.-
1- and 2-Methylnaphthalene degradation	rxn04736	alcohol:NAD+ oxidoreductase	[c] : cpd00003 + cpd01859 <==> cpd00004 + cpd00067 + cpd09802	R06927	NAD+ + (2-Naphthyl)methanol <=> NADH + H+ + 2-Naphthaldehyde				1.1.1.1
1- and 2-Methylnaphthalene degradation	rxn04737		[c] : cpd00001 + cpd00003 + cpd09802 <==> cpd00004 + (2) cpd00067 + cpd09804	R06928	H2O + NAD+ + 2-Naphthaldehyde <=> NADH + (2) H+ + 2-Naphthoic acid				1.2.1.-
1- and 2-Methylnaphthalene degradation	rxn04739	naphthalene,NADH:oxygen oxidoreductase (1,2-hydroxylating)	[c] : cpd00004 + cpd00007 + cpd00067 + cpd01859 --> cpd00003 + cpd09807	R06930	NADH + Oxygen + H+ + (2-Naphthyl)methanol => NAD+ + cis-1,2-Dihydroxy-1,2-dihydro-7-hydroxymethylnaphthalene				1.14.12.12
1- and 2-Methylnaphthalene degradation	rxn04740	cis-1,2-dihydronaphthalene-1,2-diol:NAD+ 1,2-oxidoreductase	[c] : cpd00003 + cpd09807 --> cpd00004 + cpd00067 + cpd09808	R06931	NAD+ + cis-1,2-Dihydroxy-1,2-dihydro-7-hydroxymethylnaphthalene => NADH + H+ + 1,2-Dihydroxy-7-hydroxymethylnaphthalene				1.3.1.29
1- and 2-Methylnaphthalene degradation	rxn04741		[c] : cpd00007 + cpd09808 --> cpd00067 + cpd09809	R06932	Oxygen + 1,2-Dihydroxy-7-hydroxymethylnaphthalene => H+ + 2-Hydroxy-7-hydroxymethylchromene-2-carboxylate				1.13.-.-
1- and 2-Methylnaphthalene degradation	rxn04742		[c] : cpd09809 <==> cpd09810	R06933	2-Hydroxy-7-hydroxymethylchromene-2-carboxylate <= 2-Hydroxy-4-hydroxymethylbenzalpyruvate				5.3.99.-
1- and 2-Methylnaphthalene degradation	rxn04743		[c] : cpd00001 + cpd09810 <==> cpd00020 + cpd09811	R06934	H2O + 2-Hydroxy-4-hydroxymethylbenzalpyruvate <=> Pyruvate + 4-Hydroxymethylsalicylaldehyde				4.2.1.-
1- and 2-Methylnaphthalene degradation	rxn04744		[c] : cpd00001 + cpd00003 + cpd09811 <==> cpd00004 + (2) cpd00067 + cpd09812	R06935	H2O + NAD+ + 4-Hydroxymethylsalicylaldehyde <=> NADH + (2) H+ + 4-Hydroxymethylsalicylate				1.2.1.-
1- and 2-Methylnaphthalene degradation	rxn04745	salicylate,NADH:oxygen oxidoreductase	[c] : cpd00004 + cpd00007 + (2) cpd00067 + cpd09812 --> cpd00001 + cpd00003 + cpd00011 + cpd09813	R06936	NADH + Oxygen + (2) H+ + 4-Hydroxymethylsalicylate => H2O + NAD+ + CO2 + 4-Hydroxymethylcatechol	Salicylate hydroxylase (EC 1.14.13.1)	Phenylpropanoid compound degradation/ / Salicylate ester degradation		1.14.13.1
1- and 2-Methylnaphthalene degradation	rxn04746	naphthalene,NADH:oxygen oxidoreductase (1,2-hydroxylating)	[c] : cpd00004 + cpd00007 + cpd00067 + cpd09801 --> cpd00003 + cpd09805	R06937	NADH + Oxygen + H+ + 2-Methylnaphthalene => NAD+ + cis-1,2-Dihydroxy-1,2-dihydro-7-methylnaphthalene				1.14.12.12
1- and 2-Methylnaphthalene degradation	rxn04747		[c] : cpd09805 --> cpd09806	R06938	cis-1,2-Dihydroxy-1,2-dihydro-7-methylnaphthalene => 4-Methylsalicylate
1- and 2-Methylnaphthalene degradation	rxn04748	salicylate,NADH:oxygen oxidoreductase	[c] : cpd00004 + cpd00007 + (2) cpd00067 + cpd09806 --> cpd00001 + cpd00003 + cpd00011 + cpd04117	R06939	NADH + Oxygen + (2) H+ + 4-Methylsalicylate => H2O + NAD+ + CO2 + 4-Methylcatechol	Salicylate hydroxylase (EC 1.14.13.1)	Phenylpropanoid compound degradation/ / Salicylate ester degradation		1.14.13.1
1- and 2-Methylnaphthalene degradation	rxn07175		[c] : cpd09817 --> cpd09814	R06901	Tetralin => 5,6,7,8-Tetrahydro-2-naphthoic acid
1- and 2-Methylnaphthalene degradation	rxn07671		[c] : cpd00001 + cpd09823 --> cpd00010 + cpd00067 + cpd09804	R07881	H2O + 2-Naphthoyl-CoA => CoA + H+ + 2-Naphthoic acid				2.8.3.-
1,1,1-Trichloro-2,2-bis(4-chlorophenyl)ethane (DDT) degradation	rxn03116	1,1,1-Trichloro-2,2-bis(4-chlorophenyl)ethane chloride-lyase	[c] : cpd02815 <==> cpd00067 + cpd00099 + cpd02801	R04522	1,1,1-Trichloro-2,2-bis(4-chlorophenyl)ethane <=> H+ + Chloride + 1,1-Dichloro-2,2-bis(4-chlorophenyl)ethylene				4.5.1.1
1,1,1-Trichloro-2,2-bis(4-chlorophenyl)ethane (DDT) degradation	rxn03565		[c] : cpd00001 + cpd04043 --> (5) cpd00067 + cpd04044	R05481/ R05251	H2O + 2,2-Bis(4'-chlorophenyl)ethanol => (5) H+ + Bis(4'-chlorophenyl)acetate
1,1,1-Trichloro-2,2-bis(4-chlorophenyl)ethane (DDT) degradation	rxn03566		[c] : (3) cpd00067 + cpd01582 <==> cpd00001 + cpd04052	R05252	(3) H+ + 4-Chlorobenzoate <= H2O + 4-Chlorobenzaldehyde				1.2.-.-
1,1,1-Trichloro-2,2-bis(4-chlorophenyl)ethane (DDT) degradation	rxn03567		[c] : cpd00003 + cpd04053 <==> cpd00004 + cpd00067 + cpd04054	R05395	NAD+ + cis-2,3-Dihydrodiol 1,1,1-Trichloro-2,2-bis(4'-chlorophenyl)ethane <=> NADH + H+ + 2,3-Dihydroxy 1,1,1-Trichloro-2,2-bis(4'-chlorophenyl)ethane				1.3.1.-
1,1,1-Trichloro-2,2-bis(4-chlorophenyl)ethane (DDT) degradation	rxn03568		[c] : cpd00006 + cpd04053 <==> cpd00005 + cpd00067 + cpd04054	R05396	NADP+ + cis-2,3-Dihydrodiol 1,1,1-Trichloro-2,2-bis(4'-chlorophenyl)ethane <=> NADPH + H+ + 2,3-Dihydroxy 1,1,1-Trichloro-2,2-bis(4'-chlorophenyl)ethane				1.3.1.-
1,1,1-Trichloro-2,2-bis(4-chlorophenyl)ethane (DDT) degradation	rxn03569		[c] : cpd00007 + cpd04048 --> cpd00067 + cpd04049	R05256	Oxygen + 1,1-Dichloro-2-(dihydroxy-4'-chlorophenyl)-2-(4'- chlorophenyl)ethylene => H+ + 6-Oxo-2-hydroxy-7-(4'-chlorophenyl)-3,8,8-trichloroocta-2E,4E,7E- trienoate				1.13.11.-
1,1,1-Trichloro-2,2-bis(4-chlorophenyl)ethane (DDT) degradation	rxn03570		[c] : cpd00007 + cpd04054 --> cpd00067 + cpd04055	R05257	Oxygen + 2,3-Dihydroxy 1,1,1-Trichloro-2,2-bis(4'-chlorophenyl)ethane => H+ + 6-Oxo-2-hydroxy-7-(4'-chlorophenyl)-3,8,8,8-tetrachloroocta-2E,4E- dienoate				1.13.11.-
1,1,1-Trichloro-2,2-bis(4-chlorophenyl)ethane (DDT) degradation	rxn03580		[c] : cpd00067 + cpd02801 <==> cpd00099 + cpd04041	R05268/ R05497	H+ + 1,1-Dichloro-2,2-bis(4-chlorophenyl)ethylene <=> Chloride + 1-Chloro-2,2-bis(4'-chlorophenyl)ethylene				1.97.1.-
1,1,1-Trichloro-2,2-bis(4-chlorophenyl)ethane (DDT) degradation	rxn03647		[c] : cpd04051 --> cpd00011 + cpd04052	R05344	4-Chloroacetophenone => CO2 + 4-Chlorobenzaldehyde
1,1,1-Trichloro-2,2-bis(4-chlorophenyl)ethane (DDT) degradation	rxn03677		[c] : cpd00011 + cpd04045 <==> cpd00067 + cpd04044	R05376	CO2 + Bis(4'-chlorophenyl)methane <= H+ + Bis(4'-chlorophenyl)acetate				4.1.1.-
1,1,1-Trichloro-2,2-bis(4-chlorophenyl)ethane (DDT) degradation	rxn03685	1,1-Dichloro-2,2-bis(4'-chlorophenyl)ethane chloride-lyase	[c] : cpd04040 <==> cpd00067 + cpd00099 + cpd04041	R05384	1,1-Dichloro-2,2-bis(4'-chlorophenyl)ethane <=> H+ + Chloride + 1-Chloro-2,2-bis(4'-chlorophenyl)ethylene				4.5.1.-
1,1,1-Trichloro-2,2-bis(4-chlorophenyl)ethane (DDT) degradation	rxn03686	1-Chloro-2,2-bis(4'-chlorophenyl)ethane chloride-lyase	[c] : cpd04042 <==> cpd00067 + cpd00099 + cpd04046	R05385	1-Chloro-2,2-bis(4'-chlorophenyl)ethane <=> H+ + Chloride + unsym-Bis(4'-chlorophenyl)ethylene				4.5.1.-
1,1,1-Trichloro-2,2-bis(4-chlorophenyl)ethane (DDT) degradation	rxn03769		[c] : cpd04055 <==> cpd01582	R05472	6-Oxo-2-hydroxy-7-(4'-chlorophenyl)-3,8,8,8-tetrachloroocta-2E,4E- dienoate <= 4-Chlorobenzoate
1,1,1-Trichloro-2,2-bis(4-chlorophenyl)ethane (DDT) degradation	rxn03770		[c] : cpd04045 --> cpd01972	R05473	Bis(4'-chlorophenyl)methane => 4-Chlorophenylacetate
1,1,1-Trichloro-2,2-bis(4-chlorophenyl)ethane (DDT) degradation	rxn03772		[c] : cpd00007 + cpd02801 --> cpd04048	R05475	Oxygen + 1,1-Dichloro-2,2-bis(4-chlorophenyl)ethylene => 1,1-Dichloro-2-(dihydroxy-4'-chlorophenyl)-2-(4'- chlorophenyl)ethylene
1,1,1-Trichloro-2,2-bis(4-chlorophenyl)ethane (DDT) degradation	rxn03774		[c] : cpd00001 + cpd04042 <==> cpd00067 + cpd00099 + cpd04043	R05477	H2O + 1-Chloro-2,2-bis(4'-chlorophenyl)ethane <=> H+ + Chloride + 2,2-Bis(4'-chlorophenyl)ethanol
1,1,1-Trichloro-2,2-bis(4-chlorophenyl)ethane (DDT) degradation	rxn03776		[c] : cpd04044 <==> cpd04047	R05479	Bis(4'-chlorophenyl)acetate <= 4,4'-Dichlorobenzophenone
1,1,1-Trichloro-2,2-bis(4-chlorophenyl)ethane (DDT) degradation	rxn03777		[c] : cpd04050 <==> cpd04051	R05480	2-(4'-Chlorophenyl)-3,3-dichloropropenoate <= 4-Chloroacetophenone
1,1,1-Trichloro-2,2-bis(4-chlorophenyl)ethane (DDT) degradation	rxn03785		[c] : cpd00007 + (2) cpd00067 + cpd02815 --> cpd04053	R05492	Oxygen + (2) H+ + 1,1,1-Trichloro-2,2-bis(4-chlorophenyl)ethane => cis-2,3-Dihydrodiol 1,1,1-Trichloro-2,2-bis(4'-chlorophenyl)ethane				1.14.99.-
1,1,1-Trichloro-2,2-bis(4-chlorophenyl)ethane (DDT) degradation	rxn06905		[c] : cpd00001 + cpd04049 --> cpd00067 + cpd04050 + cpd08208	R05363	H2O + 6-Oxo-2-hydroxy-7-(4'-chlorophenyl)-3,8,8-trichloroocta-2E,4E,7E- trienoate => H+ + 2-(4'-Chlorophenyl)-3,3-dichloropropenoate + 2-Hydroxy-3-chloropenta-2,4-dienoate				3.7.1.-
1,1,1-Trichloro-2,2-bis(4-chlorophenyl)ethane (DDT) degradation	rxn06911		[c] : (2) cpd00067 + cpd04041 + (2) cpd12713 <==> cpd04042	R05398	(2) H+ + 1-Chloro-2,2-bis(4'-chlorophenyl)ethylene + (2) e- <=> 1-Chloro-2,2-bis(4'-chlorophenyl)ethane				1.3.-.-
1,2-Dichloroethane degradation	rxn03596	1,2-Dichloroethane halidohydrolase	[c] : cpd00001 + cpd04132 <==> cpd00067 + cpd00099 + cpd04133	R05284	H2O + 1,2-Dichloroethane <=> H+ + Chloride + 2-Chloroethanol				3.8.1.5
1,2-Dichloroethane degradation	rxn03597		[c] : cpd00097 + cpd04133 --> cpd00986 + cpd04134	R05285	PQQ + 2-Chloroethanol => PQQH2 + Chloroacetaldehyde				1.1.99.8
1,2-Dichloroethane degradation	rxn03598	Chloroacetaldehyde:NAD+ oxidoreductase	[c] : cpd00001 + cpd00003 + cpd04134 <==> cpd00004 + (2) cpd00067 + cpd04135	R05286	H2O + NAD+ + Chloroacetaldehyde <=> NADH + (2) H+ + Chloroacetic acid				1.2.1.3
1,4-Dichlorobenzene degradation	rxn02745	Benzene-1,2,4-triol:oxygen 1,2-oxidoreductase (decyclizing)	[c] : cpd00007 + cpd01822 --> (2) cpd00067 + cpd01498	R03891	Oxygen + Benzene-1,2,4-triol => (2) H+ + 2-Maleylacetate				1.13.11.37
1,4-Dichlorobenzene degradation	rxn02747	4-Carboxymethylenebut-2-en-4-olide lactonohydrolase	[c] : cpd00001 + cpd02705 --> cpd00067 + cpd01498	R03893	H2O + cis-4-Carboxymethylenebut-2-en-4-olide => H+ + 2-Maleylacetate				3.1.1.45
1,4-Dichlorobenzene degradation	rxn02807	2,4-dichlorophenol,NADPH:oxygen oxidoreductase(6-hydroxylating)	[c] : cpd00005 + cpd00007 + cpd00067 + cpd01706 --> cpd00001 + cpd00006 + cpd01878	R03997	NADPH + Oxygen + H+ + 2,4-Dichlorophenol => H2O + NADP+ + 3,5-Dichlorocatechol				1.14.13.20
1,4-Dichlorobenzene degradation	rxn02969		[c] : cpd00007 + cpd01586 --> (2) cpd00067 + cpd02254	R04258	Oxygen + 4-Chlorocatechol => (2) H+ + 3-Chloro-cis,cis-muconate				1.13.11.1
1,4-Dichlorobenzene degradation	rxn02970	2-Chloro-2,5-dihydro-5-oxofuran-2-acetate lyase (decyclizing)	[c] : cpd02753 <==> cpd00067 + cpd02254	R04259	2-Chloro-2,5-dihydro-5-oxofuran-2-acetate <=> H+ + 3-Chloro-cis,cis-muconate				5.5.1.7
1,4-Dichlorobenzene degradation	rxn03021	3,5-dibromo-4-hydroxybenzonitrile aminohydrolase	[c] : (2) cpd00001 + cpd02568 --> cpd00013 + cpd02440	R04349	(2) H2O + 3,5-Dibromo-4-hydroxybenzonitrile => NH3 + 3,5-Dibromo-4-hydroxybenzoate				3.5.5.6
1,4-Dichlorobenzene degradation	rxn03142	cis-2-Chloro-4-carboxymethylenebut-2-en-1,4-olide	[c] : cpd02864 <==> cpd02880	R04576	cis-2-Chloro-4-carboxymethylenebut-2-en-1,4-olide <=> trans-2-Chloro-4-carboxymethylenebut-2-en-1,4-olide				5.2.1.10
1,4-Dichlorobenzene degradation	rxn03691		[c] : cpd00067 + cpd02254 <==> cpd00011 + cpd00099 + cpd04365	R05390	H+ + 3-Chloro-cis,cis-muconate <=> CO2 + Chloride + Protoanemonin				5.5.1.1
1,4-Dichlorobenzene degradation	rxn03693		[c] : cpd00099 + cpd02880 <==> cpd04370	R05392	Chloride + trans-2-Chloro-4-carboxymethylenebut-2-en-1,4-olide <=> 2,5-Dichloro-cis,cis-muconate				5.5.1.7
1,4-Dichlorobenzene degradation	rxn03694		[c] : cpd02436 <==> cpd00099 + cpd02880	R05393	2,4-Dichloro-cis,cis-muconate <=> Chloride + trans-2-Chloro-4-carboxymethylenebut-2-en-1,4-olide				5.5.1.11
1,4-Dichlorobenzene degradation	rxn03698		[c] : cpd00003 + cpd04368 <==> cpd00004 + cpd00067 + cpd04369	R05397	NAD+ + 3,6-Dichloro-cis-1,2-dihydroxycyclohexa-3,5-diene <=> NADH + H+ + 3,6-Dichlorocatechol				1.3.1.-
1,4-Dichlorobenzene degradation	rxn03702		[c] : (2) cpd00042 + cpd02174 <==> cpd00067 + cpd00099 + cpd00111 + cpd04374	R05402	(2) Glutathione + Tetrachlorohydroquinone <=> H+ + Chloride + Glutathione disulfide + 2,3,6-Trichlorohydroquinone				1.8.99.-
1,4-Dichlorobenzene degradation	rxn03703		[c] : (2) cpd00042 + cpd04374 <==> cpd00067 + cpd00099 + cpd00111 + cpd04372	R05403	(2) Glutathione + 2,3,6-Trichlorohydroquinone <=> H+ + Chloride + Glutathione disulfide + 2,6-Dichlorohydroquinone				1.8.99.-
1,4-Dichlorobenzene degradation	rxn03706		[c] : cpd00007 + cpd01586 --> cpd00067 + cpd04364	R05406	Oxygen + 4-Chlorocatechol => H+ + 5-Chloro-2-hydroxymuconic semialdehyde				1.13.11.2
1,4-Dichlorobenzene degradation	rxn03707		[c] : cpd00007 + cpd01878 --> (2) cpd00067 + cpd02436	R05407	Oxygen + 3,5-Dichlorocatechol => (2) H+ + 2,4-Dichloro-cis,cis-muconate				1.13.11.-
1,4-Dichlorobenzene degradation	rxn03708		[c] : cpd00001 + cpd00007 + cpd04372 <==> (2) cpd00067 + cpd00099 + cpd03770	R05408	H2O + Oxygen + 2,6-Dichlorohydroquinone <=> (2) H+ + Chloride + 2-Chloromaleylacetate				1.13.11.-
1,4-Dichlorobenzene degradation	rxn03709		[c] : cpd00007 + cpd04369 --> (2) cpd00067 + cpd04370	R05409	Oxygen + 3,6-Dichlorocatechol => (2) H+ + 2,5-Dichloro-cis,cis-muconate				1.13.11.-
1,4-Dichlorobenzene degradation	rxn03729		[c] : cpd00004 + cpd00007 + cpd00067 + cpd04367 --> cpd00003 + cpd04368	R05429	NADH + Oxygen + H+ + 1,4-Dichlorobenzene => NAD+ + 3,6-Dichloro-cis-1,2-dihydroxycyclohexa-3,5-diene				1.14.12.-
1,4-Dichlorobenzene degradation	rxn03741		[c] : cpd00005 + cpd00007 + cpd00067 + cpd01437 --> cpd00001 + cpd00006 + cpd01586	R05441	NADPH + Oxygen + H+ + 4-Chlorophenol => H2O + NADP+ + 4-Chlorocatechol				1.14.13.20
1,4-Dichlorobenzene degradation	rxn03745		[c] : cpd00001 + cpd04372 <==> cpd00099 + cpd03769	R05445	H2O + 2,6-Dichlorohydroquinone <=> Chloride + 6-Chlorobenzene-1,2,4-triol
1,4-Dichlorobenzene degradation	rxn03746		[c] : (2) cpd00004 + cpd00007 + cpd00067 + cpd04004 <==> cpd00001 + (2) cpd00003 + cpd00099 + cpd04377	R05446	(2) NADH + Oxygen + H+ + 2,5-Dichlorohydroquinone <=> H2O + (2) NAD+ + Chloride + 5-Chloro-1,2,4-trihydroxybenzene				1.14.13.-
1,4-Dichlorobenzene degradation	rxn03747		[c] : (2) cpd00004 + cpd00007 + cpd00067 + cpd04376 <==> cpd00001 + (2) cpd00003 + cpd00099 + cpd04004	R05447	(2) NADH + Oxygen + H+ + 2,4,5-Trichlorophenol <=> H2O + (2) NAD+ + Chloride + 2,5-Dichlorohydroquinone				1.14.13.-
1,4-Dichlorobenzene degradation	rxn03748		[c] : cpd00004 + cpd00007 + cpd00067 + cpd04371 --> cpd00001 + cpd00003 + cpd04372	R05448	NADH + Oxygen + H+ + 2,6-Dichlorophenol => H2O + NAD+ + 2,6-Dichlorohydroquinone				1.14.13.-
1,4-Dichlorobenzene degradation	rxn03749		[c] : (2) cpd00004 + cpd00007 + cpd00067 + cpd04373 <==> cpd00001 + (2) cpd00003 + cpd00099 + cpd04372	R05449	(2) NADH + Oxygen + H+ + 2,4,6-Trichlorophenol <=> H2O + (2) NAD+ + Chloride + 2,6-Dichlorohydroquinone				1.14.13.-
1,4-Dichlorobenzene degradation	rxn03786		[c] : cpd00007 + (2) cpd04363 --> (2) cpd00040 + (2) cpd01437	R05493	Oxygen + (2) 4-Chlorophenoxyacetate => (2) Glyoxylate + (2) 4-Chlorophenol				1.14.-.-
1,4-Dichlorobenzene degradation	rxn03795		[c] : cpd00067 + cpd04364 <==> cpd00099 + cpd00518	R05504	H+ + 5-Chloro-2-hydroxymuconic semialdehyde <=> Chloride + 2-Hydroxymuconate semialdehyde				1.97.1.-
1,4-Dichlorobenzene degradation	rxn03800	Protoanemonin lactonohydrolase	[c] : cpd00001 + cpd04365 --> cpd00067 + cpd04366	R05510	H2O + Protoanemonin => H+ + cis-Acetylacrylate				3.1.1.45
1,4-Dichlorobenzene degradation	rxn03801		[c] : cpd00001 + cpd02864 --> cpd00067 + cpd03770	R05511	H2O + cis-2-Chloro-4-carboxymethylenebut-2-en-1,4-olide => H+ + 2-Chloromaleylacetate				3.1.1.45
1,4-Dichlorobenzene degradation	rxn06545	Pentachlorophenol,NADPH:oxygen oxidoreductase (hydroxylating,	[c] : (2) cpd00005 + cpd00007 + cpd00067 + cpd01685 <==> cpd00001 + (2) cpd00006 + cpd00099 + cpd02174	R03982	(2) NADPH + Oxygen + H+ + Pentachlorophenol <=> H2O + (2) NADP+ + Chloride + Tetrachlorohydroquinone				1.14.13.50
1,4-Dichlorobenzene degradation	rxn06711		[c] : cpd02753 <==> cpd00067 + cpd00099 + cpd02705	R04500	2-Chloro-2,5-dihydro-5-oxofuran-2-acetate <=> H+ + Chloride + cis-4-Carboxymethylenebut-2-en-4-olide
1,4-Dichlorobenzene degradation	rxn06904		[c] : cpd00004 + cpd03770 <==> cpd00003 + cpd00099 + cpd01498	R05355	NADH + 2-Chloromaleylacetate <=> NAD+ + Chloride + 2-Maleylacetate				1.3.1.32
1,4-Dichlorobenzene degradation	rxn06908	5-Chloro-1,2,4-trihydroxybenzene chloride-lyase	[c] : cpd04377 <==> (2) cpd00067 + cpd00099 + cpd04378	R05388	5-Chloro-1,2,4-trihydroxybenzene <=> (2) H+ + Chloride + 2-Hydroxy-1,4-benzoquinone				4.5.1.-
1,4-Dichlorobenzene degradation	rxn06912		[c] : cpd00007 + cpd00024 + cpd02301 --> cpd00001 + cpd00011 + cpd00036 + cpd00040 + cpd01706	R05419	Oxygen + 2-Oxoglutarate + 2,4-Dichlorophenoxyacetate => H2O + CO2 + Succinate + Glyoxylate + 2,4-Dichlorophenol				1.14.11.-
1,4-Dichlorobenzene degradation	rxn06927		[c] : cpd00067 + cpd02301 + (2) cpd12713 <==> cpd00099 + cpd04363	R05505	H+ + 2,4-Dichlorophenoxyacetate + (2) e- <=> Chloride + 4-Chlorophenoxyacetate				1.97.1.-
1,4-Dichlorobenzene degradation	rxn07593	bromoxynil,NADPH:oxygen oxidoreductase	[c] : (2) cpd00005 + cpd00007 + (3) cpd00067 + cpd02568 <==> cpd00001 + (2) cpd00006 + cpd00150 + cpd14964	R07779	(2) NADPH + Oxygen + (3) H+ + 3,5-Dibromo-4-hydroxybenzonitrile <=> H2O + (2) NADP+ + Cyanide + 2,6-Dibromohydroquinone				1.14.13.50
1,4-Dichlorobenzene degradation	rxn07594	3,5-dibromo-4-hydroxybenzamide hydro-lyase (nitrile-forming)	[c] : cpd00001 + cpd02568 <==> cpd14962	R07780	H2O + 3,5-Dibromo-4-hydroxybenzonitrile <=> 3,5-Dibromo-4-hydroxybenzamide				4.2.1.84
1,4-Dichlorobenzene degradation	rxn07595	2-maleylacetate:NAD+ oxidoreductase	[c] : cpd00004 + cpd14965 <==> cpd00003 + cpd00966 + cpd01498	R07781	NADH + 2-Bromomaleylacetate <=> NAD+ + Bromide + 2-Maleylacetate				1.3.1.32
1,4-Dichlorobenzene degradation	rxn07596		[c] : cpd00001 + cpd14962 --> cpd00013 + cpd02440	R07782	H2O + 3,5-Dibromo-4-hydroxybenzamide => NH3 + 3,5-Dibromo-4-hydroxybenzoate				3.5.1.-
1,4-Dichlorobenzene degradation	rxn07597		[c] : cpd02440 <==> cpd14963	R07783	3,5-Dibromo-4-hydroxybenzoate <= 2,6-Dibromophenol
1,4-Dichlorobenzene degradation	rxn07598		[c] : cpd14963 --> cpd14964	R07784	2,6-Dibromophenol => 2,6-Dibromohydroquinone
1,4-Dichlorobenzene degradation	rxn07599		[c] : cpd14964 <==> cpd14965	R07785	2,6-Dibromohydroquinone <=> 2-Bromomaleylacetate
1,4-Dichlorobenzene degradation	rxn07600		[c] : cpd00007 + (3) cpd00067 + cpd10149 --> cpd00013 + cpd01586	R07793	Oxygen + (3) H+ + 4-Chloroaniline => NH3 + 4-Chlorocatechol				1.14.-.-
1,4-Dichlorobenzene degradation	rxn07601		[c] : cpd00067 + cpd10118 <==> cpd00099 + cpd10149	R07794	H+ + 2,4-Dichloroaniline <=> Chloride + 4-Chloroaniline				1.97.1.-
1,4-Dichlorobenzene degradation	rxn11653		[c] : cpd00004 + cpd00007 + cpd00067 + cpd04375 --> cpd00001 + cpd00003 + cpd00040 + cpd04376	R05418	NADH + Oxygen + H+ + 2,4,5-Trichlorophenoxyacetic acid => H2O + NAD+ + Glyoxylate + 2,4,5-Trichlorophenol				1.14.13.-
2,4-Dichlorobenzoate degradation	rxn00961	4-hydroxybenzoate,NADH:oxygen oxidoreductase (1-hydroxylating,	[c] : cpd00004 + cpd00007 + (2) cpd00067 + cpd00136 --> cpd00001 + cpd00003 + cpd00011 + cpd00415	R01297	NADH + Oxygen + (2) H+ + 4-Hydroxybenzoate => H2O + NAD+ + CO2 + p-Benzenediol				1.14.13.64
2,4-Dichlorobenzoate degradation	rxn00963	4-hydroxybenzoate,NADPH:oxygen oxidoreductase (1-hydroxylating,	[c] : cpd00005 + cpd00007 + (2) cpd00067 + cpd00136 --> cpd00001 + cpd00006 + cpd00011 + cpd00415	R01299	NADPH + Oxygen + (2) H+ + 4-Hydroxybenzoate => H2O + NADP+ + CO2 + p-Benzenediol				1.14.13.64
2,4-Dichlorobenzoate degradation	rxn00965	4-Hydroxybenzoyl-CoA hydrolase	[c] : cpd00001 + cpd01892 --> cpd00010 + cpd00067 + cpd00136	R01301	H2O + 4-Hydroxybenzoyl-CoA => CoA + H+ + 4-Hydroxybenzoate				3.1.2.23
2,4-Dichlorobenzoate degradation	rxn01194	(3S,4R)-3,4-dihydroxycyclohexa-1,5-diene-1,4-dicarboxylate:NAD+	[c] : cpd00003 + cpd03759 --> cpd00004 + cpd00011 + cpd00197	R01633	NAD+ + (3S,4R)-3,4-Dihydroxycyclohexa-1,5-diene-1,4-dicarboxylate => NADH + CO2 + 3,4-Dihydroxybenzoate				1.3.1.53
2,4-Dichlorobenzoate degradation	rxn01196	4,5-Dihydroxyphthalate carboxy-lyase	[c] : cpd00067 + cpd02070 --> cpd00011 + cpd00197	R01635	H+ + 4,5-Dihydroxyphthalate => CO2 + 3,4-Dihydroxybenzoate				4.1.1.55
2,4-Dichlorobenzoate degradation	rxn01197	4-sulfobenzoate,NADH:oxygen oxidoreductase (3,4-hydroxylating,	[c] : cpd00004 + cpd00007 + cpd00067 + cpd01511 --> cpd00003 + cpd00081 + cpd00197	R01636	NADH + Oxygen + H+ + 4-Sulfobenzoate => NAD+ + Sulfite + 3,4-Dihydroxybenzoate				1.14.12.8
2,4-Dichlorobenzoate degradation	rxn01863	4-aminobenzoate,NADH:oxygen oxidoreductase (1-hydroxylating,	[c] : cpd00004 + cpd00007 + (2) cpd00067 + cpd00443 --> cpd00001 + cpd00003 + cpd00011 + cpd01584	R02561	NADH + Oxygen + (2) H+ + 4-Aminobenzoate => H2O + NAD+ + CO2 + 4-Hydroxyaniline				1.14.13.27
2,4-Dichlorobenzoate degradation	rxn01864	4-aminobenzoate,NADPH:oxygen oxidoreductase (1-hydroxylating,	[c] : cpd00005 + cpd00007 + (2) cpd00067 + cpd00443 --> cpd00001 + cpd00006 + cpd00011 + cpd01584	R02562	NADPH + Oxygen + (2) H+ + 4-Aminobenzoate => H2O + NADP+ + CO2 + 4-Hydroxyaniline				1.14.13.27
2,4-Dichlorobenzoate degradation	rxn02065	Vanillyl alcohol:oxygen oxidoreductase	[c] : cpd00007 + cpd03758 --> cpd00025 + cpd00561	R02877	Oxygen + 4-Hydroxy-3-methoxy-benzenemethanol => H2O2 + 4-Hydroxy-3-methoxy-benzaldehyde				1.1.3.38
2,4-Dichlorobenzoate degradation	rxn02593	Phthalate,NADH:oxygen oxidoreductase (4,5-hydroxylating)	[c] : cpd00004 + cpd00007 + cpd00067 + cpd01129 --> cpd00003 + cpd02906	R03630	NADH + Oxygen + H+ + Phthalate => NAD+ + cis-4,5-Dihydroxycyclohexa-1(6),2-diene-1,2-dicarboxylate				1.14.12.7
2,4-Dichlorobenzoate degradation	rxn02764	4-Chlorobenzoate:CoA ligase	[c] : cpd00002 + cpd00010 + cpd00067 + cpd01582 --> cpd00012 + cpd00018 + cpd03822	R03932	ATP + CoA + H+ + 4-Chlorobenzoate => Pyrophosphate + AMP + 4-Chlorobenzoyl-CoA				6.2.1.33
2,4-Dichlorobenzoate degradation	rxn03490	benzene-1,4-dicarboxylate, NADH:oxygen oxidoreductase	[c] : cpd00004 + cpd00007 + cpd00067 + cpd03778 --> cpd00003 + cpd03759	R05148	NADH + Oxygen + H+ + Terephthalate => NAD+ + (3S,4R)-3,4-Dihydroxycyclohexa-1,5-diene-1,4-dicarboxylate				1.14.12.15
2,4-Dichlorobenzoate degradation	rxn03583	4-(hydroxymethyl)benzenesulfonate:NAD+ oxidoreductase	[c] : cpd00003 + cpd04079 <==> cpd00004 + cpd00067 + cpd04080	R05271	NAD+ + 4-Sulfobenzyl alcohol <=> NADH + H+ + 4-Sulfobenzaldehyde				1.1.1.257
2,4-Dichlorobenzoate degradation	rxn03584	4-formylbenzenesulfonate:NAD+ oxidoreductase	[c] : cpd00001 + cpd00003 + cpd04080 <==> cpd00004 + (2) cpd00067 + cpd01511	R05272	H2O + NAD+ + 4-Sulfobenzaldehyde <=> NADH + (2) H+ + 4-Sulfobenzoate				1.2.1.62
2,4-Dichlorobenzoate degradation	rxn03586	vanillate:oxygen oxidoreductase (demethylating)	[c] : cpd00004 + cpd00007 + cpd00067 + cpd04073 --> cpd00001 + cpd00003 + cpd00055 + cpd00197	R05274	NADH + Oxygen + H+ + Vanillate => H2O + NAD+ + Formaldehyde + 3,4-Dihydroxybenzoate				1.14.13.82
2,4-Dichlorobenzoate degradation	rxn03587	cis-4,5-dihydroxycyclohexa-1(6),2-diene-1,2-dicarboxylate:NAD+	[c] : cpd00003 + cpd02906 <==> cpd00004 + cpd00067 + cpd02070	R05275	NAD+ + cis-4,5-Dihydroxycyclohexa-1(6),2-diene-1,2-dicarboxylate <=> NADH + H+ + 4,5-Dihydroxyphthalate				1.3.1.64
2,4-Dichlorobenzoate degradation	rxn03588	4-chlorobenzoyl-CoA:NADP+ oxidoreductase (halogenating)	[c] : cpd00006 + cpd00099 + cpd03822 <==> cpd00005 + cpd04072	R05276	NADP+ + Chloride + 4-Chlorobenzoyl-CoA <=> NADPH + 2,4-Dichlorobenzoyl-CoA				1.3.1.63
2,4-Dichlorobenzoate degradation	rxn03589		[c] : cpd00443 + cpd03776 <==> (4) cpd00067 + cpd04074	R05277	4-Aminobenzoate + 4-Aminobenzenesulfonate <=> (4) H+ + 4-Carboxy-4'-sulfoazobenzene				1.7.1.-
2,4-Dichlorobenzoate degradation	rxn03590		[c] : cpd00007 + cpd04075 --> (2) cpd00067 + cpd04076	R05278	Oxygen + 4-Sulfocatechol => (2) H+ + 3-Sulfomuconate				1.13.11.-
2,4-Dichlorobenzoate degradation	rxn03591		[c] : cpd00007 + (3) cpd00067 + cpd03776 --> cpd00013 + cpd04075	R05279	Oxygen + (3) H+ + 4-Aminobenzenesulfonate => NH3 + 4-Sulfocatechol				1.14.12.-
2,4-Dichlorobenzoate degradation	rxn03592		[c] : cpd00013 + cpd00197 <==> cpd00007 + (3) cpd00067 + cpd00443	R05280	NH3 + 3,4-Dihydroxybenzoate <= Oxygen + (3) H+ + 4-Aminobenzoate				1.14.12.-
2,4-Dichlorobenzoate degradation	rxn03593		[c] : cpd00004 + cpd00007 + cpd00067 + cpd04078 --> cpd00001 + cpd00003 + cpd04079	R05281	NADH + Oxygen + H+ + Toluene-4-sulfonate => H2O + NAD+ + 4-Sulfobenzyl alcohol				1.14.13.-
2,4-Dichlorobenzoate degradation	rxn03676	4-Hydroxyphthalate carboxy-lyase	[c] : cpd00067 + cpd04081 --> cpd00011 + cpd00456	R05375	H+ + 4-Hydroxyphthalate => CO2 + 3-Hydroxybenzoate				4.1.1.55
2,4-Dichlorobenzoate degradation	rxn03695	4-Sulfolactone lyase	[c] : cpd00067 + cpd04076 <==> cpd04077	R05394	H+ + 3-Sulfomuconate <=> 4-Sulfolactone				5.5.1.-
2,4-Dichlorobenzoate degradation	rxn03720		[c] : cpd00001 + cpd04077 <==> cpd00067 + cpd00081 + cpd01498	R05420	H2O + 4-Sulfolactone <=> H+ + Sulfite + 2-Maleylacetate				3.1.1.-
2,4-Dichlorobenzoate degradation	rxn03751	2,4-Dichlorobenzoate:CoA ligase	[c] : cpd00002 + cpd00010 + cpd00067 + cpd04071 --> cpd00012 + cpd00018 + cpd04072	R05451	ATP + CoA + H+ + 2,4-Dichlorobenzoate => Pyrophosphate + AMP + 2,4-Dichlorobenzoyl-CoA				6.2.1.-
2,4-Dichlorobenzoate degradation	rxn03969	vanillin:NAD oxidoreductase	[c] : cpd00001 + cpd00003 + cpd00561 <==> cpd00004 + (2) cpd00067 + cpd04073	R05699	H2O + NAD+ + 4-Hydroxy-3-methoxy-benzaldehyde <=> NADH + (2) H+ + Vanillate				1.2.1.67
2,4-Dichlorobenzoate degradation	rxn05960	4-Methoxybenzoate,hydrogen-donor:oxygen oxidoreductase	[c] : cpd00007 + cpd01658 + cpd11610 <==> cpd00001 + cpd00055 + cpd00136 + cpd11609	R01306	Oxygen + 4-Methoxybenzoate + Reduced acceptor <=> H2O + Formaldehyde + 4-Hydroxybenzoate + Acceptor				1.14.99.15
2,4-Dichlorobenzoate degradation	rxn06588	4-Chlorobenzoyl CoA chlorohydrolase	[c] : cpd00001 + cpd03822 <==> cpd00067 + cpd00099 + cpd01892	R04101	H2O + 4-Chlorobenzoyl-CoA <=> H+ + Chloride + 4-Hydroxybenzoyl-CoA				3.8.1.7
2,4-Dichlorobenzoate degradation	rxn07483		[c] : cpd00067 + cpd00635 + cpd04073 <==> cpd00197 + cpd12878	R07668	H+ + Cob(I)alamin + Vanillate <=> 3,4-Dihydroxybenzoate + Methylcobalamin				1.2.3.-
3-Chloroacrylic acid degradation	rxn03548		[c] : cpd04015 --> (2) cpd00067 + cpd04017	R05233	trans-3-Chloro-2-propene-1-ol => (2) H+ + 3-Chloroallyl aldehyde				1.1.1.1
3-Chloroacrylic acid degradation	rxn03552		[c] : cpd00001 + cpd04017 --> (3) cpd00067 + cpd04018	R05237	H2O + 3-Chloroallyl aldehyde => (3) H+ + trans-3-Chloroacrylic acid				1.2.1.3
3-Chloroacrylic acid degradation	rxn03668	trans-1,3-Dichloropropene chlorohydrolase	[c] : cpd00001 + cpd04013 <==> cpd00067 + cpd00099 + cpd04015	R05367	H2O + trans-1,3-Dichloropropene <=> H+ + Chloride + trans-3-Chloro-2-propene-1-ol				3.8.1.5
3-Chloroacrylic acid degradation	rxn03669	cis-1,3-Dichloropropene chlorohydrolase	[c] : cpd00001 + cpd04014 <==> cpd00067 + cpd00099 + cpd04016	R05368	H2O + cis-1,3-Dichloropropene <=> H+ + Chloride + cis-3-Chloro-2-propene-1-ol				3.8.1.5
3-Chloroacrylic acid degradation	rxn04782		[c] : cpd00067 + cpd00191 --> cpd00011 + cpd00071	R06973	H+ + 3-Oxopropanoate => CO2 + Acetaldehyde				4.1.1.-
3-Chloroacrylic acid degradation	rxn06889		[c] : cpd04016 --> (2) cpd00067 + cpd15064	R05234	cis-3-Chloro-2-propene-1-ol => (2) H+ + cis-3-Chloroallyl aldehyde				1.1.1.1
3-Chloroacrylic acid degradation	rxn06890		[c] : cpd00001 + cpd15064 --> (3) cpd00067 + cpd04019	R05238	H2O + cis-3-Chloroallyl aldehyde => (3) H+ + cis-3-Chloroacrylic acid				1.2.1.3
3-Chloroacrylic acid degradation	rxn06906	trans-3-Chloroacrylic acid chlorohydrolase	[c] : cpd00001 + cpd04018 <==> cpd00067 + cpd00099 + cpd00191	R05371	H2O + trans-3-Chloroacrylic acid <=> H+ + Chloride + 3-Oxopropanoate				3.8.1.-
3-Chloroacrylic acid degradation	rxn06907	cis-3-Chloroacrylic acid chlorohydrolase	[c] : cpd00001 + cpd04019 <==> cpd00067 + cpd00099 + cpd00191	R05372	H2O + cis-3-Chloroacrylic acid <=> H+ + Chloride + 3-Oxopropanoate				3.8.1.-
Acridone alkaloid biosynthesis	rxn00725	S-Adenosyl-L-methionine:anthranilate N-methyltransferase	[c] : cpd00017 + cpd00093 --> cpd00019 + cpd00067 + cpd01928	R00984	S-Adenosyl-L-methionine + Anthranilate => S-Adenosyl-L-homocysteine + H+ + N-Methylanthranilate				2.1.1.111
Acridone alkaloid biosynthesis	rxn05016	malonyl-CoA:N-methylanthraniloyl-CoA malonyltransferase (cyclizing)	[c] : (3) cpd00067 + (3) cpd00070 + cpd08876 --> cpd00001 + (4) cpd00010 + (3) cpd00011 + cpd08877	R07250	(3) H+ + (3) Malonyl-CoA + N-Methylanthraniloyl-CoA => H2O + (4) CoA + (3) CO2 + 1,3-Dihydroxy-N-methylacridone				2.3.1.159
Acridone alkaloid biosynthesis	rxn05125	N-Methylanthranilate:CoA ligase (AMP-forming)	[c] : cpd00002 + cpd00010 + cpd00067 + cpd01928 --> cpd00012 + cpd00018 + cpd08876	R07416	ATP + CoA + H+ + N-Methylanthranilate => Pyrophosphate + AMP + N-Methylanthraniloyl-CoA				6.2.1.32
Alanine and aspartate metabolism	rxn00254	2-Oxosuccinamate amidohydrolase	[c] : cpd00001 + cpd01577 --> cpd00013 + cpd00032	R00348	H2O + 2-Oxosuccinamate => NH3 + Oxaloacetate				3.5.1.3
Alanine and aspartate metabolism	rxn00262	L-Aspartic acid:oxygen oxidoreductase (deaminating)	[c] : cpd00001 + cpd00007 + cpd00041 --> cpd00013 + cpd00025 + cpd00032	R00357	H2O + Oxygen + L-Aspartate => NH3 + H2O2 + Oxaloacetate	L-aspartate oxidase (EC 1.4.3.16)	NAD regulation/ / NAD and NADP cofactor biosynthesis global/ / YgfZ		1.4.3.2/ 1.4.3.16
Alanine and aspartate metabolism	rxn00263	D-Aspartate:oxygen oxidoreductase (deaminating)	[c] : cpd00001 + cpd00007 + cpd00320 --> cpd00013 + cpd00025 + cpd00032	R00359	H2O + Oxygen + D-Aspartate => NH3 + H2O2 + Oxaloacetate				1.4.3.1/ 1.4.3.15
Alanine and aspartate metabolism	rxn00279	L-Aspartate 4-carboxy-lyase	[c] : cpd00041 + cpd00067 --> cpd00011 + cpd00035	R00397	L-Aspartate + H+ => CO2 + L-Alanine				4.1.1.12
Alanine and aspartate metabolism	rxn00282	L-Alanine:2-oxo-acid aminotransferase	[c] : cpd00032 + cpd00035 <==> cpd00020 + cpd00041	R00400	Oxaloacetate + L-Alanine <=> Pyruvate + L-Aspartate				2.6.1.12
Alanine and aspartate metabolism	rxn00341	N-Carbamoyl-L-aspartate amidohydrolase	[c] : cpd00001 + (2) cpd00067 + cpd00343 --> cpd00011 + cpd00013 + cpd00041	R00484	H2O + (2) H+ + N-Carbamoyl-L-aspartate => CO2 + NH3 + L-Aspartate				3.5.1.7
Alanine and aspartate metabolism	rxn00345	N-Acetyl-L-aspartate amidohydrolase	[c] : cpd00001 + cpd00767 <==> cpd00029 + cpd00041	R00488	H2O + N-Acetyl-L-aspartate <=> Acetate + L-Aspartate				3.5.1.15
Alanine and aspartate metabolism	rxn00348	L-Aspartate racemase	[c] : cpd00041 <==> cpd00320	R00491	L-Aspartate <=> D-Aspartate				5.1.1.13
Alanine and aspartate metabolism	rxn01726	Acetyl-CoA:carnitine O-acetyltransferase	[c] : cpd00022 + cpd00266 --> cpd00010 + cpd01682	R02396	Acetyl-CoA + L-Carnitine => CoA + O-Acetylcarnitine				2.3.1.7
Alanine and aspartate metabolism	rxn05783		[c] : cpd11463 <==> cpd11770	R00165	Protein <=> L-Alanyl-tRNA
Alanine and aspartate metabolism/ Aminoacyl-tRNA biosynthesis	rxn06300	L-Alanine:tRNA(Ala) ligase (AMP-forming)	[c] : cpd00002 + cpd00035 + cpd00067 + cpd11906 --> cpd00012 + cpd00018 + cpd11770	R03038	ATP + L-Alanine + H+ + tRNA(Ala) => Pyrophosphate + AMP + L-Alanyl-tRNA		tRNA aminoacylation		6.1.1.7
Alanine and aspartate metabolism/ Aminoacyl-tRNA biosynthesis	rxn06433	L-Aspartate:tRNAAsp ligase (AMP-forming)	[c] : cpd00002 + cpd00041 + cpd11908 <==> cpd00012 + cpd00018 + cpd12829	R03647	ATP + L-Aspartate + tRNA(Asn) <=> Pyrophosphate + AMP + L-Aspartyl-tRNA(Asn)				6.1.1.23
Alanine and aspartate metabolism/ Aminoacyl-tRNA biosynthesis	rxn06434	L-Asparagine:tRNA(Asn) ligase (AMP-forming)	[c] : cpd00002 + cpd00067 + cpd00132 + cpd11908 --> cpd00012 + cpd00018 + cpd12313	R03648	ATP + H+ + L-Asparagine + tRNA(Asn) => Pyrophosphate + AMP + L-Asparaginyl-tRNA(Asn)		tRNA modification Archaea/ / Glu-tRNA(Gln) transamidation/ / Asp-tRNA(Asn) transamidation/ / tRNA aminoacylation		6.1.1.22
Alanine and aspartate metabolism/ Aminoacyl-tRNA biosynthesis	rxn06936	L-Aspartate:tRNA(Asp) ligase (AMP-forming)	[c] : cpd00002 + cpd00041 + cpd00067 + cpd11909 --> cpd00012 + cpd00018 + cpd12226	R05577	ATP + L-Aspartate + H+ + tRNA(Asp) => Pyrophosphate + AMP + L-Aspartyl-tRNA(Asp)		Asp-tRNA(Asn) transamidation/ / tRNA aminoacylation		6.1.1.12/ 6.1.1.23
Alanine and aspartate metabolism/ Aminoacyl-tRNA biosynthesis	rxn11595	Asp-tRNA(Asn):L-glutamine amido-ligase (ADP-forming)	[c] : cpd00008 + cpd00009 + cpd00023 + cpd12313 <==> cpd00001 + cpd00002 + cpd00053 + cpd12829	R04212	ADP + Orthophosphate + L-Glutamate + L-Asparaginyl-tRNA(Asn) <=> H2O + ATP + L-Glutamine + L-Aspartyl-tRNA(Asn)				6.3.5.6
Alanine and aspartate metabolism/ beta-Alanine metabolism	rxn00346	L-Aspartate 1-carboxy-lyase	[c] : cpd00041 + cpd00067 --> cpd00011 + cpd00085	R00489	L-Aspartate + H+ => CO2 + beta-Alanine	Aspartate 1-decarboxylase (EC 4.1.1.11)	Coenzyme A Biosynthesis		4.1.1.11/ 4.1.1.15
Alanine and aspartate metabolism/ beta-Alanine metabolism/ Propanoate metabolism	rxn00656	L-Alanine:3-oxopropanoate aminotransferase	[c] : cpd00035 + cpd00191 <==> cpd00020 + cpd00085	R00907	L-Alanine + 3-Oxopropanoate <=> Pyruvate + beta-Alanine	Omega-amino acid--pyruvate aminotransferase (EC 2.6.1.18)	Pyruvate Alanine Serine Interconversions		2.6.1.18
Alanine and aspartate metabolism/ beta-Alanine metabolism/ Propanoate metabolism	rxn00657	3-Aminopropanoate:2-oxoglutarate aminotransferase	[c] : cpd00024 + cpd00085 <==> cpd00023 + cpd00191	R00908	2-Oxoglutarate + beta-Alanine <=> L-Glutamate + 3-Oxopropanoate				2.6.1.19/ 2.6.1.55
Alanine and aspartate metabolism/ Cyanoamino acid metabolism/ Nitrogen metabolism	rxn00340	L-Aspartate:ammonia ligase (AMP-forming)	[c] : cpd00002 + cpd00013 + cpd00041 --> cpd00012 + cpd00018 + cpd00132	R00483	ATP + NH3 + L-Aspartate => Pyrophosphate + AMP + L-Asparagine	Aspartate--ammonia ligase (EC 6.3.1.1)	Glutamine, Glutamate, Aspartate and Asparagine Biosynthesis		6.3.1.1
Alanine and aspartate metabolism/ Cyanoamino acid metabolism/ Nitrogen metabolism	rxn00342	L-Asparagine amidohydrolase	[c] : cpd00001 + cpd00132 --> cpd00013 + cpd00041	R00485	H2O + L-Asparagine => NH3 + L-Aspartate	L-asparaginase (EC 3.5.1.1)	Glutamine, Glutamate, Aspartate and Asparagine Biosynthesis		3.5.1.1/ 3.5.1.38
Alanine and aspartate metabolism/ D-Alanine metabolism	rxn00283	L-Alanine racemase	[c] : cpd00035 <==> cpd00117	R00401	L-Alanine <=> D-Alanine	Alanine racemase, catabolic (EC 5.1.1.1)/ / Alanine racemase, biosynthetic (EC 5.1.1.1)/ / Alanine racemase (EC 5.1.1.1)	Pyruvate Alanine Serine Interconversions/ / Alanine biosynthesis		5.1.1.1
Alanine and aspartate metabolism/ Glycine, serine and threonine metabolism	rxn00272	L-Alanine:glyoxylate aminotransferase	[c] : cpd00035 + cpd00040 <==> cpd00020 + cpd00033	R00369	L-Alanine + Glyoxylate <=> Pyruvate + Glycine	Serine--pyruvate aminotransferase (EC 2.6.1.51)/ / L-alanine:glyoxylate aminotransferase (EC 2.6.1.44)	Pyruvate Alanine Serine Interconversions/ / Photorespiration (oxidative C2 cycle)/ / Serine-glyoxylate cycle		2.6.1.44
Alanine and aspartate metabolism/ Histidine metabolism/ beta-Alanine metabolism	rxn00864	L-Histidine:beta-alanine ligase (AMP-forming)	[c] : cpd00002 + cpd00085 + cpd00119 --> cpd00012 + cpd00018 + cpd00310	R01164	ATP + beta-Alanine + L-Histidine => Pyrophosphate + AMP + Carnosine				6.3.2.11
Alanine and aspartate metabolism/ Histidine metabolism/ beta-Alanine metabolism	rxn00865	Nalpha-(beta-alanyl)-L-histidine hydrolase	[c] : cpd00001 + cpd00310 <==> cpd00085 + cpd00119	R01166	H2O + Carnosine <=> beta-Alanine + L-Histidine				3.4.13.3/ 3.4.13.20
Alanine and aspartate metabolism/ Nitrogen metabolism	rxn00347	L-Aspartate ammonia-lyase	[c] : cpd00041 <==> cpd00013 + cpd00106	R00490	L-Aspartate <=> NH3 + Fumarate	Aspartate ammonia-lyase (EC 4.3.1.1)	Glutamine, Glutamate, Aspartate and Asparagine Biosynthesis		3.5.1.38/ 4.3.1.1
Alanine and aspartate metabolism/ Nitrogen metabolism	rxn00416	L-aspartate:L-glutamine amido-ligase (AMP-forming)	[c] : cpd00001 + cpd00002 + cpd00041 + cpd00053 --> cpd00012 + cpd00018 + cpd00023 + cpd00132	R00578	H2O + ATP + L-Aspartate + L-Glutamine => Pyrophosphate + AMP + L-Glutamate + L-Asparagine	Asparagine synthetase [glutamine-hydrolyzing] (EC 6.3.5.4)	Glutamine, Glutamate, Aspartate and Asparagine Biosynthesis/ / Cyanophycin Metabolism		6.3.5.4
Alanine and aspartate metabolism/ Tetracycline biosynthesis	rxn05984	L-Asparagine:2-oxo-acid aminotransferase	[c] : cpd00132 + cpd11625 <==> cpd00067 + cpd01577 + cpd11623	R01346	L-Asparagine + 2-Oxo acid <=> H+ + 2-Oxosuccinamate + L-Amino acid				2.6.1.14
Alkaloid biosynthesis I	rxn00035	Columbamine:oxygen oxidoreductase (cyclizing)	[c] : cpd00007 + (2) cpd01238 --> (2) cpd00001 + (2) cpd00563	R00044	Oxygen + (2) Columbamine => (2) H2O + (2) Berberine				1.21.3.2
Alkaloid biosynthesis I	rxn02067	(S)-Tetrahydroberberine:oxigen oxidoreductase	[c] : (2) cpd00007 + cpd00067 + cpd02117 --> (2) cpd00025 + cpd00563	R02880	(2) Oxygen + H+ + (S)-Canadine => (2) H2O2 + Berberine				1.3.3.8
Alkaloid biosynthesis I	rxn02396	4-hydroxyphenylpyruvate carboxy-lyase	[c] : cpd00067 + cpd00868 --> cpd00011 + cpd02361	R03341	H+ + 3-(4-Hydroxyphenyl)pyruvate => CO2 + 4-Hydroxyphenylacetaldehyde				4.1.1.80/ 4.1.1.-
Alkaloid biosynthesis I	rxn02627		[c] : cpd01196 <==> cpd03685	R03698	Morphinone <=> Oripavine
Alkaloid biosynthesis I	rxn02641	S-Adenosyl-L-methionine:columbamine O-methyltransferase	[c] : cpd00017 + cpd01238 <==> cpd00019 + cpd00067 + cpd03153	R03721	S-Adenosyl-L-methionine + Columbamine <=> S-Adenosyl-L-homocysteine + H+ + Palmatine				2.1.1.118
Alkaloid biosynthesis I	rxn02642	(S)-Tetrahydrocolumbamine:oxigen oxidoreductase	[c] : (2) cpd00007 + cpd00067 + cpd02545 --> (2) cpd00025 + cpd01238	R03722	(2) Oxygen + H+ + 5,8,13,13a-Tetrahydrocolumbamine => (2) H2O2 + Columbamine				1.3.3.8
Alkaloid biosynthesis I	rxn02710	(S)-Reticuline:oxygen oxidoreductase (methylene-bridge-forming)	[c] : cpd00007 + cpd01426 --> cpd00025 + cpd01427	R03831	Oxygen + (S)-Reticuline => H2O2 + (S)-Scoulerine				1.21.3.3
Alkaloid biosynthesis I	rxn02711	S-Adenosyl-L-methionine:3'-hydroxy-N-methyl-(S)-coclaurine	[c] : cpd00017 + cpd03094 <==> cpd00019 + cpd00067 + cpd01426	R03832	S-Adenosyl-L-methionine + 3'-Hydroxy-N-methyl-(S)-coclaurine <=> S-Adenosyl-L-homocysteine + H+ + (S)-Reticuline				2.1.1.116
Alkaloid biosynthesis I	rxn02712	(S)-scoulerine, NADPH:oxygen oxidoreductase	[c] : (2) cpd00001 + cpd00006 + cpd03079 <==> cpd00005 + cpd00007 + cpd00067 + cpd01427	R03834	(2) H2O + NADP+ + (S)-Cheilanthifoline <= NADPH + Oxygen + H+ + (S)-Scoulerine				1.14.21.2
Alkaloid biosynthesis I	rxn02713	S-Adenosyl-L-methionine:(S)-scoclaurine 9-O-methyltransferase	[c] : cpd00017 + cpd01427 <==> cpd00019 + cpd00067 + cpd02545	R03835	S-Adenosyl-L-methionine + (S)-Scoulerine <=> S-Adenosyl-L-homocysteine + H+ + 5,8,13,13a-Tetrahydrocolumbamine				2.1.1.117
Alkaloid biosynthesis I	rxn02857	S-Adenosyl-L-methionine:5,8,13,13a-tetrahydrocolumbamine	[c] : cpd00017 + cpd02545 <==> cpd00019 + cpd00067 + cpd01851	R04077	S-Adenosyl-L-methionine + 5,8,13,13a-Tetrahydrocolumbamine <=> S-Adenosyl-L-homocysteine + H+ + Tetrahydropalmatine				2.1.1.89
Alkaloid biosynthesis I	rxn02858	3,4-Dihydroxyphenylacetaldehyde hydro-lyase (adding dopamine)	[c] : cpd02357 + cpd02500 --> cpd00001 + cpd00067 + cpd01864	R04084	4-(2-Aminoethyl)-1,2-benzenediol + 3,4-Dihydroxyphenylacetaldehyde => H2O + H+ + (S)-Norlaudanosoline				4.2.1.78
Alkaloid biosynthesis I	rxn02997	4-Hydroxyphenylacetaldehyde hydro-lyase (adding dopamine)	[c] : cpd02357 + cpd02361 --> cpd00001 + cpd00067 + cpd03675	R04305	4-(2-Aminoethyl)-1,2-benzenediol + 4-Hydroxyphenylacetaldehyde => H2O + H+ + (S)-Norcoclaurine				4.2.1.78
Alkaloid biosynthesis I	rxn03051	(S)-tetrahydrocolumbamine, NADPH:oxygen oxidoreductase	[c] : (2) cpd00001 + cpd00006 + cpd02117 <==> cpd00005 + cpd00007 + cpd00067 + cpd02545	R04400	(2) H2O + NADP+ + (S)-Canadine <= NADPH + Oxygen + H+ + 5,8,13,13a-Tetrahydrocolumbamine				1.14.21.5
Alkaloid biosynthesis I	rxn03206	(S)-cheilanthifoline, NADPH:oxygen oxidoreductase	[c] : (2) cpd00001 + cpd00006 + cpd03080 <==> cpd00005 + cpd00007 + cpd00067 + cpd03079	R04690	(2) H2O + NADP+ + 6,7,12b,13e-Tetrahydro-4H-bis[1,3]benzodioxolo[5,6-a:4',5'- g]quinolizine <= NADPH + Oxygen + H+ + (S)-Cheilanthifoline				1.14.21.1
Alkaloid biosynthesis I	rxn03207		[c] : cpd00017 + cpd03080 <==> cpd00019 + cpd03678	R04691	S-Adenosyl-L-methionine + 6,7,12b,13e-Tetrahydro-4H-bis[1,3]benzodioxolo[5,6-a:4',5'- g]quinolizine <=> S-Adenosyl-L-homocysteine + (S)-cis-N-methylstylopine				2.1.1.122
Alkaloid biosynthesis I	rxn03208	S-adenosyl-L-methionine:(S)-coclaurine-N-methyltransferase	[c] : cpd00017 + cpd03676 <==> cpd00019 + cpd00067 + cpd03081	R04692	S-Adenosyl-L-methionine + (S)-Coclaurine <=> S-Adenosyl-L-homocysteine + H+ + (S)-N-Methylcoclaurine				2.1.1.115/ 2.1.1.140
Alkaloid biosynthesis I	rxn03210	(S)-N-methylcoclaurine, NADPH:oxygen oxidoreductase (C-O	[c] : (2) cpd00001 + cpd00006 + cpd03082 <==> cpd00005 + cpd00007 + cpd00067 + cpd03081 + cpd03107	R04694	(2) H2O + NADP+ + Berbamunine <= NADPH + Oxygen + H+ + (S)-N-Methylcoclaurine + (R)-N-Methylcoclaurine				1.14.21.3
Alkaloid biosynthesis I	rxn03211	(R)-reticuline:NADP+ oxidoreductase	[c] : cpd00005 + cpd03680 <==> cpd00006 + cpd03083	R04695	NADPH + 1,2-Dehydroreticuline <=> NADP+ + (R)-Reticuline				1.5.1.27
Alkaloid biosynthesis I	rxn03212	(R)-reticuline, NADPH:oxygen oxidoreductase (C-C phenol-coupling)	[c] : (2) cpd00001 + cpd00006 + cpd03084 <==> cpd00005 + cpd00007 + cpd00067 + cpd03083	R04696	(2) H2O + NADP+ + Salutaridine <=> NADPH + Oxygen + H+ + (R)-Reticuline				1.14.21.4
Alkaloid biosynthesis I	rxn03213	salutaridinol:NADP+ 7-oxidoreductase	[c] : cpd00006 + cpd03100 <==> cpd00005 + cpd00067 + cpd03084	R04697	NADP+ + 5,6,8,14-Tetradehydro-3,6-dimethoxy-17-methyl-morphinan-4,7-diol <=> NADPH + H+ + Salutaridine				1.1.1.248
Alkaloid biosynthesis I	rxn03214	protopine,NADPH:oxygen oxidoreductase (6-hydroxylating)	[c] : cpd00005 + cpd00007 + cpd00067 + cpd03085 <==> cpd00001 + cpd00006 + cpd03086	R04699	NADPH + Oxygen + H+ + Protopine <=> H2O + NADP+ + 6-Hydroxyprotopine				1.14.13.55
Alkaloid biosynthesis I	rxn03215	(S)-cis-N-methylstylopine,NADPH:oxygen oxidoreductase	[c] : cpd00005 + cpd00007 + cpd03678 <==> cpd00001 + cpd00006 + cpd03085	R04700	NADPH + Oxygen + (S)-cis-N-methylstylopine <=> H2O + NADP+ + Protopine				1.14.13.37
Alkaloid biosynthesis I	rxn03216		[c] : cpd03086 <==> (2) cpd00001 + cpd03087	R04701	6-Hydroxyprotopine <=> (2) H2O + Dihydrosanguinarine
Alkaloid biosynthesis I	rxn03217	dihydrosanguinarine,NADPH:oxygen oxidoreductase (10-hydroxylating)	[c] : cpd00005 + cpd00007 + cpd00067 + cpd03087 --> cpd00001 + cpd00006 + cpd03108	R04702	NADPH + Oxygen + H+ + Dihydrosanguinarine => H2O + NADP+ + 10-Hydroxydihydrosanguinarine				1.14.13.56
Alkaloid biosynthesis I	rxn03218	Dihydrosanguinarine:oxygen oxidoreductase	[c] : cpd00007 + cpd00067 + cpd03087 --> cpd00025 + cpd03677	R04703	Oxygen + H+ + Dihydrosanguinarine => H2O2 + Sanguinarine				1.5.3.12
Alkaloid biosynthesis I	rxn03219	S-Adenosyl-L-methionine:12-hydroxydihydrochelirubine	[c] : cpd00017 + cpd03088 <==> cpd00019 + cpd00067 + cpd03154	R04705	S-Adenosyl-L-methionine + 12-Hydroxydihydrochelirubine <=> S-Adenosyl-L-homocysteine + H+ + Dihydromacarpine				2.1.1.120
Alkaloid biosynthesis I	rxn03220	Dihydrochelirubine:oxygen oxidoreductase	[c] : cpd00007 + cpd00067 + cpd03089 --> cpd00025 + cpd03768	R04706	Oxygen + H+ + Dihydrochelirubine => H2O2 + Chelirubine				1.5.3.12
Alkaloid biosynthesis I	rxn03221	S-Adenosyl-L-methionine:10-hydroxydihydrosanguinarine	[c] : cpd00017 + cpd03108 <==> cpd00019 + cpd00067 + cpd03089	R04707	S-Adenosyl-L-methionine + 10-Hydroxydihydrosanguinarine <=> S-Adenosyl-L-homocysteine + H+ + Dihydrochelirubine				2.1.1.119
Alkaloid biosynthesis I	rxn03222	Dihydrochelirubine,NADPH:oxygen oxidoreductase (12-hydroxylating)	[c] : cpd00005 + cpd00007 + cpd00067 + cpd03089 --> cpd00001 + cpd00006 + cpd03088	R04708	NADPH + Oxygen + H+ + Dihydrochelirubine => H2O + NADP+ + 12-Hydroxydihydrochelirubine				1.14.13.57
Alkaloid biosynthesis I	rxn03231	Acetyl-CoA:salutaridinol 7-O-acetyltransferase	[c] : cpd00022 + cpd03100 --> cpd00010 + cpd03157	R04723	Acetyl-CoA + 5,6,8,14-Tetradehydro-3,6-dimethoxy-17-methyl-morphinan-4,7-diol => CoA + 7-O-Acetylsalutaridinol				2.3.1.150
Alkaloid biosynthesis I	rxn03261	Dihydromacarpine:oxygen oxidoreductase	[c] : cpd00007 + cpd00067 + cpd03154 --> cpd00025 + cpd03679	R04768	Oxygen + H+ + Dihydromacarpine => H2O2 + Macarpine				1.5.3.12
Alkaloid biosynthesis I	rxn03472	S-Adenosyl-L-methionine:(RS)-norcoclaurine 6-O-methyltransferase	[c] : cpd00017 + cpd03675 <==> cpd00019 + cpd00067 + cpd03676	R05123	S-Adenosyl-L-methionine + (S)-Norcoclaurine <=> S-Adenosyl-L-homocysteine + H+ + (S)-Coclaurine				2.1.1.128
Alkaloid biosynthesis I	rxn03473	codeine:NADP+ oxidoreductase	[c] : cpd00006 + cpd03684 <==> cpd00005 + cpd00067 + cpd03681	R05124	NADP+ + Codeine <=> NADPH + H+ + 7,8-Didehydro-4,5-epoxy-3-methoxy-17-methoxy-(5_)-morphinan-6-one				1.1.1.247
Alkaloid biosynthesis I	rxn03474		[c] : cpd03681 <==> cpd03682	R05125	7,8-Didehydro-4,5-epoxy-3-methoxy-17-methoxy-(5_)-morphinan-6-one <=> Neopinone
Alkaloid biosynthesis I	rxn03475		[c] : cpd03682 <==> cpd03683	R05126	Neopinone <= Thebaine
Alkaloid biosynthesis I	rxn03476		[c] : cpd03683 --> cpd03685	R05127	Thebaine => Oripavine
Alkaloid biosynthesis I	rxn03525	(S)-N-Methylcoclaurine, NADPH:oxygen oxidoreductase (C-O	[c] : cpd00005 + cpd00007 + cpd00067 + cpd03107 + cpd03676 --> (2) cpd00001 + cpd00006 + cpd03922	R05210	NADPH + Oxygen + H+ + (R)-N-Methylcoclaurine + (S)-Coclaurine => (2) H2O + NADP+ + 2'-Norberbamunine				1.14.21.3
Alkaloid biosynthesis I	rxn03526	S-Adenosyl-L-methionine:(RS)-1-benzyl-1,2,3,4-tetrahydroisoquinolie	[c] : cpd00017 + cpd03930 <==> cpd00019 + cpd00067 + cpd01426	R05211	S-Adenosyl-L-methionine + (S)-Norreticuline <=> S-Adenosyl-L-homocysteine + H+ + (S)-Reticuline				2.1.1.115
Alkaloid biosynthesis I	rxn03527	S-Adenosyl-L-methionine:3'-hydroxy-N-methyl-(S)-coclaurine	[c] : cpd00017 + cpd03929 <==> cpd00019 + cpd00067 + cpd03930	R05212	S-Adenosyl-L-methionine + (S)-3'-Hydroxycoclaurine <=> S-Adenosyl-L-homocysteine + H+ + (S)-Norreticuline				2.1.1.116
Alkaloid biosynthesis I	rxn03528	S-Adenosyl-L-methionine:6-O-methylnorlaudanosoline	[c] : cpd00017 + cpd03927 <==> cpd00019 + cpd00067 + cpd03928	R05213	S-Adenosyl-L-methionine + (S)-6-O-Methylnorlaudanosoline <=> S-Adenosyl-L-homocysteine + H+ + (S)-Nororientaline				2.1.1.121
Alkaloid biosynthesis I	rxn03529	S-Adenosyl-L-methionine:(RS)-norcoclaurine 6-O-methyltransferase	[c] : cpd00017 + cpd01864 <==> cpd00019 + cpd00067 + cpd03927	R05214	S-Adenosyl-L-methionine + (S)-Norlaudanosoline <=> S-Adenosyl-L-homocysteine + H+ + (S)-6-O-Methylnorlaudanosoline				2.1.1.128
Alkaloid biosynthesis I	rxn03530	(S)-N-Methylcoclaurine, NADPH:oxygen oxidoreductase (C-O	[c] : cpd00005 + cpd00007 + cpd00067 + (2) cpd03107 --> (2) cpd00001 + cpd00006 + cpd03921	R05215	NADPH + Oxygen + H+ + (2) (R)-N-Methylcoclaurine => (2) H2O + NADP+ + Guattegaumerine				1.14.21.3
Alkaloid biosynthesis I	rxn03531	S-Adenosyl-L-methionine:(RS)-1-benzyl-1,2,3,4-tetrahydroisoquinolie	[c] : cpd00017 + cpd03926 <==> cpd00019 + cpd00067 + cpd03083	R05216	S-Adenosyl-L-methionine + (R)-Norreticuline <=> S-Adenosyl-L-homocysteine + H+ + (R)-Reticuline				2.1.1.115
Alkaloid biosynthesis I	rxn06501		[c] : cpd01426 + cpd11609 <==> cpd03680 + cpd11610	R03833	(S)-Reticuline + Acceptor <=> 1,2-Dehydroreticuline + Reduced acceptor
Alkaloid biosynthesis I	rxn11615	Monophenol,L-dopa:oxygen oxidoreductase	[c] : cpd00007 + cpd03081 + cpd11610 <==> cpd00001 + cpd03094 + cpd11609	R04693	Oxygen + (S)-N-Methylcoclaurine + Reduced acceptor <=> H2O + 3'-Hydroxy-N-methyl-(S)-coclaurine + Acceptor				1.14.18.1
Alkaloid biosynthesis I	rxn11618		[c] : cpd03157 <==> cpd00029 + cpd00067 + cpd03683	R04769	7-O-Acetylsalutaridinol <=> Acetate + H+ + Thebaine
Alkaloid biosynthesis I/ Drug metabolism - cytochrome P450	rxn11992		[c] : cpd00001 + cpd00055 + cpd01072 + cpd12264 <==> cpd00007 + cpd03684 + cpd12238	R03697	H2O + Formaldehyde + Morphine + Oxidized flavoprotein <=> Oxygen + Codeine + Reduced flavoprotein				1.14.14.1
Alkaloid biosynthesis II	rxn00015	Putrescine:putrescine 4-aminobutyltransferase (ammonia-forming)	[c] : (2) cpd00118 <==> cpd00013 + cpd03802	R00018	(2) Putrescine <=> NH3 + Homospermidine				2.5.1.44
Alkaloid biosynthesis II	rxn00854	S-Adenosyl-L-methionine:putrescine N-methyltransferase	[c] : cpd00017 + cpd00118 <==> cpd00019 + cpd00067 + cpd01766	R01153	S-Adenosyl-L-methionine + Putrescine <=> S-Adenosyl-L-homocysteine + H+ + N-Methylputrescine				2.1.1.53
Alkaloid biosynthesis II	rxn02033	pseudotropine:NADP+ 3-oxidoreductase	[c] : cpd00006 + cpd00544 <==> cpd00005 + cpd00067 + cpd00580	R02832	NADP+ + Tropine <=> NADPH + H+ + Tropinone				1.1.1.206/ 1.1.1.236
Alkaloid biosynthesis II	rxn02543		[c] : cpd00067 + cpd00544 + cpd01035 <==> cpd00001 + cpd01396	R03564	H+ + Tropine + Tropate <=> H2O + L-Hyoscyamine
Alkaloid biosynthesis II	rxn02654	(6S)-6-Hydroxyhyoscyamine,2-oxoglutarate oxidoreductase	[c] : cpd00007 + cpd00024 + cpd02114 --> cpd00001 + cpd00011 + cpd00036 + cpd01274	R03737	Oxygen + 2-Oxoglutarate + (6S)-Hydroxyhyoscyamine => H2O + CO2 + Succinate + Scopolamine				1.14.11.14
Alkaloid biosynthesis II	rxn02702	L-Hyoscyamine,2-oxoglytarate:oxygen oxidoreductase	[c] : cpd00007 + cpd00024 + cpd01396 --> cpd00011 + cpd00036 + cpd02114	R03812	Oxygen + 2-Oxoglutarate + L-Hyoscyamine => CO2 + Succinate + (6S)-Hydroxyhyoscyamine				1.14.11.11
Alkaloid biosynthesis II	rxn02828	Amine:oxygen oxidoreductase (deaminating) (copper-containing)	[c] : cpd00007 + cpd01766 --> cpd00013 + cpd00025 + cpd03688	R04027	Oxygen + N-Methylputrescine => NH3 + H2O2 + 1-Methylpyrrolinium				1.4.3.6/ 1.4.3.21
Alkaloid biosynthesis II	rxn03477		[c] : cpd00011 + cpd03690 <==> cpd00218 + cpd03691	R05128	CO2 + Anabasine <= Nicotinate + Piperideine
Alkaloid biosynthesis II	rxn03478		[c] : cpd00001 + cpd00279 + cpd03691 --> cpd00010 + cpd00011 + cpd00067 + cpd03692	R05129	H2O + Acetoacetyl-CoA + Piperideine => CoA + CO2 + H+ + Pelletierine
Alkaloid biosynthesis II	rxn03479		[c] : cpd03691 + cpd03692 <==> cpd00067 + cpd03693	R05130	Piperideine + Pelletierine <=> H+ + Anapheline
Alkaloid biosynthesis II	rxn03480		[c] : cpd03692 <==> cpd03694	R05131	Pelletierine <= N-Methylpelletierine
Alkaloid biosynthesis II	rxn04555		[c] : cpd03802 --> cpd09192	R06724	Homospermidine => Trachelanthamidine
Alkaloid biosynthesis II	rxn04556		[c] : cpd09192 --> cpd03687	R06725	Trachelanthamidine => Retronecine
Alkaloid biosynthesis II	rxn04557		[c] : (2) cpd00322 + cpd03687 <==> cpd03686	R06726	(2) L-Isoleucine + Retronecine <=> Senecionine
Alkaloid biosynthesis II	rxn04558		[c] : cpd00153 + cpd03688 <==> cpd01014	R06727	Benzoate + 1-Methylpyrrolinium <=> Cocaine
Alkaloid biosynthesis II	rxn04559	carboxylesterase	[c] : cpd00001 + cpd01014 <==> cpd00067 + cpd00153 + cpd09199	R06728	H2O + Cocaine <=> H+ + Benzoate + Ecgonine methyl ester				3.1.1.1
Alkaloid biosynthesis II	rxn04560		[c] : cpd00001 + cpd09199 <==> cpd00067 + cpd00116 + cpd07744	R06729	H2O + Ecgonine methyl ester <=> H+ + Methanol + Ecgonine				3.1.1.-
Alkaloid biosynthesis II	rxn04561		[c] : cpd07744 <==> cpd09200	R06730	Ecgonine <=> Pseudoecgonine				5.1.-.-
Alkaloid biosynthesis II	rxn04562		[c] : cpd00002 + cpd00010 + cpd09200 <==> cpd00018 + cpd09201	R06731	ATP + CoA + Pseudoecgonine <= AMP + Pseudoecgonyl-CoA				6.2.1.-
Alkaloid biosynthesis II	rxn04564		[c] : cpd03689 <==> (2) cpd00067 + cpd00580	R06733	Hygrine <=> (2) H+ + Tropinone
Alkaloid biosynthesis II	rxn04565	pseudotropine:NADP+ 3-oxidoreductase	[c] : cpd00005 + cpd00067 + cpd00580 <==> cpd00006 + cpd01404	R06734	NADPH + H+ + Tropinone <=> NADP+ + Pseudotropine				1.1.1.236
Alkaloid biosynthesis II	rxn04566		[c] : cpd00544 --> cpd09203	R06735	Tropine => Acetyltropine				2.3.1.-
Alkaloid biosynthesis II	rxn04567		[c] : cpd01404 --> cpd09204	R06736	Pseudotropine => Acetylpseudotropine				2.3.1.-
Alkaloid biosynthesis II	rxn04568		[c] : cpd01404 <==> cpd07736	R06737	Pseudotropine <=> Calystegin A3
Alkaloid biosynthesis II	rxn04569		[c] : cpd00554 --> cpd03934	R06738	Nicotine => Nornicotine
Alkaloid biosynthesis II	rxn04570		[c] : cpd03691 --> cpd01070	R06739	Piperideine => Lupinate
Alkaloid biosynthesis II	rxn04571	diamine oxidase	[c] : cpd00001 + cpd00007 + cpd01155 --> cpd00013 + cpd00025 + cpd09206	R06740	H2O + Oxygen + Cadaverine => NH3 + H2O2 + 5-Aminopentanal				1.4.3.6/ 1.4.3.21
Alkaloid biosynthesis II	rxn04573		[c] : cpd00323 --> cpd03695	R06742	L-Pipecolate => Slaframine
Alkaloid biosynthesis II	rxn04574		[c] : cpd03690 <==> cpd09205	R06743	Anabasine <= Anatalline
Alkaloid biosynthesis II	rxn04576		[c] : cpd00333 <==> cpd01014	R06745	trans-Cinnamate <=> Cocaine
Alkaloid biosynthesis II	rxn04594		[c] : cpd00218 <==> cpd07015	R06779	Nicotinate <= Anatabine
Alkaloid biosynthesis II	rxn05850		[c] : cpd00039 <==> cpd00323	R00459	L-Lysine <= L-Pipecolate
Alkaloid biosynthesis II	rxn07148		[c] : cpd09206 <==> cpd03691	R06741	5-Aminopentanal <= Piperideine
Alkaloid biosynthesis II	rxn07149		[c] : cpd00333 --> cpd01035	R06744	trans-Cinnamate => Tropate
Alkaloid biosynthesis II	rxn11675		[c] : cpd00011 + cpd03688 <==> cpd03689	R06732	CO2 + 1-Methylpyrrolinium <= Hygrine
Alkaloid biosynthesis II	rxn12076		[c] : (2) cpd00067 + cpd00218 <==> cpd16470	R08426	(2) H+ + Nicotinate <= 3,6-Dihydronicotinic acid
alpha-Linolenic acid metabolism	rxn02441	8-[(1R,2R)-3-oxo-2-{(Z)-pent-2-enyl}cyclopentyl]octanoate:NADP+	[c] : cpd00006 + cpd02905 <==> cpd00005 + cpd00067 + cpd00903	R03401	NADP+ + 8-[(1R,2R)-3-Oxo-2-{(Z)-pent-2-enyl}cyclopentyl]octanoate <=> NADPH + H+ + 12-OPDA				1.3.1.42
alpha-Linolenic acid metabolism	rxn02442	(9Z)-(13S)-12,13-Epoxyoctadeca-9,11,15-trienoate isomerase	[c] : cpd02846 --> cpd00903	R03402	(9Z,15Z)-(13S)-12,13-Epoxyoctadeca-9,11,15-trienoic acid => 12-OPDA				5.3.99.6
alpha-Linolenic acid metabolism	rxn04012	S-adenosyl-L-methionine:jasmonate O-methyltransferase	[c] : cpd00017 + cpd05399 <==> cpd00019 + cpd08351	R05759	S-Adenosyl-L-methionine + (-)-Jasmonic acid <=> S-Adenosyl-L-homocysteine + Methyl jasmonate				2.1.1.141
alpha-Linolenic acid metabolism	rxn07649		[c] : cpd00001 + cpd11624 <==> cpd02601 + cpd03850	R07859	H2O + Phosphatidylcholine <=> 1-Acyl-sn-glycero-3-phosphocholine + (9Z,12Z,15Z)-Octadecatrienoic acid				3.1.1.4
alpha-Linolenic acid metabolism	rxn07650		[c] : cpd00001 + cpd11624 <==> cpd02603 + cpd03850	R07860	H2O + Phosphatidylcholine <=> 2-Acyl-sn-glycero-3-phosphocholine + (9Z,12Z,15Z)-Octadecatrienoic acid				3.1.1.32
alpha-Linolenic acid metabolism	rxn07651		[c] : cpd00007 + cpd03850 + cpd11610 <==> (2) cpd00001 + cpd11609 + cpd15016	R07861	Oxygen + (9Z,12Z,15Z)-Octadecatrienoic acid + Reduced acceptor <=> (2) H2O + Acceptor + Stearidonic acid				1.14.19.-
alpha-Linolenic acid metabolism	rxn07653	(9Z,11E,14Z)-(13S)-hydroperoxyoctadeca-9,11,14-trienoate	[c] : cpd02907 <==> cpd00001 + cpd02846	R07863	13(S)-HPOT <=> H2O + (9Z,15Z)-(13S)-12,13-Epoxyoctadeca-9,11,15-trienoic acid				4.2.1.92
alpha-Linolenic acid metabolism	rxn07654		[c] : cpd00007 + cpd03850 --> cpd15037	R07864	Oxygen + (9Z,12Z,15Z)-Octadecatrienoic acid => 9(S)-HPOT				1.13.11.12
alpha-Linolenic acid metabolism	rxn07655		[c] : cpd15037 <==> cpd00001 + cpd15040	R07865	9(S)-HPOT <=> H2O + 9,10-EOT				4.2.1.92
alpha-Linolenic acid metabolism	rxn07656		[c] : cpd15040 --> cpd15041	R07866	9,10-EOT => 10-OPDA
alpha-Linolenic acid metabolism	rxn07657		[c] : cpd15037 <==> cpd00001 + cpd15036	R07867	9(S)-HPOT <=> H2O + Colnelenic acid
alpha-Linolenic acid metabolism	rxn07658		[c] : cpd15037 --> cpd15038 + cpd15039	R07868	9(S)-HPOT => 9-Oxononanoic acid + 3,6-Nonadienal
alpha-Linolenic acid metabolism	rxn07659		[c] : cpd00007 + cpd03850 --> cpd02907	R07869	Oxygen + (9Z,12Z,15Z)-Octadecatrienoic acid => 13(S)-HPOT				1.13.11.12
alpha-Linolenic acid metabolism	rxn07660		[c] : cpd02907 --> cpd15026 + cpd15027	R07870	13(S)-HPOT => 3-Hexenal + 12-Oxo-9(Z)-dodecenoic acid
alpha-Linolenic acid metabolism	rxn07662		[c] : cpd15027 <==> cpd15025	R07872	12-Oxo-9(Z)-dodecenoic acid <=> Traumatin				5.3.3.-
alpha-Linolenic acid metabolism	rxn07677		[c] : cpd00002 + cpd00010 + cpd00067 + cpd02905 --> cpd00012 + cpd00018 + cpd15043	R07887	ATP + CoA + H+ + 8-[(1R,2R)-3-Oxo-2-{(Z)-pent-2-enyl}cyclopentyl]octanoate => Pyrophosphate + AMP + OPC8-CoA				6.2.1.-
alpha-Linolenic acid metabolism	rxn07678		[c] : cpd00015 + cpd15043 <==> cpd00982 + cpd15044	R07888	FAD + OPC8-CoA <=> FADH2 + trans-2-Enoyl-OPC8-CoA				1.3.3.6
alpha-Linolenic acid metabolism	rxn07679		[c] : cpd15045 <==> cpd00001 + cpd15044	R07889	3-Hydroxy-OPC8-CoA <=> H2O + trans-2-Enoyl-OPC8-CoA				4.2.1.17/ 4.2.1.74
alpha-Linolenic acid metabolism	rxn07680		[c] : cpd00003 + cpd15045 <==> cpd00004 + cpd00067 + cpd15046	R07890	NAD+ + 3-Hydroxy-OPC8-CoA <=> NADH + H+ + 3-Oxo-OPC8-CoA				1.1.1.35/ 1.1.1.211
alpha-Linolenic acid metabolism	rxn07681		[c] : cpd00022 + cpd15047 <==> cpd00010 + cpd15046	R07891	Acetyl-CoA + OPC6-CoA <=> CoA + 3-Oxo-OPC8-CoA				2.3.1.16
alpha-Linolenic acid metabolism	rxn07682		[c] : cpd00015 + cpd15047 <==> cpd00982 + cpd15048	R07892	FAD + OPC6-CoA <=> FADH2 + trans-2-Enoyl-OPC6-CoA				1.3.3.6
alpha-Linolenic acid metabolism	rxn07683		[c] : cpd15049 <==> cpd00001 + cpd15048	R07893	3-Hydroxy-OPC6-CoA <=> H2O + trans-2-Enoyl-OPC6-CoA				4.2.1.17/ 4.2.1.74
alpha-Linolenic acid metabolism	rxn07684		[c] : cpd00003 + cpd15049 <==> cpd00004 + cpd00067 + cpd15050	R07894	NAD+ + 3-Hydroxy-OPC6-CoA <=> NADH + H+ + 3-Oxo-OPC6-CoA				1.1.1.35/ 1.1.1.211
alpha-Linolenic acid metabolism	rxn07685		[c] : cpd00022 + cpd15051 <==> cpd00010 + cpd15050	R07895	Acetyl-CoA + OPC4-CoA <=> CoA + 3-Oxo-OPC6-CoA				2.3.1.16
alpha-Linolenic acid metabolism	rxn07686		[c] : cpd00015 + cpd15051 <==> cpd00982 + cpd15052	R07896	FAD + OPC4-CoA <=> FADH2 + trans-2-Enoyl-OPC4-CoA				1.3.3.6
alpha-Linolenic acid metabolism	rxn07687		[c] : cpd15053 <==> cpd00001 + cpd15052	R07897	3-Hydroxy-OPC4-CoA <=> H2O + trans-2-Enoyl-OPC4-CoA				4.2.1.17/ 4.2.1.74
alpha-Linolenic acid metabolism	rxn07688		[c] : cpd00003 + cpd15053 <==> cpd00004 + cpd00067 + cpd15054	R07898	NAD+ + 3-Hydroxy-OPC4-CoA <=> NADH + H+ + 3-Oxo-OPC4-CoA				1.1.1.35/ 1.1.1.211
alpha-Linolenic acid metabolism	rxn07689		[c] : cpd00022 + cpd15055 <==> cpd00010 + cpd15054	R07899	Acetyl-CoA + (+)-7-Isojasmonic acid CoA <=> CoA + 3-Oxo-OPC4-CoA				2.3.1.16
alpha-Linolenic acid metabolism	rxn07692		[c] : cpd00001 + cpd15055 --> cpd00010 + cpd00067 + cpd15033	R07902	H2O + (+)-7-Isojasmonic acid CoA => CoA + H+ + (+)-7-Isojasmonic acid				3.2.1.-
Aminoacyl-tRNA biosynthesis	rxn07461	L-lysine:tRNAPyl ligase (AMP-forming)	[c] : cpd00002 + cpd00039 + cpd14860 <==> cpd00012 + cpd00018 + cpd14861	R07646	ATP + L-Lysine + tRNA(Pyl) <=> Pyrophosphate + AMP + L-Lysyl-tRNA(Pyl)				6.1.1.25
Aminoacyl-tRNA biosynthesis	rxn11747		[c] : cpd00002 + cpd00054 + cpd16440 <==> cpd00012 + cpd00018 + cpd15565	R08218	ATP + L-Serine + tRNA(Sec) <=> Pyrophosphate + AMP + L-Seryl-tRNA(Sec)				6.1.1.11
Aminoacyl-tRNA biosynthesis	rxn11751	L-seryl-tRNA(Sec) kinase	[c] : cpd00002 + cpd15565 <==> cpd00008 + cpd16442	R08223	ATP + L-Seryl-tRNA(Sec) <=> ADP + O-Phosphoseryl-tRNA(Sec)				2.7.1.-
Aminoacyl-tRNA biosynthesis	rxn11752	O-phosphoseryl-tRNA(Sec) selenium transferase	[c] : (3) cpd00067 + cpd03078 + cpd16442 <==> cpd00012 + cpd15563	R08224	(3) H+ + Selenophosphate + O-Phosphoseryl-tRNA(Sec) <=> Pyrophosphate + L-Selenocysteinyl-tRNA(Sec)				2.9.1.-
Aminophosphonate metabolism	rxn00228	Phosphonoacetate phosphonohydrolase	[c] : cpd00001 + cpd03385 --> cpd00009 + cpd00029	R00318	H2O + Phosphonoacetate => Orthophosphate + Acetate				3.11.1.2
Aminophosphonate metabolism	rxn00462	Phosphoenolpyruvate 2,3-phosphonomutase	[c] : cpd00061 <==> cpd00067 + cpd01807	R00661	Phosphoenolpyruvate <=> H+ + 3-Phosphonopyruvate				5.4.2.9
Aminophosphonate metabolism	rxn00537	2-Phosphonoacetaldehyde phosphonohydrolase	[c] : cpd00001 + cpd02024 --> cpd00009 + cpd00071	R00747	H2O + Phosphonoacetaldehyde => Orthophosphate + Acetaldehyde	Phosphonoacetaldehyde hydrolase (EC 3.11.1.1)			3.11.1.1
Aminophosphonate metabolism	rxn01885	CTP:choline-phosphate cytidylyltransferase	[c] : cpd00052 + cpd00067 + cpd03876 <==> cpd00012 + cpd03380	R02590	CTP + H+ + N-Trimethyl-2-aminoethylphosphonate <=> Pyrophosphate + CMP-N-trimethyl-2-aminoethylphosphonate				2.7.7.15
Aminophosphonate metabolism	rxn02844		[c] : cpd00023 + cpd01807 <==> cpd00024 + cpd03378	R04051	L-Glutamate + 3-Phosphonopyruvate <=> 2-Oxoglutarate + 2-Amino-3-phosphonopropanoate				2.6.1.-
Aminophosphonate metabolism	rxn02845	3-phosphonopyruvate carboxy-lyase	[c] : cpd00067 + cpd01807 --> cpd00011 + cpd02024	R04053	H+ + 3-Phosphonopyruvate => CO2 + Phosphonoacetaldehyde				4.1.1.82
Aminophosphonate metabolism	rxn02900	(2-Aminoethyl)phosphonate:pyruvate aminotransferase	[c] : cpd00020 + cpd02233 <==> cpd00035 + cpd02024	R04152	Pyruvate + (2-Aminoethyl)phosphonate <=> L-Alanine + Phosphonoacetaldehyde	2-aminoethylphosphonate:pyruvate aminotransferase (EC 2.6.1.37)			2.6.1.37
Aminophosphonate metabolism	rxn02961	CTP:ethanolamine-phosphate cytidylyltransferase	[c] : cpd00052 + cpd00067 + cpd02233 <==> cpd00012 + cpd03379	R04247	CTP + H+ + (2-Aminoethyl)phosphonate <=> Pyrophosphate + CMP-2-aminoethylphosphonate				2.7.7.14
Aminophosphonate metabolism	rxn02962		[c] : cpd00025 + cpd02233 --> cpd00009 + cpd00162	R04248	H2O2 + (2-Aminoethyl)phosphonate => Orthophosphate + Ethanolamine				4.99.1.-
Aminophosphonate metabolism	rxn02963		[c] : cpd02233 --> cpd03381	R04249	(2-Aminoethyl)phosphonate => 1-Hydroxy-2-aminoethylphosphonate				1.1.99.-
Aminophosphonate metabolism	rxn03518		[c] : cpd00007 + cpd03871 <==> cpd00025 + cpd03872	R05200	Oxygen + 2-Hydroxypropylphosphonate <=> H2O2 + Phosphonomycin				1.1.3.-
Aminophosphonate metabolism	rxn06811	CMP-2-aminoethylphosphonate:1,2-diacylglycerol	[c] : cpd03379 + cpd11423 <==> cpd00046 + cpd00067 + cpd12746	R04920	CMP-2-aminoethylphosphonate + 12dgr_BS <=> CMP + H+ + Diacylglyceryl-2-aminoethylphosphonate				2.7.8.1
Aminophosphonate metabolism	rxn06812	CMP-N-trimethyl-2-aminoethylphosphonate:1,2-diacylglycerol	[c] : cpd03380 + cpd11423 <==> cpd00046 + cpd12747	R04922	CMP-N-trimethyl-2-aminoethylphosphonate + 12dgr_BS <=> CMP + Diacylglyceryl-N-trimethyl-2-aminoethylphosphonate				2.7.8.2
Aminophosphonate metabolism	rxn11649		[c] : cpd00730 + cpd03871 <==> cpd00001 + cpd02024 + cpd12878	R05201	Aquacob(III)alamin + 2-Hydroxypropylphosphonate <=> H2O + Phosphonoacetaldehyde + Methylcobalamin				2.1.1.-
Aminophosphonate metabolism/ Sphingolipid metabolism	rxn03369		[c] : cpd00167 + cpd03379 <==> cpd00046 + cpd00067 + cpd03384	R04921	N-Acylsphingosine + CMP-2-aminoethylphosphonate <=> CMP + H+ + Ceramide 2-aminoethylphosphonate				2.7.8.-
Aminosugars metabolism	rxn00016	Hexosaminidase	[c] : cpd00001 + cpd01157 <==> (2) cpd00122	R00022	H2O + Chitobiose <=> (2) N-Acetyl-D-glucosamine	Beta-hexosaminidase (EC 3.2.1.52)	Chitin and N-acetylglucosamine utilization/ / N-Acetyl-Galactosamine and Galactosamine Utilization/ / (GlcNAc)2 Catabolic Operon		3.2.1.52
Aminosugars metabolism	rxn00292	UDP-N-acetyl-D-glucosamine 2-epimerase	[c] : cpd00001 + cpd00037 <==> cpd00014 + cpd00492	R00414	H2O + UDP-N-acetyl-D-glucosamine <=> UDP + N-Acetyl-D-mannosamine	UDP-N-acetylglucosamine 2-epimerase (EC 5.1.3.14)	CMP-N-acetylneuraminate Biosynthesis/ / Vibrio Polysaccharide (VPS) Biosynthesis/ / Sialic Acid Metabolism		5.1.3.14
Aminosugars metabolism	rxn00293	UTP:N-acetyl-alpha-D-glucosamine-1-phosphate uridylyltransferase	[c] : cpd00062 + cpd02611 <==> cpd00012 + cpd00037	R00416/ R00415	UTP + N-Acetyl-D-glucosamine 1-phosphate <=> Pyrophosphate + UDP-N-acetyl-D-glucosamine	Glucosamine-1-phosphate N-acetyltransferase (EC 2.3.1.157)/ / N-acetylglucosamine-1-phosphate uridyltransferase eukaryotic (EC 2.7.7.23)/ / N-acetylglucosamine-1-phosphate uridyltransferase (EC 2.7.7.23)	Iojap/ / Sialic Acid Metabolism		2.7.7.23
Aminosugars metabolism	rxn00295	UDP-N-acetyl-D-glucosamine 4-epimerase	[c] : cpd00037 <==> cpd00175	R00418	UDP-N-acetyl-D-glucosamine <=> UDP-N-acetyl-D-galactosamine	UDP-glucose 4-epimerase (EC 5.1.3.2)/ / UDP-N-acetylglucosamine 4-epimerase (EC 5.1.3.7)	Capsular Polysaccharides Biosynthesis and Assembly/ / Rhamnose containing glycans/ / KDO2-Lipid A biosynthesis/ / N-linked Glycosylation in Bacteria/ / Lactose and Galactose Uptake and Utilization/ / linker unit-arabinogalactan synthesis		5.1.3.7
Aminosugars metabolism	rxn00297	UDP-N-acetyl-D-glucosamine 2-epimerase	[c] : cpd00037 <==> cpd00861	R00420	UDP-N-acetyl-D-glucosamine <=> UDP-N-acetyl-D-mannosamine	UDP-N-acetylglucosamine 2-epimerase (EC 5.1.3.14)	CMP-N-acetylneuraminate Biosynthesis/ / Vibrio Polysaccharide (VPS) Biosynthesis/ / Sialic Acid Metabolism		5.1.3.14
Aminosugars metabolism	rxn00298	UDP-N-acetyl-D-glucosamine:NAD+ 6-oxidoreductase	[c] : cpd00001 + (2) cpd00003 + cpd00037 <==> (2) cpd00004 + (3) cpd00067 + cpd02782	R00421	H2O + (2) NAD+ + UDP-N-acetyl-D-glucosamine <=> (2) NADH + (3) H+ + UDP-N-acetyl-2-amino-2-deoxy-D-glucuronate				1.1.1.136
Aminosugars metabolism	rxn00461	Phosphoenolpyruvate:UDP-N-acetyl-D-glucosamine	[c] : cpd00037 + cpd00061 <==> cpd00009 + cpd00067 + cpd02820	R00660	UDP-N-acetyl-D-glucosamine + Phosphoenolpyruvate <=> Orthophosphate + H+ + UDP-N-acetyl-3-(1-carboxyvinyl)-D-glucosamine	UDP-N-acetylglucosamine 1-carboxyvinyltransferase (EC 2.5.1.7)			2.5.1.7
Aminosugars metabolism	rxn00552	D-Glucosamine-6-phosphate ketol-isomerase(deaminating)	[c] : cpd00001 + cpd00288 --> cpd00013 + cpd00072	R00765	H2O + D-Glucosamine 6-phosphate => NH3 + D-Fructose 6-phosphate	Glucosamine-6-phosphate deaminase [isomerizing], alternative (EC 3.5.99.6)/ / Glucosamine-6-phosphate deaminase (EC 3.5.99.6)	Formaldehyde assimilation: Ribulose monophosphate pathway/ / Chitin and N-acetylglucosamine utilization/ / Sialic Acid Metabolism		3.5.99.6
Aminosugars metabolism	rxn00827	CTP:N-acylneuraminate cytidylyltransferase	[c] : cpd00052 + cpd00232 --> cpd00012 + cpd00112	R01117	CTP + N-Acetylneuraminate => Pyrophosphate + CMP-N-acetylneuraminate	N-Acetylneuraminate cytidylyltransferase (EC 2.7.7.43)	CMP-N-acetylneuraminate Biosynthesis/ / Sialic Acid Metabolism		2.7.7.43
Aminosugars metabolism	rxn00891	N-Acetyl-D-glucosamine amidohydrolase	[c] : cpd00001 + cpd00122 <==> cpd00029 + cpd00276	R01200	H2O + N-Acetyl-D-glucosamine <=> Acetate + D-Glucosamine				3.5.1.33
Aminosugars metabolism	rxn00892	ATP:N-acetyl-D-glucosamine 6-phosphotransferase	[c] : cpd00002 + cpd00122 <==> cpd00008 + cpd00293	R01201	ATP + N-Acetyl-D-glucosamine <=> ADP + N-Acetyl-D-glucosamine 6-phosphate	novel N-acetylglucosamine kinase of eukaryotic type (EC 2.7.1.59)/ / predicted N-acetylglucosamine kinase, glucokinase-like (EC 2.7.1.59)	Chitin and N-acetylglucosamine utilization		2.7.1.59
Aminosugars metabolism	rxn00895	Acetyl-CoA:D-glucosamine N-acetyltransferase	[c] : cpd00022 + cpd00276 --> cpd00010 + cpd00067 + cpd00122	R01204	Acetyl-CoA + D-Glucosamine => CoA + H+ + N-Acetyl-D-glucosamine				2.3.1.3
Aminosugars metabolism	rxn00897	N-Acyl-D-glucosamine 2-epimerase	[c] : cpd00122 <==> cpd00492	R01207	N-Acetyl-D-glucosamine <=> N-Acetyl-D-mannosamine	N-acylglucosamine 2-epimerase (EC 5.1.3.8)	Sialic Acid Metabolism		5.1.3.8
Aminosugars metabolism	rxn01316	N-Acetylneuraminate pyruvate-lyase (pyruvate-phosphorylating)	[c] : cpd00009 + cpd00067 + cpd00232 <==> cpd00001 + cpd00061 + cpd00492	R01804	Orthophosphate + H+ + N-Acetylneuraminate <= H2O + Phosphoenolpyruvate + N-Acetyl-D-mannosamine	N-acetylneuraminate synthase (EC 2.5.1.56)	CMP-N-acetylneuraminate Biosynthesis/ / Sialic Acid Metabolism		2.5.1.56/ 4.1.3.19
Aminosugars metabolism	rxn01317	N-Acetylneuraminate 9-phosphate phosphohydrolase	[c] : cpd00001 + cpd03733 --> cpd00009 + cpd00067 + cpd00232	R01805	H2O + N-Acetylneuraminate 9-phosphate => Orthophosphate + H+ + N-Acetylneuraminate				3.1.3.29
Aminosugars metabolism	rxn01322	N-Acetylneuraminate pyruvate-lyase	[c] : cpd00232 <==> cpd00020 + cpd00492	R01811	N-Acetylneuraminate <=> Pyruvate + N-Acetyl-D-mannosamine	N-acetylneuraminate lyase (EC 4.1.3.3)	Sialic Acid Metabolism		4.1.3.3
Aminosugars metabolism	rxn01432	Palmitoyl-CoA:glycoprotein N-palmitoyltransferase	[c] : cpd00134 + cpd00273 <==> cpd00010 + cpd02157	R01952	Palmitoyl-CoA + Glycoprotein <=> CoA + N-Palmitoylglycoprotein				2.3.1.96
Aminosugars metabolism	rxn01439	ATP:D-glucosamine phosphotransferase	[c] : cpd00002 + cpd00276 <==> cpd00008 + cpd00288	R01961	ATP + D-Glucosamine <=> ADP + D-Glucosamine 6-phosphate				2.7.1.1/ 2.7.1.8
Aminosugars metabolism	rxn01440		[c] : cpd00001 + cpd00007 + cpd00276 --> cpd00025 + cpd00067 + cpd02351	R01962	H2O + Oxygen + D-Glucosamine => H2O2 + H+ + 2-Amino-2-deoxy-D-gluconate
Aminosugars metabolism	rxn01483	Acetyl-CoA:D-glucosamine-6-phosphate N-acetyltransferase	[c] : cpd00022 + cpd00288 --> cpd00010 + cpd00067 + cpd00293	R02058	Acetyl-CoA + D-Glucosamine 6-phosphate => CoA + H+ + N-Acetyl-D-glucosamine 6-phosphate	Glucosamine 6-phosphate N-acetyltransferase (EC 2.3.1.4)			2.3.1.4
Aminosugars metabolism	rxn01484	N-Acetyl-D-glucosamine-6-phosphate amidohydrolase	[c] : cpd00001 + cpd00293 <==> cpd00029 + cpd00288	R02059	H2O + N-Acetyl-D-glucosamine 6-phosphate <=> Acetate + D-Glucosamine 6-phosphate	N-acetylglucosamine-6-phosphate deacetylase (EC 3.5.1.25)	Chitin and N-acetylglucosamine utilization/ / Sialic Acid Metabolism		3.5.1.25
Aminosugars metabolism	rxn01485	D-Glucosamine 1-phosphate 1,6-phosphomutase	[c] : cpd03671 <==> cpd00288	R02060	alpha-D-Glucosamine 1-phosphate <=> D-Glucosamine 6-phosphate	Phosphoglucosamine mutase (EC 5.4.2.10)	Sialic Acid Metabolism		5.4.2.10/ 5.4.2.2
Aminosugars metabolism	rxn01505	N-Acetyl-D-glucosamine 1-phosphate 1,6-phosphomutase	[c] : cpd00293 <==> cpd02611	R02086/ R08193	N-Acetyl-D-glucosamine 6-phosphate <=> N-Acetyl-D-glucosamine 1-phosphate	Phosphoacetylglucosamine mutase (EC 5.4.2.3)			5.4.2.3
Aminosugars metabolism	rxn01506	N-Acetyl-D-glucosamine 6-phosphate 2-epimerase	[c] : cpd00293 <==> cpd02612	R02087	N-Acetyl-D-glucosamine 6-phosphate <=> N-Acetyl-D-mannosamine 6-phosphate	N-acetylmannosamine-6-phosphate 2-epimerase (EC 5.1.3.9)	Sialic Acid Metabolism		5.1.3.9
Aminosugars metabolism	rxn01951	ATP:N-acyl-D-mannosamine 6-phosphotransferase	[c] : cpd00002 + cpd00492 <==> cpd00008 + cpd02612	R02705	ATP + N-Acetyl-D-mannosamine <=> ADP + N-Acetyl-D-mannosamine 6-phosphate	N-acetylmannosamine kinase (EC 2.7.1.60)	Sialic Acid Metabolism		2.7.1.60
Aminosugars metabolism	rxn01952		[c] : cpd00009 + cpd00067 + cpd00492 <==> cpd00001 + cpd02612	R02706	Orthophosphate + H+ + N-Acetyl-D-mannosamine <= H2O + N-Acetyl-D-mannosamine 6-phosphate				3.1.3.-
Aminosugars metabolism	rxn01953		[c] : cpd00014 + cpd00492 <==> cpd00001 + cpd00861	R02707	UDP + N-Acetyl-D-mannosamine <=> H2O + UDP-N-acetyl-D-mannosamine				3.1.4.-/ 5.1.3.14
Aminosugars metabolism	rxn02284	UDP-N-acetylmuramate:NADP+ oxidoreductase	[c] : cpd00003 + cpd00773 <==> cpd00004 + cpd00067 + cpd02820	R03191	NAD+ + UDP-N-acetylmuramate <= NADH + H+ + UDP-N-acetyl-3-(1-carboxyvinyl)-D-glucosamine				1.1.1.158
Aminosugars metabolism	rxn02285	UDP-N-acetylmuramate:NADP+ oxidoreductase	[c] : cpd00006 + cpd00773 <==> cpd00005 + cpd00067 + cpd02820	R03192	NADP+ + UDP-N-acetylmuramate <= NADPH + H+ + UDP-N-acetyl-3-(1-carboxyvinyl)-D-glucosamine	UDP-N-acetylenolpyruvoylglucosamine reductase (EC 1.1.1.158)			1.1.1.158
Aminosugars metabolism	rxn02377	UDP-N-acetyl-D-mannosamine:NAD+ 1-oxidoreductase	[c] : cpd00001 + (2) cpd00003 + cpd00861 <==> (2) cpd00004 + (3) cpd00067 + cpd03732	R03317	H2O + (2) NAD+ + UDP-N-acetyl-D-mannosamine <=> (2) NADH + (3) H+ + UDP-N-acetyl-D-mannosaminouronate	UDP-N-acetyl-D-mannosamine dehydrogenase (EC 1.1.1.-)			1.1.1.-
Aminosugars metabolism	rxn02943	CTP:N-acylneuraminate cytidylyltransferase	[c] : cpd00052 + cpd02155 --> cpd00012 + cpd02319	R04215	CTP + N-Glycoloyl-neuraminate => Pyrophosphate + CMP-N-glycoloylneuraminate				2.7.7.43
Aminosugars metabolism	rxn03064	N-Acetylneuraminate 9-phosphate pyruvate-lyase	[c] : cpd00009 + cpd00067 + cpd03733 <==> cpd00001 + cpd00061 + cpd02612	R04435	Orthophosphate + H+ + N-Acetylneuraminate 9-phosphate <= H2O + Phosphoenolpyruvate + N-Acetyl-D-mannosamine 6-phosphate				2.5.1.56/ 2.5.1.57
Aminosugars metabolism	rxn03638	Acetyl-CoA:D-glucosamine-1-phosphate N-acetyltransferase	[c] : cpd00022 + cpd03671 --> cpd00010 + cpd00067 + cpd02611	R05332	Acetyl-CoA + alpha-D-Glucosamine 1-phosphate => CoA + H+ + N-Acetyl-D-glucosamine 1-phosphate	Glucosamine-1-phosphate N-acetyltransferase (EC 2.3.1.157)/ / N-acetylglucosamine-1-phosphate uridyltransferase (EC 2.7.7.23)	Iojap/ / Sialic Acid Metabolism		2.3.1.157/ 2.3.1.4
Aminosugars metabolism	rxn04703		[c] : cpd00001 + (2) cpd00003 + cpd00175 <==> (2) cpd00004 + (3) cpd00067 + cpd09739	R06894	H2O + (2) NAD+ + UDP-N-acetyl-D-galactosamine <=> (2) NADH + (3) H+ + UDP-N-acetyl-D-galactosaminuronic acid				1.1.1.-
Aminosugars metabolism	rxn05772	NADH:ferricytochrome-b5 oxidoreductase	[c] : cpd00004 + cpd00067 + (2) cpd11795 <==> cpd00003 + (2) cpd11797	R00100	NADH + H+ + (2) Ferricytochrome b5 <=> NAD+ + (2) Ferrocytochrome b5				1.6.2.2
Aminosugars metabolism	rxn05930	CMP-N-acetylneuraminate,ferrocytochrome-b5:oxygen oxidoreductase	[c] : cpd00007 + (2) cpd00067 + cpd00112 + (2) cpd11797 <==> cpd00001 + cpd02319 + (2) cpd11795	R01115	Oxygen + (2) H+ + CMP-N-acetylneuraminate + (2) Ferrocytochrome b5 <=> H2O + CMP-N-glycoloylneuraminate + (2) Ferricytochrome b5				1.14.18.2
Aminosugars metabolism	rxn05931		[c] : cpd00112 <==> cpd12619	R01119	CMP-N-acetylneuraminate <=> Colominic acid(non-reducing N- or O-acylneuraminyl residue)
Aminosugars metabolism	rxn05941	[1,4-(N-Acetyl-beta-D-glucosaminyl)]n glycanohydrolase	[c] : cpd00001 --> cpd00122	R01206	H2O => N-Acetyl-D-glucosamine				3.2.1.14/ 3.2.1.50
Aminosugars metabolism	rxn06047	N-acetylneuraminate,ferrocytochrome-b5:oxygen oxidoreductase	[c] : cpd00007 + (2) cpd00067 + cpd00232 + (2) cpd11797 <==> cpd00001 + cpd02155 + (2) cpd11795	R01803	Oxygen + (2) H+ + N-Acetylneuraminate + (2) Ferrocytochrome b5 <=> H2O + N-Glycoloyl-neuraminate + (2) Ferricytochrome b5				1.14.18.2
Aminosugars metabolism	rxn06063		[c] : cpd00276 <==> cpd00001	R01966	D-Glucosamine <= H2O				3.2.1.-
Aminosugars metabolism	rxn06152	[1,4-(N-Acetyl-beta-D-glucosaminyl)]n glycanohydrolase	[c] : cpd00001 <==> cpd02217	R02334	H2O <=> N-Acetyl-D-glucosaminide				3.2.1.14
Aminosugars metabolism	rxn06153	UDP-N-acetyl-D-glucosamine:chitin	[c] : cpd00037 <==> cpd00014	R02335	UDP-N-acetyl-D-glucosamine <= UDP				2.4.1.16
Aminosugars metabolism	rxn06202	Protein-N(pai)-phosphohistidine:sugar N(pai)-phosphotransferase	[c] : cpd00067 + cpd00276 + cpd12508 --> cpd00288 + cpd11712	R02631	H+ + D-Glucosamine + Protein N(pi)-phospho-L-histidine => D-Glucosamine 6-phosphate + Protein histidine				2.7.1.69
Aminosugars metabolism	rxn06260	Chitosan N-acetylglucosaminohydrolase	[c] : cpd00001 --> cpd12811	R02833	H2O => D-Glucosaminide				3.2.1.132
Aminosugars metabolism	rxn06639		[c] : cpd02319 <==> cpd12643	R04289	CMP-N-glycoloylneuraminate <=> Glycolipid
Aminosugars metabolism	rxn06883	Protein-N(pai)-phosphohistidine:sugar N(pai)-phosphotransferase	[c] : cpd00067 + cpd00122 + cpd12508 --> cpd00293 + cpd11712	R05199	H+ + N-Acetyl-D-glucosamine + Protein N(pi)-phospho-L-histidine => N-Acetyl-D-glucosamine 6-phosphate + Protein histidine				2.7.1.69
Aminosugars metabolism	rxn08044	N-acetylmuramate 6-phosphate hydrolase	[c] : cpd00001 + cpd15391 <==> cpd00221 + cpd00293	R08555	H2O + N-acetylmuramate 6-phosphate <=> (R)-Lactate + N-Acetyl-D-glucosamine 6-phosphate
Androgen and estrogen metabolism	rxn00385	3'-Phosphoadenylylsulfate:phenolic-steroid sulfotransferase	[c] : cpd00044 + cpd00702 <==> cpd00045 + cpd05271	R00535	3'-Phosphoadenylyl sulfate + Estradiol-17beta <=> Adenosine 3',5'-bisphosphate + Estradiol-17beta 3-sulfate				2.8.2.15
Androgen and estrogen metabolism	rxn00386	3'-Phosphoadenylylsulfate:phenolic-steroid sulfotransferase	[c] : cpd00044 + cpd03144 <==> cpd00045 + cpd05272	R00536	3'-Phosphoadenylyl sulfate + 2-Methoxyestrone <=> Adenosine 3',5'-bisphosphate + 2-Methoxyestrone 3-sulfate				2.8.2.15
Androgen and estrogen metabolism	rxn00387	3'-Phosphoadenylylsulfate:phenolic-steroid sulfotransferase	[c] : cpd00044 + cpd03147 <==> cpd00045 + cpd05273	R00537	3'-Phosphoadenylyl sulfate + 2-Methoxyestradiol-17beta <=> Adenosine 3',5'-bisphosphate + 2-Methoxyestradiol-17beta 3-sulfate				2.8.2.15
Androgen and estrogen metabolism	rxn01336	Testosterone:NAD+ oxidoreductase	[c] : cpd00003 + cpd00420 <==> cpd00004 + cpd00067 + cpd00237	R01836	NAD+ + Testosterone <=> NADH + H+ + Androst-4-ene-3,17-dione				1.1.1.51/ 1.1.1.63/ 1.1.1.239
Androgen and estrogen metabolism	rxn01337	3beta-Hydroxyandrost-5-en-17-one:NAD+ 3-oxidoreductase	[c] : cpd00003 + cpd00904 <==> cpd00004 + cpd00067 + cpd00237	R01837	NAD+ + 3beta-Hydroxyandrost-5-en-17-one <=> NADH + H+ + Androst-4-ene-3,17-dione				1.1.1.145/ 5.3.3.1
Androgen and estrogen metabolism	rxn01338	Testosterone:NADP+ 17-oxidoreductase	[c] : cpd00006 + cpd00420 <==> cpd00005 + cpd00067 + cpd00237	R01838	NADP+ + Testosterone <=> NADPH + H+ + Androst-4-ene-3,17-dione				1.1.1.51/ 1.1.1.64
Androgen and estrogen metabolism	rxn01339	3beta-Hydroxyandrost-5-en-17-one:NADP+ 3-oxidoreductase	[c] : cpd00006 + cpd00904 <==> cpd00005 + cpd00067 + cpd00237	R01839	NADP+ + 3beta-Hydroxyandrost-5-en-17-one <=> NADPH + H+ + Androst-4-ene-3,17-dione				1.1.1.145/ 5.3.3.1
Androgen and estrogen metabolism	rxn01341	17alpha-Hydroxyprogesterone acetaldehyde-lyase	[c] : cpd00866 <==> cpd00071 + cpd00237	R01841	17alpha-Hydroxyprogesterone <=> Acetaldehyde + Androst-4-ene-3,17-dione				4.1.2.30
Androgen and estrogen metabolism	rxn01342		[c] : cpd00237 --> cpd03141	R01842	Androst-4-ene-3,17-dione => 7alpha-Hydroxyandrost-4-ene-3,17-dione
Androgen and estrogen metabolism	rxn01688	Estradiol-17alpha:NAD+ 17-oxidoreductase	[c] : cpd00003 + cpd01668 <==> cpd00004 + cpd00067 + cpd00362	R02347	NAD+ + Estradiol-17alpha <=> NADH + H+ + Estrone				1.1.1.148
Androgen and estrogen metabolism	rxn01689	Estradiol-17alpha:NADP+ 16-oxidoreductase	[c] : cpd00006 + cpd01668 <==> cpd00005 + cpd00067 + cpd00362	R02349	NADP+ + Estradiol-17alpha <=> NADPH + H+ + Estrone				1.1.1.148
Androgen and estrogen metabolism	rxn01692	Estradiol-17beta:NAD+ 17-oxidoreductase	[c] : cpd00003 + cpd00702 <==> cpd00004 + cpd00067 + cpd00362	R02352	NAD+ + Estradiol-17beta <=> NADH + H+ + Estrone				1.1.1.51/ 1.1.1.62
Androgen and estrogen metabolism	rxn01693	Estradiol-17beta:NADP+ 17-oxidoreductase	[c] : cpd00006 + cpd00702 <==> cpd00005 + cpd00067 + cpd00362	R02353	NADP+ + Estradiol-17beta <=> NADPH + H+ + Estrone				1.1.1.51/ 1.1.1.62
Androgen and estrogen metabolism	rxn01694		[c] : cpd00004 + cpd00007 + cpd00067 + cpd00362 --> cpd00001 + cpd00003 + cpd03143	R02354	NADH + Oxygen + H+ + Estrone => H2O + NAD+ + 2-Hydroxyestrone				1.14.13.-
Androgen and estrogen metabolism	rxn01695		[c] : cpd00005 + cpd00007 + cpd00067 + cpd00362 --> cpd00001 + cpd00006 + cpd03143	R02355	NADPH + Oxygen + H+ + Estrone => H2O + NADP+ + 2-Hydroxyestrone				1.14.13.-
Androgen and estrogen metabolism	rxn01696		[c] : cpd00005 + cpd00007 + cpd00067 + cpd00362 --> cpd00001 + cpd00006 + cpd03145	R02356	NADPH + Oxygen + H+ + Estrone => H2O + NADP+ + 16alpha-Hydroxyestrone				1.14.13.-
Androgen and estrogen metabolism	rxn01697	UDPglucuronate beta-D-glucuronosyltransferase(acceptor-unspecific)	[c] : cpd00144 + cpd00362 <==> cpd00014 + cpd08015	R02358	UDP-glucuronate + Estrone <=> UDP + Estrone glucuronide				2.4.1.17
Androgen and estrogen metabolism	rxn01793	3alpha-Hydroxysteroid:NAD+ oxidoreductase (A-specific)	[c] : cpd00003 + cpd00409 <==> cpd00004 + cpd00067 + cpd00511	R02476	NAD+ + Androsterone <=> NADH + H+ + 5alpha-Androstane-3,17-dione				1.1.1.50/ 1.1.1.209/ 1.1.1.213
Androgen and estrogen metabolism	rxn01794	3alpha-Hydroxysteroid:NADP+ oxidoreductase (A-specific)	[c] : cpd00006 + cpd00409 <==> cpd00005 + cpd00067 + cpd00511	R02477	NADP+ + Androsterone <=> NADPH + H+ + 5alpha-Androstane-3,17-dione				1.1.1.50/ 1.1.1.209/ 1.1.1.213
Androgen and estrogen metabolism	rxn01795	UDPglucuronate beta-D-glucuronosyltransferase(acceptor-unspecific)	[c] : cpd00144 + cpd00409 <==> cpd00014 + cpd08017	R02478	UDP-glucuronate + Androsterone <=> UDP + Androsterone glucuronide				2.4.1.17
Androgen and estrogen metabolism	rxn01809	Testosterone delta5-delat4-isomerase	[c] : cpd00004 + cpd00067 + cpd00420 <==> cpd00003 + cpd02637	R02499	NADH + H+ + Testosterone <=> NAD+ + Androst-5-ene-3beta,17beta-diol				1.1.1.145/ 5.3.3.1
Androgen and estrogen metabolism	rxn01810	Testosterone delta5-delat4-isomerase	[c] : cpd00005 + cpd00067 + cpd00420 <==> cpd00006 + cpd02637	R02500	NADPH + H+ + Testosterone <=> NADP+ + Androst-5-ene-3beta,17beta-diol				1.1.1.145/ 5.3.3.1
Androgen and estrogen metabolism	rxn01812	UDPglucuronate beta-D-glucuronosyltransferase(acceptor-unspecific)	[c] : cpd00144 + cpd00420 <==> cpd00014 + cpd08016	R02502	UDP-glucuronate + Testosterone <=> UDP + Testosterone glucuronide				2.4.1.17
Androgen and estrogen metabolism	rxn02214		[c] : cpd00004 + cpd00007 + cpd00067 + cpd00702 --> cpd00001 + cpd00003 + cpd03146	R03088	NADH + Oxygen + H+ + Estradiol-17beta => H2O + NAD+ + 2-Hydroxyestradiol-17beta				1.14.13.-
Androgen and estrogen metabolism	rxn02215		[c] : cpd00005 + cpd00007 + cpd00067 + cpd00702 --> cpd00001 + cpd00006 + cpd03061	R03089	NADPH + Oxygen + H+ + Estradiol-17beta => H2O + NADP+ + Estriol				1.14.13.-
Androgen and estrogen metabolism	rxn02216		[c] : cpd00005 + cpd00007 + cpd00067 + cpd00702 --> cpd00001 + cpd00006 + cpd03146	R03090	NADPH + Oxygen + H+ + Estradiol-17beta => H2O + NADP+ + 2-Hydroxyestradiol-17beta				1.14.13.-
Androgen and estrogen metabolism	rxn02217	UDPglucuronate beta-D-glucuronosyltransferase(acceptor-unspecific)	[c] : cpd00144 + cpd00702 <==> cpd00014 + cpd03277	R03091	UDP-glucuronate + Estradiol-17beta <=> UDP + Estradiol-17beta 3-glucuronide				2.4.1.17
Androgen and estrogen metabolism	rxn02443	3beta-Hydroxyandrost-5-en-17-one acetaldehyde-lyase	[c] : cpd00005 + cpd00007 + cpd03058 --> cpd00001 + cpd00006 + cpd00029 + cpd00904	R03403	NADPH + Oxygen + 17alpha-Hydroxypregnenolone => H2O + NADP+ + Acetate + 3beta-Hydroxyandrost-5-en-17-one				4.1.2.30
Androgen and estrogen metabolism	rxn02444	3beta-Hydroxyandrost-5-en-17-one 3-sulfate sulfohydrolase	[c] : cpd00001 + cpd02774 --> cpd00048 + cpd00067 + cpd00904	R03404	H2O + 3beta-Hydroxyandrost-5-en-17-one 3-sulfate => Sulfate + H+ + 3beta-Hydroxyandrost-5-en-17-one				3.1.6.2
Androgen and estrogen metabolism	rxn02445	3'-phosphoadenylylsulfate:alcohol sulfotransferase	[c] : cpd00044 + cpd00904 <==> cpd00045 + cpd02774	R03405	3'-Phosphoadenylyl sulfate + 3beta-Hydroxyandrost-5-en-17-one <=> Adenosine 3',5'-bisphosphate + 3beta-Hydroxyandrost-5-en-17-one 3-sulfate				2.8.2.2
Androgen and estrogen metabolism	rxn02446	Androst-5-ene-3beta,17beta-diol:NAD+ oxidoreductase	[c] : cpd00003 + cpd02637 <==> cpd00004 + cpd00067 + cpd00904	R03406	NAD+ + Androst-5-ene-3beta,17beta-diol <=> NADH + H+ + 3beta-Hydroxyandrost-5-en-17-one				1.1.1.51
Androgen and estrogen metabolism	rxn02447	Androst-5-ene-3beta,17beta-diol:NADP+ oxidoreductase	[c] : cpd00006 + cpd02637 <==> cpd00005 + cpd00067 + cpd00904	R03407	NADP+ + Androst-5-ene-3beta,17beta-diol <=> NADPH + H+ + 3beta-Hydroxyandrost-5-en-17-one				1.1.1.51
Androgen and estrogen metabolism	rxn02448		[c] : cpd00005 + cpd00007 + cpd00067 + cpd00904 --> cpd00001 + cpd00006 + cpd03059	R03408	NADPH + Oxygen + H+ + 3beta-Hydroxyandrost-5-en-17-one => H2O + NADP+ + 16alpha-Hydroxydehydroepiandrosterone				1.14.99.-
Androgen and estrogen metabolism	rxn02798	Estrone 3-sulfate sulfohydrolase	[c] : cpd00001 + cpd01669 --> cpd00048 + cpd00067 + cpd00362	R03980	H2O + Estrone 3-sulfate => Sulfate + H+ + Estrone				3.1.6.1
Androgen and estrogen metabolism	rxn03000	3alpha-Hydroxy-5beta-androstan-17-one:NAD+ oxidoreductase	[c] : cpd00003 + cpd02677 <==> cpd00004 + cpd00067 + cpd02365	R04309	NAD+ + 3alpha-Hydroxy-5beta-androstan-17-one <=> NADH + H+ + 5beta-Androstane-3,17-dione				1.1.1.50/ 1.1.1.152
Androgen and estrogen metabolism	rxn03001	3alpha-Hydroxy-5beta-androstan-17-one:NADP+ oxidoreductase	[c] : cpd00006 + cpd02677 <==> cpd00005 + cpd00067 + cpd02365	R04310	NADP+ + 3alpha-Hydroxy-5beta-androstan-17-one <=> NADPH + H+ + 5beta-Androstane-3,17-dione				1.1.1.50
Androgen and estrogen metabolism	rxn03024	UDPglucuronate beta-D-glucuronosyltransferase(acceptor-unspecific)	[c] : cpd00144 + cpd02677 <==> cpd00014 + cpd08018	R04352	UDP-glucuronate + 3alpha-Hydroxy-5beta-androstan-17-one <=> UDP + Etiocholan-3alpha-ol-17-one 3-glucuronide				2.4.1.17
Androgen and estrogen metabolism	rxn03025	UDPglucuronate beta-D-glucuronosyltransferase(acceptor-unspecific)	[c] : cpd00144 + cpd03144 <==> cpd00014 + cpd08014	R04353	UDP-glucuronate + 2-Methoxyestrone <=> UDP + 2-Methoxyestrone 3-glucuronide				2.4.1.17
Androgen and estrogen metabolism	rxn03026	UDPglucuronate beta-D-glucuronosyltransferase(acceptor-unspecific)	[c] : cpd00144 + cpd03147 <==> cpd00014 + cpd08013	R04354	UDP-glucuronate + 2-Methoxyestradiol-17beta <=> UDP + 2-Methoxy-estradiol-17beta 3-glucuronide				2.4.1.17
Androgen and estrogen metabolism	rxn03198	16alpha-Hydroxyandrost-4-ene-3,17-dione delta5-delat4-isomerase	[c] : cpd00004 + cpd00067 + cpd03060 <==> cpd00003 + cpd03059	R04678	NADH + H+ + 16alpha-Hydroxyandrost-4-ene-3,17-dione <=> NAD+ + 16alpha-Hydroxydehydroepiandrosterone				1.1.1.145/ 5.3.3.1
Androgen and estrogen metabolism	rxn03199	16alpha-Hydroxyandrost-4-ene-3,17-dione delta5-delat4-isomerase	[c] : cpd00005 + cpd00067 + cpd03060 <==> cpd00006 + cpd03059	R04680	NADPH + H+ + 16alpha-Hydroxyandrost-4-ene-3,17-dione <=> NADP+ + 16alpha-Hydroxydehydroepiandrosterone				1.1.1.145/ 5.3.3.1
Androgen and estrogen metabolism	rxn03200	Estriol:NAD+ 17-oxidoreductase	[c] : cpd00003 + cpd03061 <==> cpd00004 + cpd00067 + cpd03145	R04681	NAD+ + Estriol <=> NADH + H+ + 16alpha-Hydroxyestrone				1.1.1.62
Androgen and estrogen metabolism	rxn03201	Estriol:NADP+ 17-oxidoreductase	[c] : cpd00006 + cpd03061 <==> cpd00005 + cpd00067 + cpd03145	R04682	NADP+ + Estriol <=> NADPH + H+ + 16alpha-Hydroxyestrone				1.1.1.62
Androgen and estrogen metabolism	rxn03202	UDPglucuronate beta-D-glucuronosyltransferase(acceptor-unspecific)	[c] : cpd00144 + cpd03061 <==> cpd00014 + cpd03278	R04683	UDP-glucuronate + Estriol <=> UDP + 16-Glucuronide-estriol				2.4.1.17
Androgen and estrogen metabolism	rxn03255	11beta-Hydroxyandrost-4-ene-3,17-dione:NADP+ 11-oxidoreductase	[c] : cpd00003 + cpd03135 <==> cpd00004 + cpd00067 + cpd03136	R04757	NAD+ + 11beta-Hydroxyandrost-4-ene-3,17-dione <=> NADH + H+ + Adrenosterone				1.1.1.146
Androgen and estrogen metabolism	rxn03256	11beta-Hydroxyandrost-4-ene-3,17-dione:NADP+ 11-oxidoreductase	[c] : cpd00006 + cpd03135 <==> cpd00005 + cpd00067 + cpd03136	R04758	NADP+ + 11beta-Hydroxyandrost-4-ene-3,17-dione <=> NADPH + H+ + Adrenosterone				1.1.1.146
Androgen and estrogen metabolism	rxn03258		[c] : cpd00017 + cpd03143 <==> cpd00019 + cpd00067 + cpd03144	R04762	S-Adenosyl-L-methionine + 2-Hydroxyestrone <=> S-Adenosyl-L-homocysteine + H+ + 2-Methoxyestrone
Androgen and estrogen metabolism	rxn03260		[c] : cpd00017 + cpd03146 <==> cpd00019 + cpd00067 + cpd03147	R04764	S-Adenosyl-L-methionine + 2-Hydroxyestradiol-17beta <=> S-Adenosyl-L-homocysteine + H+ + 2-Methoxyestradiol-17beta				2.1.1.-
Androgen and estrogen metabolism	rxn06052	Androst-4-ene-3,17-dione,hydrogen-donor:oxygen oxidoreductase	[c] : cpd00007 + cpd00237 + cpd11610 <==> cpd00001 + cpd02850 + cpd11609	R01833	Oxygen + Androst-4-ene-3,17-dione + Reduced acceptor <=> H2O + Testololactone + Acceptor				1.14.99.12
Androgen and estrogen metabolism	rxn06053	3-Oxo-5alpha-steroid:(acceptor) delta4-oxidoreductase	[c] : cpd00511 + cpd11609 <==> cpd00237 + cpd11610	R01834	5alpha-Androstane-3,17-dione + Acceptor <=> Androst-4-ene-3,17-dione + Reduced acceptor				1.3.99.5
Androgen and estrogen metabolism	rxn06054	5beta-Androstane-3,17-dione:(acceptor) delta4-oxidoreductase	[c] : cpd02365 + cpd11609 <==> cpd00237 + cpd11610	R01835	5beta-Androstane-3,17-dione + Acceptor <=> Androst-4-ene-3,17-dione + Reduced acceptor				1.3.99.6
Androgen and estrogen metabolism	rxn06174	17beta-Hydroxyandrostan-3-one:(acceptor) delta4-oxidoreductase	[c] : cpd02435 + cpd11609 <==> cpd00420 + cpd11610	R02497	17beta-Hydroxyandrostan-3-one + Acceptor <=> Testosterone + Reduced acceptor				1.3.99.5
Androgen and estrogen metabolism	rxn06175	5beta-Dihydrotestosterone:(acceptor) delta4-oxidoreductase	[c] : cpd03139 + cpd11609 <==> cpd00420 + cpd11610	R02498	5beta-Dihydrotestosterone + Acceptor <=> Testosterone + Reduced acceptor				1.3.99.6
Androgen and estrogen metabolism	rxn06176	testosterone 7alpha-hydroxylase	[c] : cpd00007 + cpd00420 + cpd12238 <==> cpd00001 + cpd03138 + cpd12264	R02503	Oxygen + Testosterone + Reduced flavoprotein <=> H2O + 7alpha-Hydroxytestosterone + Oxidized flavoprotein
Androgen and estrogen metabolism	rxn06229	Androstenedione,reduced-adrenal-ferredoxin:oxygen oxidoreductase	[c] : cpd00007 + cpd00237 + cpd11723 <==> cpd00001 + cpd03135 + cpd11724	R02725	Oxygen + Androst-4-ene-3,17-dione + Reduced adrenal ferredoxin <=> H2O + 11beta-Hydroxyandrost-4-ene-3,17-dione + Oxidized adrenal ferredoxin				1.14.15.4
Androgen and estrogen metabolism	rxn06310	Estradiol-17beta,hydrogen-donor:oxygen oxidoreductase	[c] : cpd00007 + cpd00702 + cpd11610 <==> cpd00001 + cpd02447 + cpd11609	R03086	Oxygen + Estradiol-17beta + Reduced acceptor <=> H2O + 6beta-Hydroxyestradiol-17beta + Acceptor				1.14.99.11
Androgen and estrogen metabolism	rxn06779		[c] : cpd03138 + cpd11609 <==> cpd03141 + cpd11610	R04760	7alpha-Hydroxytestosterone + Acceptor <=> 7alpha-Hydroxyandrost-4-ene-3,17-dione + Reduced acceptor
Androgen and estrogen metabolism	rxn11954	Aromatase	[c] : cpd00007 + cpd00237 + cpd12238 <==> cpd00001 + cpd03137 + cpd12264	R01840	Oxygen + Androst-4-ene-3,17-dione + Reduced flavoprotein <=> H2O + 19-Hydroxyandrost-4-ene-3,17-dione + Oxidized flavoprotein				1.14.14.1
Androgen and estrogen metabolism	rxn11956	Aromatase	[c] : cpd00001 + cpd00047 + cpd00362 + cpd12264 <==> cpd00007 + cpd03142 + cpd12238	R02351	H2O + Formate + Estrone + Oxidized flavoprotein <=> Oxygen + 19-Oxoandrost-4-ene-3,17-dione + Reduced flavoprotein				1.14.14.1
Androgen and estrogen metabolism	rxn11958	Aromatase	[c] : cpd00007 + cpd00420 + cpd12238 <==> cpd00001 + cpd03140 + cpd12264	R02501	Oxygen + Testosterone + Reduced flavoprotein <=> H2O + 19-Hydroxytestosterone + Oxidized flavoprotein				1.14.14.1
Androgen and estrogen metabolism	rxn11975	Aromatase	[c] : cpd00001 + cpd00047 + cpd00702 + cpd12264 <==> cpd00007 + cpd12238 + cpd12693	R03087	H2O + Formate + Estradiol-17beta + Oxidized flavoprotein <=> Oxygen + Reduced flavoprotein + 19-Oxotestosterone				1.14.14.1
Androgen and estrogen metabolism	rxn12000	Aromatase	[c] : cpd00007 + cpd03137 + cpd12238 <==> (2) cpd00001 + cpd03142 + cpd12264	R04759	Oxygen + 19-Hydroxyandrost-4-ene-3,17-dione + Reduced flavoprotein <=> (2) H2O + 19-Oxoandrost-4-ene-3,17-dione + Oxidized flavoprotein				1.14.14.1
Androgen and estrogen metabolism	rxn12001	Aromatase	[c] : cpd00007 + cpd03140 + cpd12238 <==> (2) cpd00001 + cpd12264 + cpd12693	R04761	Oxygen + 19-Hydroxytestosterone + Reduced flavoprotein <=> (2) H2O + Oxidized flavoprotein + 19-Oxotestosterone				1.14.14.1
Androgen and estrogen metabolism/ Sulfur metabolism	rxn01690	3'-Phosphoadenylylsulfate:estrone 3-sulfotransferase	[c] : cpd00044 + cpd00362 <==> cpd00045 + cpd01669	R02350	3'-Phosphoadenylyl sulfate + Estrone <=> Adenosine 3',5'-bisphosphate + Estrone 3-sulfate				2.8.2.4/ 2.8.2.15
Anthocyanin biosynthesis	rxn04389	UDP-glucose:anthocyanidin 3-O-D-glucosyltransferase	[c] : cpd00026 + cpd00067 + cpd03501 <==> cpd00014 + cpd08919	R06534	UDP-glucose + H+ + Pelargonidin <=> UDP + Pelargonidin 3-O-glucoside				2.4.1.115
Anthocyanin biosynthesis	rxn04390	UDP-glucose:anthocyanidin 3-O-D-glucosyltransferase	[c] : cpd00026 + cpd00067 + cpd03502 <==> cpd00014 + cpd05511	R06535	UDP-glucose + H+ + Cyanidin <=> UDP + Cyanidin 3-O-glucoside				2.4.1.115
Anthocyanin biosynthesis	rxn04391	UDP-glucose:anthocyanidin 3-O-D-glucosyltransferase	[c] : cpd00026 + cpd03505 <==> cpd00014 + cpd08920	R06536	UDP-glucose + Delphinidin <=> UDP + Delphinidin 3-O-glucoside				2.4.1.115
Anthocyanin biosynthesis	rxn04402		[c] : cpd08878 --> cpd08879	R06547	Cyanidin 3-O-(6-O-p-coumaroyl)glucoside => Cyanidin 3-O-(6-O-p-coumaroyl)glucoside-5-O-glucoside				2.4.1.-
Anthocyanin biosynthesis	rxn04403		[c] : cpd05511 <==> cpd08923	R06548	Cyanidin 3-O-glucoside <= Peonidin 3-O-glucoside
Anthocyanin biosynthesis	rxn04404		[c] : cpd08920 <==> cpd08921	R06549	Delphinidin 3-O-glucoside <=> Petunidin 3-O-glucoside
Anthocyanin biosynthesis	rxn04614	malonyl-CoA:pelargonidin-3-O-(6-caffeoyl-beta-D-glucoside)-5-O-beta-	[c] : cpd00070 + cpd09271 --> cpd00010 + cpd09272	R06799	Malonyl-CoA + Pelargonidin 3-O-(6-caffeoyl-beta-D-glucoside) 5-O-beta-D-glucoside => CoA + 4'''-Demalonylsalvianin				2.3.1.172
Anthocyanin biosynthesis	rxn04615		[c] : cpd00070 + cpd09272 --> cpd00010 + cpd09278	R06800	Malonyl-CoA + 4'''-Demalonylsalvianin => CoA + Salvianin
Anthocyanin biosynthesis	rxn04616	malonyl-CoA:anthocyanidin-3-O-beta-D-glucoside	[c] : cpd00070 + cpd08919 --> cpd00010 + cpd09273	R06801	Malonyl-CoA + Pelargonidin 3-O-glucoside => CoA + Pelargonidin 3-O-(6-O-malonyl-beta-D-glucoside)				2.3.1.171
Anthocyanin biosynthesis	rxn04617		[c] : cpd01481 + cpd08919 <==> cpd00014 + cpd09275	R06802	UDP-L-rhamnose + Pelargonidin 3-O-glucoside <=> UDP + Pelargonidin 3-O-rutinoside
Anthocyanin biosynthesis	rxn04618	UDP-glucose:pelargonidin 3-O-rutinoside	[c] : cpd00026 + cpd09275 <==> cpd00014 + cpd09276	R06803	UDP-glucose + Pelargonidin 3-O-rutinoside <=> UDP + Pelargonidin 3-O-rutinoside 5-O-beta-D-glucoside				2.4.1.116
Anthocyanin biosynthesis	rxn04632	malonyl-CoA:anthocyanidin-3-O-beta-D-glucoside	[c] : cpd00070 + cpd05511 --> cpd00010 + cpd09274	R06817	Malonyl-CoA + Cyanidin 3-O-glucoside => CoA + Cyanidin 3-O-(6-O-malonyl-beta-D-glucoside)				2.3.1.171
Anthocyanin biosynthesis	rxn04633		[c] : cpd01481 + cpd05511 <==> cpd00014 + cpd05527	R06818	UDP-L-rhamnose + Cyanidin 3-O-glucoside <=> UDP + Cyanidin 3-O-rutinoside				2.4.1.-
Anthocyanin biosynthesis	rxn04634	UDP-glucose:cyanidin 3-O-rutinoside 5-O-beta-D-glucosyltransferase	[c] : cpd00026 + cpd05527 <==> cpd00014 + cpd09277	R06819	UDP-glucose + Cyanidin 3-O-rutinoside <=> UDP + Cyanidin 3-O-rutinoside 5-O-beta-D-glucoside				2.4.1.116
Anthocyanin biosynthesis	rxn07111		[c] : cpd00192 + cpd05511 --> cpd00010 + cpd08878	R06544	p-Coumaroyl-CoA + Cyanidin 3-O-glucoside => CoA + Cyanidin 3-O-(6-O-p-coumaroyl)glucoside				2.3.1.-
Anthocyanin biosynthesis	rxn07112		[c] : cpd00192 + cpd05546 --> cpd00010 + cpd08879	R06545	p-Coumaroyl-CoA + Cyanin => CoA + Cyanidin 3-O-(6-O-p-coumaroyl)glucoside-5-O-glucoside				2.3.1.-
Anthocyanin biosynthesis	rxn07113		[c] : cpd00026 + cpd05511 <==> cpd00014 + cpd05546	R06546	UDP-glucose + Cyanidin 3-O-glucoside <=> UDP + Cyanin				2.4.1.-
Anthocyanin biosynthesis	rxn07114		[c] : cpd08920 <==> cpd08922	R06550	Delphinidin 3-O-glucoside <= Malvidin 3-O-glucoside
Anthocyanin biosynthesis	rxn07663		[c] : cpd00270 + cpd08919 --> cpd00010 + cpd15013	R07873	Caffeoyl-CoA + Pelargonidin 3-O-glucoside => CoA + Pelargonidin 3-O-(6-caffeoyl-beta-D-glucoside)				2.3.1.-
Anthocyanin biosynthesis	rxn07664		[c] : cpd00026 + cpd08919 <==> cpd00014 + cpd05630	R07874	UDP-glucose + Pelargonidin 3-O-glucoside <=> UDP + Pelargonin				2.4.1.-
Anthocyanin biosynthesis	rxn07665		[c] : cpd00026 + cpd15013 <==> cpd00014 + cpd09271	R07875	UDP-glucose + Pelargonidin 3-O-(6-caffeoyl-beta-D-glucoside) <=> UDP + Pelargonidin 3-O-(6-caffeoyl-beta-D-glucoside) 5-O-beta-D-glucoside				2.4.1.-
Anthocyanin biosynthesis	rxn07666		[c] : cpd00270 + cpd05630 --> cpd00010 + cpd09271	R07876	Caffeoyl-CoA + Pelargonin => CoA + Pelargonidin 3-O-(6-caffeoyl-beta-D-glucoside) 5-O-beta-D-glucoside				2.3.1.-
Anthocyanin biosynthesis	rxn07667		[c] : cpd00026 + cpd08919 <==> cpd00014 + cpd15021	R07877	UDP-glucose + Pelargonidin 3-O-glucoside <=> UDP + Pelargonidin 3-O-sophoroside				2.4.1.-
Anthocyanin biosynthesis	rxn07668		[c] : cpd00026 + cpd05511 <==> cpd00014 + cpd15022	R07878	UDP-glucose + Cyanidin 3-O-glucoside <=> UDP + Cyanidin 3-O-sophoroside				2.4.1.-
Anthocyanin biosynthesis	rxn07669		[c] : cpd00026 + cpd08920 <==> cpd00014 + cpd15023	R07879	UDP-glucose + Delphinidin 3-O-glucoside <=> UDP + Delphinidin 3-O-sophoroside				2.4.1.-
Anthocyanin biosynthesis	rxn07670	hydroxycinnamoyl-CoA:anthocyanidin 3,5-diglucoside	[c] : cpd00192 + cpd05630 --> cpd00010 + cpd15065	R07880	p-Coumaroyl-CoA + Pelargonin => CoA + Pelargonidin 3-O-beta-D-glucoside 5-O-(6-coumaroyl-beta-D-glucoside)				2.3.1.153
Anthocyanin biosynthesis	rxn07672	hydroxycinnamoyl-CoA:anthocyanidin 3,5-diglucoside	[c] : cpd00192 + cpd05546 --> cpd00010 + cpd15066	R07882	p-Coumaroyl-CoA + Cyanin => CoA + Cyanidin 3-O-beta-D-glucoside 5-O-(6-coumaroyl-beta-D-glucoside)				2.3.1.153
Anthocyanin biosynthesis	rxn07673	hydroxycinnamoyl-CoA:anthocyanidin 3,5-diglucoside	[c] : cpd00192 + cpd15028 --> cpd00010 + cpd15067	R07883	p-Coumaroyl-CoA + Delphin => CoA + Delphinidin 3-O-beta-D-glucoside 5-O-(6-coumaroyl-beta-D-glucoside)				2.3.1.153
Anthocyanin biosynthesis	rxn07674		[c] : cpd00070 + cpd09273 --> cpd00010 + cpd15004	R07884	Malonyl-CoA + Pelargonidin 3-O-(6-O-malonyl-beta-D-glucoside) => CoA + Pelargonidin 3-O-3'',6''-O-dimalonylglucoside				2.3.1.-
Anthocyanin biosynthesis	rxn07675		[c] : cpd00070 + cpd09274 --> cpd00010 + cpd15005	R07885	Malonyl-CoA + Cyanidin 3-O-(6-O-malonyl-beta-D-glucoside) => CoA + Cyanidin 3-O-3'',6''-O-dimalonylglucoside				2.3.1.-
Anthocyanin biosynthesis	rxn07676		[c] : cpd00070 + cpd15017 --> cpd00010 + cpd15006	R07886	Malonyl-CoA + Delphinidin 3-O-(6-O-malonyl-beta-D-glucoside) => CoA + Delphinidin 3-O-3'',6''-O-dimalonylglucoside				2.3.1.-
Anthocyanin biosynthesis	rxn07690		[c] : cpd05527 --> cpd15008	R07900	Cyanidin 3-O-rutinoside => Cyanidin-3-(p-coumaroyl)-rutinoside-5-glucoside
Anthocyanin biosynthesis	rxn07691		[c] : cpd15008 <==> cpd15009	R07901	Cyanidin-3-(p-coumaroyl)-rutinoside-5-glucoside <= Peonidin-3-(p-coumaroyl)-rutinoside-5-glucoside				2.1.1.-
Anthocyanin biosynthesis	rxn07693		[c] : cpd01481 + cpd08920 <==> cpd00014 + cpd15031	R07903	UDP-L-rhamnose + Delphinidin 3-O-glucoside <=> UDP + Tulipanin				2.4.1.-
Anthocyanin biosynthesis	rxn07694		[c] : cpd15031 --> cpd15010	R07904	Tulipanin => Delphinidin-3-(p-coumaroyl)-rutinoside-5-glucoside
Anthocyanin biosynthesis	rxn07695		[c] : cpd15010 <==> cpd15011	R07905	Delphinidin-3-(p-coumaroyl)-rutinoside-5-glucoside <=> Petunidin-3-(p-coumaroyl)-rutinoside-5-glucoside				2.1.1.-
Anthocyanin biosynthesis	rxn07696		[c] : cpd15011 <==> cpd15012	R07906	Petunidin-3-(p-coumaroyl)-rutinoside-5-glucoside <= Malvidin-3-(p-coumaroyl)-rutinoside-5-glucoside				2.1.1.-
Anthocyanin biosynthesis	rxn07697		[c] : cpd15010 <==> cpd15012	R07907	Delphinidin-3-(p-coumaroyl)-rutinoside-5-glucoside <= Malvidin-3-(p-coumaroyl)-rutinoside-5-glucoside				2.1.1.-
Anthocyanin biosynthesis	rxn07698		[c] : cpd03502 --> cpd15014	R07908	Cyanidin => Cyanidin 5-O-glucoside				2.4.1.-
Anthocyanin biosynthesis	rxn07699		[c] : cpd15014 --> cpd05546	R07909	Cyanidin 5-O-glucoside => Cyanin				2.4.1.-
Anthocyanin biosynthesis	rxn07700	malonyl-CoA:cyanidin-3-O-(6-caffeoyl-beta-D-glucoside)-5-O-beta-D-	[c] : cpd00070 + cpd08879 --> cpd00010 + cpd15015	R07910	Malonyl-CoA + Cyanidin 3-O-(6-O-p-coumaroyl)glucoside-5-O-glucoside => CoA + Malonylshisonin				2.3.1.172
Anthocyanin biosynthesis	rxn07701		[c] : cpd00026 + cpd08920 <==> cpd00014 + cpd15028	R07911	UDP-glucose + Delphinidin 3-O-glucoside <=> UDP + Delphin				2.4.1.-
Anthocyanin biosynthesis	rxn07702	UDP-glucose:anthocyanin 3'-O-beta-D-glucosyltransferase	[c] : cpd00026 + cpd00067 + cpd15028 <==> cpd00014 + cpd15030	R07912	UDP-glucose + H+ + Delphin <=> UDP + Delphinidin 3,5,3'-triglucoside				2.4.1.238
Anthocyanin biosynthesis	rxn07703	UDP-glucose:anthocyanin 3'-O-beta-D-glucosyltransferase	[c] : cpd00026 + cpd00067 + cpd15017 <==> cpd00014 + cpd15020	R07913	UDP-glucose + H+ + Delphinidin 3-O-(6-O-malonyl-beta-D-glucoside) <=> UDP + Delphinidin 3-O-(6''-O-malonyl)-beta-glucoside-3'-O-beta-glucoside				2.4.1.238
Anthocyanin biosynthesis	rxn07704		[c] : cpd00026 + cpd15020 <==> cpd00014 + cpd15019	R07914	UDP-glucose + Delphinidin 3-O-(6''-O-malonyl)-beta-glucoside-3'-O-beta-glucoside <=> UDP + Ternatin C5				2.4.1.-
Anthocyanin biosynthesis	rxn07705		[c] : cpd15019 --> cpd15018	R07915	Ternatin C5 => Ternatin A1
Anthocyanin biosynthesis	rxn07713	UDP-glucose:anthocyanin 3'-O-beta-D-glucosyltransferase	[c] : cpd00026 + cpd00067 + cpd15029 <==> cpd00014 + cpd15070	R07923	UDP-glucose + H+ + Delphinidin 3-glucoside 5-caffoyl-glucoside <=> UDP + Albireodelphin				2.4.1.238
Anthocyanin biosynthesis	rxn07714		[c] : cpd15070 --> cpd05548	R07924	Albireodelphin => Gentiodelphin				2.3.1.-
Anthocyanin biosynthesis	rxn07715		[c] : cpd15030 --> cpd05548	R07925	Delphinidin 3,5,3'-triglucoside => Gentiodelphin
Anthocyanin biosynthesis	rxn07716		[c] : cpd00270 + cpd08920 --> cpd00010 + cpd15083	R07926	Caffeoyl-CoA + Delphinidin 3-O-glucoside => CoA + Delphinidin 3-O-(6-caffeoyl-beta-D-glucoside)				2.3.1.-
Anthocyanin biosynthesis	rxn07717		[c] : cpd00192 + cpd08919 --> cpd00010 + cpd15084	R07927	p-Coumaroyl-CoA + Pelargonidin 3-O-glucoside => CoA + Pelargonidin 3-(6-p-coumaroyl)glucoside				2.3.1.-
Anthocyanin biosynthesis	rxn07718		[c] : cpd00270 + cpd05511 --> cpd00010 + cpd15085	R07928	Caffeoyl-CoA + Cyanidin 3-O-glucoside => CoA + Cyanidin 3-(6-p-caffeoyl)glucoside				2.3.1.-
Anthocyanin biosynthesis	rxn07719		[c] : cpd00192 + cpd08920 --> cpd00010 + cpd15086	R07929	p-Coumaroyl-CoA + Delphinidin 3-O-glucoside => CoA + Delphinidin 3-(6-p-coumaroyl)glucoside				2.3.1.-
Anthocyanin biosynthesis	rxn07720	hydroxycinnamoyl-CoA:anthocyanidin 3,5-diglucoside	[c] : cpd00270 + cpd05630 --> cpd00010 + cpd15087	R07930	Caffeoyl-CoA + Pelargonin => CoA + Pelargonidin 3-glucoside 5-caffeoylglucoside				2.3.1.153
Anthocyanin biosynthesis	rxn07721	hydroxycinnamoyl-CoA:anthocyanidin 3,5-diglucoside	[c] : cpd00270 + cpd05546 --> cpd00010 + cpd15088	R07931	Caffeoyl-CoA + Cyanin => CoA + Cyanidin 3-glucoside 5-caffeoylglucoside				2.3.1.153
Anthocyanin biosynthesis	rxn07722		[c] : cpd00144 + cpd09274 <==> cpd00014 + cpd15089	R07932	UDP-glucuronate + Cyanidin 3-O-(6-O-malonyl-beta-D-glucoside) <=> UDP + Cyanidin-3-O-(6''-O-malonyl-2''-O-glucuronyl)glucoside				2.4.1.-
Anthocyanin biosynthesis	rxn07728	malonyl-CoA:anthocyanidin-3-O-beta-D-glucoside	[c] : cpd00070 + cpd08920 --> cpd00010 + cpd15017	R07938	Malonyl-CoA + Delphinidin 3-O-glucoside => CoA + Delphinidin 3-O-(6-O-malonyl-beta-D-glucoside)				2.3.1.171
Anthocyanin biosynthesis	rxn07734	hydroxycinnamoyl-CoA:anthocyanidin 3,5-diglucoside	[c] : cpd00270 + cpd15028 --> cpd00010 + cpd15029	R07944	Caffeoyl-CoA + Delphin => CoA + Delphinidin 3-glucoside 5-caffoyl-glucoside				2.3.1.153
Arachidonic acid metabolism	rxn00053	Prostaglandin H2:oxygen oxidoreductase	[c] : cpd00007 + (2) cpd00336 --> (2) cpd03545	R00073	Oxygen + (2) Prostaglandin H2 => (2) Prostaglandin G2				1.14.99.1
Arachidonic acid metabolism	rxn01163	Arachidonate:oxygen oxidoreductase	[c] : (2) cpd00007 + cpd00188 <==> cpd03545	R01590	(2) Oxygen + (5Z,8Z,11Z,14Z)-Icosatetraenoic acid <=> Prostaglandin G2				1.14.99.1
Arachidonic acid metabolism	rxn01164	Arachidonate:oxygen 15-oxidoreductase	[c] : cpd00007 + cpd00188 --> cpd03555	R01593	Oxygen + (5Z,8Z,11Z,14Z)-Icosatetraenoic acid => 15(S)-HPETE				1.13.11.33
Arachidonic acid metabolism	rxn01165	Arachidonate:oxygen 8-oxidoreductase	[c] : cpd00007 + cpd00188 --> cpd02928	R01594	Oxygen + (5Z,8Z,11Z,14Z)-Icosatetraenoic acid => 8(R)-HPETE				1.13.11.40
Arachidonic acid metabolism	rxn01166	Arachidonate:oxygen 5-oxidoreductase	[c] : cpd00007 + cpd00188 --> cpd03176	R01595	Oxygen + (5Z,8Z,11Z,14Z)-Icosatetraenoic acid => 5(S)-HPETE				1.13.11.34
Arachidonic acid metabolism	rxn01167	arachidonate:oxygen 12-oxidoreductase	[c] : cpd00007 + cpd00188 --> cpd03554	R01596	Oxygen + (5Z,8Z,11Z,14Z)-Icosatetraenoic acid => 12(S)-HPETE				1.13.11.31
Arachidonic acid metabolism	rxn01622	(5Z,13E)-(15S)-9alpha,11alpha-Epidioxy-15-hydroxyprosta-5,13-	[c] : cpd00336 <==> cpd00454	R02265	Prostaglandin H2 <=> Prostaglandin E2				5.3.99.3
Arachidonic acid metabolism	rxn01623	(5Z,13E)-(15S)-9alpha,11alpha-Epidioxy-15-hydroxyprosta-5,13-	[c] : cpd00336 <==> cpd00527	R02266	Prostaglandin H2 <=> (5Z,13E)-(15S)-9alpha,15-Dihydroxy-11-oxoprosta-5,13-dienoate				5.3.99.2
Arachidonic acid metabolism	rxn01624	(5Z,13E)-(15S)-9alpha,11alpha-Epidioxy-15-hydroxyprosta-5,13-	[c] : cpd00336 <==> cpd00960	R02267	Prostaglandin H2 <=> Prostaglandin I2				5.3.99.4
Arachidonic acid metabolism	rxn01625	(5Z,13E)-(15S)-9alpha,11alpha-Epidioxy-15-hydroxyprosta-5,13-	[c] : cpd00336 <==> cpd01480	R02268	Prostaglandin H2 <=> Thromboxane A2				5.3.99.5
Arachidonic acid metabolism	rxn01881	(5Z,13E)-(15S)-9alpha,11alpha,15-trihydroxyprosta-5,13-	[c] : cpd00006 + cpd00488 <==> cpd00005 + cpd00067 + cpd00454	R02581	NADP+ + Prostaglandin F2alpha <=> NADPH + H+ + Prostaglandin E2				1.1.1.184/ 1.1.1.189
Arachidonic acid metabolism	rxn01882		[c] : cpd00454 --> cpd00001 + cpd03542	R02583	Prostaglandin E2 => H2O + Prostaglandin A2
Arachidonic acid metabolism	rxn01941	(5Z,13E)-(15S)-9alpha,11alpha,15-Trihydroxyprosta-5,13-	[c] : cpd00003 + cpd00488 <==> cpd00004 + cpd00067 + cpd03549	R02683	NAD+ + Prostaglandin F2alpha <=> NADH + H+ + 15-Keto-prostaglandin F2alpha				1.1.1.196/ 1.1.1.141
Arachidonic acid metabolism	rxn02019		[c] : cpd00527 --> cpd00001 + cpd03546	R02801	(5Z,13E)-(15S)-9alpha,15-Dihydroxy-11-oxoprosta-5,13-dienoate => H2O + Prostaglandin J2
Arachidonic acid metabolism	rxn02192	(7E,9E,11Z,14Z)-(5S,6S)-5,6-Epoxyicosa-7,9,11,14-tetraenoate	[c] : cpd00001 + cpd00675 <==> cpd01464	R03057	H2O + Leukotriene A4 <=> Leukotriene B4				3.3.2.6
Arachidonic acid metabolism	rxn02193	arachidonate:oxygen 5-oxidoreductase	[c] : cpd03176 --> cpd00001 + cpd00675	R03058	5(S)-HPETE => H2O + Leukotriene A4				1.13.11.34
Arachidonic acid metabolism	rxn02194	(7E,9E,11Z,14Z)-(5S,6S)-5,6-Epoxyicosa-7,9,11,14-	[c] : cpd00042 + cpd00675 <==> cpd01465	R03059	Glutathione + Leukotriene A4 <=> Leukotriene C4				4.4.1.20
Arachidonic acid metabolism	rxn02514		[c] : cpd00001 + cpd00960 --> cpd03550	R03521	H2O + Prostaglandin I2 => 6-Keto-prostaglandin F1alpha
Arachidonic acid metabolism	rxn02726	(6Z,8E,10E,14Z)-(5S,12R)-5,12-Dihydroxyicosa-6,8,10,14-	[c] : cpd00005 + cpd00007 + cpd00067 + cpd01464 --> cpd00001 + cpd00006 + cpd02949	R03866	NADPH + Oxygen + H+ + Leukotriene B4 => H2O + NADP+ + 20-OH-Leukotriene B4				1.14.13.30
Arachidonic acid metabolism	rxn02734		[c] : cpd00001 + cpd01480 <==> cpd03552	R03878	H2O + Thromboxane A2 <=> Thromboxane B2
Arachidonic acid metabolism	rxn02967	(7E,9E,11Z,14Z)-(5S,6R)-6-(cystein-S-yl)-5-hydroxyicosa-7,9,11,14-	[c] : cpd00005 + cpd00007 + cpd00067 + cpd03541 --> cpd00001 + cpd00006 + cpd02247	R04256	NADPH + Oxygen + H+ + Leukotriene E4 => H2O + NADP+ + 20-Hydroxyleukotriene E4				1.14.13.34
Arachidonic acid metabolism	rxn03112	(15S)-15-Hydroxy-5,8,11-cis-13-trans-icosatetraenoate:NAD+	[c] : cpd00003 + cpd02890 <==> cpd00004 + cpd00067 + cpd02786	R04517	NAD+ + (15S)-15-Hydroxy-5,8,11-cis-13-trans-eicosatetraenoate <=> NADH + H+ + 15-OxoETE				1.1.1.232
Arachidonic acid metabolism	rxn03113	(15S)-15-Hydroxy-5,8,11-cis-13-trans-icosatetraenoate:NADP+	[c] : cpd00006 + cpd02890 <==> cpd00005 + cpd00067 + cpd02786	R04518	NADP+ + (15S)-15-Hydroxy-5,8,11-cis-13-trans-eicosatetraenoate <=> NADPH + H+ + 15-OxoETE				1.1.1.232
Arachidonic acid metabolism	rxn03161	(5Z,9E,14Z)-(8xi,11R,12S)-11,12-Epoxy-8-hydroxyicosa-5,9,14-	[c] : cpd00001 + cpd02946 <==> cpd02940	R04609/ R07036	H2O + (5Z,9E,14Z)-(8xi,11R,12S)-11,12-Epoxy-8-hydroxyicosa-5,9,14-trienoic acid <=> (5Z,9E,14Z)-(8xi,11xi,12S)-8,11,12-Trihydroxyicosa-5,9,14-trienoate				3.3.2.7
Arachidonic acid metabolism	rxn03427		[c] : cpd00001 + cpd03540 <==> cpd00033 + cpd03541	R05055	H2O + Leukotriene D4 <=> Glycine + Leukotriene E4				2.3.2.-
Arachidonic acid metabolism	rxn03428		[c] : cpd03542 <==> cpd03544	R05056	Prostaglandin A2 <=> Prostaglandin C2
Arachidonic acid metabolism	rxn03429		[c] : cpd03543 <==> cpd03544	R05057	Prostaglandin B2 <=> Prostaglandin C2
Arachidonic acid metabolism	rxn03430		[c] : cpd03546 <==> cpd03547	R05058	Prostaglandin J2 <= delta-12-Prostaglandin J2
Arachidonic acid metabolism	rxn03523		[c] : cpd00023 + cpd03541 <==> cpd00001 + cpd03878	R05207	L-Glutamate + Leukotriene E4 <=> H2O + Leukotriene F4				2.3.2.-
Arachidonic acid metabolism	rxn04838		[c] : cpd00001 + cpd10512 <==> cpd03755	R07031	H2O + 5,6-Epoxytetraene <=> Lipoxin A4				3.3.2.-
Arachidonic acid metabolism	rxn04839		[c] : cpd00001 + cpd10512 <==> cpd03756	R07032	H2O + 5,6-Epoxytetraene <=> Lipoxin B4				3.3.2.-
Arachidonic acid metabolism	rxn04840	Glutathione: 5-HPETE oxidoreductase	[c] : (2) cpd00042 + cpd03176 --> cpd00001 + cpd00111 + cpd02918	R07034	(2) Glutathione + 5(S)-HPETE => H2O + Glutathione disulfide + 5(S)-HETE				1.11.1.9
Arachidonic acid metabolism	rxn04841	Glutathione: 15-HPETE oxidoreductase	[c] : (2) cpd00042 + cpd03555 --> cpd00001 + cpd00111 + cpd02890	R07035	(2) Glutathione + 15(S)-HPETE => H2O + Glutathione disulfide + (15S)-15-Hydroxy-5,8,11-cis-13-trans-eicosatetraenoate				1.11.1.9
Arachidonic acid metabolism	rxn04843	Hepoxilin B3 hydrolase	[c] : cpd00001 + cpd10507 <==> cpd10508	R07037	H2O + Hepoxilin B3 <=> Trioxilin B3				3.3.2.-
Arachidonic acid metabolism	rxn04844	Arachidonate: oxygen 12-oxidoreductase	[c] : cpd00007 + cpd00188 --> cpd10509	R07038	Oxygen + (5Z,8Z,11Z,14Z)-Icosatetraenoic acid => 12(R)-HPETE				1.13.11.-
Arachidonic acid metabolism	rxn04845	12-HPETE hydroxymutase	[c] : cpd03554 --> cpd02946	R07039	12(S)-HPETE => (5Z,9E,14Z)-(8xi,11R,12S)-11,12-Epoxy-8-hydroxyicosa-5,9,14-trienoic acid				5.4.4.-
Arachidonic acid metabolism	rxn04846	12-HPETE hydroxymutase	[c] : cpd03554 --> cpd10507	R07040	12(S)-HPETE => Hepoxilin B3				5.4.4.-
Arachidonic acid metabolism	rxn04847	Arachidonic acid:oxygen 1-oxidoreductase	[c] : cpd00005 + cpd00007 + cpd00067 + cpd00188 --> cpd00001 + cpd00006 + cpd10445	R07041	NADPH + Oxygen + H+ + (5Z,8Z,11Z,14Z)-Icosatetraenoic acid => H2O + NADP+ + 20-HETE				1.14.15.3
Arachidonic acid metabolism	rxn04848		[c] : cpd03555 --> cpd10478	R07042	15(S)-HPETE => 15H-11,12-EETA				1.14.14.1
Arachidonic acid metabolism	rxn04849		[c] : cpd03555 --> cpd10510	R07043	15(S)-HPETE => 11H-14,15-EETA				1.14.14.1
Arachidonic acid metabolism	rxn04850		[c] : cpd00001 + cpd10478 <==> cpd10479	R07044	H2O + 15H-11,12-EETA <=> 11,12,15-THETA				1.14.14.1
Arachidonic acid metabolism	rxn04851		[c] : cpd00001 + cpd10510 <==> cpd10511	R07045	H2O + 11H-14,15-EETA <=> 11,14,15-THETA				1.14.14.1
Arachidonic acid metabolism	rxn04852		[c] : cpd00005 + cpd00007 + cpd00067 + cpd00188 --> cpd00001 + cpd00006 + cpd10446	R07046	NADPH + Oxygen + H+ + (5Z,8Z,11Z,14Z)-Icosatetraenoic acid => H2O + NADP+ + 19(S)-HETE				1.14.14.1
Arachidonic acid metabolism	rxn04853	Arachidonate: oxygen 11-oxidoreductase	[c] : cpd00007 + cpd00188 --> cpd10517	R07047	Oxygen + (5Z,8Z,11Z,14Z)-Icosatetraenoic acid => 11(R)-HPETE				1.13.11.-
Arachidonic acid metabolism	rxn04854		[c] : cpd00005 + cpd00007 + cpd00067 + cpd00188 --> cpd00001 + cpd00006 + cpd10468	R07048	NADPH + Oxygen + H+ + (5Z,8Z,11Z,14Z)-Icosatetraenoic acid => H2O + NADP+ + 14,15-EET				1.14.14.1
Arachidonic acid metabolism	rxn04855	Arachidonate:oxygen 9-oxidoreductase	[c] : cpd00007 + cpd00188 --> cpd10518	R07049	Oxygen + (5Z,8Z,11Z,14Z)-Icosatetraenoic acid => 9(S)-HPETE				1.13.11.-
Arachidonic acid metabolism	rxn04856		[c] : cpd00005 + cpd00007 + cpd00067 + cpd00188 --> cpd00001 + cpd00006 + cpd10467	R07050	NADPH + Oxygen + H+ + (5Z,8Z,11Z,14Z)-Icosatetraenoic acid => H2O + NADP+ + 11,12-EET				1.14.14.1
Arachidonic acid metabolism	rxn04857		[c] : cpd00005 + cpd00007 + cpd00067 + cpd00188 --> cpd00001 + cpd00006 + cpd10466	R07051	NADPH + Oxygen + H+ + (5Z,8Z,11Z,14Z)-Icosatetraenoic acid => H2O + NADP+ + 8,9-EET				1.14.14.1
Arachidonic acid metabolism	rxn04858		[c] : cpd00005 + cpd00007 + cpd00067 + cpd00188 --> cpd00001 + cpd00006 + cpd10465	R07052	NADPH + Oxygen + H+ + (5Z,8Z,11Z,14Z)-Icosatetraenoic acid => H2O + NADP+ + 5,6-EET				1.14.14.1
Arachidonic acid metabolism	rxn04859	Arachidonate:oxygen 8-oxidoreductase	[c] : cpd00007 + cpd00188 --> cpd10520	R07053	Oxygen + (5Z,8Z,11Z,14Z)-Icosatetraenoic acid => 8(S)-HPETE				1.13.11.-
Arachidonic acid metabolism	rxn04860		[c] : cpd00005 + cpd00007 + cpd00067 + cpd00188 --> cpd00001 + cpd00006 + cpd10475	R07054	NADPH + Oxygen + H+ + (5Z,8Z,11Z,14Z)-Icosatetraenoic acid => H2O + NADP+ + 16(R)-HETE				1.14.14.1
Arachidonic acid metabolism	rxn04870		[c] : cpd03547 <==> cpd00001 + cpd10415	R07067	delta-12-Prostaglandin J2 <=> H2O + 15-Deoxy-delta-12,14-PGJ2
Arachidonic acid metabolism	rxn04911	14,15-EET hydrolase	[c] : cpd00001 + cpd10468 <==> cpd10472	R07108	H2O + 14,15-EET <=> 14,15-DHET				3.3.2.10
Arachidonic acid metabolism	rxn04912	11,12-EET hydrolase	[c] : cpd00001 + cpd10467 <==> cpd10471	R07109	H2O + 11,12-EET <=> 11,12-DHET				3.3.2.10
Arachidonic acid metabolism	rxn04913	8,9-EET hydrolase	[c] : cpd00001 + cpd10466 <==> cpd10470	R07110	H2O + 8,9-EET <=> 8,9-DHET				3.3.2.10
Arachidonic acid metabolism	rxn04914	5,6-EET hydrolase	[c] : cpd00001 + cpd10465 <==> cpd10469	R07111	H2O + 5,6-EET <=> 5,6-DHET				3.3.2.10
Arachidonic acid metabolism	rxn05967	Phosphatidylcholine 2-acylhydrolase	[c] : cpd00001 + cpd11624 <==> cpd00188 + cpd12849	R01317	H2O + Phosphatidylcholine <= (5Z,8Z,11Z,14Z)-Icosatetraenoic acid + Lysophospholipid				3.1.1.4
Arachidonic acid metabolism	rxn06146		[c] : (2) cpd00067 + cpd00336 + cpd11609 <==> cpd00488 + cpd11610	R02264	(2) H+ + Prostaglandin H2 + Acceptor <=> Prostaglandin F2alpha + Reduced acceptor
Arachidonic acid metabolism	rxn06841		[c] : cpd03550 + cpd11609 <==> cpd03551 + cpd11610	R05059	6-Keto-prostaglandin F1alpha + Acceptor <=> 6-Keto-prostaglandin E1 + Reduced acceptor
Arachidonic acid metabolism	rxn06842		[c] : cpd03552 + cpd11609 <==> cpd03553 + cpd11610	R05060	Thromboxane B2 + Acceptor <=> 11-Dehydro-thromboxane B2 + Reduced acceptor
Arachidonic acid metabolism	rxn11577	(5-Glutamyl)-peptide:amino-acid 5-glutamyltransferase	[c] : cpd01465 + cpd11612 <==> cpd03540 + cpd12298	R03867	Leukotriene C4 + Amino acid <=> Leukotriene D4 + 5-L-Glutamyl amino acid				2.3.2.2
Arachidonic acid metabolism	rxn11966	11-epi-Prostaglandin F2alpha:NADP+ 11-oxidoreductase	[c] : cpd00006 + cpd03548 <==> cpd00005 + cpd00067 + cpd00527	R02799	NADP+ + 11-epi-Prostaglandin F2alpha <=> NADPH + H+ + (5Z,13E)-(15S)-9alpha,15-Dihydroxy-11-oxoprosta-5,13-dienoate				1.1.1.188
Arginine and proline metabolism	rxn00082	N-(omega)-Hydroxyarginine,NADPH:oxygen oxidoreductase	[c] : cpd00005 + cpd00007 + (2) cpd03527 <==> cpd00006 + (3) cpd00067 + (2) cpd00274 + (2) cpd00418	R00111	NADPH + Oxygen + (2) N-(omega)-Hydroxyarginine <=> NADP+ + (3) H+ + (2) L-Citrulline + (2) Nitric oxide	Nitric oxide synthase oxygenase (EC 1.-.-.-)	Pterin metabolism 3		1.14.13.39
Arginine and proline metabolism	rxn00183	L-Glutamate 5-semialdehyde:NAD+ oxidoreductase	[c] : cpd00001 + cpd00003 + cpd00858 <==> cpd00004 + cpd00023 + (2) cpd00067	R00245	H2O + NAD+ + L-Glutamate 5-semialdehyde <=> NADH + L-Glutamate + (2) H+	Delta-1-pyrroline-5-carboxylate dehydrogenase (EC 1.5.1.12)	Arginine and Ornithine Degradation/ / Proline, 4-hydroxyproline uptake and utilization		1.5.1.12
Arginine and proline metabolism	rxn00291	N-succinyl-L-glutamate amidohydrolase	[c] : cpd00001 + cpd03525 <==> cpd00023 + cpd00036	R00411	H2O + N-Succinyl-L-glutamate <=> L-Glutamate + Succinate	Succinylglutamate desuccinylase (EC 3.5.1.96)	Arginine and Ornithine Degradation		3.5.1.96
Arginine and proline metabolism	rxn00395	L-Arginine iminohydrolase	[c] : cpd00001 + cpd00051 --> cpd00013 + cpd00274	R00552	H2O + L-Arginine => NH3 + L-Citrulline	Arginine deiminase (EC 3.5.3.6)	Arginine Deiminase Pathway/ / Arginine and Ornithine Degradation		3.5.3.6
Arginine and proline metabolism	rxn00396	ATP:L-arginine N-phosphotransferase	[c] : cpd00002 + cpd00051 <==> cpd00008 + cpd00067 + cpd03535	R00554	ATP + L-Arginine <=> ADP + H+ + L-Arginine phosphate				2.7.3.3
Arginine and proline metabolism	rxn00400	L-Arginine,NADPH:oxygen oxidoreductase (nitric-oxide-forming)	[c] : cpd00005 + cpd00007 + cpd00051 --> cpd00001 + cpd00006 + cpd03527	R00558	NADPH + Oxygen + L-Arginine => H2O + NADP+ + N-(omega)-Hydroxyarginine	Nitric oxide synthase oxygenase (EC 1.-.-.-)	Pterin metabolism 3		1.14.13.39
Arginine and proline metabolism	rxn00402	N2-(D-1-carboxyethyl)-L-arginine:NADP+ oxidoreductase	[c] : cpd00001 + cpd00003 + cpd02553 <==> cpd00004 + cpd00020 + cpd00051 + cpd00067	R00562	H2O + NAD+ + N2-(D-1-Carboxyethyl)-L-arginine <=> NADH + Pyruvate + L-Arginine + H+				1.5.1.11
Arginine and proline metabolism	rxn00403	D-nopaline:NADP+ oxidoreductase (L-arginine-forming)	[c] : cpd00001 + cpd00006 + cpd01162 <==> cpd00005 + cpd00024 + cpd00051 + cpd00067	R00563	H2O + NADP+ + D-Nopaline <=> NADPH + 2-Oxoglutarate + L-Arginine + H+				1.5.1.19
Arginine and proline metabolism	rxn00467	L-Ornithine:2-oxo-acid aminotransferase	[c] : cpd00024 + cpd00064 <==> cpd00023 + cpd00858	R00667	2-Oxoglutarate + L-Ornithine <=> L-Glutamate + L-Glutamate 5-semialdehyde	Ornithine aminotransferase (EC 2.6.1.13)	Arginine and Ornithine Degradation/ / Proline, 4-hydroxyproline uptake and utilization		2.6.1.13
Arginine and proline metabolism	rxn00471	L-Ornithine ammonia-lyase(cyclizing)	[c] : cpd00064 --> cpd00013 + cpd00067 + cpd00129	R00671	L-Ornithine => NH3 + H+ + L-Proline	Ornithine cyclodeaminase (EC 4.3.1.12)	Arginine and Ornithine Degradation/ / Proline, 4-hydroxyproline uptake and utilization/ / Threonine degradation		4.3.1.12
Arginine and proline metabolism	rxn00601	succinyl-CoA:L-arginine N2-succinyltransferase	[c] : cpd00051 + cpd00078 --> cpd00010 + cpd00067 + cpd02103	R00832	L-Arginine + Succinyl-CoA => CoA + H+ + N2-Succinyl-L-arginine	Arginine N-succinyltransferase (EC 2.3.1.109)	Arginine and Ornithine Degradation		2.3.1.109
Arginine and proline metabolism	rxn00928	L-proline:NAD+ 2-oxidoreductase	[c] : cpd00003 + cpd00129 <==> cpd00004 + cpd00067 + cpd02235	R01246	NAD+ + L-Proline <=> NADH + H+ + 1-Pyrroline-2-carboxylate				1.5.1.1
Arginine and proline metabolism	rxn00929	L-Proline:NAD+ 5-oxidoreductase	[c] : cpd00003 + cpd00129 <==> cpd00004 + cpd00067 + cpd02431	R01248	NAD+ + L-Proline <=> NADH + H+ + (S)-1-Pyrroline-5-carboxylate	Pyrroline-5-carboxylate reductase (EC 1.5.1.2), ProG-like/ / Pyrroline-5-carboxylate reductase (EC 1.5.1.2)	Proline Synthesis/ / A Hypothetical Protein Related to Proline Metabolism/ / Proline, 4-hydroxyproline uptake and utilization		1.5.1.2
Arginine and proline metabolism	rxn00930	L-proline:NADP+ 2-oxidoreductase	[c] : cpd00006 + cpd00129 <==> cpd00005 + cpd00067 + cpd02235	R01249	NADP+ + L-Proline <=> NADPH + H+ + 1-Pyrroline-2-carboxylate				1.5.1.1
Arginine and proline metabolism	rxn00931	L-Proline:NADP+ 5-oxidoreductase	[c] : cpd00006 + cpd00129 <==> cpd00005 + cpd00067 + cpd02431	R01251	NADP+ + L-Proline <=> NADPH + H+ + (S)-1-Pyrroline-5-carboxylate	Pyrroline-5-carboxylate reductase (EC 1.5.1.2), ProG-like/ / Pyrroline-5-carboxylate reductase (EC 1.5.1.2)/ / Late competence protein ComER, proline oxidase (EC 1.5.1.2)	Proline Synthesis/ / A Hypothetical Protein Related to Proline Metabolism/ / Late competence/ / Proline, 4-hydroxyproline uptake and utilization		1.5.1.2
Arginine and proline metabolism	rxn00932	L-Proline,2-oxoglutarate:oxygen oxidoreductase (4-hydroxylating)	[c] : cpd00007 + cpd00024 + cpd00129 --> cpd00011 + cpd00036 + cpd00851	R01252	Oxygen + 2-Oxoglutarate + L-Proline => CO2 + Succinate + trans-4-Hydroxy-L-proline	Similar to eukaryotic Peptidyl prolyl 4-hydroxylase, alpha subunit (EC 1.14.11.2)/ / Peptidyl prolyl 4-hydroxylase, alpha subunit (EC 1.14.11.2)	Proline, 4-hydroxyproline uptake and utilization		1.14.11.2
Arginine and proline metabolism	rxn00933	L-Proline racemase	[c] : cpd00129 <==> cpd00567	R01255	L-Proline <=> D-Proline	Proline racemase (EC 5.1.1.4)	Proline, 4-hydroxyproline uptake and utilization		5.1.1.4
Arginine and proline metabolism	rxn01140	N-Carbamoylsarcosine amidohydrolase	[c] : cpd00001 + (2) cpd00067 + cpd00768 --> cpd00011 + cpd00013 + cpd00183	R01563	H2O + (2) H+ + N-Carbamoylsarcosine => CO2 + NH3 + Sarcosine				3.5.1.59
Arginine and proline metabolism	rxn01142	Creatine amidinohydrolase	[c] : cpd00001 + cpd00250 --> cpd00073 + cpd00183	R01566	H2O + Creatine => Urea + Sarcosine				3.5.3.3
Arginine and proline metabolism	rxn01371	ATP:creatine N-phosphotransferase	[c] : cpd00002 + cpd00250 <==> cpd00008 + cpd00067 + cpd01550	R01881	ATP + Creatine <=> ADP + H+ + Phosphocreatine				2.7.3.2
Arginine and proline metabolism	rxn01374	Creatinine amidohydrolase	[c] : cpd00001 + cpd00585 <==> cpd00250	R01884	H2O + Creatinine <=> Creatine				3.5.2.10
Arginine and proline metabolism	rxn01635	1-Pyrroline-4-hydroxy-2-carboxylate aminohydrolase (decyclizing)	[c] : cpd00001 + cpd00067 + cpd02626 <==> cpd00013 + cpd00340	R02280	H2O + H+ + 1-Pyrroline-4-hydroxy-2-carboxylate <=> NH3 + 2,5-Dioxopentanoate	1-pyrroline-4-hydroxy-2-carboxylate deaminase (EC 3.5.4.22)	Proline, 4-hydroxyproline uptake and utilization		3.5.4.22
Arginine and proline metabolism	rxn01877	ATP:guanidoacetate N-phosphotransferase	[c] : cpd00002 + cpd00451 <==> cpd00008 + cpd00067 + cpd02023	R02575	ATP + Guanidinoacetate <=> ADP + H+ + Phosphoguanidinoacetate				2.7.3.1
Arginine and proline metabolism	rxn02029	5-Aminopentanoate:lipoate oxidoreductase (cyclizing)	[c] : cpd00339 + cpd00541 <==> cpd00067 + cpd00567 + cpd01454	R02825	5-Aminopentanoate + Lipoate <=> H+ + D-Proline + Dihydrolipoate	D-proline reductase, 26 kDa subunit (EC 1.21.4.1)/ / D-proline reductase, 45 kDa subunit (EC 1.21.4.1)/ / D-proline reductase, 23 kDa subunit (EC 1.21.4.1)	Proline, 4-hydroxyproline uptake and utilization		1.4.1.12/ 1.21.4.1
Arginine and proline metabolism	rxn02071	D-Proline:oxygen oxidoreductase (deaminating)	[c] : cpd00007 + cpd00567 --> cpd00025 + cpd02235	R02894	Oxygen + D-Proline => H2O2 + 1-Pyrroline-2-carboxylate	D-amino-acid oxidase (EC 1.4.3.3)	Proline, 4-hydroxyproline uptake and utilization		1.4.3.3
Arginine and proline metabolism	rxn02090	Creatinine iminohydrolase	[c] : cpd00001 + cpd00067 + cpd00585 --> cpd00013 + cpd01679	R02922	H2O + H+ + Creatinine => NH3 + N-Methylhydantoin				3.5.4.21
Arginine and proline metabolism	rxn02281	N-Methylimidazolidine-2,4-dione amidohydrolase (ATP-hydrolysing)	[c] : (2) cpd00001 + cpd00002 + cpd01679 --> cpd00008 + cpd00009 + (2) cpd00067 + cpd00768	R03187	(2) H2O + ATP + N-Methylhydantoin => ADP + Orthophosphate + (2) H+ + N-Carbamoylsarcosine				3.5.2.14
Arginine and proline metabolism	rxn02339	4-Hydroxy-L-glutamate:2-oxoglutarate aminotransferase	[c] : cpd00024 + cpd01974 <==> cpd00023 + cpd00830	R03266/ R05052	2-Oxoglutarate + 4-Hydroxy-L-glutamate <=> L-Glutamate + 4-Hydroxy-2-oxoglutarate	Aspartate aminotransferase (EC 2.6.1.1)	Glutamine, Glutamate, Aspartate and Asparagine Biosynthesis/ / Aminotransferases:Aromatic Pathway and More, A work in progress/ / Proline, 4-hydroxyproline uptake and utilization/ / Threonine and Homoserine Biosynthesis/ / Methionine Salvage		2.6.1.23/ 2.6.1.1
Arginine and proline metabolism	rxn02355	4-Hydroxy-L-proline:NAD+ oxidoreductase	[c] : cpd00003 + cpd00851 <==> cpd00004 + cpd00067 + cpd01292	R03290	NAD+ + trans-4-Hydroxy-L-proline <=> NADH + H+ + 4-Oxoproline				1.1.1.104
Arginine and proline metabolism	rxn02356	trans-4-Hydroxy-L-proline:NAD+ 5-oxidoreductase	[c] : cpd00003 + cpd00851 <==> cpd00004 + cpd00067 + cpd02625	R03291	NAD+ + trans-4-Hydroxy-L-proline <=> NADH + H+ + L-1-Pyrroline-3-hydroxy-5-carboxylate	Pyrroline-5-carboxylate reductase (EC 1.5.1.2), ProG-like	Proline Synthesis/ / Proline, 4-hydroxyproline uptake and utilization		1.5.1.2/ 1.5.1.12
Arginine and proline metabolism	rxn02357	4-Hydroxy-L-proline:NADP+ oxidoreductase	[c] : cpd00006 + cpd00851 <==> cpd00005 + cpd00067 + cpd01292	R03292	NADP+ + trans-4-Hydroxy-L-proline <=> NADPH + H+ + 4-Oxoproline				1.1.1.104
Arginine and proline metabolism	rxn02358	trans-4-Hydroxy-L-proline:NADP+ 5-oxidoreductase	[c] : cpd00006 + cpd00851 <==> cpd00005 + cpd00067 + cpd02625	R03293	NADP+ + trans-4-Hydroxy-L-proline <=> NADPH + H+ + L-1-Pyrroline-3-hydroxy-5-carboxylate	Pyrroline-5-carboxylate reductase (EC 1.5.1.2), ProG-like	Proline Synthesis/ / Proline, 4-hydroxyproline uptake and utilization		1.5.1.2/ 1.5.1.12
Arginine and proline metabolism	rxn02359	trans-4-Hydroxy-L-proline:NAD+ oxidoreductase	[c] : cpd00015 + cpd00851 <==> cpd00982 + cpd02625	R03295	FAD + trans-4-Hydroxy-L-proline <=> FADH2 + L-1-Pyrroline-3-hydroxy-5-carboxylate	Proline dehydrogenase (EC 1.5.99.8) (Proline oxidase)	Proline, 4-hydroxyproline uptake and utilization/ / Respiratory dehydrogenases 1		1.5.1.12/ 1.5.99.8/ 1.5.-.-
Arginine and proline metabolism	rxn02360	trans-4-Hydroxy-L-proline 2-epimerase	[c] : cpd00851 <==> cpd02175	R03296	trans-4-Hydroxy-L-proline <=> cis-4-Hydroxy-D-proline	4-hydroxyproline epimerase (EC 5.1.1.8)	Proline, 4-hydroxyproline uptake and utilization		5.1.1.8
Arginine and proline metabolism	rxn02927	N2-succinyl-L-arginine iminohydrolase (decarboxylating)	[c] : (2) cpd00001 + (2) cpd00067 + cpd02103 --> cpd00011 + (2) cpd00013 + cpd02160	R04189	(2) H2O + (2) H+ + N2-Succinyl-L-arginine => CO2 + (2) NH3 + N2-Succinyl-L-ornithine	Succinylarginine dihydrolase (EC 3.5.3.23)	Arginine and Ornithine Degradation		3.5.3.23/ 2.6.1.69
Arginine and proline metabolism	rxn02944	N2-succinyl-L-ornithine:2-oxoglutarate 5-aminotransferase	[c] : cpd00024 + cpd02160 <==> cpd00023 + cpd03526	R04217	2-Oxoglutarate + N2-Succinyl-L-ornithine <=> L-Glutamate + N-Succinyl-L-glutamate 5-semialdehyde	Succinylornithine transaminase (EC 2.6.1.81)	Arginine and Ornithine Degradation		2.6.1.81
Arginine and proline metabolism	rxn02946	cis-4-Hydroxy-D-proline:oxygen oxidoreductase (deaminating)	[c] : cpd00007 + cpd02175 --> cpd00025 + cpd02626	R04221	Oxygen + cis-4-Hydroxy-D-proline => H2O2 + 1-Pyrroline-4-hydroxy-2-carboxylate	D-amino-acid oxidase (EC 1.4.3.3)	Proline, 4-hydroxyproline uptake and utilization		1.4.3.3
Arginine and proline metabolism	rxn03071	L-1-Pyrroline-3-hydroxy-5-carboxylate:NAD+ oxidoreductase	[c] : (2) cpd00001 + cpd00003 + cpd02625 <==> cpd00004 + cpd00067 + cpd01974	R04444	(2) H2O + NAD+ + L-1-Pyrroline-3-hydroxy-5-carboxylate <=> NADH + H+ + 4-Hydroxy-L-glutamate				1.5.1.12
Arginine and proline metabolism	rxn03072	L-1-Pyrroline-3-hydroxy-5-carboxylate:NADP+ oxidoreductase	[c] : (2) cpd00001 + cpd00006 + cpd02625 <==> cpd00005 + cpd00067 + cpd01974	R04445	(2) H2O + NADP+ + L-1-Pyrroline-3-hydroxy-5-carboxylate <=> NADPH + H+ + 4-Hydroxy-L-glutamate				1.5.1.12
Arginine and proline metabolism	rxn03422	N-succinyl-L-glutamate 5-semialdehyde:NAD+ oxidoreductase	[c] : cpd00001 + cpd00003 + cpd03526 <==> cpd00004 + (2) cpd00067 + cpd03525	R05049	H2O + NAD+ + N-Succinyl-L-glutamate 5-semialdehyde <=> NADH + (2) H+ + N-Succinyl-L-glutamate	Succinylglutamic semialdehyde dehydrogenase (EC 1.2.1.71)	Arginine and Ornithine Degradation		1.2.1.71
Arginine and proline metabolism	rxn03424	L-erythro-4-Hydroxyglutamate:NAD+ oxidoreductase	[c] : cpd00004 + (2) cpd00067 + cpd01974 <==> cpd00001 + cpd00003 + cpd03530	R05051	NADH + (2) H+ + 4-Hydroxy-L-glutamate <=> H2O + NAD+ + L-4-Hydroxyglutamate semialdehyde				1.5.1.12/ 1.5.99.8
Arginine and proline metabolism	rxn03426	D-Aspartate:2-oxoglutarate aminotransferase	[c] : cpd00320 + cpd00830 <==> cpd00032 + cpd01974	R05053	D-Aspartate + 4-Hydroxy-2-oxoglutarate <=> Oxaloacetate + 4-Hydroxy-L-glutamate				2.6.1.21
Arginine and proline metabolism	rxn05129		[c] : cpd01550 --> cpd00009 + cpd00585	R07420	Phosphocreatine => Orthophosphate + Creatinine
Arginine and proline metabolism	rxn05776		[c] : cpd00001 --> cpd00129	R00135	H2O => L-Proline				3.4.11.5
Arginine and proline metabolism	rxn05859	L-Arginine,NADPH:oxygen oxidoreductase (nitric-oxide-forming)	[c] : cpd00005 + cpd00007 + cpd00051 <==> cpd00006 + (3) cpd00067 + cpd00274 + cpd00418	R00557	NADPH + Oxygen + L-Arginine <=> NADP+ + (3) H+ + L-Citrulline + Nitric oxide				1.14.13.39
Arginine and proline metabolism	rxn09188	Proline dehydrogenase	[c] : cpd00015 + cpd00129 <==> cpd00982 + cpd02431	R01253	FAD + L-Proline <=> FADH2 + (S)-1-Pyrroline-5-carboxylate	Proline dehydrogenase (EC 1.5.99.8) (Proline oxidase)	Proline, 4-hydroxyproline uptake and utilization/ / Respiratory dehydrogenases 1		1.5.99.8
Arginine and proline metabolism/ Aminoacyl-tRNA biosynthesis	rxn06432	L-Arginine:tRNA(Arg) ligase (AMP-forming)	[c] : cpd00002 + cpd00051 + cpd00067 + cpd11907 --> cpd00012 + cpd00018 + cpd12036	R03646	ATP + L-Arginine + H+ + tRNA(Arg) => Pyrophosphate + AMP + L-Arginyl-tRNA(Arg)		tRNA aminoacylation		6.1.1.19
Arginine and proline metabolism/ Aminoacyl-tRNA biosynthesis	rxn06445	L-Proline:tRNA(Pro) ligase (AMP-forming)	[c] : cpd00002 + cpd00067 + cpd00129 + cpd11920 --> cpd00012 + cpd00018 + cpd12164	R03661	ATP + H+ + L-Proline + tRNA(Pro) => Pyrophosphate + AMP + L-Prolyl-tRNA(Pro)				6.1.1.15
Arginine and proline metabolism/ Glyoxylate and dicarboxylate metabolism	rxn00328	4-Hydroxy-2-oxoglutarate glyoxylate-lyase	[c] : cpd00830 <==> cpd00020 + cpd00040	R00470/ R00471	4-Hydroxy-2-oxoglutarate <=> Pyruvate + Glyoxylate	2-dehydro-3-deoxyphosphogluconate aldolase (EC 4.1.2.14)/ / 4-Hydroxy-2-oxoglutarate aldolase (EC 4.1.3.16)	Formaldehyde assimilation: Ribulose monophosphate pathway/ / Proline, 4-hydroxyproline uptake and utilization/ / D-gluconate and ketogluconates metabolism/ / Entner-Doudoroff Pathway/ / Glycolate, glyoxylate interconversions		4.1.3.16/ 4.1.1.3/ 4.1.2.14
Ascorbate and aldarate metabolism	rxn00028	L-Ascorbate:oxygen oxidoreductase	[c] : cpd00007 + (2) cpd00059 + (2) cpd00067 --> (2) cpd00001 + (2) cpd00335	R00068	Oxygen + (2) Ascorbate + (2) H+ => (2) H2O + (2) Dehydroascorbate				1.10.3.3
Ascorbate and aldarate metabolism	rxn00071	NADH:monodehydroascorbate oxidoreductase	[c] : cpd00003 + (2) cpd00059 <==> cpd00004 + (3) cpd00067 + (2) cpd00766	R00095	NAD+ + (2) Ascorbate <=> NADH + (3) H+ + (2) Monodehydroascorbate				1.6.5.4
Ascorbate and aldarate metabolism	rxn00196	2,5-dioxopentanoate:NADP+ 5-oxidoreductase	[c] : cpd00001 + cpd00006 + cpd00340 <==> cpd00005 + cpd00024 + (2) cpd00067	R00264	H2O + NADP+ + 2,5-Dioxopentanoate <=> NADPH + 2-Oxoglutarate + (2) H+	2-ketoglutaric semialdehyde dehydrogenase (EC 1.2.1.26)/ / Ketoglutarate semialdehyde dehydrogenase (EC 1.2.1.26)	Proline, 4-hydroxyproline uptake and utilization/ / Xylose utilization/ / L-Arabinose utilization		1.2.1.26
Ascorbate and aldarate metabolism	rxn00443	L-Galactono-1,4-lactone:ferricytochrome-c oxidoreductase	[c] : (2) cpd00109 + cpd00820 <==> cpd00059 + (3) cpd00067 + (2) cpd00110	R00640	(2) Ferricytochrome c + L-Galactono-1,4-lactone <=> Ascorbate + (3) H+ + (2) Ferrocytochrome c				1.3.2.3
Ascorbate and aldarate metabolism	rxn00445	L-Galactono-1,4-lactone:oxygen 3-oxidoreductase	[c] : cpd00007 + cpd00820 --> cpd00025 + cpd00059 + cpd00067	R00643	Oxygen + L-Galactono-1,4-lactone => H2O2 + Ascorbate + H+				1.3.3.12
Ascorbate and aldarate metabolism	rxn00447		[c] : cpd00059 --> (2) cpd00067 + cpd00766	R00645	Ascorbate => (2) H+ + Monodehydroascorbate				1.14.-.-
Ascorbate and aldarate metabolism	rxn00448	Ascorbate:oxygen 2,3-oxidoreductase (bond-cleaving)	[c] : cpd00001 + cpd00007 + cpd00059 --> (2) cpd00067 + cpd00180 + cpd01138	R00646	H2O + Oxygen + Ascorbate => (2) H+ + Oxalate + Threonate				1.13.11.13
Ascorbate and aldarate metabolism	rxn00449		[c] : cpd00059 + cpd00067 <==> cpd02098	R00647	Ascorbate + H+ <=> L-xylo-Hexulonolactone	L-gulono-1,4-lactone oxidase (EC 1.1.3.8)			1.1.3.8
Ascorbate and aldarate metabolism	rxn00643	GDPmannose 3,5-epimerase	[c] : cpd00083 <==> cpd01536	R00889	GDP-mannose <=> GDP-L-galactose				5.1.3.18
Ascorbate and aldarate metabolism	rxn01081	D-Glucuronolactone lactonohydrolase	[c] : cpd00001 + cpd01735 <==> cpd00067 + cpd00164	R01483	H2O + D-Glucuronolactone <=> H+ + D-Glucuronate				3.1.1.19
Ascorbate and aldarate metabolism	rxn01289	L-Arabinose:NAD+ 1-oxidoreductase	[c] : cpd00003 + cpd00224 <==> cpd00004 + cpd00067 + cpd00819	R01757	NAD+ + L-Arabinose <=> NADH + H+ + L-Arabinono-1,4-lactone	L-arabinose 1-dehydrogenase (EC 1.1.1.46)	L-Arabinose utilization		1.1.1.46
Ascorbate and aldarate metabolism	rxn01633	2-Dehydro-3-deoxy-L-arabinonate hydro-lyase	[c] : cpd00520 --> cpd00001 + cpd00340	R02278	2-Dehydro-3-deoxy-L-arabinonate => H2O + 2,5-Dioxopentanoate	L-2-keto-3-deoxyarabonate dehydratase (EC 4.2.1.43)	L-Arabinose utilization		4.2.1.43
Ascorbate and aldarate metabolism	rxn01634	5-Dehydro-4-deoxy-D-glucarate hydro-lyase (decarboxylating)	[c] : cpd00067 + cpd00515 --> cpd00001 + cpd00011 + cpd00340	R02279	H+ + 5-Dehydro-4-deoxy-D-glucarate => H2O + CO2 + 2,5-Dioxopentanoate	5-dehydro-4-deoxyglucarate dehydratase (EC 4.2.1.41)	D-galactarate, D-glucarate and D-glycerate catabolism		4.2.1.41
Ascorbate and aldarate metabolism	rxn01828	L-Arabinonate hydro-lyase	[c] : cpd00427 --> cpd00001 + cpd00520	R02522	L-Arabinonate => H2O + 2-Dehydro-3-deoxy-L-arabinonate	L-arabonate dehydratase (EC 4.2.1.25)	L-Arabinose utilization		4.2.1.25
Ascorbate and aldarate metabolism	rxn01830	L-Arabinono-1,4-lactone lactonohydrolase	[c] : cpd00001 + cpd00819 <==> cpd00067 + cpd00427	R02526	H2O + L-Arabinono-1,4-lactone <=> H+ + L-Arabinonate	L-arabinolactonase (EC 3.1.1.15)	Entner-Doudoroff Pathway/ / L-Arabinose utilization		3.1.1.15
Ascorbate and aldarate metabolism	rxn01989	D-Glucarate hydro-lyase	[c] : cpd00609 --> cpd00001 + cpd00515	R02752	D-Glucarate => H2O + 5-Dehydro-4-deoxy-D-glucarate	Glucarate dehydratase (EC 4.2.1.40)	D-galactarate, D-glucarate and D-glycerate catabolism		4.2.1.40
Ascorbate and aldarate metabolism	rxn01990	5-Dehydro-4-deoxy-D-glucarate tartronate-semialdehyde-lyase	[c] : cpd00515 <==> cpd00020 + cpd00843	R02754	5-Dehydro-4-deoxy-D-glucarate <=> Pyruvate + 2-Hydroxy-3-oxopropanoate	2-dehydro-3-deoxyglucarate aldolase (EC 4.1.2.20)	Glycerate metabolism/ / D-galactarate, D-glucarate and D-glycerate catabolism		4.1.2.20
Ascorbate and aldarate metabolism	rxn02100	L-Gulono-1,4-lactone lactonohydrolase	[c] : cpd00001 + cpd00765 <==> cpd00067 + cpd00594	R02933	H2O + L-Gulono-1,4-lactone <=> H+ + L-Gulonate				3.1.1.17/ 3.1.1.25
Ascorbate and aldarate metabolism	rxn02122	D-Glucuronolactone:NAD+ oxidoreductase	[c] : (2) cpd00001 + cpd00003 + cpd01735 <==> cpd00004 + (3) cpd00067 + cpd00609	R02957	(2) H2O + NAD+ + D-Glucuronolactone <=> NADH + (3) H+ + D-Glucarate	D-Glucuronolactone:NAD+ oxidoreductase (EC 1.2.1.3)			1.2.1.3
Ascorbate and aldarate metabolism	rxn02278	L-Gulono-1,4-lactone:NADP+ 1-oxidoreductase	[c] : cpd00006 + cpd00765 <==> cpd00005 + cpd00067 + cpd01735	R03183	NADP+ + L-Gulono-1,4-lactone <=> NADPH + H+ + D-Glucuronolactone				1.1.1.20
Ascorbate and aldarate metabolism	rxn02279	L-gulono-1,4-lactone:oxygen 3-oxidoreductase	[c] : cpd00007 + cpd00765 --> cpd00025 + cpd02098	R03184	Oxygen + L-Gulono-1,4-lactone => H2O2 + L-xylo-Hexulonolactone	L-gulono-1,4-lactone oxidase (EC 1.1.3.8)			1.1.3.8
Ascorbate and aldarate metabolism	rxn02280		[c] : (3) cpd00067 + (2) cpd00766 <==> cpd00059 + cpd00335	R03186	(3) H+ + (2) Monodehydroascorbate <=> Ascorbate + Dehydroascorbate
Ascorbate and aldarate metabolism	rxn02346		[c] : cpd00020 + cpd00843 <==> cpd02439	R03277	Pyruvate + 2-Hydroxy-3-oxopropanoate <=> 2-Dehydro-3-deoxy-D-glucarate	2-dehydro-3-deoxyglucarate aldolase (EC 4.1.2.20)	Glycerate metabolism/ / D-galactarate, D-glucarate and D-glycerate catabolism		4.1.2.20
Ascorbate and aldarate metabolism	rxn02651	L-Threonate:NAD+ 3-oxidoreductase	[c] : cpd00003 + cpd01138 <==> cpd00004 + cpd00067 + cpd01961	R03733	NAD+ + Threonate <=> NADH + H+ + 3-Dehydro-L-threonate				1.1.1.129
Ascorbate and aldarate metabolism	rxn03275	L-Dehydroascorbate lactonohydrolase	[c] : cpd00001 + cpd00335 <==> cpd00067 + cpd02784	R04785	H2O + Dehydroascorbate <=> H+ + (4R,5S)-4,5,6-Trihydroxy-2,3-dioxohexanoate				3.1.1.17
Ascorbate and aldarate metabolism	rxn03887	D-galactarate hydro-lyase	[c] : cpd00652 --> cpd00001 + cpd00515	R05608	D-Galactarate => H2O + 5-Dehydro-4-deoxy-D-glucarate	D-galactarate dehydratase (EC 4.2.1.42)	D-galactarate, D-glucarate and D-glycerate catabolism		4.2.1.42
Ascorbate and aldarate metabolism	rxn06337		[c] : cpd00766 + cpd11609 <==> cpd00335 + cpd11610	R03185	Monodehydroascorbate + Acceptor <=> Dehydroascorbate + Reduced acceptor
Ascorbate and aldarate metabolism	rxn07486		[c] : cpd00059 + cpd00067 + cpd12508 --> cpd11712 + cpd14905	R07671	Ascorbate + H+ + Protein N(pi)-phospho-L-histidine => Protein histidine + L-Ascorbate 6-phosphate				2.7.1.69
Ascorbate and aldarate metabolism	rxn07487		[c] : cpd00083 <==> cpd14654	R07672	GDP-mannose <=> GDP-L-gulose				5.1.3.18
Ascorbate and aldarate metabolism	rxn07488		[c] : cpd14654 <==> cpd01536	R07673	GDP-L-gulose <=> GDP-L-galactose				5.1.3.-
Ascorbate and aldarate metabolism	rxn07489		[c] : cpd00001 + cpd14655 --> cpd00009 + cpd00067 + cpd01257	R07674	H2O + L-Galactose 1-phosphate => Orthophosphate + H+ + L-Galactose				3.1.3.-
Ascorbate and aldarate metabolism	rxn07490		[c] : cpd00003 + cpd01257 <==> cpd00004 + cpd00067 + cpd00820	R07675	NAD+ + L-Galactose <=> NADH + H+ + L-Galactono-1,4-lactone				1.1.1.122
Ascorbate and aldarate metabolism	rxn07491		[c] : cpd00006 + cpd14659 <==> cpd00005 + cpd00067 + cpd00280	R07676	NADP+ + L-Galactonate <=> NADPH + H+ + D-Galacturonate				1.1.1.-
Ascorbate and aldarate metabolism	rxn07492	L-ascorbate 6-phosphate lactonase	[c] : cpd00001 + cpd14905 --> cpd10596	R07677	H2O + L-Ascorbate 6-phosphate => 3-Dehydro-L-gulonate 6-phosphate	Probable L-ascorbate-6-phosphate lactonase UlaG (EC 3.1.1.-) (L-ascorbate utilization protein G)	L-ascorbate utilization (and related gene clusters)		3.1.1.-
Ascorbate and aldarate metabolism	rxn07493		[c] : cpd00009 + cpd00067 + cpd01536 <==> cpd00031 + cpd14655	R07678	Orthophosphate + H+ + GDP-L-galactose <=> GDP + L-Galactose 1-phosphate				2.7.-.-
Ascorbate and aldarate metabolism	rxn07494		[c] : cpd00059 + (2) cpd00109 <==> cpd00067 + (2) cpd00110 + cpd00335	R07679	Ascorbate + (2) Ferricytochrome c <=> H+ + (2) Ferrocytochrome c + Dehydroascorbate				1.3.2.3
Ascorbate and aldarate metabolism	rxn07495		[c] : cpd00001 + cpd00820 <==> cpd00067 + cpd14659	R07680	H2O + L-Galactono-1,4-lactone <=> H+ + L-Galactonate				3.1.1.-
Ascorbate and aldarate metabolism	rxn07845	D-glucarate hydro-lyase	[c] : cpd00609 --> cpd00001 + cpd02439	R08056	D-Glucarate => H2O + 2-Dehydro-3-deoxy-D-glucarate	Glucarate dehydratase (EC 4.2.1.40)	D-galactarate, D-glucarate and D-glycerate catabolism		4.2.1.40
Ascorbate and aldarate metabolism	rxn11554		[c] : cpd00020 + cpd00067 + cpd00139 <==> cpd00001 + cpd16315	R01335	Pyruvate + H+ + Glycolate <= H2O + 5-Hydroxy-2,4-dioxopentanoate				3.7.1.-
Ascorbate and aldarate metabolism	rxn11600		[c] : cpd00003 + cpd02386 <==> cpd00004 + cpd00067 + cpd16315	R04375	NAD+ + 2-Dehydro-3-deoxy-D-xylonate <=> NADH + H+ + 5-Hydroxy-2,4-dioxopentanoate				1.1.1.-
Ascorbate and aldarate metabolism/ Glutathione metabolism	rxn00444	L-Ascorbate:hydrogen-peroxide oxidoreductase	[c] : cpd00025 + cpd00059 + cpd00067 --> (2) cpd00001 + cpd00335	R00644	H2O2 + Ascorbate + H+ => (2) H2O + Dehydroascorbate				1.11.1.11
Ascorbate and aldarate metabolism/ Glutathione metabolism	rxn00821	Glutathione:dehydroascorbate oxidoreductase	[c] : (2) cpd00042 + cpd00335 <==> cpd00059 + cpd00067 + cpd00111	R01108	(2) Glutathione + Dehydroascorbate <=> Ascorbate + H+ + Glutathione disulfide				1.8.5.1
Ascorbate and aldarate metabolism/ Inositol phosphate metabolism	rxn00880	myo-Inositol:oxygen oxidoreductase	[c] : cpd00007 + cpd00121 --> cpd00001 + cpd00067 + cpd00164	R01184	Oxygen + myo-Inositol => H2O + H+ + D-Glucuronate	Inositol oxygenase (EC 1.13.99.1)	Inositol catabolism		1.13.99.1
Atrazine degradation	rxn00564	Urea hydro-lyase	[c] : cpd00073 <==> cpd00001 + cpd01103	R00778	Urea <=> H2O + Cyanamide				4.2.1.69
Atrazine degradation	rxn03845	4-(Ethylamino)-2-hydroxy-6-(isopropylamino)-1,3,5-triazine	[c] : cpd00001 + cpd00067 + cpd03960 <==> cpd00591 + cpd03961	R05559	H2O + H+ + Hydroxyatrazine <=> Ethylamine + N-Isopropylammelide				3.5.99.3
Atrazine degradation	rxn03846	N-Isopropylammelide isopropylaminohydrolase	[c] : cpd00001 + cpd00067 + cpd03961 <==> cpd03962 + cpd04129	R05560	H2O + H+ + N-Isopropylammelide <=> Cyanuric acid + Isopropylamine				3.5.99.4
Atrazine degradation	rxn03847	Cyanuric acid amidohydrolase	[c] : (2) cpd00001 + cpd03962 --> cpd00067 + cpd00242 + cpd03963	R05561	(2) H2O + Cyanuric acid => H+ + HCO3- + Biuret				3.5.2.15
Atrazine degradation	rxn03848	Biuret amidohydrolase	[c] : cpd00001 + cpd00067 + cpd03963 --> cpd00011 + cpd00013 + cpd00073	R05562	H2O + H+ + Biuret => CO2 + NH3 + Urea				3.5.1.84
Atrazine degradation	rxn03850		[c] : cpd00007 + (2) cpd03959 --> (2) cpd00178 + (2) cpd03964	R05564	Oxygen + (2) Atrazine => (2) Acetone + (2) Deisopropylatrazine				1.14.15.-
Atrazine degradation	rxn03851		[c] : cpd00007 + (2) cpd03959 --> (2) cpd00071 + (2) cpd03967	R05565	Oxygen + (2) Atrazine => (2) Acetaldehyde + (2) Deethylatrazine				1.14.15.-
Atrazine degradation	rxn03853		[c] : cpd00007 + (2) cpd03964 --> (2) cpd00071 + (2) cpd03968	R05567	Oxygen + (2) Deisopropylatrazine => (2) Acetaldehyde + (2) Deisopropyldeethylatrazine				1.14.15.-
Atrazine degradation	rxn03854		[c] : cpd00007 + (2) cpd03967 --> (2) cpd00178 + (2) cpd03968	R05568	Oxygen + (2) Deethylatrazine => (2) Acetone + (2) Deisopropyldeethylatrazine				1.14.15.-
Atrazine degradation	rxn03855		[c] : cpd00001 + cpd00067 + cpd03968 <==> cpd00013 + cpd05640	R05569	H2O + H+ + Deisopropyldeethylatrazine <=> NH3 + 2-Chloro-4-hydroxy-6-amino-1,3,5-triazine
Atrazine degradation	rxn03858	2,4-Dihydroxy-6-(N'-ethyl)amino-1,3,5-triazine ethylaminohydrolase	[c] : cpd00001 + cpd00067 + cpd03966 <==> cpd00591 + cpd03962	R05573	H2O + H+ + 2,4-Dihydroxy-6-(N'-ethyl)amino-1,3,5-triazine <=> Ethylamine + Cyanuric acid				3.5.99.-
Atrazine degradation	rxn03859	Deisopropylhydroxyatrazine aminohydrolase	[c] : cpd00001 + cpd00067 + cpd03965 <==> cpd00013 + cpd03966	R05574	H2O + H+ + Deisopropylhydroxyatrazine <=> NH3 + 2,4-Dihydroxy-6-(N'-ethyl)amino-1,3,5-triazine				3.5.99.-
Atrazine degradation	rxn04776	N-isopropylammelide isopropylaminohydrolase	[c] : cpd00001 + cpd00067 + cpd05639 <==> cpd00013 + cpd03962	R06967	H2O + H+ + 2,4-Dihydroxy-6-amino-1,3,5-triazine <=> NH3 + Cyanuric acid				3.5.99.4
Atrazine degradation	rxn04777		[c] : cpd00001 + cpd00067 + cpd05642 <==> cpd00013 + cpd05638	R06968	H2O + H+ + Melamine <=> NH3 + 2-Hydroxy-4,6-diamino-1,3,5-triazine
Atrazine degradation	rxn04778		[c] : cpd00001 + cpd00067 + cpd05638 <==> cpd00013 + cpd05639	R06969	H2O + H+ + 2-Hydroxy-4,6-diamino-1,3,5-triazine <=> NH3 + 2,4-Dihydroxy-6-amino-1,3,5-triazine				3.5.99.-
Atrazine degradation	rxn04779		[c] : cpd00001 + cpd00067 + cpd09846 <==> cpd00013 + cpd09847	R06970	H2O + H+ + Cyromazine <=> NH3 + N-Cyclopropylammeline				3.5.4.-
Atrazine degradation	rxn04780		[c] : cpd00001 + cpd00067 + cpd09847 <==> cpd00013 + cpd09848	R06971	H2O + H+ + N-Cyclopropylammeline <=> NH3 + N-Cyclopropylammelide				3.5.4.-
Atrazine degradation	rxn04781		[c] : cpd00001 + cpd00067 + cpd09848 <==> cpd03962 + cpd09849	R06972	H2O + H+ + N-Cyclopropylammelide <=> Cyanuric acid + Cyclopropylamine				3.5.4.-
Atrazine degradation	rxn06933	Atrazine chlorohydrolase	[c] : cpd00001 + cpd03959 <==> cpd00067 + cpd00099 + cpd03960	R05558	H2O + Atrazine <=> H+ + Chloride + Hydroxyatrazine				3.8.1.8
Atrazine degradation	rxn06935		[c] : cpd00001 + cpd03964 <==> cpd00067 + cpd00099 + cpd03965	R05572	H2O + Deisopropylatrazine <=> H+ + Chloride + Deisopropylhydroxyatrazine				3.8.1.-
Atrazine degradation	rxn07177	4-(ethylamino)-2-hydroxy-6-(isopropylamino)-1,3,5-triazine	[c] : cpd00001 + cpd05640 <==> cpd00067 + cpd00099 + cpd05639	R06966	H2O + 2-Chloro-4-hydroxy-6-amino-1,3,5-triazine <=> H+ + Chloride + 2,4-Dihydroxy-6-amino-1,3,5-triazine				3.5.99.3
Benzoate degradation via CoA ligation	rxn00921	4-Hydroxybenzoate carboxy-lyase	[c] : cpd00067 + cpd00136 --> cpd00011 + cpd00127	R01238	H+ + 4-Hydroxybenzoate => CO2 + Phenol				4.1.1.61
Benzoate degradation via CoA ligation	rxn00964	4-Hydroxybenzoate:CoA ligase (AMP-forming)	[c] : cpd00002 + cpd00010 + cpd00067 + cpd00136 --> cpd00012 + cpd00018 + cpd01892	R01300	ATP + CoA + H+ + 4-Hydroxybenzoate => Pyrophosphate + AMP + 4-Hydroxybenzoyl-CoA				6.2.1.27
Benzoate degradation via CoA ligation	rxn01034	Benzoyl phosphate phosphohydrolase	[c] : cpd00001 + cpd03713 --> cpd00009 + (2) cpd00067 + cpd00153	R01421	H2O + Benzoyl phosphate => Orthophosphate + (2) H+ + Benzoate				3.6.1.7
Benzoate degradation via CoA ligation	rxn01035	Benzoate:CoA ligase (AMP-forming)	[c] : cpd00002 + cpd00010 + cpd00067 + cpd00153 --> cpd00012 + cpd00018 + cpd00401	R01422	ATP + CoA + H+ + Benzoate => Pyrophosphate + AMP + S-Benzoate coenzyme A				6.2.1.25
Benzoate degradation via CoA ligation	rxn02324	Gallate carboxy-lyase	[c] : cpd00067 + cpd01020 --> cpd00011 + cpd00813	R03247	H+ + Gallate => CO2 + 1,2,3-Trihydroxybenzene				4.1.1.59
Benzoate degradation via CoA ligation	rxn02992	1,2,3,5-Tetrahydroxybenzene:1,2,3-trihydroxybenzene	[c] : cpd00813 <==> cpd01473	R04297	1,2,3-Trihydroxybenzene <=> Phloroglucinol				1.97.1.2
Benzoate degradation via CoA ligation	rxn03617	3-hydroxypimeloyl-CoA:NAD+ oxidoreductase	[c] : cpd00003 + cpd04103 <==> cpd00004 + cpd00067 + cpd04104	R05305	NAD+ + 3-Hydroxypimeloyl-CoA <=> NADH + H+ + 3-Oxopimeloyl-CoA				1.1.1.259
Benzoate degradation via CoA ligation	rxn03619	dihydrophloroglucinol:NADP+ oxidoreductase	[c] : cpd00006 + cpd04107 <==> cpd00005 + cpd00067 + cpd01473	R05308	NADP+ + Dihydrophloroglucinol <=> NADPH + H+ + Phloroglucinol				1.3.1.57
Benzoate degradation via CoA ligation	rxn03622	pimeloyl-CoA:NAD+ oxidoreductase	[c] : cpd00003 + cpd00782 <==> cpd00004 + cpd00067 + cpd04111	R05311	NAD+ + 6-Carboxyhexanoyl-CoA <= NADH + H+ + 6-Carboxyhex-2-enoyl-CoA				1.3.1.62
Benzoate degradation via CoA ligation	rxn03860	(3S)-3-Hydroxyacyl-CoA:NAD+ oxidoreductase	[c] : cpd00003 + cpd06711 <==> cpd00004 + cpd00067 + cpd06712	R05575	NAD+ + (Hydroxymethylphenyl)succinyl-CoA <=> NADH + H+ + Benzoylsuccinyl-CoA				1.1.1.35
Benzoate degradation via CoA ligation	rxn03863		[c] : cpd00003 + cpd04130 <==> cpd00004 + cpd00067 + cpd06713	R05581	NAD+ + 6-Hydroxycyclohex-1-enecarbonyl-CoA <=> NADH + H+ + 6-Ketoxycyclohex-1-ene-1-carboxyl-CoA				1.1.1.-
Benzoate degradation via CoA ligation	rxn03864		[c] : cpd00003 + cpd06704 <==> cpd00004 + cpd00067 + cpd06705	R05582	NAD+ + 2-Hydroxycyclohexane-1-carboxyl-CoA <=> NADH + H+ + 2-Ketocyclohexane-1-carboxyl-CoA				1.1.1.-
Benzoate degradation via CoA ligation	rxn03865		[c] : (3) cpd00067 + cpd01518 <==> cpd00013 + cpd00401	R05585	(3) H+ + Anthranilyl-CoA <=> NH3 + S-Benzoate coenzyme A				1.4.-.-
Benzoate degradation via CoA ligation	rxn03866	dicarboxylate 3oxoacyl-coa thiolase (c7:0)	[c] : cpd00010 + cpd04104 <==> cpd00022 + cpd00413	R05586	CoA + 3-Oxopimeloyl-CoA <=> Acetyl-CoA + Glutaryl-CoA				2.3.1.-
Benzoate degradation via CoA ligation	rxn03867		[c] : cpd00010 + cpd06712 <==> cpd00078 + cpd00401	R05587	CoA + Benzoylsuccinyl-CoA <=> Succinyl-CoA + S-Benzoate coenzyme A				2.3.1.-
Benzoate degradation via CoA ligation	rxn03868		[c] : cpd00078 + cpd06708 <==> cpd00036 + cpd06709	R05588	Succinyl-CoA + Benzylsuccinate <=> Succinate + Benzylsuccinyl-CoA				2.8.3.15
Benzoate degradation via CoA ligation	rxn03869	Acylamide aminohydrolase	[c] : cpd00001 + cpd06707 --> cpd00013 + cpd00153	R05590	H2O + Benzamide => NH3 + Benzoate	Aliphatic amidase amiE (EC 3.5.1.4)			3.5.1.4
Benzoate degradation via CoA ligation	rxn03870	Nitrile aminohydrolase	[c] : (2) cpd00001 + cpd06706 --> cpd00013 + cpd00153	R05591	(2) H2O + Benzonitrile => NH3 + Benzoate				3.5.5.1
Benzoate degradation via CoA ligation	rxn03871		[c] : cpd00001 + cpd06705 --> cpd00067 + cpd00782	R05592	H2O + 2-Ketocyclohexane-1-carboxyl-CoA => H+ + 6-Carboxyhexanoyl-CoA				3.1.2.-
Benzoate degradation via CoA ligation	rxn03872		[c] : cpd00001 + cpd06717 --> cpd00067 + cpd04103	R05593	H2O + 6-Oxo-2-hydroxycyclohexane-1-carboxyl-CoA => H+ + 3-Hydroxypimeloyl-CoA				3.1.2.-
Benzoate degradation via CoA ligation	rxn03873		[c] : (2) cpd00001 + cpd06713 <==> cpd00067 + cpd04103	R05594	(2) H2O + 6-Ketoxycyclohex-1-ene-1-carboxyl-CoA <=> H+ + 3-Hydroxypimeloyl-CoA				3.7.1.-
Benzoate degradation via CoA ligation	rxn03875	benzamide hydro-lyase	[c] : cpd00001 + cpd06706 <==> cpd06707	R05596	H2O + Benzonitrile <=> Benzamide				4.2.1.84
Benzoate degradation via CoA ligation	rxn03876	Cyclohexa-1,5-dienecarbonyl-CoA hydro-lyase	[c] : cpd00001 + cpd03763 <==> cpd04130	R05597	H2O + S-1,5-Cyclohexadiene-1-carboxylate coenzymeA <= 6-Hydroxycyclohex-1-enecarbonyl-CoA				4.2.1.100
Benzoate degradation via CoA ligation	rxn03877	Benzylsuccinate fumarate-lyase	[c] : cpd00106 + cpd01034 --> cpd06708	R05598	Fumarate + Toluene => Benzylsuccinate				4.1.99.11
Benzoate degradation via CoA ligation	rxn03878		[c] : cpd00001 + cpd06710 <==> cpd06711	R05599	H2O + E-Phenylitaconyl-CoA <=> (Hydroxymethylphenyl)succinyl-CoA				4.2.1.-
Benzoate degradation via CoA ligation	rxn03879		[c] : cpd00001 + cpd06703 <==> cpd06704	R05600	H2O + Cyclohex-1-ene-1-carboxyl-CoA <= 2-Hydroxycyclohexane-1-carboxyl-CoA				4.2.1.-
Benzoate degradation via CoA ligation	rxn03880	dicarboxylate enoyl-coa hydratase (c7:0)	[c] : cpd00001 + cpd04111 <==> cpd04103	R05601	H2O + 6-Carboxyhex-2-enoyl-CoA <=> 3-Hydroxypimeloyl-CoA				4.2.1.-
Benzoate degradation via CoA ligation	rxn03881		[c] : cpd00001 + cpd04130 <==> cpd06716	R05602	H2O + 6-Hydroxycyclohex-1-enecarbonyl-CoA <= 2,6-Dihydroxycyclohexane-1-carboxyl-CoA				4.2.1.-
Benzoate degradation via CoA ligation	rxn03882		[c] : cpd00001 + cpd00011 + cpd01773 <==> cpd00009 + (2) cpd00067 + cpd00136	R05603	H2O + CO2 + Phenolic phosphate <=> Orthophosphate + (2) H+ + 4-Hydroxybenzoate				6.4.1.-
Benzoate degradation via CoA ligation	rxn03888		[c] : cpd03763 <==> cpd06701	R05609	S-1,5-Cyclohexadiene-1-carboxylate coenzymeA <=> Cyclohex-2,5-diene-1-carboxyl-CoA
Benzoate degradation via CoA ligation	rxn03889		[c] : cpd03763 <==> cpd06702	R05610	S-1,5-Cyclohexadiene-1-carboxylate coenzymeA <=> Cyclohex-1,4-diene-1-carboxyl-CoA
Benzoate degradation via CoA ligation	rxn03896		[c] : cpd00002 + cpd00010 + cpd00067 + cpd06714 --> cpd00012 + cpd00018 + cpd06715	R05620	ATP + CoA + H+ + Cyclohexane-1-carboxylate => Pyrophosphate + AMP + Cyclohexane-1-carboxyl-CoA				6.2.1.-
Benzoate degradation via CoA ligation	rxn05924	2-Chlorobenzoate,NADH:oxygen oxidoreductase (1,2-hydroxylating,	[c] : cpd00004 + cpd00007 + cpd00067 + cpd01574 <==> cpd00003 + cpd00011 + cpd00077 + cpd00099	R01033	NADH + Oxygen + H+ + 2-Chlorobenzoate <=> NAD+ + CO2 + Catechol + Chloride				1.14.12.13
Benzoate degradation via CoA ligation	rxn06167	Cyclohexa-1,5-diene-1-carbonyl-CoA:acceptor	[c] : (2) cpd00001 + (2) cpd00002 + cpd00401 + cpd11610 <==> (2) cpd00008 + (2) cpd00009 + cpd03763 + cpd11609	R02451	(2) H2O + (2) ATP + S-Benzoate coenzyme A + Reduced acceptor <=> (2) ADP + (2) Orthophosphate + S-1,5-Cyclohexadiene-1-carboxylate coenzymeA + Acceptor				1.3.99.15
Benzoate degradation via CoA ligation	rxn06938	Glutaryl-CoA:(acceptor) 2,3-oxidoreductase	[c] : cpd00413 + cpd11609 <==> cpd01599 + cpd11610	R05579	Glutaryl-CoA + Acceptor <=> Glutaconyl-1-CoA + Reduced acceptor				1.3.99.7
Benzoate degradation via CoA ligation	rxn06939		[c] : cpd06716 + cpd11609 <==> cpd06717 + cpd11610	R05583	2,6-Dihydroxycyclohexane-1-carboxyl-CoA + Acceptor <=> 6-Oxo-2-hydroxycyclohexane-1-carboxyl-CoA + Reduced acceptor				1.1.-.-
Benzoate degradation via CoA ligation	rxn06940	(R)-benzylsuccinyl-CoA:(acceptor) oxidoreductase	[c] : cpd06709 + (2) cpd12505 <==> cpd06710 + (2) cpd12576	R05584	Benzylsuccinyl-CoA + (2) Electron-transferring flavoprotein <=> E-Phenylitaconyl-CoA + (2) Reduced electron-transferring flavoprotein				1.3.99.21
Benzoate degradation via CoA ligation	rxn06944		[c] : cpd06715 + cpd11609 <==> cpd06703 + cpd11610	R05619	Cyclohexane-1-carboxyl-CoA + Acceptor <=> Cyclohex-1-ene-1-carboxyl-CoA + Reduced acceptor				1.3.-.-
Benzoate degradation via CoA ligation	rxn07619		[c] : cpd00002 + cpd00010 + cpd14983 <==> cpd00008 + cpd00009 + cpd14984	R07828	ATP + CoA + Cyclopropanecarboxylate <=> ADP + Orthophosphate + Cyclopropanecarboxyl-CoA				6.2.1.-
Benzoate degradation via CoA ligation	rxn07620		[c] : cpd14984 <==> cpd00650	R07829	Cyclopropanecarboxyl-CoA <=> Crotonoyl-CoA				5.5.1.-
Benzoate degradation via CoA ligation	rxn07622		[c] : cpd00001 + cpd04107 --> cpd00067 + cpd14988	R07831	H2O + Dihydrophloroglucinol => H+ + 3-Hydroxy-5-oxohexanoate				3.7.1.-
Benzoate degradation via CoA ligation	rxn07623	3-hydroxy-5-oxohexanoyl-CoA:acetate CoA-transferase	[c] : cpd00022 + cpd14988 <==> cpd00029 + cpd14989	R07832	Acetyl-CoA + 3-Hydroxy-5-oxohexanoate <=> Acetate + 3-Hydroxy-5-oxohexanoyl-CoA				2.8.3.8
Benzoate degradation via CoA ligation	rxn07624		[c] : cpd00010 + cpd14989 <==> cpd00022 + cpd00842	R07833	CoA + 3-Hydroxy-5-oxohexanoyl-CoA <=> Acetyl-CoA + (S)-3-Hydroxybutanoyl-CoA				2.3.1.-
Benzoate degradation via CoA ligation	rxn07627		[c] : cpd00005 + cpd00007 + cpd00067 + cpd14997 <==> cpd00001 + cpd00006 + cpd14999	R07836	NADPH + Oxygen + H+ + Thiobenzamide <=> H2O + NADP+ + Thiobenzamide S-oxide				1.14.13.-
Benzoate degradation via CoA ligation	rxn07628		[c] : cpd00005 + cpd00007 + cpd00067 + cpd14999 <==> cpd00001 + cpd00006 + cpd15001	R07837	NADPH + Oxygen + H+ + Thiobenzamide S-oxide <=> H2O + NADP+ + Thiobenzamide S,S-dioxide				1.14.13.-
Benzoate degradation via CoA ligation	rxn11651	4-Hydroxybenzoyl-CoA:(acceptor) oxidoreductase	[c] : cpd01892 + cpd11610 <==> cpd00001 + cpd00401 + cpd11609	R05316	4-Hydroxybenzoyl-CoA + Reduced acceptor <=> H2O + S-Benzoate coenzyme A + Acceptor				1.3.99.20
Benzoate degradation via CoA ligation	rxn12009	Phenylphosphate synthase	[c] : cpd00001 + cpd00002 + cpd00127 --> cpd00009 + cpd00018 + cpd00067 + cpd01773	R05625	H2O + ATP + Phenol => Orthophosphate + AMP + H+ + Phenolic phosphate				2.7.9.-
Benzoate degradation via CoA ligation/ Butanoate metabolism	rxn01452	(S)-3-Hydroxybutanoyl-CoA:NADP+ oxidoreductase	[c] : cpd00006 + cpd00842 <==> cpd00005 + cpd00067 + cpd00279	R01976	NADP+ + (S)-3-Hydroxybutanoyl-CoA <=> NADPH + H+ + Acetoacetyl-CoA	3-hydroxybutyryl-CoA dehydrogenase (EC 1.1.1.157)	Butanol Biosynthesis/ / Acetyl-CoA fermentation to Butyrate/ / Anaerobic benzoate metabolism		1.1.1.157
Benzoate degradation via CoA ligation/ Butanoate metabolism	rxn02169	Glutaconyl-1-CoA carboxy-lyase	[c] : cpd00067 + cpd01599 --> cpd00011 + cpd00650	R03028	H+ + Glutaconyl-1-CoA => CO2 + Crotonoyl-CoA				4.1.1.70
Benzoate degradation via hydroxylation	rxn00255	4-Hydroxy-4-carboxymethyl-2-oxoglutarate pyruvate-lyase	[c] : cpd02544 <==> cpd00020 + cpd00032	R00350	4-Carboxy-4-hydroxy-2-oxoadipate <=> Pyruvate + Oxaloacetate				4.1.3.17
Benzoate degradation via hydroxylation	rxn00593	Protocatechuate carboxy-lyase	[c] : cpd00067 + cpd00197 --> cpd00011 + cpd00077	R00822	H+ + 3,4-Dihydroxybenzoate => CO2 + Catechol				4.1.1.63
Benzoate degradation via hydroxylation	rxn00598	Succinyl-CoA:acetyl-CoA C-acyltransferase	[c] : cpd00022 + cpd00078 <==> cpd00010 + cpd01507	R00829	Acetyl-CoA + Succinyl-CoA <=> CoA + 3-Oxoadipyl-CoA	Beta-ketoadipyl CoA thiolase (EC 2.3.1.-)	Benzoate catabolism/ / Protocatechuate branch of beta-ketoadipate pathway/ / Chloroaromatic degradation pathway		2.3.1.16/ 2.3.1.174
Benzoate degradation via hydroxylation	rxn01040		[c] : cpd00153 --> cpd00456	R01427	Benzoate => 3-Hydroxybenzoate
Benzoate degradation via hydroxylation	rxn01096	2,3-Dihydroxybenzoate:oxygen 3,4-oxidoreductase (decyclizing)	[c] : cpd00007 + cpd00168 --> cpd00067 + cpd02732	R01507	Oxygen + 2,3-Dihydroxybenzoate => H+ + 3-Carboxy-2-hydroxymuconate semialdehyde				1.13.11.14
Benzoate degradation via hydroxylation	rxn01190		[c] : cpd00004 + cpd00007 + (2) cpd00067 + cpd00197 --> cpd00001 + cpd00003 + cpd00011 + cpd01822	R01629	NADH + Oxygen + (2) H+ + 3,4-Dihydroxybenzoate => H2O + NAD+ + CO2 + Benzene-1,2,4-triol				1.13.11.-
Benzoate degradation via hydroxylation	rxn01191		[c] : cpd00005 + cpd00007 + (2) cpd00067 + cpd00197 --> cpd00001 + cpd00006 + cpd00011 + cpd01822	R01630	NADPH + Oxygen + (2) H+ + 3,4-Dihydroxybenzoate => H2O + NADP+ + CO2 + Benzene-1,2,4-triol				1.13.11.-
Benzoate degradation via hydroxylation	rxn01884	3-hydroxybenzoate,NADH:oxygen oxidoreductase (6-hydroxylating)	[c] : cpd00004 + cpd00007 + cpd00067 + cpd00456 --> cpd00001 + cpd00003 + cpd00479	R02589	NADH + Oxygen + H+ + 3-Hydroxybenzoate => H2O + NAD+ + 2,5-Dihydroxybenzoate				1.14.13.24
Benzoate degradation via hydroxylation	rxn01933	4-Hydroxybenzoylformate carboxy-lyase	[c] : cpd00067 + cpd02259 --> cpd00011 + cpd00484	R02672	H+ + 4-Hydroxyphenylglyoxylate => CO2 + 4-Hydroxybenzaldehyde				4.1.1.7
Benzoate degradation via hydroxylation	rxn01993	2-Hydroxymuconate semialdehyde:NAD+ 6-oxidoreductase	[c] : cpd00001 + cpd00003 + cpd00518 <==> cpd00004 + (2) cpd00067 + cpd01644	R02762	H2O + NAD+ + 2-Hydroxymuconate semialdehyde <=> NADH + (2) H+ + 2-Hydroxymuconate				1.2.1.32
Benzoate degradation via hydroxylation	rxn01994		[c] : cpd00011 + cpd00518 <==> cpd00067 + cpd02732	R02763	CO2 + 2-Hydroxymuconate semialdehyde <= H+ + 3-Carboxy-2-hydroxymuconate semialdehyde
Benzoate degradation via hydroxylation	rxn02141	3-oxoadipate:NAD+ oxidoreductase	[c] : cpd00003 + cpd00630 <==> cpd00004 + cpd00067 + cpd01498	R02988	NAD+ + 3-Oxoadipate <= NADH + H+ + 2-Maleylacetate				1.3.1.32
Benzoate degradation via hydroxylation	rxn02142	3-oxoadipate:NADP+ oxidoreductase	[c] : cpd00006 + cpd00630 <==> cpd00005 + cpd00067 + cpd01498	R02989	NADP+ + 3-Oxoadipate <= NADPH + H+ + 2-Maleylacetate				1.3.1.32
Benzoate degradation via hydroxylation	rxn02143	Succinyl-CoA:3-oxoadipate CoA-transferase	[c] : cpd00078 + cpd00630 <==> cpd00036 + cpd01507	R02990	Succinyl-CoA + 3-Oxoadipate <=> Succinate + 3-Oxoadipyl-CoA	3-oxoadipate CoA-transferase subunit B (EC 2.8.3.6)/ / 3-oxoadipate CoA-transferase subunit A (EC 2.8.3.6)	Catechol branch of beta-ketoadipate pathway/ / Benzoate catabolism/ / Protocatechuate branch of beta-ketoadipate pathway/ / Chloroaromatic degradation pathway		2.8.3.6
Benzoate degradation via hydroxylation	rxn02144	4-Carboxymethylbut-3-en-4-olide enol-lactonohydrolase	[c] : cpd00001 + cpd02255 --> cpd00067 + cpd00630	R02991	H2O + 2-Oxo-2,3-dihydrofuran-5-acetate => H+ + 3-Oxoadipate	Beta-ketoadipate enol-lactone hydrolase (EC 3.1.1.24)	Catechol branch of beta-ketoadipate pathway/ / Benzoate catabolism/ / Protocatechuate branch of beta-ketoadipate pathway/ / Chloroaromatic degradation pathway		3.1.1.24
Benzoate degradation via hydroxylation	rxn02369	2-Carboxy-2,5-dihydro-5-oxofuran-2-acetate lyase (decyclizing)	[c] : cpd00938 <==> cpd00067 + cpd00856	R03307	2-Carboxy-2,5-dihydro-5-oxofuran-2-acetate <=> H+ + 3-Carboxy-cis,cis-muconate	3-carboxy-cis,cis-muconate cycloisomerase (EC 5.5.1.2)	Protocatechuate branch of beta-ketoadipate pathway		5.5.1.2
Benzoate degradation via hydroxylation	rxn02370	3-Carboxy-2,5-dihydro-5-oxofuran-2-acetate lyase (decyclizing)	[c] : cpd02772 <==> cpd00067 + cpd00856	R03308	3-Carboxy-2,5-dihydro-5-oxofuran-2-acetate <=> H+ + 3-Carboxy-cis,cis-muconate				5.5.1.5
Benzoate degradation via hydroxylation	rxn02483	4-Carboxymuconolactone carboxy-lyase	[c] : cpd00067 + cpd00938 --> cpd00011 + cpd02255	R03470	H+ + 2-Carboxy-2,5-dihydro-5-oxofuran-2-acetate => CO2 + 2-Oxo-2,3-dihydrofuran-5-acetate	4-carboxymuconolactone decarboxylase (EC 4.1.1.44)	Protocatechuate branch of beta-ketoadipate pathway		4.1.1.44
Benzoate degradation via hydroxylation	rxn02532	Gallate:oxygen 3,4-oxidoreductase (decyclizing)	[c] : cpd00007 + cpd01020 --> cpd00001 + cpd00067 + cpd02304	R03549	Oxygen + Gallate => H2O + H+ + 2-Pyrone-4,6-dicarboxylate		Riboflavin, FMN and FAD metabolism		1.13.11.3
Benzoate degradation via hydroxylation	rxn02533	Gallate:oxygen 4,5-oxidoreductase (decyclizing)	[c] : cpd00007 + cpd01020 --> (2) cpd00067 + cpd02717	R03550	Oxygen + Gallate => (2) H+ + 4-Carboxy-2-hydroxyhexa-2,4-dienedioate				1.13.11.8
Benzoate degradation via hydroxylation	rxn02746		[c] : cpd01498 <==> cpd02307	R03892	2-Maleylacetate <= 3-Hydroxy-cis,cis-muconate
Benzoate degradation via hydroxylation	rxn02782	2,5-Dihydro-5-oxofuran-2-acetate lyase (decyclizing)	[c] : cpd02536 <==> cpd00067 + cpd01630	R06989/ R03959	2,5-Dihydro-5-oxofuran-2-acetate <=> H+ + cis,cis-Muconate	Muconate cycloisomerase (EC 5.5.1.1)	Catechol branch of beta-ketoadipate pathway/ / Benzoate catabolism/ / Benzoate degradation		5.5.1.1
Benzoate degradation via hydroxylation	rxn02852	Benzene-1,2,4-triol:oxygen 1,2-oxidoreductase (decyclizing)	[c] : cpd00007 + cpd01822 --> (2) cpd00067 + cpd02307	R04061	Oxygen + Benzene-1,2,4-triol => (2) H+ + 3-Hydroxy-cis,cis-muconate				1.13.11.37
Benzoate degradation via hydroxylation	rxn02904	(S)-4-Hydroxymandelate racemase	[c] : cpd02043 <==> cpd03170	R04161	(S)-4-Hydroxymandelate <=> (R)-4-Hydroxymandelate				5.1.2.2
Benzoate degradation via hydroxylation	rxn02971	2-Oxo-2,5-dihydrofuran-5-acetate delta3-delat2-isomerase	[c] : cpd02536 <==> cpd02255	R06990/ R04260	2,5-Dihydro-5-oxofuran-2-acetate <=> 2-Oxo-2,3-dihydrofuran-5-acetate	Muconolactone isomerase (EC 5.3.3.4)	Catechol branch of beta-ketoadipate pathway/ / Benzoate catabolism/ / Benzoate degradation		5.3.3.4
Benzoate degradation via hydroxylation	rxn02980	2-Pyrone-4,6-dicarboxylate lactonohydrolase	[c] : cpd00001 + cpd02304 <==> cpd00067 + cpd02717	R04277	H2O + 2-Pyrone-4,6-dicarboxylate <= H+ + 4-Carboxy-2-hydroxyhexa-2,4-dienedioate				3.1.1.57
Benzoate degradation via hydroxylation	rxn02981	2-Hydroxy-2-hydropyrone-4,6-dicarboxylate:NAD+ 6-oxidoreductase	[c] : cpd00003 + cpd03183 <==> cpd00004 + cpd00067 + cpd02304	R04278	NAD+ + 2-Hydroxy-2-hydropyrone-4,6-dicarboxylate <=> NADH + H+ + 2-Pyrone-4,6-dicarboxylate				1.2.1.45
Benzoate degradation via hydroxylation	rxn02982	2-Hydroxy-2-hydropyrone-4,6-dicarboxylate:NADP+ 6-oxidoreductase	[c] : cpd00006 + cpd03183 <==> cpd00005 + cpd00067 + cpd02304	R04279	NADP+ + 2-Hydroxy-2-hydropyrone-4,6-dicarboxylate <=> NADPH + H+ + 2-Pyrone-4,6-dicarboxylate				1.2.1.45
Benzoate degradation via hydroxylation	rxn02983	3-O-Methylgallate:oxygen 4,5-oxidoreductase (decyclizing)	[c] : cpd00007 + cpd03335 --> cpd00067 + cpd00116 + cpd02304	R04280	Oxygen + 3-O-Methylgallate => H+ + Methanol + 2-Pyrone-4,6-dicarboxylate				1.13.11.8
Benzoate degradation via hydroxylation	rxn03050		[c] : cpd02544 <==> cpd00001 + cpd02653	R04399	4-Carboxy-4-hydroxy-2-oxoadipate <= H2O + 4-Carboxy-2-hydroxy-cis,cis-muconate				4.2.1.-
Benzoate degradation via hydroxylation	rxn03078	4-Carboxy-2-hydroxy-cis,cis-muconate-6-semialdehyde:NADP+	[c] : cpd00001 + cpd00006 + cpd02734 <==> cpd00005 + (2) cpd00067 + cpd02653	R04453	H2O + NADP+ + 4-Carboxy-2-hydroxymuconate semialdehyde <=> NADPH + (2) H+ + 4-Carboxy-2-hydroxy-cis,cis-muconate				1.2.1.45
Benzoate degradation via hydroxylation	rxn03089	2-Hydroxy-4-oxobutane-1,2,4-tricarboxylate 2,3-hydro-lyase	[c] : cpd02544 <==> cpd00001 + cpd02707	R04478	4-Carboxy-4-hydroxy-2-oxoadipate <=> H2O + (E)-4-Oxobut-1-ene-1,2,4-tricarboxylate				4.2.1.83
Benzoate degradation via hydroxylation	rxn03097	2-Hydroxy-2-hydropyrone-4,6-dicarboxylate lyase (decyclizing)	[c] : cpd03183 <==> cpd02734	R04489	2-Hydroxy-2-hydropyrone-4,6-dicarboxylate <= 4-Carboxy-2-hydroxymuconate semialdehyde				5.5.1.1
Benzoate degradation via hydroxylation	rxn03496	2-aminobenzenesulfonate, NADH:oxygen oxidoreductase	[c] : cpd00004 + cpd00007 + (2) cpd00067 + cpd03774 --> cpd00003 + cpd00013 + cpd03777	R05156	NADH + Oxygen + (2) H+ + 2-Aminobenzenesulfonate => NAD+ + NH3 + 3-Sulfocatechol				1.14.12.14
Benzoate degradation via hydroxylation	rxn05959		[c] : cpd00001 + cpd00136 + cpd11609 <==> cpd00007 + cpd00484 + cpd11610	R01303	H2O + 4-Hydroxybenzoate + Acceptor <=> Oxygen + 4-Hydroxybenzaldehyde + Reduced acceptor				1.14.99.-
Benzoate degradation via hydroxylation	rxn06014	3-Hydroxybenzoate, hydrogen-donor:oxygen oxidoreduxtase	[c] : cpd00007 + cpd00456 + cpd11610 <==> cpd00001 + cpd00168 + cpd11609	R01508	Oxygen + 3-Hydroxybenzoate + Reduced acceptor <=> H2O + 2,3-Dihydroxybenzoate + Acceptor				1.14.99.23
Benzoate degradation via hydroxylation	rxn06609		[c] : cpd02043 + cpd11609 <==> cpd02259 + cpd11610	R04160	(S)-4-Hydroxymandelate + Acceptor <=> 4-Hydroxyphenylglyoxylate + Reduced acceptor				1.1.99.-
Benzoate degradation via hydroxylation	rxn07602	2,3-dihydroxybenzenesulfonate 2,3-dioxygenase	[c] : cpd00001 + cpd00007 + cpd03777 --> (2) cpd00067 + cpd00081 + cpd01644	R07795	H2O + Oxygen + 3-Sulfocatechol => (2) H+ + Sulfite + 2-Hydroxymuconate				1.13.11.2
Benzoate degradation via hydroxylation	rxn07630		[c] : cpd02707 <==> cpd02717	R07839	(E)-4-Oxobut-1-ene-1,2,4-tricarboxylate <=> 4-Carboxy-2-hydroxyhexa-2,4-dienedioate				5.3.3.10
Benzoate degradation via hydroxylation	rxn11610		[c] : cpd00001 + cpd02734 --> cpd00047 + cpd00067 + cpd03596	R04488	H2O + 4-Carboxy-2-hydroxymuconate semialdehyde => Formate + H+ + 4-Methylene-2-oxoglutarate				3.7.1.-
Benzoate degradation via hydroxylation/ 1,4-Dichlorobenzene degradation/ Carbazole degradation	rxn01896	2-hydroxymuconic semi-aldehyde	[c] : cpd00047 + cpd00067 + cpd00461 <==> cpd00001 + cpd00518	R02604	Formate + H+ + 2-Hydroxy-2,4-pentadienoate <= H2O + 2-Hydroxymuconate semialdehyde				3.7.1.9
Benzoate degradation via hydroxylation/ 2,4-Dichlorobenzoate degradation	rxn00960	4-hydroxybenzoate,NAD(P)H:oxygen oxidoreductase (3-hydroxylating)	[c] : cpd00004 + cpd00007 + cpd00067 + cpd00136 --> cpd00001 + cpd00003 + cpd00197	R01296	NADH + Oxygen + H+ + 4-Hydroxybenzoate => H2O + NAD+ + 3,4-Dihydroxybenzoate				1.14.13.33
Benzoate degradation via hydroxylation/ 2,4-Dichlorobenzoate degradation	rxn00962	4-hydroxybenzoate,NADH:oxygen oxidoreductase (3-hydroxylating)	[c] : cpd00005 + cpd00007 + cpd00067 + cpd00136 --> cpd00001 + cpd00006 + cpd00197	R01298	NADPH + Oxygen + H+ + 4-Hydroxybenzoate => H2O + NADP+ + 3,4-Dihydroxybenzoate				1.14.13.2/ 1.14.13.33
Benzoate degradation via hydroxylation/ 2,4-Dichlorobenzoate degradation	rxn01189	3-hydroxybenzoate,NADPH:oxygen oxidoreductase (4-hydroxylating)	[c] : cpd00005 + cpd00007 + cpd00067 + cpd00456 --> cpd00001 + cpd00006 + cpd00197	R01628	NADPH + Oxygen + H+ + 3-Hydroxybenzoate => H2O + NADP+ + 3,4-Dihydroxybenzoate				1.14.13.23
Benzoate degradation via hydroxylation/ 2,4-Dichlorobenzoate degradation	rxn01192	Protocatechuate:oxygen 3,4-oxidoreductase (decyclizing)	[c] : cpd00007 + cpd00197 --> (2) cpd00067 + cpd00856	R01631	Oxygen + 3,4-Dihydroxybenzoate => (2) H+ + 3-Carboxy-cis,cis-muconate	Protocatechuate 3,4-dioxygenase beta chain (EC 1.13.11.3)/ / Protocatechuate 3,4-dioxygenase alpha chain (EC 1.13.11.3)	Protocatechuate branch of beta-ketoadipate pathway		1.13.11.3
Benzoate degradation via hydroxylation/ 2,4-Dichlorobenzoate degradation	rxn01193	Protocatechuate:oxygen 4,5-oxidoreductase (decyclizing)	[c] : cpd00007 + cpd00197 --> cpd00067 + cpd02734	R01632	Oxygen + 3,4-Dihydroxybenzoate => H+ + 4-Carboxy-2-hydroxymuconate semialdehyde				1.13.11.8
Benzoate degradation via hydroxylation/ Benzoate degradation via CoA ligation	rxn00584	cis-1,2-dihydroxycyclohexa-3,5-diene-1-carboxylate:NAD+	[c] : cpd00003 + cpd03762 --> cpd00004 + cpd00011 + cpd00077	R00813	NAD+ + 1,6-Dihydroxy-cis-2,4-cyclohexadiene-1-carboxylic acid => NADH + CO2 + Catechol	1,2-dihydroxycyclohexa-3,5-diene-1-carboxylate dehydrogenase (EC 1.3.1.25)	Phenylpropionate Degradation/ / Benzoate degradation		1.3.1.25
Benzoate degradation via hydroxylation/ Benzoate degradation via CoA ligation	rxn00959	benzoate,NADPH:oxygen oxidoreductase(4-hydroxylating)	[c] : cpd00005 + cpd00007 + cpd00067 + cpd00153 --> cpd00001 + cpd00006 + cpd00136	R01295	NADPH + Oxygen + H+ + Benzoate => H2O + NADP+ + 4-Hydroxybenzoate	Benzoate-4-monooxygenase (EC 1.14.13.12)			1.14.13.12
Benzoate degradation via hydroxylation/ Benzoate degradation via CoA ligation	rxn03897	benzoate 1,2-dioxygenase	[c] : cpd00004 + cpd00007 + cpd00067 + cpd00153 --> cpd00003 + cpd03762	R05621	NADH + Oxygen + H+ + Benzoate => NAD+ + 1,6-Dihydroxy-cis-2,4-cyclohexadiene-1-carboxylic acid	Benzoate 1,2-dioxygenase alpha subunit (EC 1.14.12.10)/ / Benzoate 1,2-dioxygenase beta subunit (EC 1.14.12.10)	Benzoate catabolism/ / Benzoate degradation		1.14.12.10
Benzoate degradation via hydroxylation/ Benzoate degradation via CoA ligation	rxn03898		[c] : cpd00005 + cpd00007 + cpd00067 + cpd00153 --> cpd00006 + cpd03762	R05622	NADPH + Oxygen + H+ + Benzoate => NADP+ + 1,6-Dihydroxy-cis-2,4-cyclohexadiene-1-carboxylic acid	Benzoate 1,2-dioxygenase alpha subunit (EC 1.14.12.10)/ / Benzoate 1,2-dioxygenase beta subunit (EC 1.14.12.10)	Benzoate catabolism/ / Benzoate degradation		1.14.12.10
Benzoate degradation via hydroxylation/ C5-Branched dibasic acid metabolism	rxn00004	4-Hydroxy-4-methyl-2-oxoglutarate pyruvate-lyase	[c] : cpd02570 <==> (2) cpd00020	R00008	4-Hydroxy-4-methyl-2-oxoglutarate <=> (2) Pyruvate				4.1.3.17
Benzoate degradation via hydroxylation/ C5-Branched dibasic acid metabolism	rxn03442		[c] : cpd02570 <==> cpd00001 + cpd03596	R05078	4-Hydroxy-4-methyl-2-oxoglutarate <=> H2O + 4-Methylene-2-oxoglutarate
Benzoate degradation via hydroxylation/ Carbazole degradation	rxn00587	Catechol:oxygen 2,3-oxidoreductase(decyclizing)	[c] : cpd00007 + cpd00077 --> cpd00067 + cpd00518	R00816	Oxygen + Catechol => H+ + 2-Hydroxymuconate semialdehyde				1.13.11.2
Benzoate degradation via hydroxylation/ Carbazole degradation	rxn00588	Catechol:oxygen 1,2-oxidoreductase(decyclizing)	[c] : cpd00007 + cpd00077 --> (2) cpd00067 + cpd01630	R00817	Oxygen + Catechol => (2) H+ + cis,cis-Muconate	Catechol 1,2-dioxygenase (EC 1.13.11.1)	Catechol branch of beta-ketoadipate pathway/ / Benzoate catabolism/ / Benzoate degradation		1.13.11.1
Benzoate degradation via hydroxylation/ Carbazole degradation	rxn00592	2,3-Dihydroxybenzoate carboxy-lyase	[c] : cpd00067 + cpd00168 --> cpd00011 + cpd00077	R00821	H+ + 2,3-Dihydroxybenzoate => CO2 + Catechol				4.1.1.46
Benzoate degradation via hydroxylation/ Carbazole degradation/ Nitrogen metabolism	rxn00594	Anthranilate,NADH:oxygen oxidoreductase (1,2-hydroxylating,	[c] : cpd00004 + cpd00007 + (3) cpd00067 + cpd00093 --> cpd00003 + cpd00011 + cpd00013 + cpd00077	R00823	NADH + Oxygen + (3) H+ + Anthranilate => NAD+ + CO2 + NH3 + Catechol				1.14.12.1
Benzoate degradation via hydroxylation/ Carbazole degradation/ Nitrogen metabolism	rxn00595	Anthranilate,NADPH:oxygen oxidoreductase (1,2-hydroxylating,	[c] : cpd00005 + cpd00007 + (3) cpd00067 + cpd00093 --> cpd00006 + cpd00011 + cpd00013 + cpd00077	R00825	NADPH + Oxygen + (3) H+ + Anthranilate => NADP+ + CO2 + NH3 + Catechol				1.14.12.1
Benzoate degradation via hydroxylation/ Carbazole degradation/ Nitrogen metabolism	rxn00722	Anthranilate,NADPH:oxygen oxidoreductase (3-hydroxylating,	[c] : cpd00005 + cpd00007 + (2) cpd00067 + cpd00093 --> cpd00006 + cpd00013 + cpd00168	R00980	NADPH + Oxygen + (2) H+ + Anthranilate => NADP+ + NH3 + 2,3-Dihydroxybenzoate				1.14.13.35
Benzoate degradation via hydroxylation/ Fluorene degradation	rxn01894	4-Oxalocrotonate carboxy-lyase	[c] : cpd00067 + cpd02183 --> cpd00011 + cpd00461	R02602	H+ + (Z)-5-Oxohex-2-enedioate => CO2 + 2-Hydroxy-2,4-pentadienoate				4.1.1.77
Benzoate degradation via hydroxylation/ Fluorene degradation	rxn02788	4-oxalocrotonate tautomerase	[c] : cpd01644 <==> cpd02183	R03966	2-Hydroxymuconate <=> (Z)-5-Oxohex-2-enedioate	4-oxalocrotonate tautomerase (EC 5.3.2.-)	Central meta-cleavage pathway of aromatic compound degradation		5.3.2.-
Benzoate degradation via hydroxylation/ Fluorene degradation	rxn02948		[c] : cpd00001 + cpd00067 + cpd02183 --> cpd00011 + cpd02258	R04223	H2O + H+ + (Z)-5-Oxohex-2-enedioate => CO2 + 4-Hydroxy-2-oxopentanoate				4.1.1.-
Benzoate degradation via hydroxylation/ Toluene and xylene degradation	rxn00957	4-hydroxybenzaldehyde:NAD+ oxidoreductase	[c] : cpd00001 + cpd00003 + cpd00484 <==> cpd00004 + (2) cpd00067 + cpd00136	R01293	H2O + NAD+ + 4-Hydroxybenzaldehyde <=> NADH + (2) H+ + 4-Hydroxybenzoate				1.2.1.28/ 1.2.1.64/ 1.2.1.67
Benzoate degradation via hydroxylation/ Toluene and xylene degradation	rxn00958	4-Hydroxybenzaldehyde:NADP+ oxidoreductase	[c] : cpd00001 + cpd00006 + cpd00484 <==> cpd00005 + (2) cpd00067 + cpd00136	R01294	H2O + NADP+ + 4-Hydroxybenzaldehyde <=> NADPH + (2) H+ + 4-Hydroxybenzoate				1.2.1.7
Benzoxazinone biosynthesis	rxn03144	UDPglucose:2,4-dihydroxy-7-methoxy-2H-1,4-benzoxazin-3(4H)-one	[c] : cpd00026 + cpd02876 <==> cpd00014 + cpd02934	R04579	UDP-glucose + DIMBOA <=> UDP + DIMBOA-glucoside				2.4.1.202
Benzoxazinone biosynthesis	rxn05113		[c] : cpd00005 + cpd00007 + cpd00067 + cpd00359 --> cpd00001 + cpd00006 + cpd09084	R07403	NADPH + Oxygen + H+ + Indole => H2O + NADP+ + Indolin-2-one				1.14.-.-
Benzoxazinone biosynthesis	rxn05130		[c] : cpd00005 + cpd00007 + cpd00067 + cpd09084 --> cpd00001 + cpd00006 + cpd08012	R07421	NADPH + Oxygen + H+ + Indolin-2-one => H2O + NADP+ + 3-Hydroxyindolin-2-one				1.14.-.-
Benzoxazinone biosynthesis	rxn05131		[c] : cpd00005 + cpd00007 + cpd00067 + cpd08012 --> cpd00001 + cpd00006 + cpd11410	R07422	NADPH + Oxygen + H+ + 3-Hydroxyindolin-2-one => H2O + NADP+ + HBOA				1.14.-.-
Benzoxazinone biosynthesis	rxn05132		[c] : cpd00005 + cpd00007 + cpd00067 + cpd11410 --> cpd00001 + cpd00006 + cpd11411	R07423	NADPH + Oxygen + H+ + HBOA => H2O + NADP+ + DIBOA				1.14.-.-
Benzoxazinone biosynthesis	rxn05133		[c] : cpd11411 --> cpd11412	R07424	DIBOA => TRIBOA
Benzoxazinone biosynthesis	rxn05135		[c] : cpd00026 + cpd11411 <==> cpd00014 + cpd11413	R07426	UDP-glucose + DIBOA <=> UDP + DIBOA-glucoside
beta-Alanine metabolism	rxn00653	beta-Aminopropion aldehyde:NAD+ oxidoreductase	[c] : cpd00004 + (2) cpd00067 + cpd00085 <==> cpd00001 + cpd00003 + cpd01504	R00904	NADH + (2) H+ + beta-Alanine <=> H2O + NAD+ + 3-Aminopropanal				1.2.1.3
beta-Alanine metabolism	rxn00658	N-Acetyl-beta-alanine amidohydrolase	[c] : cpd00001 + cpd00788 <==> cpd00029 + cpd00085	R00909	H2O + N-Acetyl-beta-alanine <=> Acetate + beta-Alanine				3.5.1.21
beta-Alanine metabolism	rxn00659	L-Lysine:beta-alanine ligase (AMP-forming)	[c] : cpd00002 + cpd00039 + cpd00085 --> cpd00012 + cpd00018 + cpd03168	R00910	ATP + L-Lysine + beta-Alanine => Pyrophosphate + AMP + beta-Alanyl-L-lysine				6.3.2.11
beta-Alanine metabolism	rxn00660	beta-Alanyl-L-lysine hydrolase	[c] : cpd00001 + cpd03168 <==> cpd00039 + cpd00085	R00911	H2O + beta-Alanyl-L-lysine <=> L-Lysine + beta-Alanine				3.4.13.4
beta-Alanine metabolism	rxn00661	L-Arginine:beta-alanine ligase (AMP-forming)	[c] : cpd00002 + cpd00051 + cpd00085 --> cpd00012 + cpd00018 + cpd03167	R00912	ATP + L-Arginine + beta-Alanine => Pyrophosphate + AMP + beta-Alanyl-L-arginine				6.3.2.11
beta-Alanine metabolism	rxn00673	Propanoyl-CoA:(acceptor) 2,3-oxidoreductase	[c] : cpd00015 + cpd00086 <==> cpd00663 + cpd00982	R00924	FAD + Propanoyl-CoA <=> Propenoyl-CoA + FADH2				1.3.99.3
beta-Alanine metabolism	rxn01172	3-Oxopropanoate:NAD+ oxidoreductase	[c] : cpd00001 + cpd00003 + cpd00191 <==> cpd00004 + (2) cpd00067 + cpd00308	R01604	H2O + NAD+ + 3-Oxopropanoate <=> NADH + (2) H+ + Malonate				1.2.1.15
beta-Alanine metabolism	rxn01173	3-Oxopropanoate:NADP+ oxidoreductase	[c] : cpd00001 + cpd00006 + cpd00191 <==> cpd00005 + (2) cpd00067 + cpd00308	R01607	H2O + NADP+ + 3-Oxopropanoate <=> NADPH + (2) H+ + Malonate				1.2.1.15
beta-Alanine metabolism	rxn01401	Spermidine:(acceptor) oxidoreductase	[c] : cpd00001 + cpd00007 + cpd00264 --> cpd00025 + cpd00434 + cpd00726	R01914	H2O + Oxygen + Spermidine => H2O2 + 4-Aminobutanal + 1,3-Diaminopropane				1.5.99.6
beta-Alanine metabolism	rxn02250	1,3-Diaminopropane:oxygen oxidoreductase (deaminating)	[c] : cpd00001 + cpd00007 + cpd00726 --> cpd00013 + cpd00025 + cpd01504	R03139	H2O + Oxygen + 1,3-Diaminopropane => NH3 + H2O2 + 3-Aminopropanal				1.4.3.6/ 1.4.3.21/ 1.4.3.22
beta-Alanine metabolism	rxn02766	beta-Alanyl-L-arginine hydrolase	[c] : cpd00001 + cpd03167 <==> cpd00051 + cpd00085	R03935	H2O + beta-Alanyl-L-arginine <=> L-Arginine + beta-Alanine				3.4.13.4
beta-Alanine metabolism/ Pantothenate and CoA biosynthesis	rxn01791	(R)-Pantoate:beta-alanine ligase (AMP-forming)	[c] : cpd00002 + cpd00085 + cpd00408 --> cpd00012 + cpd00018 + cpd00644	R02473	ATP + beta-Alanine + (R)-Pantoate => Pyrophosphate + AMP + Pantothenate	Pantoate--beta-alanine ligase (EC 6.3.2.1)	Coenzyme A Biosynthesis		6.3.2.1
beta-Alanine metabolism/ Propanoate metabolism	rxn00174	Malonyl-CoA carboxy-lyase	[c] : cpd00067 + cpd00070 --> cpd00011 + cpd00022	R00233	H+ + Malonyl-CoA => CO2 + Acetyl-CoA				4.1.1.9
beta-Alanine metabolism/ Propanoate metabolism	rxn00534	Acetyl-CoA:malonate CoA-transferase	[c] : cpd00022 + cpd00308 <==> cpd00029 + cpd00070	R00743	Acetyl-CoA + Malonate <=> Acetate + Malonyl-CoA				2.8.3.3
beta-Alanine metabolism/ Propanoate metabolism	rxn01174	3-hydroxypropanoate:NAD+ oxidoreductase	[c] : cpd00003 + cpd00745 <==> cpd00004 + cpd00067 + cpd00191	R01608	NAD+ + 3-Hydroxypropanoate <=> NADH + H+ + 3-Oxopropanoate				1.1.1.59
beta-Alanine metabolism/ Propanoate metabolism	rxn01177	3-Oxopropanoate hydro-lyase	[c] : cpd00191 <==> cpd00001 + cpd00598	R01611	3-Oxopropanoate <= H2O + Propynoate				4.2.1.27
beta-Alanine metabolism/ Propanoate metabolism	rxn02181	3-Hydroxypropionyl-CoA hydro-lyase	[c] : cpd03375 <==> cpd00001 + cpd00663	R03045	3-Hydroxypropionyl-CoA <=> H2O + Propenoyl-CoA				4.2.1.17
beta-Alanine metabolism/ Propanoate metabolism	rxn02182	beta-Alanyl-CoA cmmonia-lyase	[c] : cpd01560 <==> cpd00013 + cpd00663	R03046	beta-Alanyl-CoA <=> NH3 + Propenoyl-CoA				4.3.1.6
beta-Alanine metabolism/ Propanoate metabolism	rxn02261		[c] : cpd00010 + cpd00067 + cpd00745 <==> cpd00001 + cpd03375	R03158	CoA + H+ + 3-Hydroxypropanoate <= H2O + 3-Hydroxypropionyl-CoA				3.1.2.4
Bile acid biosynthesis	rxn01064	Cholesterol:oxygen oxidoreductase	[c] : cpd00007 + cpd00160 --> cpd00025 + cpd00463	R01459	Oxygen + Cholesterol => H2O2 + Cholest-4-en-3-one				1.1.3.6
Bile acid biosynthesis	rxn01066	cholesterol ester acylhydrolase	[c] : cpd00001 + cpd01664 <==> cpd00049 + cpd00067 + cpd00160	R01462	H2O + Cholesterol ester <=> Carboxylate + H+ + Cholesterol				3.1.1.13
Bile acid biosynthesis	rxn01067	Cholesterol,NADPH:oxygen oxidoreductase (7alpha-hydroxylating)	[c] : cpd00005 + cpd00007 + cpd00067 + cpd00160 --> cpd00001 + cpd00006 + cpd02262	R01463	NADPH + Oxygen + H+ + Cholesterol => H2O + NADP+ + 7alpha-Hydroxycholesterol				1.14.13.17
Bile acid biosynthesis	rxn02014	Cholate:CoA ligase (AMP-forming)	[c] : cpd00002 + cpd00010 + cpd00067 + cpd00526 --> cpd00012 + cpd00018 + cpd01237	R02794	ATP + CoA + H+ + 3alpha,7alpha,12alpha-Trihydroxy-5beta-cholanate => Pyrophosphate + AMP + Choloyl-CoA				6.2.1.7
Bile acid biosynthesis	rxn02015	Taurocholate amidohydrolase	[c] : cpd00001 + cpd03047 <==> cpd00210 + cpd00526	R02797	H2O + Taurocholate <=> Taurine + 3alpha,7alpha,12alpha-Trihydroxy-5beta-cholanate				3.5.1.24
Bile acid biosynthesis	rxn02016		[c] : cpd00526 --> cpd00001 + cpd08448	R02798	3alpha,7alpha,12alpha-Trihydroxy-5beta-cholanate => H2O + 3alpha,12alpha-Dihydroxy-5beta-chol-6-enoate
Bile acid biosynthesis	rxn02505	3alpha,7alpha,12alpha-Trihydroxy-5beta-cholestan-26-al:NAD+	[c] : cpd00001 + cpd00003 + cpd00955 <==> cpd00004 + (2) cpd00067 + cpd02878	R03506	H2O + NAD+ + 3alpha,7alpha,12alpha-Trihydroxy-5beta-cholestan-26-al <=> NADH + (2) H+ + 3alpha,7alpha,12alpha-Trihydroxy-5beta-cholestanoate				1.2.1.40
Bile acid biosynthesis	rxn02506	5beta-Cholestane-3alpha,7alpha,12alpha,26-tetraol:NAD+	[c] : cpd00003 + cpd03229 <==> cpd00004 + cpd00067 + cpd00955	R03507	NAD+ + 3alpha,7alpha,12alpha,26-Tetrahydroxy-5beta-cholestane <=> NADH + H+ + 3alpha,7alpha,12alpha-Trihydroxy-5beta-cholestan-26-al				1.1.1.161
Bile acid biosynthesis	rxn02638	Choloyl-CoA:glycine N-choloyltransferase	[c] : cpd00033 + cpd01237 --> cpd00010 + cpd00067 + cpd01318	R03718	Glycine + Choloyl-CoA => CoA + H+ + Glycocholate				2.3.1.65
Bile acid biosynthesis	rxn02639	Propanoyl-CoA:acetyl-CoA C-acyltransferase	[c] : cpd00086 + cpd01237 <==> cpd00010 + cpd03248	R03719	Propanoyl-CoA + Choloyl-CoA <=> CoA + 3alpha,7alpha,12alpha-Trihydroxy-5beta-24-oxocholestanoyl-CoA				2.3.1.16
Bile acid biosynthesis	rxn02794	Chenodeoxycholate:CoA ligase (AMP-forming)	[c] : cpd00002 + cpd00010 + cpd00067 + cpd01663 --> cpd00012 + cpd00018 + cpd03164	R03974	ATP + CoA + H+ + Chenodeoxycholate => Pyrophosphate + AMP + Chenodeoxycholoyl-CoA				6.2.1.7
Bile acid biosynthesis	rxn02795	Glycochenodeoxycholate amidohydrolase	[c] : cpd00001 + cpd03247 <==> cpd00033 + cpd01663	R03975	H2O + Glycochenodeoxycholate <=> Glycine + Chenodeoxycholate				3.5.1.24
Bile acid biosynthesis	rxn02796	chenodeoxycholoyltaurine amidohydrolase	[c] : cpd00001 + cpd03246 <==> cpd00210 + cpd01663	R03977	H2O + Taurochenodeoxycholate <=> Taurine + Chenodeoxycholate				3.5.1.24/ 3.5.1.74
Bile acid biosynthesis	rxn02797	lithocholate:FAD oxidoreductase (7alpha-dehydroxylating)	[c] : cpd00982 + cpd01663 <==> cpd00001 + cpd00015 + cpd02475	R03978	FADH2 + Chenodeoxycholate <=> H2O + FAD + 3alpha-Hydroxy-5beta-cholanate				1.17.99.5
Bile acid biosynthesis	rxn02973	Cholest-5-ene-3beta,7alpha-diol:NAD+ 3-oxidoreductase	[c] : cpd00006 + cpd02262 <==> cpd00005 + cpd00067 + cpd03238	R04264	NADP+ + 7alpha-Hydroxycholesterol <=> NADPH + H+ + 7alpha-Hydroxycholest-4-en-3-one				1.1.1.181
Bile acid biosynthesis	rxn03094	Glycodeoxycholate amidohydrolase	[c] : cpd00001 + cpd03245 <==> cpd00033 + cpd02733	R04486	H2O + Glycodeoxycholate <=> Glycine + 3alpha,12alpha-Dihydroxy-5beta-cholanate				3.5.1.24
Bile acid biosynthesis	rxn03095	Taurodeoxycholate amidohydrolase	[c] : cpd00001 + cpd03244 <==> cpd00210 + cpd02733	R04487	H2O + Taurodeoxycholate <=> Taurine + 3alpha,12alpha-Dihydroxy-5beta-cholanate				3.5.1.24
Bile acid biosynthesis	rxn03106	3alpha,7alpha-Dihydroxy-5beta-cholestan-26-al:NAD+ oxidoreductase	[c] : cpd00001 + cpd00003 + cpd03228 <==> cpd00004 + (2) cpd00067 + cpd02773	R04506	H2O + NAD+ + 3alpha,7alpha-Dihydroxy-5beta-cholestan-26-al <=> NADH + (2) H+ + 3alpha,7alpha-Dihydroxy-5beta-cholestanate				1.2.1.3
Bile acid biosynthesis	rxn03107	3alpha,7alpha-Dihydroxy-5beta-cholestanate:CoA ligase (AMP-forming)	[c] : cpd00002 + cpd00010 + cpd00067 + cpd02773 --> cpd00012 + cpd00018 + cpd02830	R04507	ATP + CoA + H+ + 3alpha,7alpha-Dihydroxy-5beta-cholestanate => Pyrophosphate + AMP + 3alpha,7alpha-Dihydroxy-5beta-cholestanoyl-CoA				6.2.1.7/ 6.2.1.28
Bile acid biosynthesis	rxn03128	Propanoyl-CoA:acetyl-CoA C-acyltransferase	[c] : cpd00086 + cpd03164 <==> cpd00010 + cpd02830	R04546	Propanoyl-CoA + Chenodeoxycholoyl-CoA <= CoA + 3alpha,7alpha-Dihydroxy-5beta-cholestanoyl-CoA				2.3.1.16
Bile acid biosynthesis	rxn03129		[c] : cpd00015 + cpd02830 <==> cpd00982 + cpd03230	R04547	FAD + 3alpha,7alpha-Dihydroxy-5beta-cholestanoyl-CoA <=> FADH2 + 3alpha,7alpha-Dihydroxy-5beta-cholest-24-enoyl-CoA				1.3.99.-
Bile acid biosynthesis	rxn03145	3alpha,7alpha,12alpha-Trihydroxy-5beta-cholestanate:CoA ligase	[c] : cpd00002 + cpd00010 + cpd00067 + cpd02878 --> cpd00012 + cpd00018 + cpd02898	R04580	ATP + CoA + H+ + 3alpha,7alpha,12alpha-Trihydroxy-5beta-cholestanoate => Pyrophosphate + AMP + 3alpha,7alpha,12alpha-Trihydroxy-5beta-cholestanoyl-CoA				6.2.1.7
Bile acid biosynthesis	rxn03148		[c] : cpd00015 + cpd02898 <==> cpd00982 + cpd03241	R04592	FAD + 3alpha,7alpha,12alpha-Trihydroxy-5beta-cholestanoyl-CoA <=> FADH2 + 3alpha,7alpha,12alpha-Trihydroxy-5beta-cholest-24-enoyl-CoA				1.3.99.-
Bile acid biosynthesis	rxn03282		[c] : cpd00003 + cpd03227 <==> cpd00004 + cpd00067 + cpd03228	R04805	NAD+ + 3alpha,7alpha,26-Trihydroxy-5beta-cholestane <=> NADH + H+ + 3alpha,7alpha-Dihydroxy-5beta-cholestan-26-al				1.1.1.1
Bile acid biosynthesis	rxn03283	5beta-cholestane-3alpha,7alpha-diol,NADPH:oxygen oxidoreductase	[c] : cpd00005 + cpd00007 + cpd00067 + cpd03235 --> cpd00001 + cpd00006 + cpd03227	R04806	NADPH + Oxygen + H+ + 3alpha,7alpha-Dihydroxy-5beta-cholestane => H2O + NADP+ + 3alpha,7alpha,26-Trihydroxy-5beta-cholestane				1.14.13.15
Bile acid biosynthesis	rxn03284	5beta-Cholestane-3alpha,7alpha,12alpha-triol,NADPH:oxygen	[c] : cpd00005 + cpd00007 + cpd00067 + cpd03237 --> cpd00001 + cpd00006 + cpd03229	R04807	NADPH + Oxygen + H+ + 3alpha,7alpha,12alpha-Trihydroxy-5beta-cholestane => H2O + NADP+ + 3alpha,7alpha,12alpha,26-Tetrahydroxy-5beta-cholestane				1.14.13.15
Bile acid biosynthesis	rxn03286		[c] : cpd00001 + cpd03230 <==> cpd03231	R04809	H2O + 3alpha,7alpha-Dihydroxy-5beta-cholest-24-enoyl-CoA <=> 3alpha,7alpha,24-Trihydroxy-5beta-cholestanoyl-CoA				4.2.1.-
Bile acid biosynthesis	rxn03287		[c] : cpd00003 + cpd03231 <==> cpd00004 + cpd00067 + cpd03232	R04810	NAD+ + 3alpha,7alpha,24-Trihydroxy-5beta-cholestanoyl-CoA <=> NADH + H+ + 3alpha,7alpha-Dihydroxy-5beta-24-oxocholestanoyl-CoA				1.1.1.-
Bile acid biosynthesis	rxn03288	Propanoyl-CoA:acetyl-CoA C-acyltransferase	[c] : cpd00086 + cpd03242 <==> cpd00010 + cpd03232	R04811	Propanoyl-CoA + Chenodeoxyglycocholoyl-CoA <=> CoA + 3alpha,7alpha-Dihydroxy-5beta-24-oxocholestanoyl-CoA				2.3.1.16
Bile acid biosynthesis	rxn03289		[c] : cpd00003 + cpd03233 <==> cpd00004 + cpd00067 + cpd03248	R04812	NAD+ + 3alpha,7alpha,12alpha,24-Tetrahydroxy-5beta-cholestanoyl-CoA <=> NADH + H+ + 3alpha,7alpha,12alpha-Trihydroxy-5beta-24-oxocholestanoyl-CoA				1.1.1.-
Bile acid biosynthesis	rxn03290	(24R,25R)-3alpha,7alpha,12alpha,24-tetrahydroxy-5beta-cholestanoyl-	[c] : cpd03233 <==> cpd00001 + cpd03241	R04813	3alpha,7alpha,12alpha,24-Tetrahydroxy-5beta-cholestanoyl-CoA <=> H2O + 3alpha,7alpha,12alpha-Trihydroxy-5beta-cholest-24-enoyl-CoA				4.2.1.107/ 4.2.1.-
Bile acid biosynthesis	rxn03291	7alpha-Hydroxy-5beta-cholestan-3-one:(acceptor)	[c] : cpd00006 + cpd03234 <==> cpd00005 + cpd00067 + cpd03238	R04817	NADP+ + 7alpha-Hydroxy-5beta-cholestan-3-one <= NADPH + H+ + 7alpha-Hydroxycholest-4-en-3-one				1.3.1.3/ 1.3.99.6
Bile acid biosynthesis	rxn03292	3alpha,7alpha-Dihydroxy-5beta-cholestane:NAD+ oxidoreductase	[c] : cpd00003 + cpd03235 <==> cpd00004 + cpd00067 + cpd03234	R04818	NAD+ + 3alpha,7alpha-Dihydroxy-5beta-cholestane <=> NADH + H+ + 7alpha-Hydroxy-5beta-cholestan-3-one				1.1.1.50/ 1.1.1.53
Bile acid biosynthesis	rxn03293	3alpha,7alpha-Dihydroxy-5beta-cholestane:NADP+ oxidoreductase	[c] : cpd00006 + cpd03235 <==> cpd00005 + cpd00067 + cpd03234	R04819	NADP+ + 3alpha,7alpha-Dihydroxy-5beta-cholestane <=> NADPH + H+ + 7alpha-Hydroxy-5beta-cholestan-3-one				1.1.1.50/ 1.1.1.53
Bile acid biosynthesis	rxn03294	7alpha,12alpha-Dihydroxy-5beta-cholestan-3-one:(acceptor)	[c] : cpd00006 + cpd03236 <==> cpd00005 + cpd00067 + cpd03239	R04823	NADP+ + 7alpha,12alpha-Dihydroxy-5beta-cholestan-3-one <= NADPH + H+ + 7alpha,12alpha-Dihydroxycholest-4-en-3-one				1.3.1.3/ 1.3.99.6
Bile acid biosynthesis	rxn03295	3alpha,7alpha,12alpha-Trihydroxy-5beta-cholestane:NAD+	[c] : cpd00003 + cpd03237 <==> cpd00004 + cpd00067 + cpd03236	R04824	NAD+ + 3alpha,7alpha,12alpha-Trihydroxy-5beta-cholestane <=> NADH + H+ + 7alpha,12alpha-Dihydroxy-5beta-cholestan-3-one				1.1.1.50/ 1.1.1.53
Bile acid biosynthesis	rxn03296	3alpha,7alpha,12alpha-Trihydroxy-5beta-cholestane:NADP+	[c] : cpd00006 + cpd03237 <==> cpd00005 + cpd00067 + cpd03236	R04825	NADP+ + 3alpha,7alpha,12alpha-Trihydroxy-5beta-cholestane <=> NADPH + H+ + 7alpha,12alpha-Dihydroxy-5beta-cholestan-3-one				1.1.1.50/ 1.1.1.53
Bile acid biosynthesis	rxn03297	7alpha-hydroxycholest-4-en-3-one,NADPH:oxygen	[c] : cpd00005 + cpd00007 + cpd00067 + cpd03238 --> cpd00001 + cpd00006 + cpd03239	R04826	NADPH + Oxygen + H+ + 7alpha-Hydroxycholest-4-en-3-one => H2O + NADP+ + 7alpha,12alpha-Dihydroxycholest-4-en-3-one				1.14.13.95/ 1.14.13.-
Bile acid biosynthesis	rxn03298	Chenodeoxyglycocholoyl-CoA:glycine N-choloyltransferase	[c] : cpd00033 + cpd03242 --> cpd00010 + cpd00067 + cpd03243	R04828	Glycine + Chenodeoxyglycocholoyl-CoA => CoA + H+ + Chenodeoxyglycocholate				2.3.1.65
Bile acid biosynthesis	rxn04068	Glycocholate amidohydrolase	[c] : cpd00001 + cpd01318 <==> cpd00033 + cpd00526	R05835	H2O + Glycocholate <=> Glycine + 3alpha,7alpha,12alpha-Trihydroxy-5beta-cholanate				3.5.1.24
Bile acid biosynthesis	rxn04069		[c] : (2) cpd00067 + cpd08448 <==> cpd02733	R05836	(2) H+ + 3alpha,12alpha-Dihydroxy-5beta-chol-6-enoate <= 3alpha,12alpha-Dihydroxy-5beta-cholanate
Bile acid biosynthesis	rxn06002	Acyl-CoA:cholesterol O-acyltransferase	[c] : cpd00160 + cpd11611 --> cpd00010 + cpd01664	R01461	Cholesterol + Acyl-CoA => CoA + Cholesterol ester				2.3.1.26
Bile acid biosynthesis	rxn06221	1,2-Diacyl-sn-glycerol:sterol O-acyltransferase	[c] : cpd00160 + cpd11423 <==> cpd01297 + cpd01664	R02692	Cholesterol + 12dgr_BS <=> 1-Acylglycerol + Cholesterol ester				2.3.1.73
Bile acid biosynthesis	rxn06795	3-oxo-5alpha-steroid:(acceptor) delta4-oxidoreductase	[c] : cpd03239 + cpd11610 <==> cpd03240 + cpd11609	R04827	7alpha,12alpha-Dihydroxycholest-4-en-3-one + Reduced acceptor <=> 7alpha,12alpha-Dihydroxy-5alpha-cholestan-3-one + Acceptor				1.3.99.5
Bile acid biosynthesis/ Taurine and hypotaurine metabolism	rxn02640	Choloyl-CoA:glycine N-choloyltransferase	[c] : cpd00210 + cpd01237 --> cpd00010 + cpd00067 + cpd03047	R03720	Taurine + Choloyl-CoA => CoA + H+ + Taurocholate				2.3.1.65
Biosynthesis of 12-, 14- and 16-membered macrolides	rxn00667	Malonyl-CoA:propionyl-CoA malonyltransfersase (cyclizing)	[c] : cpd00086 + (6) cpd01675 <==> (7) cpd00010 + (6) cpd00011 + cpd02075	R00918	Propanoyl-CoA + (6) Methylmalonyl-CoA <=> (7) CoA + (6) CO2 + 6-Deoxyerythronolide B				2.3.1.94
Biosynthesis of 12-, 14- and 16-membered macrolides	rxn02051	S-Adenosyl-L-methionine:macrocin 3'''-O-methyltransferase	[c] : cpd00017 + cpd00553 <==> cpd00019 + cpd00067 + cpd01036	R02858	S-Adenosyl-L-methionine + Macrocin <=> S-Adenosyl-L-homocysteine + H+ + Tylosin				2.1.1.101
Biosynthesis of 12-, 14- and 16-membered macrolides	rxn02052	S-Adenosyl-L-methionine:demethylmacrocin 2'''-O-methyltransferase	[c] : cpd00017 + cpd01597 <==> cpd00019 + cpd00067 + cpd00553	R02859	S-Adenosyl-L-methionine + Demethylmacrocin <=> S-Adenosyl-L-homocysteine + H+ + Macrocin				2.1.1.102
Biosynthesis of 12-, 14- and 16-membered macrolides	rxn03582		[c] : cpd00007 + cpd02075 <==> cpd04039	R05270	Oxygen + 6-Deoxyerythronolide B <=> Erythronolide B				1.-.-.-
Biosynthesis of 12-, 14- and 16-membered macrolides	rxn03809		[c] : cpd00019 + cpd00067 + cpd01313 <==> cpd00017 + cpd04020	R05520	S-Adenosyl-L-homocysteine + H+ + Erythromycin <=> S-Adenosyl-L-methionine + Erythromycin C
Biosynthesis of 12-, 14- and 16-membered macrolides	rxn03810		[c] : cpd01313 <==> cpd04056	R05521	Erythromycin <=> Erythromycin B
Biosynthesis of 12-, 14- and 16-membered macrolides	rxn03811		[c] : cpd04020 <==> cpd04037	R05522	Erythromycin C <=> Erythromycin D
Biosynthesis of 12-, 14- and 16-membered macrolides	rxn03819		[c] : cpd00297 + cpd04034 <==> cpd04035 + cpd04039	R05530	dTDP + 3-O-Mycarosylerythronolide B <=> dTDP-beta-L-mycarose + Erythronolide B
Biosynthesis of 12-, 14- and 16-membered macrolides	rxn03820		[c] : cpd04034 + cpd04036 <==> cpd00297 + cpd04037	R05531	3-O-Mycarosylerythronolide B + dTDP-alpha-D-desosamine <=> dTDP + Erythromycin D
Biosynthesis of 12-, 14- and 16-membered macrolides	rxn03821		[c] : cpd00019 + cpd00067 + cpd04056 <==> cpd00017 + cpd04037	R05532	S-Adenosyl-L-homocysteine + H+ + Erythromycin B <=> S-Adenosyl-L-methionine + Erythromycin D
Biosynthesis of 12-, 14- and 16-membered macrolides	rxn04309		[c] : (2) cpd00070 + cpd00086 + (5) cpd01675 <==> (8) cpd00010 + (7) cpd00011 + cpd08797	R06448	(2) Malonyl-CoA + Propanoyl-CoA + (5) Methylmalonyl-CoA <=> (8) CoA + (7) CO2 + Tylactone
Biosynthesis of 12-, 14- and 16-membered macrolides	rxn04310		[c] : cpd00005 + cpd00007 + cpd08798 <==> cpd00001 + cpd00006 + cpd08799	R06449	NADPH + Oxygen + 5-O-beta-D-Mycaminosyltylactone <=> H2O + NADP+ + 5-O-beta-D-Mycaminosyltylonolide
Biosynthesis of 12-, 14- and 16-membered macrolides	rxn04311		[c] : cpd08730 + cpd08797 <==> cpd00297 + cpd08798	R06450	dTDP-D-mycaminose + Tylactone <=> dTDP + 5-O-beta-D-Mycaminosyltylactone
Biosynthesis of 12-, 14- and 16-membered macrolides	rxn04312		[c] : cpd08710 + cpd08799 <==> cpd00297 + cpd08800	R06451	dTDP-6-deoxy-D-allose + 5-O-beta-D-Mycaminosyltylonolide <=> dTDP + Demethyllactenocin
Biosynthesis of 12-, 14- and 16-membered macrolides	rxn04313		[c] : cpd08713 + cpd08800 <==> cpd00297 + cpd01597	R06452	dTDP-L-mycarose + Demethyllactenocin <=> dTDP + Demethylmacrocin
Biosynthesis of 12-, 14- and 16-membered macrolides	rxn04314		[c] : cpd00022 + (6) cpd01675 <==> (7) cpd00010 + (6) cpd00011 + cpd08786	R06453	Acetyl-CoA + (6) Methylmalonyl-CoA <=> (7) CoA + (6) CO2 + 8,8a-Deoxyoleandolide
Biosynthesis of 12-, 14- and 16-membered macrolides	rxn04315		[c] : cpd00005 + cpd00007 + cpd08786 <==> cpd00001 + cpd00006 + cpd00067 + cpd08787	R06454	NADPH + Oxygen + 8,8a-Deoxyoleandolide <=> H2O + NADP+ + H+ + Oleandolide
Biosynthesis of 12-, 14- and 16-membered macrolides	rxn04316		[c] : cpd08717 + cpd08787 <==> cpd00297 + cpd08788	R06455	dTDP-L-olivose + Oleandolide <=> dTDP + L-Olivosyl-oleandolide
Biosynthesis of 12-, 14- and 16-membered macrolides	rxn04317		[c] : cpd00017 + cpd08788 <==> cpd00019 + cpd00067 + cpd08789	R06456	S-Adenosyl-L-methionine + L-Olivosyl-oleandolide <=> S-Adenosyl-L-homocysteine + H+ + L-Oleandrosyl-oleandolide
Biosynthesis of 12-, 14- and 16-membered macrolides	rxn04318		[c] : cpd08709 + cpd08789 <==> cpd00297 + cpd01337	R06457	dTDP-D-desosamine + L-Oleandrosyl-oleandolide <=> dTDP + Oleandomycin
Biosynthesis of 12-, 14- and 16-membered macrolides	rxn04319		[c] : cpd00070 + cpd00086 + cpd01675 <==> cpd00010 + cpd00011 + cpd08790	R06458	Malonyl-CoA + Propanoyl-CoA + Methylmalonyl-CoA <=> CoA + CO2 + 10-Deoxymethynolide
Biosynthesis of 12-, 14- and 16-membered macrolides	rxn04320		[c] : cpd00070 + cpd00086 + cpd01675 <==> cpd00010 + cpd00011 + cpd08794	R06459	Malonyl-CoA + Propanoyl-CoA + Methylmalonyl-CoA <=> CoA + CO2 + Narbonolide
Biosynthesis of 12-, 14- and 16-membered macrolides	rxn04321		[c] : cpd08709 + cpd08790 <==> cpd00297 + cpd08791	R06460	dTDP-D-desosamine + 10-Deoxymethynolide <=> dTDP + YC-17
Biosynthesis of 12-, 14- and 16-membered macrolides	rxn04322		[c] : cpd08709 + cpd08794 <==> cpd00297 + cpd08795	R06461	dTDP-D-desosamine + Narbonolide <=> dTDP + Narbomycin
Biosynthesis of 12-, 14- and 16-membered macrolides	rxn04323		[c] : cpd00005 + cpd00007 + cpd00067 + cpd08791 <==> cpd00001 + cpd00006 + cpd08792	R06462	NADPH + Oxygen + H+ + YC-17 <=> H2O + NADP+ + Neomethymycin
Biosynthesis of 12-, 14- and 16-membered macrolides	rxn04324		[c] : cpd00005 + cpd00007 + cpd00067 + cpd08791 <==> cpd00001 + cpd00006 + cpd08793	R06463	NADPH + Oxygen + H+ + YC-17 <=> H2O + NADP+ + Methymycin
Biosynthesis of 12-, 14- and 16-membered macrolides	rxn04325		[c] : cpd00005 + cpd00007 + cpd00067 + cpd08795 <==> cpd00001 + cpd00006 + cpd08796	R06464	NADPH + Oxygen + H+ + Narbomycin <=> H2O + NADP+ + Pikromycin
Biosynthesis of 12-, 14- and 16-membered macrolides	rxn04326		[c] : cpd00005 + cpd00007 + cpd08766 <==> cpd00001 + cpd00006 + cpd00067 + cpd08767	R06465	NADPH + Oxygen + 6,8a-Seco-6,8a-deoxy-5-oxoavermectin ''2a'' aglycone <=> H2O + NADP+ + H+ + 5-Oxoavermectin ''2a'' aglycone
Biosynthesis of 12-, 14- and 16-membered macrolides	rxn04328		[c] : cpd00005 + cpd00007 + cpd08774 <==> cpd00001 + cpd00006 + cpd00067 + cpd08775	R06467	NADPH + Oxygen + 6,8a-Seco-6,8a-deoxy-5-oxoavermectin ''1a'' aglycone <=> H2O + NADP+ + H+ + 5-Oxoavermectin ''1a'' aglycone
Biosynthesis of 12-, 14- and 16-membered macrolides	rxn04329		[c] : cpd00005 + cpd00007 + cpd08750 <==> cpd00001 + cpd00006 + cpd00067 + cpd08751	R06468	NADPH + Oxygen + 6,8a-Seco-6,8a-deoxy-5-oxoavermectin ''2b'' aglycone <=> H2O + NADP+ + H+ + 5-Oxoavermectin ''2b'' aglycone
Biosynthesis of 12-, 14- and 16-membered macrolides	rxn04331		[c] : cpd00005 + cpd00007 + cpd08758 <==> cpd00001 + cpd00006 + cpd00067 + cpd08759	R06470	NADPH + Oxygen + 6,8a-Seco-6,8a-deoxy-5-oxoavermectin ''1b'' aglycone <=> H2O + NADP+ + H+ + 5-Oxoavermectin ''1b'' aglycone
Biosynthesis of 12-, 14- and 16-membered macrolides	rxn04333		[c] : cpd00005 + cpd00067 + cpd08767 <==> cpd00006 + cpd08768	R06472	NADPH + H+ + 5-Oxoavermectin ''2a'' aglycone <=> NADP+ + Avermectin B2a aglycone
Biosynthesis of 12-, 14- and 16-membered macrolides	rxn04334		[c] : cpd00005 + cpd00067 + cpd08775 <==> cpd00006 + cpd08776	R06473	NADPH + H+ + 5-Oxoavermectin ''1a'' aglycone <=> NADP+ + Avermectin B1a aglycone
Biosynthesis of 12-, 14- and 16-membered macrolides	rxn04335		[c] : cpd00005 + cpd00067 + cpd08751 <==> cpd00006 + cpd08752	R06474	NADPH + H+ + 5-Oxoavermectin ''2b'' aglycone <=> NADP+ + Avermectin B2b aglycone
Biosynthesis of 12-, 14- and 16-membered macrolides	rxn04336		[c] : cpd00005 + cpd00067 + cpd08759 <==> cpd00006 + cpd08760	R06475	NADPH + H+ + 5-Oxoavermectin ''1b'' aglycone <=> NADP+ + Avermectin B1b aglycone
Biosynthesis of 12-, 14- and 16-membered macrolides	rxn04337		[c] : cpd00017 + cpd08768 <==> cpd00019 + cpd00067 + cpd08769	R06476	S-Adenosyl-L-methionine + Avermectin B2a aglycone <=> S-Adenosyl-L-homocysteine + H+ + Avermectin A2a aglycone
Biosynthesis of 12-, 14- and 16-membered macrolides	rxn04338		[c] : cpd00017 + cpd08776 <==> cpd00019 + cpd00067 + cpd08777	R06477	S-Adenosyl-L-methionine + Avermectin B1a aglycone <=> S-Adenosyl-L-homocysteine + H+ + Avermectin A1a aglycone
Biosynthesis of 12-, 14- and 16-membered macrolides	rxn04339		[c] : cpd00017 + cpd08752 <==> cpd00019 + cpd00067 + cpd08753	R06478	S-Adenosyl-L-methionine + Avermectin B2b aglycone <=> S-Adenosyl-L-homocysteine + H+ + Avermectin A2b aglycone
Biosynthesis of 12-, 14- and 16-membered macrolides	rxn04340		[c] : cpd00017 + cpd08760 <==> cpd00019 + cpd00067 + cpd08761	R06479	S-Adenosyl-L-methionine + Avermectin B1b aglycone <=> S-Adenosyl-L-homocysteine + H+ + Avermectin A1b aglycone
Biosynthesis of 12-, 14- and 16-membered macrolides	rxn04341		[c] : (7) cpd00070 + cpd00760 + (5) cpd01675 <==> (13) cpd00010 + (12) cpd00011 + cpd08766	R06480	(7) Malonyl-CoA + 2-Methylbutanoyl-CoA + (5) Methylmalonyl-CoA <=> (13) CoA + (12) CO2 + 6,8a-Seco-6,8a-deoxy-5-oxoavermectin ''2a'' aglycone
Biosynthesis of 12-, 14- and 16-membered macrolides	rxn04342		[c] : (7) cpd00070 + cpd00760 + (5) cpd01675 <==> (13) cpd00010 + (12) cpd00011 + cpd08774	R06481	(7) Malonyl-CoA + 2-Methylbutanoyl-CoA + (5) Methylmalonyl-CoA <=> (13) CoA + (12) CO2 + 6,8a-Seco-6,8a-deoxy-5-oxoavermectin ''1a'' aglycone
Biosynthesis of 12-, 14- and 16-membered macrolides	rxn04343		[c] : (7) cpd00070 + cpd00481 + (5) cpd01675 <==> (13) cpd00010 + (12) cpd00011 + cpd08750	R06482	(7) Malonyl-CoA + 2-Methylpropanoyl-CoA + (5) Methylmalonyl-CoA <=> (13) CoA + (12) CO2 + 6,8a-Seco-6,8a-deoxy-5-oxoavermectin ''2b'' aglycone
Biosynthesis of 12-, 14- and 16-membered macrolides	rxn04344		[c] : (7) cpd00070 + cpd00481 + (5) cpd01675 <==> (13) cpd00010 + (12) cpd00011 + cpd08758	R06483	(7) Malonyl-CoA + 2-Methylpropanoyl-CoA + (5) Methylmalonyl-CoA <=> (13) CoA + (12) CO2 + 6,8a-Seco-6,8a-deoxy-5-oxoavermectin ''1b'' aglycone
Biosynthesis of 12-, 14- and 16-membered macrolides	rxn04345		[c] : cpd08718 + cpd08768 <==> cpd00297 + cpd08770	R06484	dTDP-L-oleandrose + Avermectin B2a aglycone <=> dTDP + Avermectin B2a monosaccharide
Biosynthesis of 12-, 14- and 16-membered macrolides	rxn04346		[c] : cpd08718 + cpd08770 <==> cpd00297 + cpd08772	R06485	dTDP-L-oleandrose + Avermectin B2a monosaccharide <=> dTDP + Avermectin B2a
Biosynthesis of 12-, 14- and 16-membered macrolides	rxn04347		[c] : cpd08718 + cpd08769 <==> cpd00297 + cpd08771	R06486	dTDP-L-oleandrose + Avermectin A2a aglycone <=> dTDP + Avermectin A2a monosaccharide
Biosynthesis of 12-, 14- and 16-membered macrolides	rxn04348		[c] : cpd08718 + cpd08771 <==> cpd00297 + cpd08773	R06487	dTDP-L-oleandrose + Avermectin A2a monosaccharide <=> dTDP + Avermectin A2a
Biosynthesis of 12-, 14- and 16-membered macrolides	rxn04349		[c] : cpd08718 + cpd08776 <==> cpd00297 + cpd08778	R06488	dTDP-L-oleandrose + Avermectin B1a aglycone <=> dTDP + Avermectin B1a monosaccharide
Biosynthesis of 12-, 14- and 16-membered macrolides	rxn04350		[c] : cpd08718 + cpd08778 <==> cpd00297 + cpd08780	R06489	dTDP-L-oleandrose + Avermectin B1a monosaccharide <=> dTDP + Avermectin B1a
Biosynthesis of 12-, 14- and 16-membered macrolides	rxn04351		[c] : cpd08718 + cpd08777 <==> cpd00297 + cpd08779	R06490	dTDP-L-oleandrose + Avermectin A1a aglycone <=> dTDP + Avermectin A1a monosaccharide
Biosynthesis of 12-, 14- and 16-membered macrolides	rxn04352		[c] : cpd08718 + cpd08779 <==> cpd00297 + cpd08781	R06491	dTDP-L-oleandrose + Avermectin A1a monosaccharide <=> dTDP + Avermectin A1a
Biosynthesis of 12-, 14- and 16-membered macrolides	rxn04353		[c] : cpd08718 + cpd08752 <==> cpd00297 + cpd08754	R06492	dTDP-L-oleandrose + Avermectin B2b aglycone <=> dTDP + Avermectin B2b monosaccharide
Biosynthesis of 12-, 14- and 16-membered macrolides	rxn04354		[c] : cpd08718 + cpd08754 <==> cpd00297 + cpd08756	R06493	dTDP-L-oleandrose + Avermectin B2b monosaccharide <=> dTDP + Avermectin B2b
Biosynthesis of 12-, 14- and 16-membered macrolides	rxn04355		[c] : cpd08718 + cpd08753 <==> cpd00297 + cpd08755	R06494	dTDP-L-oleandrose + Avermectin A2b aglycone <=> dTDP + Avermectin A2b monosaccharide
Biosynthesis of 12-, 14- and 16-membered macrolides	rxn04356		[c] : cpd08718 + cpd08755 <==> cpd00297 + cpd08757	R06495	dTDP-L-oleandrose + Avermectin A2b monosaccharide <=> dTDP + Avermectin A2b
Biosynthesis of 12-, 14- and 16-membered macrolides	rxn04357		[c] : cpd08718 + cpd08760 <==> cpd00297 + cpd08762	R06496	dTDP-L-oleandrose + Avermectin B1b aglycone <=> dTDP + Avermectin B1b monosaccharide
Biosynthesis of 12-, 14- and 16-membered macrolides	rxn04358		[c] : cpd08718 + cpd08762 <==> cpd00297 + cpd08764	R06497	dTDP-L-oleandrose + Avermectin B1b monosaccharide <=> dTDP + Avermectin B1b
Biosynthesis of 12-, 14- and 16-membered macrolides	rxn04359		[c] : cpd08718 + cpd08761 <==> cpd00297 + cpd08763	R06498	dTDP-L-oleandrose + Avermectin A1b aglycone <=> dTDP + Avermectin A1b monosaccharide
Biosynthesis of 12-, 14- and 16-membered macrolides	rxn04360		[c] : cpd08718 + cpd08763 <==> cpd00297 + cpd08765	R06499	dTDP-L-oleandrose + Avermectin A1b monosaccharide <=> dTDP + Avermectin A1b
Biosynthesis of 12-, 14- and 16-membered macrolides	rxn04364		[c] : cpd08782 <==> cpd08783	R06503	Megalomicin A <=> Megalomicin B
Biosynthesis of 12-, 14- and 16-membered macrolides	rxn04365		[c] : cpd08782 <==> cpd08784	R06504	Megalomicin A <=> Megalomicin C1
Biosynthesis of 12-, 14- and 16-membered macrolides	rxn04366		[c] : cpd08782 <==> cpd08785	R06505	Megalomicin A <=> Megalomicin C2
Biosynthesis of 12-, 14- and 16-membered macrolides	rxn04367		[c] : cpd04020 + cpd08716 <==> cpd00297 + cpd08782	R06506	Erythromycin C + dTDP-L-megosamine <=> dTDP + Megalomicin A
Biosynthesis of ansamycins	rxn04439		[c] : cpd08989 <==> cpd08990	R06586	UDP-3-ketoglucose <= UDP-kanosamine
Biosynthesis of ansamycins	rxn04440		[c] : cpd08990 <==> cpd08991	R06587	UDP-kanosamine <= Kanosamine
Biosynthesis of ansamycins	rxn04441		[c] : cpd08991 --> cpd08992	R06588	Kanosamine => Kanosamine 6-phosphate
Biosynthesis of ansamycins	rxn04442		[c] : cpd08992 <==> cpd08993	R06589	Kanosamine 6-phosphate <=> Aminofructose 6-phosphate				5.3.1.-
Biosynthesis of ansamycins	rxn04443	sedoheptulose-7-phosphate:D-glyceraldehyde-3-phosphate	[c] : cpd00101 + cpd08993 <==> cpd00238 + cpd08994	R06590	D-Ribose 5-phosphate + Aminofructose 6-phosphate <=> Sedoheptulose 7-phosphate + Iminoerythrose 4-phosphate				2.2.1.1
Biosynthesis of ansamycins	rxn04444		[c] : cpd00001 + cpd00061 + cpd08994 <==> cpd00009 + cpd00067 + cpd08888	R06591	H2O + Phosphoenolpyruvate + Iminoerythrose 4-phosphate <=> Orthophosphate + H+ + AminoDAHP
Biosynthesis of ansamycins	rxn04445		[c] : cpd08888 --> cpd00009 + cpd00067 + cpd08891	R06592	AminoDAHP => Orthophosphate + H+ + AminoDHQ
Biosynthesis of ansamycins	rxn04446		[c] : cpd08891 --> cpd00001 + cpd08890	R06593	AminoDHQ => H2O + AminoDHS
Biosynthesis of ansamycins	rxn04447		[c] : cpd00003 + cpd00026 <==> cpd00004 + cpd00067 + cpd08989	R06594	NAD+ + UDP-glucose <=> NADH + H+ + UDP-3-ketoglucose
Biosynthesis of ansamycins	rxn04448		[c] : cpd08890 --> cpd00001 + cpd00067 + cpd08889	R06595	AminoDHS => H2O + H+ + AHBA
Biosynthesis of ansamycins	rxn04805	S-adenosyl-L-methionine(AdoMet):27-O-demethylrifamycin SV	[c] : cpd10425 <==> cpd08835	R06998	27-O-Demethyl-rifamycin SV <= Rifamycin
Biosynthesis of siderophore group nonribosomal peptides	rxn01094	2,3-dihydro-2,3-dihydroxybenzoate:NAD+ oxidoreductase	[c] : cpd00003 + cpd02566 <==> cpd00004 + cpd00067 + cpd00168	R01505	NAD+ + 2,3-Dihydro-2,3-dihydroxybenzoate <=> NADH + H+ + 2,3-Dihydroxybenzoate	2,3-dihydro-2,3-dihydroxybenzoate dehydrogenase (EC 1.3.1.28)	Siderophore enterobactin biosynthesis and ferric enterbactin transport/ / Iron acquisition in Vibrio		1.3.1.28
Biosynthesis of siderophore group nonribosomal peptides	rxn02177	Isochorismate pyruvate-hydrolase	[c] : cpd00001 + cpd00658 --> cpd00020 + cpd02566	R03037	H2O + Isochorismate => Pyruvate + 2,3-Dihydro-2,3-dihydroxybenzoate	Isochorismatase (EC 3.3.2.1)/ / Isochorismatase (EC 3.3.2.1) of siderophore biosynthesis	NAD and NADP cofactor biosynthesis global/ / Chorismate: Intermediate for synthesis of PAPA antibiotics, PABA, anthranilate, 3-hydroxyanthranilate and more./ / Siderophore enterobactin biosynthesis and ferric enterbactin transport/ / Iron acquisition in Vibrio		3.3.2.1
Biosynthesis of siderophore group nonribosomal peptides	rxn04454		[c] : cpd00658 --> cpd00020 + cpd00599	R06602	Isochorismate => Pyruvate + Salicylate	Spore photoproduct lyase (EC 4.1.99.-)	YgfZ		4.1.99.-
Biosynthesis of siderophore group nonribosomal peptides	rxn04455	salicylate synthase	[c] : cpd00216 --> cpd00020 + cpd00599	R06603	Chorismate => Pyruvate + Salicylate
Biosynthesis of steroids	rxn00498	Farnesyl-diphosphate:farnesyl-diphosphate farnesyltransferase	[c] : (2) cpd00350 --> cpd00012 + cpd02169	R00702	(2) trans,trans-Farnesyl diphosphate => Pyrophosphate + Presqualene diphosphate				2.5.1.21
Biosynthesis of steroids	rxn00829	ATP:(R)-5-diphosphomevalonate carboxy-lyase (dehydrating)	[c] : cpd00002 + cpd00841 --> cpd00008 + cpd00009 + cpd00011 + cpd00113	R01121	ATP + (R)-5-Diphosphomevalonate => ADP + Orthophosphate + CO2 + Isopentenyl diphosphate	Diphosphomevalonate decarboxylase (EC 4.1.1.33)	Mevalonate Branch of Isoprenoid Biosynthesis/ / Isoprenoid Biosynthesis/ / Archaeal lipids		4.1.1.33
Biosynthesis of steroids	rxn01058	Cholesterol:NAD+ delta7-oxidoreductase	[c] : cpd00003 + cpd00160 <==> cpd00004 + cpd00067 + cpd00857	R01451	NAD+ + Cholesterol <=> NADH + H+ + Cholesta-5,7-dien-3beta-ol				1.3.1.21
Biosynthesis of steroids	rxn01062	Cholesterol:NADP+ delta7-oxidoreductase	[c] : cpd00006 + cpd00160 <==> cpd00005 + cpd00067 + cpd00857	R01456	NADP+ + Cholesterol <=> NADPH + H+ + Cholesta-5,7-dien-3beta-ol				1.3.1.21
Biosynthesis of steroids	rxn01063		[c] : cpd00006 + cpd00160 <==> cpd00005 + cpd00067 + cpd01243	R01457	NADP+ + Cholesterol <= NADPH + H+ + Desmosterol				1.3.1.72
Biosynthesis of steroids	rxn01487		[c] : (3) cpd00005 + (3) cpd00067 + cpd00289 --> (3) cpd00006 + cpd03214	R02063	(3) NADPH + (3) H+ + Geranylgeranyl diphosphate => (3) NADP+ + Phytyl diphosphate
Biosynthesis of steroids	rxn01501	(R)-Mevalonate:NADP+ oxidoreductase (CoA acylating)	[c] : (2) cpd00006 + cpd00010 + cpd00332 <==> (2) cpd00005 + (2) cpd00067 + cpd00292	R02082	(2) NADP+ + CoA + (R)-Mevalonate <= (2) NADPH + (2) H+ + (S)-3-Hydroxy-3-methylglutaryl-CoA	Hydroxymethylglutaryl-CoA reductase (EC 1.1.1.34)	Mevalonate Branch of Isoprenoid Biosynthesis/ / Leucine Degradation and HMG-CoA Metabolism/ / Isoprenoid Biosynthesis/ / Archaeal lipids		1.1.1.34
Biosynthesis of steroids	rxn01607	ATP:(R)-mevalonate 5-phosphotransferase	[c] : cpd00002 + cpd00332 <==> cpd00008 + cpd00812	R02245	ATP + (R)-Mevalonate <=> ADP + (R)-5-Phosphomevalonate	Mevalonate kinase (EC 2.7.1.36)	Mevalonate Branch of Isoprenoid Biosynthesis/ / Isoprenoid Biosynthesis/ / Archaeal lipids		2.7.1.36
Biosynthesis of steroids	rxn02062	Presqualene diphosphate:farnesyl-diphosphate farnesyltransferase	[c] : cpd00005 + cpd00067 + cpd02169 --> cpd00006 + cpd00012 + cpd00559	R02872	NADPH + H+ + Presqualene diphosphate => NADP+ + Pyrophosphate + Squalene				2.5.1.21
Biosynthesis of steroids	rxn02063	Squalene,hydrogen-donor:oxygen oxidoreductase (2,3-epoxidizing)	[c] : cpd00005 + cpd00007 + cpd00067 + cpd00559 --> cpd00001 + cpd00006 + cpd00776	R02874	NADPH + Oxygen + H+ + Squalene => H2O + NADP+ + (S)-2,3-Epoxysqualene				1.14.99.7
Biosynthesis of steroids	rxn02290	(S)-2,3-Epoxysqualene mutase (cyclizing, lanosterol-forming)	[c] : cpd00776 --> cpd01188	R03199	(S)-2,3-Epoxysqualene => Lanosterol				5.4.99.7
Biosynthesis of steroids	rxn02291	(S)-2,3-Epoxysqualene mutase (cyclizing, cycloartenol-forming)	[c] : cpd00776 <==> cpd01306	R03200	(S)-2,3-Epoxysqualene <=> Cycloartenol				5.4.99.8
Biosynthesis of steroids	rxn02322	ATP:(R)-5-phosphomevalonate phosphotransferase	[c] : cpd00002 + cpd00812 <==> cpd00008 + cpd00841	R03245	ATP + (R)-5-Phosphomevalonate <=> ADP + (R)-5-Diphosphomevalonate	Phosphomevalonate kinase (EC 2.7.4.2)	Mevalonate Branch of Isoprenoid Biosynthesis/ / Isoprenoid Biosynthesis/ / Archaeal lipids		2.7.4.2
Biosynthesis of steroids	rxn02371	5alpha-cholest-7-en-3beta-ol, NADH:oxygen 5-oxidoreductase	[c] : cpd00004 + cpd00007 + cpd00067 + cpd00877 --> (2) cpd00001 + cpd00003 + cpd00857	R03310	NADH + Oxygen + H+ + 5alpha-Cholest-7-en-3beta-ol => (2) H2O + NAD+ + Cholesta-5,7-dien-3beta-ol				1.14.21.6
Biosynthesis of steroids	rxn02407	5alpha-Cholest-7-en-3beta-ol delta7-delta8-isomerase	[c] : cpd00877 <==> cpd02398	R03353	5alpha-Cholest-7-en-3beta-ol <= 5alpha-Cholest-8-en-3beta-ol				5.3.3.5
Biosynthesis of steroids	rxn02578	calcidiol,NADPH:oxygen oxidoreductase (1-hydroxylating)	[c] : cpd00005 + cpd00007 + cpd00067 + cpd01099 --> cpd00001 + cpd00006 + cpd01156	R03610	NADPH + Oxygen + H+ + Calcidiol => H2O + NADP+ + Calcitriol				1.14.13.13
Biosynthesis of steroids	rxn02618	lanosterol delta24-reductase	[c] : cpd00005 + cpd00067 + cpd01188 --> cpd00006 + cpd03039	R03689	NADPH + H+ + Lanosterol => NADP+ + 24,25-Dihydrolanosterol
Biosynthesis of steroids	rxn02677	Cycloeucalenol lyase (cyclopropane-decyclizing)	[c] : cpd01451 <==> cpd01334	R03775	Cycloeucalenol <=> Obtusifoliol				5.5.1.9
Biosynthesis of steroids	rxn03007		[c] : cpd00006 + cpd02398 <==> cpd00005 + cpd00067 + cpd03221	R07498	NADP+ + 5alpha-Cholest-8-en-3beta-ol <= NADPH + H+ + Zymosterol
Biosynthesis of steroids	rxn03063	S-Adenosyl-L-methionine:zymosterol C-methyltransferase	[c] : cpd00017 + cpd03221 --> cpd00019 + cpd00067 + cpd02755	R04427	S-Adenosyl-L-methionine + Zymosterol => S-Adenosyl-L-homocysteine + H+ + Fecosterol				2.1.1.41
Biosynthesis of steroids	rxn03891	trans-hexaprenyltranstransferase	[c] : cpd00113 + cpd00906 --> cpd00012 + cpd02590	R05612	Isopentenyl diphosphate + all-trans-Hexaprenyl diphosphate => Pyrophosphate + all-trans-Heptaprenyl diphosphate	Solanesyl diphosphate synthase (Sds) (EC 2.5.1.11)/ / Heptaprenyl diphosphate synthase component I (EC 2.5.1.30)/ / Heptaprenyl diphosphate synthase component II (EC 2.5.1.30)/ / Octaprenyl-diphosphate synthase (EC 2.5.1.-)			2.5.1.30
Biosynthesis of steroids	rxn03892	PPTT	[c] : cpd00113 + cpd02591 --> cpd00012 + cpd00906	R05613	Isopentenyl diphosphate + all-trans-Pentaprenyl diphosphate => Pyrophosphate + all-trans-Hexaprenyl diphosphate	Solanesyl diphosphate synthase (Sds) (EC 2.5.1.11)/ / All-trans-hexaprenyl-diphosphate synthase (EC 2.5.1.33)/ / Heptaprenyl diphosphate synthase component I (EC 2.5.1.30)/ / Heptaprenyl diphosphate synthase component II (EC 2.5.1.30)/ / Octaprenyl-diphosphate synthase (EC 2.5.1.-)			2.5.1.33
Biosynthesis of steroids	rxn03907	CTP: 2-C-Methyl-D-erythritol 4-phosphate cytidylyltransferase	[c] : cpd00052 + cpd08286 <==> cpd00012 + cpd08287	R05633	CTP + 2-C-Methyl-D-erythritol 4-phosphate <=> Pyrophosphate + 4-(Cytidine 5'-diphospho)-2-C-methyl-D-erythritol	2-C-methyl-D-erythritol 4-phosphate cytidylyltransferase (EC 2.7.7.60)	polyprenyl synthesis/ / Teichoic and lipoteichoic acids biosynthesis/ / Isoprenoid Biosynthesis/ / Nonmevalonate Branch of Isoprenoid Biosynthesis		2.7.7.60
Biosynthesis of steroids	rxn03908	ATP: 4-(Cytidine 5'-diphospho)-2-C-methyl-D-erythritol	[c] : cpd00002 + cpd08287 <==> cpd00008 + cpd08288	R05634	ATP + 4-(Cytidine 5'-diphospho)-2-C-methyl-D-erythritol <=> ADP + 2-Phospho-4-(cytidine 5'-diphospho)-2-C-methyl-D-erythritol	4-diphosphocytidyl-2-C-methyl-D-erythritol kinase (EC 2.7.1.148)	polyprenyl synthesis/ / Isoprenoid Biosynthesis/ / Nonmevalonate Branch of Isoprenoid Biosynthesis		2.7.1.148
Biosynthesis of steroids	rxn03909	1-Deoxy-D-xylulose-5-phosphate pyruvate-lyase (carboxylating)	[c] : cpd00020 + cpd00067 + cpd00102 --> cpd00011 + cpd08289	R05636	Pyruvate + H+ + D-Glyceraldehyde 3-phosphate => CO2 + 1-Deoxy-D-xylulose 5-phosphate	1-deoxy-D-xylulose 5-phosphate synthase (EC 2.2.1.7)	Pyridoxin (Vitamin B6) Biosynthesis/ / Isoprenoid Biosynthesis/ / Nonmevalonate Branch of Isoprenoid Biosynthesis		2.2.1.7
Biosynthesis of steroids	rxn03910	2-Phospho-4-(cytidine 5'-diphospho)-2-C-methyl-D-erythritol	[c] : cpd08288 <==> cpd00046 + cpd08301	R05637	2-Phospho-4-(cytidine 5'-diphospho)-2-C-methyl-D-erythritol <=> CMP + 2-C-Methyl-D-erythritol 2,4-cyclodiphosphate	2-C-methyl-D-erythritol 2,4-cyclodiphosphate synthase (EC 4.6.1.12)	polyprenyl synthesis/ / Isoprenoid Biosynthesis/ / Nonmevalonate Branch of Isoprenoid Biosynthesis		4.6.1.12
Biosynthesis of steroids	rxn03911	4,4-dimethyl-5a-cholesta-8,24-dien-3b-ol:NADP+ D14-oxidoreductase	[c] : cpd00006 + cpd03038 <==> cpd00005 + cpd00067 + cpd08302	R05639	NADP+ + 14-Demethyllanosterol <=> NADPH + H+ + 4,4-Dimethyl-5alpha-cholesta-8,14,24-trien-3beta-ol				1.3.1.70
Biosynthesis of steroids	rxn03912	Lanosterol,NADPH:oxygen oxidoreductase (14-methyl cleaving)	[c] : (3) cpd00005 + (3) cpd00007 + (2) cpd00067 + cpd01188 --> (4) cpd00001 + (3) cpd00006 + cpd00047 + cpd08302	R05640	(3) NADPH + (3) Oxygen + (2) H+ + Lanosterol => (4) H2O + (3) NADP+ + Formate + 4,4-Dimethyl-5alpha-cholesta-8,14,24-trien-3beta-ol				1.14.13.70
Biosynthesis of steroids	rxn03913	ergosterol:NADP+ D24(241)-oxidoreductase	[c] : cpd00006 + cpd01170 <==> cpd00005 + cpd00067 + cpd03223	R05641	NADP+ + Ergosterol <=> NADPH + H+ + Ergosta-5,7,22,24(28)-tetraen-3beta-ol				1.3.1.71
Biosynthesis of steroids	rxn03958	1-Deoxy-D-xylulose-5-phosphate isomeroreductase	[c] : cpd00006 + cpd08286 <==> cpd00005 + cpd00067 + cpd08289	R05688	NADP+ + 2-C-Methyl-D-erythritol 4-phosphate <=> NADPH + H+ + 1-Deoxy-D-xylulose 5-phosphate	1-deoxy-D-xylulose 5-phosphate reductoisomerase (EC 1.1.1.267)	polyprenyl synthesis/ / Isoprenoid Biosynthesis/ / Nonmevalonate Branch of Isoprenoid Biosynthesis		1.1.1.267
Biosynthesis of steroids	rxn03973	lanosterol D24-reductase	[c] : cpd00006 + cpd00877 <==> cpd00005 + cpd00067 + cpd03222	R05703	NADP+ + 5alpha-Cholest-7-en-3beta-ol <= NADPH + H+ + 5alpha-Cholesta-7,24-dien-3beta-ol				1.3.1.72
Biosynthesis of steroids	rxn03996	sterol,NADPH:oxygen oxidoreductase (14-methyl cleaving)	[c] : (3) cpd00005 + (3) cpd00007 + (2) cpd00067 + cpd01334 --> (4) cpd00001 + (3) cpd00006 + cpd00047 + cpd08347	R05731	(3) NADPH + (3) Oxygen + (2) H+ + Obtusifoliol => (4) H2O + (3) NADP+ + Formate + 4alpha-Methyl-5alpha-ergosta-8,14,24(28)-trien-3beta-ol				1.14.13.70
Biosynthesis of steroids	rxn04028	S-adenosyl-L-methionine:24-methylenelophenol C-methyltransferase	[c] : cpd00017 + cpd08359 --> cpd00019 + cpd00067 + cpd08360	R05776	S-Adenosyl-L-methionine + 24-Methylene lophenol => S-Adenosyl-L-homocysteine + H+ + 24-Ethylidene lophenol				2.1.1.143
Biosynthesis of steroids	rxn04113	isopentenyl-diphosphate:NAD(P)+ oxidoreductase	[c] : cpd00005 + cpd00067 + cpd08615 --> cpd00001 + cpd00006 + cpd00113	R05884	NADPH + H+ + 1-Hydroxy-2-methyl-2-butenyl 4-diphosphate => H2O + NADP+ + Isopentenyl diphosphate	4-hydroxy-3-methylbut-2-enyl diphosphate reductase (EC 1.17.1.2)	polyprenyl synthesis/ / Isoprenoid Biosynthesis/ / Nonmevalonate Branch of Isoprenoid Biosynthesis		1.17.1.2
Biosynthesis of steroids	rxn04993	5alpha-cholest-7-en-3beta-ol, NADPH:oxygen 5-oxidoreductase	[c] : cpd00005 + cpd00007 + cpd00067 + cpd00877 --> (2) cpd00001 + cpd00006 + cpd00857	R07215	NADPH + Oxygen + H+ + 5alpha-Cholest-7-en-3beta-ol => (2) H2O + NADP+ + Cholesta-5,7-dien-3beta-ol				1.14.21.6
Biosynthesis of steroids	rxn05004	S-adenosyl-L-methionine:gamma-tocopherol 5-O-methyltransferase	[c] : cpd00017 + cpd01631 --> cpd00019 + cpd00067 + cpd01628	R07236	S-Adenosyl-L-methionine + gamma-Tocopherol => S-Adenosyl-L-homocysteine + H+ + alpha-Tocopherol				2.1.1.95
Biosynthesis of steroids	rxn05028	(E)-octaprenyl-diphosphate:isopentenyl-diphosphate	[c] : cpd00113 + cpd02557 --> cpd00012 + cpd02172	R07267	Isopentenyl diphosphate + all-trans-Octaprenyl diphosphate => Pyrophosphate + Solanesyl pyrophosphate	Solanesyl diphosphate synthase (Sds) (EC 2.5.1.11)			2.5.1.11
Biosynthesis of steroids	rxn06424		[c] : cpd00001 + cpd01099 + cpd11621 <==> cpd00007 + (2) cpd00067 + cpd03226 + cpd11620	R03611	H2O + Calcidiol + Oxidized ferredoxin <=> Oxygen + (2) H+ + Vitamin D3 + Reduced ferredoxin				1.14.15.-
Biosynthesis of steroids	rxn06429	NADH:(quinone-acceptor) oxidoreductase	[c] : cpd00004 + cpd00067 + cpd11904 <==> cpd00003 + cpd02111	R03643	NADH + H+ + Vitamin K <=> NAD+ + Vitamin K hydroquinone				1.6.5.2
Biosynthesis of steroids	rxn06431	Vitamin K:oxidized-dithiothreitol oxidoreductase	[c] : cpd00001 + cpd00823 + cpd11904 <==> cpd00228 + cpd03477	R03645	H2O + Oxidized dithiothreitol + Vitamin K <=> Dithiothreitol + Vitamin K epoxide				1.1.4.1
Biosynthesis of steroids	rxn06464		[c] : cpd01243 + cpd11609 <==> cpd03037 + cpd11610	R03724	Desmosterol + Acceptor <=> 7-Dehydrodesmosterol + Reduced acceptor
Biosynthesis of steroids	rxn06762		[c] : cpd03037 + cpd11610 <==> cpd03222 + cpd11609	R04667	7-Dehydrodesmosterol + Reduced acceptor <=> 5alpha-Cholesta-7,24-dien-3beta-ol + Acceptor
Biosynthesis of steroids	rxn06991	(E)-4-hydroxy-3-methylbut-2-en-1-yl-diphosphate:protein-disulfide	[c] : cpd08301 + cpd12072 --> cpd00001 + cpd08615 + cpd12139	R05883	2-C-Methyl-D-erythritol 2,4-cyclodiphosphate + Protein dithiol => H2O + 1-Hydroxy-2-methyl-2-butenyl 4-diphosphate + Protein disulfide		Isoprenoid Biosynthesis/ / Nonmevalonate Branch of Isoprenoid Biosynthesis		1.17.4.3
Biosynthesis of steroids	rxn07312		[c] : cpd00017 + cpd01306 --> cpd00019 + cpd00067 + cpd05727	R07481	S-Adenosyl-L-methionine + Cycloartenol => S-Adenosyl-L-homocysteine + H+ + 24-Methylenecycloartanol				2.1.1.41
Biosynthesis of steroids	rxn07313		[c] : cpd05727 <==> cpd01451	R07482	24-Methylenecycloartanol <=> Cycloeucalenol
Biosynthesis of steroids	rxn07314		[c] : cpd00005 + cpd00067 + cpd08347 <==> cpd00006 + cpd14513	R07483	NADPH + H+ + 4alpha-Methyl-5alpha-ergosta-8,14,24(28)-trien-3beta-ol <=> NADP+ + 4alpha-Methylfecosterol				1.3.1.70
Biosynthesis of steroids	rxn07315		[c] : cpd14513 --> cpd08359	R07484	4alpha-Methylfecosterol => 24-Methylene lophenol				5.3.3.5
Biosynthesis of steroids	rxn07316		[c] : cpd08360 <==> cpd14518	R07485	24-Ethylidene lophenol <=> delta7-Avenasterol
Biosynthesis of steroids	rxn07317		[c] : cpd14518 <==> (2) cpd00067 + cpd14519	R07486	delta7-Avenasterol <=> (2) H+ + 5-Dehydroavenasterol
Biosynthesis of steroids	rxn07318		[c] : (2) cpd00067 + cpd14519 <==> cpd05723	R07487	(2) H+ + 5-Dehydroavenasterol <=> Isofucosterol
Biosynthesis of steroids	rxn07319		[c] : cpd00005 + cpd00067 + cpd05723 --> cpd00006 + cpd01210	R07488	NADPH + H+ + Isofucosterol => NADP+ + Sitosterol				1.3.1.72
Biosynthesis of steroids	rxn07320		[c] : cpd01210 <==> (2) cpd00067 + cpd03225	R07489	Sitosterol <=> (2) H+ + Stigmasterol
Biosynthesis of steroids	rxn07321		[c] : cpd08359 <==> cpd14514	R07490	24-Methylene lophenol <=> Episterol
Biosynthesis of steroids	rxn07322		[c] : cpd14514 <==> (2) cpd00067 + cpd14516	R07491	Episterol <=> (2) H+ + 5-Dehydroepisterol
Biosynthesis of steroids	rxn07323		[c] : (2) cpd00067 + cpd14516 <==> cpd14517	R07492	(2) H+ + 5-Dehydroepisterol <=> 24-Methylenecholesterol
Biosynthesis of steroids	rxn07324		[c] : cpd00005 + cpd00067 + cpd14517 --> cpd00006 + cpd01234	R07493	NADPH + H+ + 24-Methylenecholesterol => NADP+ + Campesterol				1.3.1.72
Biosynthesis of steroids	rxn07325		[c] : cpd00006 + cpd14544 --> cpd00005 + cpd00011 + cpd14552	R07494	NADP+ + 4alpha-Methylzymosterol-4-carboxylate => NADPH + CO2 + 3-Keto-4-methylzymosterol				1.1.1.170
Biosynthesis of steroids	rxn07326		[c] : cpd00006 + (3) cpd00067 + cpd14552 <==> cpd00005 + cpd03035	R07495	NADP+ + (3) H+ + 3-Keto-4-methylzymosterol <= NADPH + 4alpha-Methylzymosterol				1.1.1.270
Biosynthesis of steroids	rxn07327		[c] : cpd03035 <==> cpd03221	R07496	4alpha-Methylzymosterol <=> Zymosterol
Biosynthesis of steroids	rxn07328	C-8 sterol isomerase	[c] : cpd02755 --> cpd14514	R07497	Fecosterol => Episterol
Biosynthesis of steroids	rxn07331		[c] : cpd00067 + cpd00426 + cpd03214 --> cpd00011 + cpd00012 + cpd14613	R07500	H+ + Homogentisate + Phytyl diphosphate => CO2 + Pyrophosphate + 2-Methyl-6-phytylquinol
Biosynthesis of steroids	rxn07332		[c] : cpd00017 + cpd14613 --> cpd00019 + cpd00067 + cpd14614	R07501	S-Adenosyl-L-methionine + 2-Methyl-6-phytylquinol => S-Adenosyl-L-homocysteine + H+ + 2,3-Dimethyl-5-phytylquinol
Biosynthesis of steroids	rxn07333		[c] : cpd14614 --> cpd01631	R07502	2,3-Dimethyl-5-phytylquinol => gamma-Tocopherol
Biosynthesis of steroids	rxn07334		[c] : cpd14613 --> cpd09850	R07503	2-Methyl-6-phytylquinol => delta-Tocopherol
Biosynthesis of steroids	rxn07335		[c] : cpd00017 + cpd09850 --> cpd00019 + cpd00067 + cpd09851	R07504	S-Adenosyl-L-methionine + delta-Tocopherol => S-Adenosyl-L-homocysteine + H+ + beta-Tocopherol				2.1.1.95
Biosynthesis of steroids	rxn07336		[c] : cpd00006 + cpd14514 <==> cpd00005 + cpd14515	R07505	NADP+ + Episterol <=> NADPH + 5,7,24(28)-Ergostatrienol
Biosynthesis of steroids	rxn07337		[c] : cpd00006 + cpd14515 <==> cpd00005 + (2) cpd00067 + cpd03223	R07506	NADP+ + 5,7,24(28)-Ergostatrienol <=> NADPH + (2) H+ + Ergosta-5,7,22,24(28)-tetraen-3beta-ol
Biosynthesis of steroids	rxn11681		[c] : cpd00005 + cpd00067 + cpd03038 --> cpd00006 + cpd14644	R07499	NADPH + H+ + 14-Demethyllanosterol => NADP+ + 4,4-Dimethyl-5alpha-cholesta-8-en-3beta-ol
Biosynthesis of steroids	rxn11682		[c] : cpd00005 + cpd00067 + cpd03037 --> cpd00006 + cpd00857	R07507	NADPH + H+ + 7-Dehydrodesmosterol => NADP+ + Cholesta-5,7-dien-3beta-ol				1.3.1.72
Biosynthesis of steroids	rxn11683		[c] : (3) cpd00005 + (3) cpd00007 + (2) cpd00067 + cpd03038 --> (4) cpd00001 + (3) cpd00006 + cpd14544	R07509	(3) NADPH + (3) Oxygen + (2) H+ + 14-Demethyllanosterol => (4) H2O + (3) NADP+ + 4alpha-Methylzymosterol-4-carboxylate				1.14.13.72
Biosynthesis of steroids	rxn11990		[c] : cpd01170 + cpd11632 <==> cpd03224	R03677	Ergosterol + hn <=> Vitamin D2
Biosynthesis of steroids	rxn12005		[c] : cpd00001 + cpd00067 + cpd03477 + cpd12845 <==> cpd00007 + cpd00011 + cpd12844 + cpd12846	R05144	H2O + H+ + Vitamin K epoxide + Gla protein <= Oxygen + CO2 + Phylloquinol + Gla protein precursor
Biosynthesis of steroids	rxn12008		[c] : cpd00012 + cpd02557 <==> cpd00113 + cpd02590	R05611	Pyrophosphate + all-trans-Octaprenyl diphosphate <= Isopentenyl diphosphate + all-trans-Heptaprenyl diphosphate	Solanesyl diphosphate synthase (Sds) (EC 2.5.1.11)/ / Octaprenyl-diphosphate synthase (EC 2.5.1.-)
Biosynthesis of steroids/ Bile acid biosynthesis	rxn03281	delta8,24-Cholestadien-3beta-ol delta7-delta8-isomerase	[c] : cpd03221 --> cpd03222	R04804	Zymosterol => 5alpha-Cholesta-7,24-dien-3beta-ol				5.3.3.5
Biosynthesis of steroids/ Terpenoid biosynthesis	rxn00830	Isopentenyl-diphosphate delta3-delta2-isomerase	[c] : cpd00113 <==> cpd00202	R01123	Isopentenyl diphosphate <=> Dimethylallyl diphosphate	Isopentenyl-diphosphate delta-isomerase, FMN-dependent (EC 5.3.3.2)/ / Isopentenyl-diphosphate delta-isomerase (EC 5.3.3.2)	polyprenyl synthesis/ / Isoprenoid Biosynthesis/ / Isoprenoid Biosynthesis: Interconversions/ / Archaeal lipids		5.3.3.2
Biosynthesis of steroids/ Terpenoid biosynthesis	rxn01213	Dimethylallyl-diphosphate:isopentenyl-diphosphate	[c] : cpd00113 + cpd00202 --> cpd00012 + cpd00283	R01658	Isopentenyl diphosphate + Dimethylallyl diphosphate => Pyrophosphate + Geranyl diphosphate	Dimethylallyltransferase (EC 2.5.1.1)/ / Geranyltranstransferase (farnesyldiphosphate synthase) (EC 2.5.1.10)/ / Geranylgeranyl pyrophosphate synthetase (EC 2.5.1.29)/ / Octaprenyl-diphosphate synthase (EC 2.5.1.-)	Carotenoids/ / Isoprenoid Biosynthesis/ / Isoprenoid Biosynthesis: Interconversions/ / Archaeal lipids		2.5.1.1/ 2.5.1.10/ 2.5.1.29
Biosynthesis of steroids/ Terpenoid biosynthesis	rxn01466	Geranyl-diphosphate:isopentenyl-diphosphate geranyltrans-transferase	[c] : cpd00113 + cpd00283 --> cpd00012 + cpd00350	R02003	Isopentenyl diphosphate + Geranyl diphosphate => Pyrophosphate + trans,trans-Farnesyl diphosphate	Dimethylallyltransferase (EC 2.5.1.1)/ / Solanesyl diphosphate synthase (Sds) (EC 2.5.1.11)/ / Geranyltranstransferase (farnesyldiphosphate synthase) (EC 2.5.1.10)/ / Geranylgeranyl pyrophosphate synthetase (EC 2.5.1.29)/ / Octaprenyl-diphosphate synthase (EC 2.5.1.-)	Carotenoids/ / Isoprenoid Biosynthesis/ / Isoprenoid Biosynthesis: Interconversions/ / Archaeal lipids		2.5.1.1/ 2.5.1.10/ 2.5.1.29
Biosynthesis of steroids/ Terpenoid biosynthesis	rxn01486	trans,trans-Farnesyl-diphosphate:isopentenyl-diphosphate	[c] : cpd00113 + cpd00350 --> cpd00012 + cpd00289	R02061	Isopentenyl diphosphate + trans,trans-Farnesyl diphosphate => Pyrophosphate + Geranylgeranyl diphosphate	Solanesyl diphosphate synthase (Sds) (EC 2.5.1.11)/ / All-trans-hexaprenyl-diphosphate synthase (EC 2.5.1.33)/ / Heptaprenyl diphosphate synthase component I (EC 2.5.1.30)/ / Heptaprenyl diphosphate synthase component II (EC 2.5.1.30)/ / Geranylgeranyl pyrophosphate synthetase (EC 2.5.1.29)/ / Octaprenyl-diphosphate synthase (EC 2.5.1.-)	Carotenoids/ / Archaeal lipids		2.5.1.29
Biosynthesis of type II polyketide backbone	rxn07125		[c] : cpd00022 + (7) cpd00070 <==> (7) cpd00010 + (7) cpd00011 + cpd13411	R06635	Acetyl-CoA + (7) Malonyl-CoA <=> (7) CoA + (7) CO2 + 3,5,7,9,11,13,15-Heptaoxo-hexadecanoyl-[acp]
Biosynthesis of type II polyketide backbone	rxn07126		[c] : (7) cpd00070 + cpd00086 <==> (7) cpd00010 + (7) cpd00011 + cpd13412	R06636	(7) Malonyl-CoA + Propanoyl-CoA <=> (7) CoA + (7) CO2 + 3,5,7,9,11,13,15-Heptaoxo-heptadecanoyl-[acp]
Biosynthesis of type II polyketide backbone	rxn07127		[c] : (7) cpd00070 + cpd00120 <==> (7) cpd00010 + (7) cpd00011 + cpd13413	R06637	(7) Malonyl-CoA + Butanoyl-CoA <=> (7) CoA + (7) CO2 + 3,5,7,9,11,13,15-Heptaoxo-octadecanoyl-[acp]
Biosynthesis of type II polyketide backbone	rxn07128		[c] : cpd00004 + cpd00067 + cpd13411 <==> cpd00003 + cpd13420	R06638	NADH + H+ + 3,5,7,9,11,13,15-Heptaoxo-hexadecanoyl-[acp] <=> NAD+ + 3,5,7,11,13,15-Heptaoxo-9-hydroxy-hexadecanoyl-[acp]
Biosynthesis of type II polyketide backbone	rxn07129		[c] : cpd00004 + cpd00067 + cpd13412 <==> cpd00003 + cpd13421	R06639	NADH + H+ + 3,5,7,9,11,13,15-Heptaoxo-heptadecanoyl-[acp] <=> NAD+ + 3,5,7,11,13,15-Heptaoxo-9-hydroxy-heptadecanoyl-[acp]
Biosynthesis of type II polyketide backbone	rxn07130		[c] : cpd00004 + cpd00067 + cpd13413 <==> cpd00003 + cpd13422	R06640	NADH + H+ + 3,5,7,9,11,13,15-Heptaoxo-octadecanoyl-[acp] <=> NAD+ + 3,5,7,11,13,15-Heptaoxo-9-hydroxy-octadecanoyl-[acp]
Biosynthesis of type II polyketide backbone	rxn07131		[c] : (8) cpd00070 + cpd04029 <==> (8) cpd00010 + (8) cpd00011 + cpd13430	R06641	(8) Malonyl-CoA + Malonamoyl-CoA <=> (8) CoA + (8) CO2 + 18-Carbamoyl-3,5,7,9,11,13,15,17-octaoxo-octadecanoyl-[acp]
Biosynthesis of type II polyketide backbone	rxn07132		[c] : cpd00004 + cpd00067 + cpd13430 <==> cpd00003 + cpd09193	R06642	NADH + H+ + 18-Carbamoyl-3,5,7,9,11,13,15,17-octaoxo-octadecanoyl-[acp] <=> NAD+ + 18-Carbamoyl-9-hydroxy-3,5,7,11,13,15,17-octaoxo-octadecanoyl-[acp]
Biosynthesis of type II polyketide backbone	rxn07133		[c] : cpd00022 + (9) cpd00070 <==> (9) cpd00010 + (9) cpd00011 + cpd13417	R06643	Acetyl-CoA + (9) Malonyl-CoA <=> (9) CoA + (9) CO2 + 3,5,7,9,11,13,15,17,19-Nonaoxo-eicosanoyl-[acp]
Biosynthesis of type II polyketide backbone	rxn07134		[c] : (9) cpd00070 + cpd00086 <==> (9) cpd00010 + (9) cpd00011 + cpd13418	R06644	(9) Malonyl-CoA + Propanoyl-CoA <=> (9) CoA + (9) CO2 + 3,5,7,9,11,13,15,17,19-Nonaoxo-henicosanoyl-[acp]
Biosynthesis of type II polyketide backbone	rxn07135		[c] : (9) cpd00070 + cpd00120 <==> (9) cpd00010 + (9) cpd00011 + cpd13419	R06645	(9) Malonyl-CoA + Butanoyl-CoA <=> (9) CoA + (9) CO2 + 3,5,7,9,11,13,15,17,19-Nonaoxo-docosanoyl-[acp]
Biosynthesis of type II polyketide backbone	rxn07136		[c] : cpd00004 + cpd00067 + cpd13417 <==> cpd00003 + cpd13426	R06646	NADH + H+ + 3,5,7,9,11,13,15,17,19-Nonaoxo-eicosanoyl-[acp] <=> NAD+ + 9-Hydroxy-3,5,7,11,13,15,17,19-nonaoxo-eicosanoyl-[acp]
Biosynthesis of type II polyketide backbone	rxn07137		[c] : cpd00004 + cpd00067 + cpd13418 <==> cpd00003 + cpd13427	R06647	NADH + H+ + 3,5,7,9,11,13,15,17,19-Nonaoxo-henicosanoyl-[acp] <=> NAD+ + 9-Hydroxy-3,5,7,11,13,15,17,19-nonaoxo-henicosanoyl-[acp]
Biosynthesis of type II polyketide backbone	rxn07138		[c] : cpd00004 + cpd00067 + cpd13419 <==> cpd00003 + cpd13428	R06648	NADH + H+ + 3,5,7,9,11,13,15,17,19-Nonaoxo-docosanoyl-[acp] <=> NAD+ + 9-Hydroxy-3,5,7,11,13,15,17,19-nonaoxo-docosanoyl-[acp]
Biosynthesis of type II polyketide products	rxn04484		[c] : cpd00067 + cpd09190 --> cpd00011 + cpd09149	R06649	H+ + 2-Decarboxytetrangomycin => CO2 + Tetrangomycin
Biosynthesis of type II polyketide products	rxn04490		[c] : cpd09153 --> cpd09154	R06655	19-Hydroxy-8-O-methyltetrangulol => PD116740
Biosynthesis of type II polyketide products	rxn04493		[c] : cpd09149 --> cpd09157	R06658	Tetrangomycin => Urdamycinone B
Biosynthesis of type II polyketide products	rxn04494		[c] : cpd09157 + cpd09198 <==> cpd00297 + cpd09158	R06659	Urdamycinone B + dTDP-beta-L-rhodinose <=> dTDP + 100-1
Biosynthesis of type II polyketide products	rxn04495		[c] : cpd09158 + cpd09196 <==> cpd00297 + cpd09159	R06660	100-1 + dTDP-beta-D-olivose <=> dTDP + Urdamycin B
Biosynthesis of type II polyketide products	rxn04497		[c] : cpd09160 + cpd09196 + cpd09198 <==> (2) cpd00297 + cpd09162	R06662	104-2 + dTDP-beta-D-olivose + dTDP-beta-L-rhodinose <=> (2) dTDP + 124-1
Biosynthesis of type II polyketide products	rxn04498		[c] : cpd09157 --> cpd09163	R06663	Urdamycinone B => Urdamycinone F
Biosynthesis of type II polyketide products	rxn04499		[c] : cpd09163 + cpd09196 + (2) cpd09198 <==> (3) cpd00297 + cpd09164	R06664	Urdamycinone F + dTDP-beta-D-olivose + (2) dTDP-beta-L-rhodinose <=> (3) dTDP + Urdamycin F
Biosynthesis of type II polyketide products	rxn04500		[c] : cpd09163 --> cpd00001 + cpd09165	R06665	Urdamycinone F => H2O + Aquayamycin
Biosynthesis of type II polyketide products	rxn04501		[c] : cpd09165 + cpd09198 <==> cpd00297 + cpd09161	R06666	Aquayamycin + dTDP-beta-L-rhodinose <=> dTDP + 100-2
Biosynthesis of type II polyketide products	rxn04502		[c] : cpd09161 + cpd09198 <==> cpd00297 + cpd09167	R06667	100-2 + dTDP-beta-L-rhodinose <=> dTDP + Urdamycin G
Biosynthesis of type II polyketide products	rxn04503		[c] : cpd09167 + cpd09196 <==> cpd00297 + cpd09166	R06668	Urdamycin G + dTDP-beta-D-olivose <=> dTDP + Urdamycin A
Biosynthesis of type II polyketide products	rxn04505	alpha-L-digitoxosyltransferase	[c] : cpd09191 --> cpd09148	R06670	Phenanthroviridone aglycon => Jadomycin B
Biosynthesis of type II polyketide products	rxn04507		[c] : cpd09144 <==> cpd09145	R06672	Kinobscurinone <= Stealthin C
Biosynthesis of type II polyketide products	rxn04508		[c] : cpd09145 <==> cpd09146	R06673	Stealthin C <=> Prekinamycin
Biosynthesis of type II polyketide products	rxn04509		[c] : cpd09146 <==> cpd09147	R06674	Prekinamycin <=> Kinamycin D
Biosynthesis of type II polyketide products	rxn04510		[c] : (2) cpd00067 + cpd09169 <==> cpd09171	R06677	(2) H+ + Auraviketone <= Auramycinone
Biosynthesis of type II polyketide products	rxn04511		[c] : cpd09172 --> cpd09173	R06679	12-Deoxyaklanonic acid => Aklanonic acid
Biosynthesis of type II polyketide products	rxn04512		[c] : cpd00017 + cpd09173 <==> cpd00019 + cpd09174	R06680	S-Adenosyl-L-methionine + Aklanonic acid <=> S-Adenosyl-L-homocysteine + Aklanonic acid methyl ester
Biosynthesis of type II polyketide products	rxn04513		[c] : cpd00067 + cpd09174 --> cpd09175	R06681	H+ + Aklanonic acid methyl ester => Aklaviketone
Biosynthesis of type II polyketide products	rxn04514		[c] : (2) cpd00067 + cpd09175 <==> cpd09176	R06682	(2) H+ + Aklaviketone <= Aklavinone
Biosynthesis of type II polyketide products	rxn04515		[c] : cpd09176 --> cpd09177	R06683	Aklavinone => epsilon-Rhodomycinone
Biosynthesis of type II polyketide products	rxn04516		[c] : cpd09177 + cpd09194 <==> cpd00297 + cpd09178	R06684	epsilon-Rhodomycinone + dTDP-beta-L-daunosamine <=> dTDP + Rhodomycin D
Biosynthesis of type II polyketide products	rxn04517		[c] : cpd09178 <==> cpd09179	R06685	Rhodomycin D <=> 10-Carboxy-13-deoxycarminomycin
Biosynthesis of type II polyketide products	rxn04518		[c] : cpd00067 + cpd09179 --> cpd00011 + cpd09180	R06686	H+ + 10-Carboxy-13-deoxycarminomycin => CO2 + 13-Deoxycarminomycin
Biosynthesis of type II polyketide products	rxn04519		[c] : cpd09180 <==> cpd09181	R06687	13-Deoxycarminomycin <= 13-Deoxydaunorubicin
Biosynthesis of type II polyketide products	rxn04520		[c] : cpd09181 --> cpd09182	R06688	13-Deoxydaunorubicin => 13-Dihydrodaunorubicin
Biosynthesis of type II polyketide products	rxn04521		[c] : cpd09182 --> (2) cpd00067 + cpd01310	R06689	13-Dihydrodaunorubicin => (2) H+ + Daunorubicin
Biosynthesis of type II polyketide products	rxn04522		[c] : cpd01310 --> cpd01151	R06690	Daunorubicin => Adriamycin
Biosynthesis of type II polyketide products	rxn04523		[c] : cpd09180 --> cpd09183	R06691	13-Deoxycarminomycin => 13-Dihydrocarminomycin
Biosynthesis of type II polyketide products	rxn04524		[c] : cpd09183 --> (2) cpd00067 + cpd09184	R06692	13-Dihydrocarminomycin => (2) H+ + Carminomycin
Biosynthesis of type II polyketide products	rxn04525		[c] : cpd09184 <==> cpd01310	R06693	Carminomycin <= Daunorubicin
Biosynthesis of type II polyketide products	rxn04526		[c] : (2) cpd00067 + cpd01310 <==> cpd09185	R06694	(2) H+ + Daunorubicin <= (13S)-13-Dihydrodaunorubicin
Biosynthesis of type II polyketide products	rxn04527		[c] : (2) cpd00067 + cpd09186 <==> cpd09187	R06695	(2) H+ + (S)-DNPA <= 5-Deoxodihydrokalafungin
Biosynthesis of type II polyketide products	rxn04528		[c] : cpd09187 --> cpd09188	R06696	5-Deoxodihydrokalafungin => Dihydrokalafungin
Biosynthesis of type II polyketide products	rxn04529		[c] : cpd09188 --> cpd04092	R06697	Dihydrokalafungin => Actinorhodine
Biosynthesis of type II polyketide products	rxn04532		[c] : cpd09120 --> cpd09121	R06700	Tetracenomycin F1 => Tetracenomycin D3
Biosynthesis of type II polyketide products	rxn04533		[c] : cpd09121 <==> cpd09122	R06701	Tetracenomycin D3 <= Tetracenomycin B3
Biosynthesis of type II polyketide products	rxn04534		[c] : cpd09122 <==> cpd09123	R06702	Tetracenomycin B3 <= Tetracenomycin E
Biosynthesis of type II polyketide products	rxn04535		[c] : cpd09123 <==> cpd09124	R06703	Tetracenomycin E <=> Tetracenomycin A2
Biosynthesis of type II polyketide products	rxn04536		[c] : cpd09124 --> cpd04173	R06704	Tetracenomycin A2 => Tetracenomycin C				1.14.13.-
Biosynthesis of type II polyketide products	rxn04540		[c] : cpd09120 --> cpd09134	R06708	Tetracenomycin F1 => Elloramycin A
Biosynthesis of type II polyketide products	rxn04544		[c] : cpd09122 --> cpd09132	R06712	Tetracenomycin B3 => 8-Demethyltetracenomycin C
Biosynthesis of type II polyketide products	rxn04546		[c] : cpd09124 --> cpd09133	R06714	Tetracenomycin A2 => Tetracenomycin X
Biosynthesis of type II polyketide products	rxn04547		[c] : cpd00017 + cpd09135 <==> cpd00019 + cpd00067 + cpd09136	R06715	S-Adenosyl-L-methionine + 4-Demethylpremithramycinone <=> S-Adenosyl-L-homocysteine + H+ + Premithramycinone
Biosynthesis of type II polyketide products	rxn04548		[c] : cpd09136 + cpd09196 <==> cpd00297 + cpd09137	R06716	Premithramycinone + dTDP-beta-D-olivose <=> dTDP + Premithramycin A1
Biosynthesis of type II polyketide products	rxn04549		[c] : cpd09137 + cpd09197 <==> cpd00297 + cpd09138	R06717	Premithramycin A1 + dTDP-beta-D-oliose <=> dTDP + Premithramycin A2'
Biosynthesis of type II polyketide products	rxn04550		[c] : cpd09138 + cpd09195 <==> cpd00297 + cpd09139	R06718	Premithramycin A2' + dTDP-beta-D-mycarose <=> dTDP + Premithramycin A3'
Biosynthesis of type II polyketide products	rxn04551		[c] : cpd00017 --> cpd00019 + cpd00067	R06719	S-Adenosyl-L-methionine => S-Adenosyl-L-homocysteine + H+
Biosynthesis of type II polyketide products	rxn04552		[c] : cpd09139 + (2) cpd09196 <==> (2) cpd00297 + cpd09141	R06720	Premithramycin A3' + (2) dTDP-beta-D-olivose <=> (2) dTDP + Premithramycin B
Biosynthesis of type II polyketide products	rxn04553		[c] : cpd09141 --> cpd09142	R06721	Premithramycin B => Mithramycin
Biosynthesis of type II polyketide products	rxn04554		[c] : cpd09190 --> cpd09202	R06723	2-Decarboxytetrangomycin => Fridamycin E
Biosynthesis of type II polyketide products	rxn07139		[c] : cpd09149 <==> cpd09150	R06650	Tetrangomycin <= Tetrangulol
Biosynthesis of type II polyketide products	rxn07140		[c] : cpd00017 + cpd09168 <==> cpd00019 + cpd13429	R06675	S-Adenosyl-L-methionine + Nogalonic acid <=> S-Adenosyl-L-homocysteine + Nogalonic acid methyl ester
Biosynthesis of type II polyketide products	rxn07141		[c] : cpd13429 <==> cpd09169	R06676	Nogalonic acid methyl ester <=> Auraviketone
Biosynthesis of type II polyketide products	rxn07142		[c] : (2) cpd00067 + cpd13429 <==> cpd09170	R06678	(2) H+ + Nogalonic acid methyl ester <= Dihydro-NAME
Biosynthesis of type II polyketide products	rxn07143		[c] : cpd09119 <==> cpd09120	R06699	Tetracenomycin F2 <= Tetracenomycin F1
Biosynthesis of type II polyketide products	rxn07144		[c] : cpd09119 <==> cpd09125	R06705	Tetracenomycin F2 <= Tetracenomycin M
Biosynthesis of unsaturated fatty acids	rxn06134	steroyl-CoA,hydrogen-donor:oxygen oxidoreductase	[c] : cpd00007 + (2) cpd00067 + cpd00327 + (2) cpd11797 <==> cpd00001 + cpd00399 + (2) cpd11795	R02222	Oxygen + (2) H+ + Stearoyl-CoA + (2) Ferrocytochrome b5 <=> H2O + Oleoyl-CoA + (2) Ferricytochrome b5				1.14.19.1
Biosynthesis of unsaturated fatty acids	rxn06492	Linoleoyl-CoA, hydrogen-donor:oxygen oxidoreductase	[c] : cpd00007 + cpd01398 + cpd11610 <==> (2) cpd00001 + cpd01942 + cpd11609	R03814	Oxygen + Linoleoyl-CoA + Reduced acceptor <=> (2) H2O + gamma-Linolenoyl-CoA + Acceptor				1.14.19.3
Biosynthesis of unsaturated fatty acids	rxn07572		[c] : cpd00067 + cpd00070 + cpd00134 --> cpd00010 + cpd00011 + cpd14935	R07758	H+ + Malonyl-CoA + Palmitoyl-CoA => CoA + CO2 + 3-Oxostearoyl-CoA				2.3.1.-
Biosynthesis of unsaturated fatty acids	rxn07573		[c] : cpd00005 + cpd00067 + cpd14935 <==> cpd00006 + cpd14936	R07759	NADPH + H+ + 3-Oxostearoyl-CoA <=> NADP+ + 3-Hydroxyoctadecanoyl-CoA				1.1.1.-
Biosynthesis of unsaturated fatty acids	rxn07574	enoyl-coa hydratase (c18:0)	[c] : cpd14936 <==> cpd00001 + cpd14937	R07760	3-Hydroxyoctadecanoyl-CoA <=> H2O + (2E)-Octadecenoyl-CoA				4.2.1.-
Biosynthesis of unsaturated fatty acids	rxn07575		[c] : cpd00005 + cpd00067 + cpd14937 --> cpd00006 + cpd00327	R07761	NADPH + H+ + (2E)-Octadecenoyl-CoA => NADP+ + Stearoyl-CoA				1.3.1.38
Biosynthesis of unsaturated fatty acids	rxn07723		[c] : cpd00007 + cpd11610 + cpd14883 <==> (2) cpd00001 + cpd11609 + cpd14884	R07933	Oxygen + Reduced acceptor + (9Z,12Z,15Z)-Octadecatrienoyl-CoA <=> (2) H2O + Acceptor + (6Z,9Z,12Z,15Z)-Octadecatetraenoyl-CoA				1.14.19.3
Biosynthesis of unsaturated fatty acids	rxn07724		[c] : cpd00015 + cpd14889 <==> cpd00982 + cpd15090	R07934	FAD + (6Z,9Z,12Z,15Z,18Z,21Z)-Tetracosahexaenoyl-CoA <=> FADH2 + (2E,6Z,9Z,12Z,15Z,18Z,21Z)-Tetracosahepta-2,6,9,12,15,18,21-enoyl- CoA				1.3.3.6
Biosynthesis of unsaturated fatty acids	rxn07725		[c] : cpd15091 <==> cpd00001 + cpd15090	R07935	(6Z,9Z,12Z,15Z,18Z,21Z)-3-Hydroxytetracosahexa-6,9,12,15,18,21- enoyl-CoA <=> H2O + (2E,6Z,9Z,12Z,15Z,18Z,21Z)-Tetracosahepta-2,6,9,12,15,18,21-enoyl- CoA				4.2.1.-
Biosynthesis of unsaturated fatty acids	rxn07726		[c] : cpd00003 + cpd15091 <==> cpd00004 + cpd00067 + cpd15092	R07936	NAD+ + (6Z,9Z,12Z,15Z,18Z,21Z)-3-Hydroxytetracosahexa-6,9,12,15,18,21- enoyl-CoA <=> NADH + H+ + (6Z,9Z,12Z,15Z,18Z,21Z)-3-Oxotetracosahexa-6,9,12,15,18,21-enoyl-CoA				1.1.1.211
Biosynthesis of unsaturated fatty acids	rxn07727		[c] : cpd00022 + cpd14890 <==> cpd00010 + cpd15092	R07937	Acetyl-CoA + (4Z,7Z,10Z,13Z,16Z,19Z)-Docosahexaenoyl-CoA <=> CoA + (6Z,9Z,12Z,15Z,18Z,21Z)-3-Oxotetracosahexa-6,9,12,15,18,21-enoyl-CoA				2.3.1.16
Biosynthesis of unsaturated fatty acids	rxn07740		[c] : cpd00015 + cpd14893 <==> cpd00982 + cpd15093	R07950	FAD + (6Z,9Z,12Z,15Z,18Z)-Tetracosapentaenoyl-CoA <=> FADH2 + (2E,6Z,9Z,12Z,15Z,18Z)-Tetracosahexa-2,6,9,12,15,18-enoyl-CoA				1.3.3.6
Biosynthesis of unsaturated fatty acids	rxn07741		[c] : cpd15094 <==> cpd00001 + cpd15093	R07951	(6Z,9Z,12Z,15Z,18Z)-3-Hydroxytetracosapenta-6,9,12,15,18-enoyl-CoA <=> H2O + (2E,6Z,9Z,12Z,15Z,18Z)-Tetracosahexa-2,6,9,12,15,18-enoyl-CoA				4.2.1.-
Biosynthesis of unsaturated fatty acids	rxn07742		[c] : cpd00003 + cpd15094 <==> cpd00004 + cpd00067 + cpd15095	R07952	NAD+ + (6Z,9Z,12Z,15Z,18Z)-3-Hydroxytetracosapenta-6,9,12,15,18-enoyl-CoA <=> NADH + H+ + (6Z,9Z,12Z,15Z,18Z)-3-Oxotetracosapenta-6,9,12,15,18-enoyl-CoA				1.1.1.211
Biosynthesis of unsaturated fatty acids	rxn07743		[c] : cpd00022 + cpd14894 <==> cpd00010 + cpd15095	R07953	Acetyl-CoA + (4Z,7Z,10Z,13Z,16Z)-Docosapentaenoyl-CoA <=> CoA + (6Z,9Z,12Z,15Z,18Z)-3-Oxotetracosapenta-6,9,12,15,18-enoyl-CoA				2.3.1.16
Biosynthesis of unsaturated fatty acids	rxn08444	fatty-acid-CoA thioesterase (octadecanoate)	[c] : cpd00001 + cpd00327 --> cpd00010 + cpd00067 + cpd01080	R08174	H2O + Stearoyl-CoA => CoA + H+ + Octadecanoic acid
Biosynthesis of unsaturated fatty acids	rxn11710	Icosanoyl-CoA hydrolase	[c] : cpd00001 + cpd01393 --> cpd00010 + cpd00067 + cpd03848	R08175	H2O + Eicosanoyl-CoA => CoA + H+ + Icosanoic acid				3.1.2.2
Biosynthesis of unsaturated fatty acids	rxn11711	Oleoyl-CoA hydrolase	[c] : cpd00001 + cpd00399 --> cpd00010 + cpd00067 + cpd00536	R08176	H2O + Oleoyl-CoA => CoA + H+ + (9Z)-Octadecenoic acid				3.1.2.2
Biosynthesis of unsaturated fatty acids	rxn11712	Linoleoyl-CoA hydrolase	[c] : cpd00001 + cpd01398 --> cpd00010 + cpd00067 + cpd01122	R08177	H2O + Linoleoyl-CoA => CoA + H+ + Linoleate				3.1.2.2
Biosynthesis of unsaturated fatty acids	rxn11713		[c] : cpd00001 + cpd14883 --> cpd00010 + cpd00067 + cpd03850	R08178	H2O + (9Z,12Z,15Z)-Octadecatrienoyl-CoA => CoA + H+ + (9Z,12Z,15Z)-Octadecatrienoic acid				3.1.2.2
Biosynthesis of unsaturated fatty acids	rxn11714		[c] : cpd00001 + cpd14886 --> cpd00010 + cpd00067 + cpd03851	R08179	H2O + (5Z,8Z,11Z,14Z,17Z)-Icosapentaenoyl-CoA => CoA + H+ + (5Z,8Z,11Z,14Z,17Z)-Icosapentaenoic acid				3.1.2.2
Biosynthesis of unsaturated fatty acids	rxn11715		[c] : cpd00001 + cpd14890 --> cpd00010 + cpd00067 + cpd03852	R08180	H2O + (4Z,7Z,10Z,13Z,16Z,19Z)-Docosahexaenoyl-CoA => CoA + H+ + (4Z,7Z,10Z,13Z,16Z,19Z)-Docosahexaenoic acid				3.1.2.2
Biosynthesis of unsaturated fatty acids	rxn11716		[c] : cpd00001 + cpd01942 --> cpd00010 + cpd00067 + cpd03849	R08181	H2O + gamma-Linolenoyl-CoA => CoA + H+ + (6Z,9Z,12Z)-Octadecatrienoic acid				3.1.2.2
Biosynthesis of unsaturated fatty acids	rxn11717		[c] : cpd00001 + cpd02263 --> cpd00010 + cpd00067 + cpd02077	R08182	H2O + 8,11,14-Eicosatrienoyl-CoA => CoA + H+ + (8Z,11Z,14Z)-Icosatrienoic acid				3.1.2.2
Biosynthesis of unsaturated fatty acids	rxn11718		[c] : cpd00001 + cpd01519 --> cpd00010 + cpd00067 + cpd00188	R08183	H2O + Arachidonyl-CoA => CoA + H+ + (5Z,8Z,11Z,14Z)-Icosatetraenoic acid				3.1.2.2
Biosynthesis of unsaturated fatty acids	rxn11719		[c] : cpd00001 + cpd16343 --> cpd00010 + cpd00067 + cpd05196	R08184	H2O + Docosanoyl-CoA => CoA + H+ + Docosanoic acid				3.1.2.-
Biosynthesis of unsaturated fatty acids	rxn11720		[c] : cpd00001 + cpd15297 --> cpd00010 + cpd00067 + cpd05235	R08185	H2O + tetracosanoyl-CoA => CoA + H+ + Tetracosanoic acid				3.1.2.-
Biosynthesis of unsaturated fatty acids	rxn11721		[c] : cpd00001 + cpd16344 --> cpd00010 + cpd00067 + cpd16341	R08186	H2O + Icosenoyl-CoA => CoA + H+ + Icosenoic acid				3.1.2.-
Biosynthesis of unsaturated fatty acids	rxn11722		[c] : cpd00001 + cpd16345 --> cpd00010 + cpd00067 + cpd05231	R08187	H2O + Docosenoyl-CoA => CoA + H+ + (13Z)-Docosenoic acid				3.1.2.-
Biosynthesis of unsaturated fatty acids	rxn11723		[c] : cpd00001 + cpd16346 --> cpd00010 + cpd00067 + cpd05238	R08188	H2O + Tetracosenoyl-CoA => CoA + H+ + (15Z)-Tetracosenoic acid				3.1.2.-
Biosynthesis of unsaturated fatty acids	rxn11724		[c] : cpd00001 + cpd14887 --> cpd00010 + cpd00067 + cpd16301	R08189	H2O + (7Z,10Z,13Z,16Z,19Z)-Docosapentaenoyl-CoA => CoA + H+ + (7Z,10Z,13Z,16Z,19Z)-Docosapentaenoic acid				3.1.2.-
Biosynthesis of unsaturated fatty acids	rxn11725		[c] : cpd00001 + cpd14900 --> cpd00010 + cpd00067 + cpd16340	R08190	H2O + (11Z,14Z)-Icosadienoyl-CoA => CoA + H+ + Icosadienoic acid				3.1.2.-
Biosynthesis of unsaturated fatty acids	rxn11726		[c] : cpd00001 + cpd14891 --> cpd00010 + cpd00067 + cpd16342	R08191	H2O + (7Z,10Z,13Z,16Z)-Docosatetraenoyl-CoA => CoA + H+ + 7,10,13,16-Docosatetraenoic acid				3.1.2.-
Biosynthesis of unsaturated fatty acids	rxn11727		[c] : cpd00001 + cpd14899 --> cpd00010 + cpd00067 + cpd16337	R08192	H2O + (11Z,14Z,17Z)-Icosatrienoyl-CoA => CoA + H+ + Icosatrienoic acid				3.1.2.-
Biosynthesis of unsaturated fatty acids	rxn11801		[c] : cpd00001 + cpd16448 --> cpd00010 + cpd00067 + cpd16347	R08273	H2O + (13Z,16Z)-Docosadi-13,16-enoyl-CoA => CoA + H+ + 13,16-Docosadienoic acid				3.1.2.-
Biosynthesis of vancomycin group antibiotics	rxn04473		[c] : cpd00007 + cpd09095 --> cpd00010 + cpd00067 + cpd09096	R06624	Oxygen + 3,5-Dihydroxyphenylacetyl-CoA => CoA + H+ + 3,5-Dihydroxyphenylglyoxylate
Biosynthesis of vancomycin group antibiotics	rxn04474		[c] : (3) cpd00070 <==> cpd00001 + cpd09095	R06625	(3) Malonyl-CoA <= H2O + 3,5-Dihydroxyphenylacetyl-CoA
Biosynthesis of vancomycin group antibiotics	rxn04475		[c] : cpd00069 + cpd02259 <==> cpd00868 + cpd09094	R06626	L-Tyrosine + 4-Hydroxyphenylglyoxylate <=> 3-(4-Hydroxyphenyl)pyruvate + L-4-Hydroxyphenylglycine
Biosynthesis of vancomycin group antibiotics	rxn04476		[c] : cpd00017 + cpd09089 --> cpd00019 + cpd00067 + cpd09090	R06627	S-Adenosyl-L-methionine + dTDP-3-amino-2,3,6-trideoxy-D-threo-hexopyranos-4-ulose => S-Adenosyl-L-homocysteine + H+ + dTDP-3-amino-2,3,6-trideoxy-C-methyl-D-erythro-hexopyranos-4-ulose
Biosynthesis of vancomycin group antibiotics	rxn04477		[c] : cpd09090 <==> cpd09091	R06628	dTDP-3-amino-2,3,6-trideoxy-C-methyl-D-erythro-hexopyranos-4-ulose <=> dTDP-L-4-oxovancosamine
Biosynthesis of vancomycin group antibiotics	rxn04478		[c] : cpd00005 + cpd00067 + cpd09091 <==> cpd00006 + cpd09092	R06629	NADPH + H+ + dTDP-L-4-oxovancosamine <=> NADP+ + dTDP-L-epivancosamine
Biosynthesis of vancomycin group antibiotics	rxn04479		[c] : (2) cpd00067 + cpd09091 <==> cpd09093	R06630	(2) H+ + dTDP-L-4-oxovancosamine <= dTDP-L-vancosamine
Biosynthesis of vancomycin group antibiotics	rxn04480		[c] : cpd00067 + cpd00493 + cpd08727 <==> cpd00016 + cpd09089	R06631	H+ + Pyridoxamine phosphate + dTDP 1-ester with (6R)-5,6-dihydro-4-hydroxy-6-methyl-5-oxo-2H-pyran <=> Pyridoxal phosphate + dTDP-3-amino-2,3,6-trideoxy-D-threo-hexopyranos-4-ulose
Biosynthesis of vancomycin group antibiotics	rxn04482		[c] : cpd00050 + cpd02043 --> cpd01270 + cpd02259	R06633	FMN + (S)-4-Hydroxymandelate => flavin mononucleotide reduced + 4-Hydroxyphenylglyoxylate
Biosynthesis of vancomycin group antibiotics	rxn04483		[c] : cpd00493 + cpd09096 <==> cpd00016 + cpd08819	R06634	Pyridoxamine phosphate + 3,5-Dihydroxyphenylglyoxylate <=> Pyridoxal phosphate + 3,5-Dihydroxy-phenylglycine
Biosynthesis of vancomycin group antibiotics	rxn11674		[c] : cpd00007 + cpd00868 --> cpd00011 + cpd02043	R06632	Oxygen + 3-(4-Hydroxyphenyl)pyruvate => CO2 + (S)-4-Hydroxymandelate
Biotin metabolism	rxn00792	Biotin:CoA ligase (AMP-forming)	[c] : cpd00002 + cpd00067 + cpd00104 <==> cpd00012 + cpd03517	R01074	ATP + H+ + Biotin <= Pyrophosphate + Biotinyl-5'-AMP	Biotin-protein ligase (EC 6.3.4.15)	Iojap/ / Biotin biosynthesis		6.2.1.11/ 6.3.4.9/ 6.3.4.10/ 6.3.4.11/ 6.3.4.15
Biotin metabolism	rxn00795	N6-D-Biotinyl-L-lysine amidohydrolase	[c] : cpd00001 + cpd03293 <==> cpd00039 + cpd00104	R01077	H2O + N6-D-Biotinyl-L-lysine <=> L-Lysine + Biotin				3.5.1.12
Biotin metabolism	rxn02277	7,8-Diaminononanoate:carbon-dioxide cyclo-ligase	[c] : cpd00002 + cpd00011 + cpd00764 --> cpd00008 + cpd00009 + (3) cpd00067 + cpd01311	R03182	ATP + CO2 + 7,8-Diaminononanoate => ADP + Orthophosphate + (3) H+ + Dethiobiotin	Dethiobiotin synthetase (EC 6.3.3.3)	Biotin biosynthesis		6.3.3.3
Biotin metabolism	rxn02296	6-Carboxyhyxanoate:CoA ligase (AMP-forming)	[c] : cpd00002 + cpd00010 + cpd00067 + cpd01727 --> cpd00012 + cpd00018 + cpd00782	R03209	ATP + CoA + H+ + 6-Carboxyhexanoate => Pyrophosphate + AMP + 6-Carboxyhexanoyl-CoA	Pimeloyl-CoA synthase (EC 6.2.1.14)	Biotin biosynthesis		6.2.1.14
Biotin metabolism	rxn02297	6-Carboxyhexanoyl-CoA:L-alanine C-carboxyhexanoyltransferase	[c] : cpd00035 + cpd00067 + cpd00782 --> cpd00010 + cpd00011 + cpd00800	R03210	L-Alanine + H+ + 6-Carboxyhexanoyl-CoA => CoA + CO2 + 8-Amino-7-oxononanoate	8-amino-7-oxononanoate synthase (EC 2.3.1.47)	Biotin biosynthesis/ / Sphingolipid biosynthesis		2.3.1.47
Biotin metabolism	rxn02312	S-Adenosyl-L-methionine:8-amino-7-oxononanoate aminotransferase	[c] : cpd00017 + cpd00800 <==> cpd00764 + cpd02701	R03231	S-Adenosyl-L-methionine + 8-Amino-7-oxononanoate <=> 7,8-Diaminononanoate + S-Adenosyl-4-methylthio-2-oxobutanoate	Adenosylmethionine-8-amino-7-oxononanoate aminotransferase (EC 2.6.1.62)	Biotin biosynthesis		2.6.1.62
Biotin metabolism	rxn02669	Biotinyl-5'-AMP:CoA ligase (AMP-forming)	[c] : cpd00010 + cpd03517 --> cpd00018 + cpd01302	R03762	CoA + Biotinyl-5'-AMP => AMP + Biotinyl-CoA				6.2.1.11
Biotin metabolism	rxn05927	Dethiobiotin:sulfur sulfurtransferase	[c] : (2) cpd00017 + cpd00074 + cpd01311 --> (2) cpd00060 + cpd00104 + (2) cpd03091	R01078	(2) S-Adenosyl-L-methionine + Sulfur + Dethiobiotin => (2) L-Methionine + Biotin + (2) 5'-Deoxyadenosine		YgfZ/ / Biotin biosynthesis		2.8.1.6
Biotin metabolism	rxn06806		[c] : cpd03293 + cpd11608 <==> cpd12848	R04869	N6-D-Biotinyl-L-lysine + Peptide <= Holo-[carboxylase]				3.4.-.-
Biotin metabolism	rxn06864	Biotinyl-5'-AMP:apo-[carboxylase] ligase (AMP-forming)	[c] : cpd03517 + cpd12847 --> cpd00018 + cpd12848	R05145	Biotinyl-5'-AMP + Apo-[carboxylase] => AMP + Holo-[carboxylase]				6.3.4.9/ 6.3.4.10/ 6.3.4.11/ 6.3.4.15
Biphenyl degradation	rxn01898	2,6-Dioxo-6-phenylhexa-3-enoate benzoylhydrolase	[c] : cpd00001 + cpd00935 --> cpd00067 + cpd00153 + cpd00461	R02606	H2O + 2-Hydroxy-6-oxo-6-phenylhexa-2,4-dienoate => H+ + Benzoate + 2-Hydroxy-2,4-pentadienoate				3.7.1.8
Biphenyl degradation	rxn02478	Biphenyl-2,3-diol:oxygen 1,2-oxidoreductase (decyclizing)	[c] : cpd00007 + cpd01661 --> cpd00067 + cpd00935	R03462	Oxygen + Biphenyl-2,3-diol => H+ + 2-Hydroxy-6-oxo-6-phenylhexa-2,4-dienoate				1.13.11.39
Biphenyl degradation	rxn03547	p-Cumic alcohol:NAD+ oxidoreductase	[c] : cpd00003 + cpd03983 <==> cpd00004 + cpd00067 + cpd03984	R05232	NAD+ + p-Cumic alcohol <=> NADH + H+ + p-Cumic aldehyde				1.1.1.90
Biphenyl degradation	rxn03550	Aromatic aldehyde:NADP+ oxidoreductase (ATP-forming)	[c] : cpd00001 + cpd00003 + cpd03984 <==> cpd00004 + (2) cpd00067 + cpd03985	R05235	H2O + NAD+ + p-Cumic aldehyde <=> NADH + (2) H+ + p-Cumate				1.2.1.29
Biphenyl degradation	rxn03554	cis-3-phenylcyclohexa-3,5-diene-1,2-diol:NAD+ oxidoreductase	[c] : cpd00003 + cpd03995 <==> cpd00004 + cpd00067 + cpd01661	R05239	NAD+ + cis-2,3-Dihydro-2,3-dihydroxybiphenyl <=> NADH + H+ + Biphenyl-2,3-diol				1.3.1.56
Biphenyl degradation	rxn03555	cis-2,3-dihydroxy-2,3-dihydro-p-cumate:NAD+ oxidoreductase	[c] : cpd00003 + cpd03986 <==> cpd00004 + cpd00067 + cpd03987	R05240	NAD+ + cis-2,3-Dihydroxy-2,3-dihydro-p-cumate <=> NADH + H+ + 2,3-Dihydroxy-p-cumate				1.3.1.58
Biphenyl degradation	rxn03556	cis-3-phenylcyclohexa-3,5-diene-1,2-diol:NAD+ oxidoreductase	[c] : cpd00003 + cpd03991 <==> cpd00004 + cpd00067 + cpd03992	R05241	NAD+ + cis-2,3-Dihydro-2,3-dihydroxy-4'-chlorobiphenyl <=> NADH + H+ + 2,3-Dihydroxy-4'-chlorobiphenyl				1.3.1.56
Biphenyl degradation	rxn03559	2,3-Dihydroxy-4'-chlorobiphenyl:oxygen 1,2-oxidoreductase	[c] : cpd00007 + cpd03992 --> cpd00067 + cpd03993	R05245	Oxygen + 2,3-Dihydroxy-4'-chlorobiphenyl => H+ + 2-Hydroxy-6-oxo-6-(4'-chlorophenyl)-hexa-2,4-dienoate				1.13.11.39
Biphenyl degradation	rxn03561		[c] : cpd00004 + cpd00007 + cpd00067 + cpd03985 --> cpd00003 + cpd03986	R05247	NADH + Oxygen + H+ + p-Cumate => NAD+ + cis-2,3-Dihydroxy-2,3-dihydro-p-cumate				1.13.11.-
Biphenyl degradation	rxn03562		[c] : cpd00007 + cpd03987 --> cpd00067 + cpd03988	R05248	Oxygen + 2,3-Dihydroxy-p-cumate => H+ + 2-Hydroxy-3-carboxy-6-oxo-7-methylocta-2,4-dienoate				1.13.11.-
Biphenyl degradation	rxn03573	biphenyl,NADH:oxygen oxidoreductase (2,3-hydroxylating)	[c] : cpd00004 + cpd00007 + cpd00067 + cpd03990 --> cpd00003 + cpd03991	R05261	NADH + Oxygen + H+ + 4-Chlorobiphenyl => NAD+ + cis-2,3-Dihydro-2,3-dihydroxy-4'-chlorobiphenyl				1.14.12.18
Biphenyl degradation	rxn03574		[c] : cpd00005 + cpd00007 + cpd00067 + cpd03990 --> cpd00006 + cpd03991	R05262	NADPH + Oxygen + H+ + 4-Chlorobiphenyl => NADP+ + cis-2,3-Dihydro-2,3-dihydroxy-4'-chlorobiphenyl				1.14.12.18
Biphenyl degradation	rxn03575	biphenyl,NADH2:oxygen oxidoreductase (2,3-hydroxylating)	[c] : cpd00004 + cpd00007 + cpd00067 + cpd03994 --> cpd00003 + cpd03995	R05263	NADH + Oxygen + H+ + Biphenyl => NAD+ + cis-2,3-Dihydro-2,3-dihydroxybiphenyl				1.14.12.18
Biphenyl degradation	rxn03576	biphenyl,NADH:oxygen oxidoreductase (2,3-hydroxylating)	[c] : cpd00005 + cpd00007 + cpd00067 + cpd03994 --> cpd00006 + cpd03995	R05264	NADPH + Oxygen + H+ + Biphenyl => NADP+ + cis-2,3-Dihydro-2,3-dihydroxybiphenyl				1.14.12.18
Biphenyl degradation	rxn03578		[c] : cpd00004 + cpd00007 + cpd00067 + cpd03982 --> cpd00001 + cpd00003 + cpd03983	R05266	NADH + Oxygen + H+ + p-Cymene => H2O + NAD+ + p-Cumic alcohol				1.17.99.-
Biphenyl degradation	rxn03660	2-Hydroxy-6-oxo-6-(4'-chlorophenyl)-hexa-2,4-dienoate	[c] : cpd00001 + cpd03993 --> cpd00067 + cpd00461 + cpd01582	R05359	H2O + 2-Hydroxy-6-oxo-6-(4'-chlorophenyl)-hexa-2,4-dienoate => H+ + 2-Hydroxy-2,4-pentadienoate + 4-Chlorobenzoate				3.7.1.8
Biphenyl degradation	rxn03665	2-Hydroxy-6-oxo-7-methylocta-2,4-dienoate acylhydrolase	[c] : cpd00001 + cpd03989 --> cpd00067 + cpd00461 + cpd01711	R05364	H2O + 2-Hydroxy-6-oxo-7-methylocta-2,4-dienoate => H+ + 2-Hydroxy-2,4-pentadienoate + 2-Methylpropanoate				3.7.1.-
Biphenyl degradation	rxn03678	2-Hydroxy-3-carboxy-6-oxo-7-methylocta-2,4-dienoate carboxy-lyase	[c] : cpd00067 + cpd03988 --> cpd00011 + cpd03989	R05377	H+ + 2-Hydroxy-3-carboxy-6-oxo-7-methylocta-2,4-dienoate => CO2 + 2-Hydroxy-6-oxo-7-methylocta-2,4-dienoate				4.1.1.-
Bisphenol A degradation	rxn00968	2,4'-dihydroxyacetophenone oxidoreductase (C-C-bond-cleaving)	[c] : cpd00007 + cpd02300 --> cpd00047 + (2) cpd00067 + cpd00136	R01305	Oxygen + 2',4'-Dihydroxyacetophenone => Formate + (2) H+ + 4-Hydroxybenzoate				1.13.11.41
Bisphenol A degradation	rxn04685		[c] : (2) cpd00067 + cpd09472 <==> cpd00966 + cpd09473	R06876	(2) H+ + Tetrabromobisphenol A <=> Bromide + Tribromobisphenol A				1.97.1.-
Bisphenol A degradation	rxn04686		[c] : (2) cpd00067 + cpd09473 <==> cpd00966 + cpd09474	R06877	(2) H+ + Tribromobisphenol A <=> Bromide + Dibromobisphenol A				1.97.1.-
Bisphenol A degradation	rxn04687		[c] : cpd00067 + cpd09474 <==> cpd00966 + cpd09475	R06878	H+ + Dibromobisphenol A <=> Bromide + Monobromobisphenol A				1.97.1.-
Bisphenol A degradation	rxn04688		[c] : cpd00067 + cpd09475 <==> cpd00966 + cpd09476	R06879	H+ + Monobromobisphenol A <=> Bromide + Bisphenol A				1.97.1.-
Bisphenol A degradation	rxn04689		[c] : cpd09476 <==> cpd09477	R06880	Bisphenol A <= 4-Methyl-2,4-bis-(p-hydroxyphenyl)pent-1-ene
Bisphenol A degradation	rxn04690		[c] : cpd09476 --> cpd09478	R06881	Bisphenol A => 5-Hydroxybisphenol A
Bisphenol A degradation	rxn04691		[c] : cpd09478 <==> (2) cpd00067 + cpd09479	R06882	5-Hydroxybisphenol A <=> (2) H+ + 4,5-Bisphenol-o-quinone
Bisphenol A degradation	rxn04692		[c] : cpd00004 + cpd00007 + cpd00067 + cpd09476 --> cpd00001 + cpd00003 + cpd09480	R06883	NADH + Oxygen + H+ + Bisphenol A => H2O + NAD+ + 1,2-Bis(4-hydroxyphenyl)-2-propanol				1.14.13.-
Bisphenol A degradation	rxn04693		[c] : cpd00004 + cpd00007 + cpd00067 + cpd09476 --> cpd00001 + cpd00003 + cpd09482	R06884	NADH + Oxygen + H+ + Bisphenol A => H2O + NAD+ + 2,2-Bis(4-hydroxyphenyl)-1-propanol				1.14.13.-
Bisphenol A degradation	rxn04694		[c] : cpd09480 <==> cpd00001 + cpd09483	R06885	1,2-Bis(4-hydroxyphenyl)-2-propanol <=> H2O + 4,4'-Dihydroxy-alpha-methylstilbene				1.1.-.-
Bisphenol A degradation	rxn04695		[c] : cpd00007 + cpd09483 --> cpd00484 + cpd07586	R06886	Oxygen + 4,4'-Dihydroxy-alpha-methylstilbene => 4-Hydroxybenzaldehyde + 4'-Hydroxyacetophenone				1.13.-.-
Bisphenol A degradation	rxn04696		[c] : cpd00007 + cpd09482 --> cpd00001 + cpd00067 + cpd09484	R06887	Oxygen + 2,2-Bis(4-hydroxyphenyl)-1-propanol => H2O + H+ + 2,2-Bis(4-hydroxyphenyl)-propanoic acid				1.1.3.-
Bisphenol A degradation	rxn04697		[c] : cpd00004 + cpd00007 + cpd00067 + cpd09482 --> cpd00001 + cpd00003 + cpd09485	R06888	NADH + Oxygen + H+ + 2,2-Bis(4-hydroxyphenyl)-1-propanol => H2O + NAD+ + 2,3-Bis(4-hydroxyphenyl)-1,2-propanediol				1.14.13.-
Bisphenol A degradation	rxn04698		[c] : cpd00007 + cpd09485 --> (3) cpd00067 + cpd00136 + cpd02300	R06889	Oxygen + 2,3-Bis(4-hydroxyphenyl)-1,2-propanediol => (3) H+ + 4-Hydroxybenzoate + 2',4'-Dihydroxyacetophenone				1.13.-.-
Bisphenol A degradation	rxn04699		[c] : cpd00005 + cpd00007 + cpd00067 + cpd09488 --> cpd00001 + cpd00006 + cpd09489	R06890	NADPH + Oxygen + H+ + 4-Ethylphenol => H2O + NADP+ + 1-(4'-Hydroxyphenyl)ethanol				1.14.13.-
Bisphenol A degradation	rxn04700		[c] : cpd00003 + cpd09489 <==> cpd00004 + cpd00067 + cpd07586	R06891	NAD+ + 1-(4'-Hydroxyphenyl)ethanol <=> NADH + H+ + 4'-Hydroxyacetophenone				1.1.1.-
Bisphenol A degradation	rxn04701	(4-hydroxyphenyl)ethan-1-one,NADPH:oxygen oxidoreductase	[c] : cpd00005 + cpd00007 + cpd07586 --> cpd00001 + cpd00006 + cpd00489	R06892	NADPH + Oxygen + 4'-Hydroxyacetophenone => H2O + NADP+ + 4-Hydroxyphenylacetate				1.14.13.84
Bisphenol A degradation	rxn04702	aryl-ester hydrolase	[c] : cpd00001 + cpd00489 <==> cpd00029 + cpd00415	R06893	H2O + 4-Hydroxyphenylacetate <=> Acetate + p-Benzenediol				3.1.1.2
Brassinosteroid biosynthesis	rxn07271	3-oxosteroid Delta5-Delta4-isomerase	[c] : cpd01234 <==> cpd14520	R07427	Campesterol <=> Campest-4-en-3beta-ol				5.3.3.1
Brassinosteroid biosynthesis	rxn07272	3beta-hydroxy-Delta5-steroid:NAD+ 3-oxidoreductase	[c] : cpd00003 + cpd14520 <==> cpd00004 + cpd00067 + cpd14521	R07428	NAD+ + Campest-4-en-3beta-ol <=> NADH + H+ + Campest-4-en-3-one				1.1.1.145
Brassinosteroid biosynthesis	rxn07273	Campest-4-en-3-one,NADPH:steroid 5alpha-reductase	[c] : cpd00005 + cpd00067 + cpd14521 --> cpd00006 + cpd14522	R07429	NADPH + H+ + Campest-4-en-3-one => NADP+ + 5alpha-Campestan-3-one				1.3.99.-
Brassinosteroid biosynthesis	rxn07274	6-Oxocampestanol,NADPH:brassinosteroid C22alpha-hydroxylase	[c] : cpd00005 + cpd00007 + cpd00067 + cpd14525 --> cpd00001 + cpd00006 + cpd14526	R07430	NADPH + Oxygen + H+ + 6-Oxocampestanol => H2O + NADP+ + Cathasterone				1.14.13.-
Brassinosteroid biosynthesis	rxn07275	6-Deoxo-cathasterone:brassinosteroid C23alpha-hydroxylase	[c] : cpd00007 + cpd11610 + cpd14526 <==> cpd00001 + cpd11609 + cpd14527	R07431	Oxygen + Reduced acceptor + Cathasterone <=> H2O + Acceptor + Teasterone				1.14.-.-
Brassinosteroid biosynthesis	rxn07277	Teasterone:brassinosteroid C3-oxidoreductase	[c] : cpd14527 --> (2) cpd00067 + cpd14528	R07444	Teasterone => (2) H+ + 3-Dehydroteasterone				1.14.-.-
Brassinosteroid biosynthesis	rxn07278	Campesterol,NADPH:brassinosteroid C22alpha-hydroxylase	[c] : cpd00005 + cpd00007 + cpd00067 + cpd01234 --> cpd00001 + cpd00006 + cpd14531	R07445	NADPH + Oxygen + H+ + Campesterol => H2O + NADP+ + 22alpha-Hydroxy-campesterol				1.14.13.-
Brassinosteroid biosynthesis	rxn07280	22alpha-Hydroxy-campest-4-en-3-one,NADPH:steroid 5alpha-reductase	[c] : cpd00005 + cpd00067 + cpd14532 --> cpd00006 + cpd14533	R07447	NADPH + H+ + 22alpha-Hydroxy-campest-4-en-3-one => NADP+ + 22alpha-Hydroxy-5alpha-campestan-3-one				1.3.99.-
Brassinosteroid biosynthesis	rxn07281	6-Deoxocathasterone:brassinosteroid C23alpha-hydroxylase	[c] : cpd00007 + (2) cpd00067 + cpd14534 --> cpd00001 + cpd14535	R07448	Oxygen + (2) H+ + 6-Deoxocathasterone => H2O + 6-Deoxoteasterone				1.14.-.-
Brassinosteroid biosynthesis	rxn07282	6-Deoxoteasterone:brassinosteroid C3-oxidoreductase	[c] : cpd14535 --> (2) cpd00067 + cpd14536	R07449	6-Deoxoteasterone => (2) H+ + 3-Dehydro-6-deoxoteasterone				1.14.-.-
Brassinosteroid biosynthesis	rxn07283	6-Deoxocastasterone:brassinosteroid C6-oxidase	[c] : cpd00007 + (2) cpd00067 + cpd14538 --> cpd00001 + cpd14539	R07450	Oxygen + (2) H+ + 6-Deoxocastasterone => H2O + 6alpha-Hydroxy-castasterone				1.14.-.-
Brassinosteroid biosynthesis	rxn07284		[c] : cpd14539 --> (2) cpd00067 + cpd14530	R07451	6alpha-Hydroxy-castasterone => (2) H+ + Castasterone
Brassinosteroid biosynthesis	rxn07285	Campest-4-en-3-one,NADPH:brassinosteroid C22alpha-hydroxylase	[c] : cpd00005 + cpd00007 + cpd00067 + cpd14521 --> cpd00001 + cpd00006 + cpd14532	R07452	NADPH + Oxygen + H+ + Campest-4-en-3-one => H2O + NADP+ + 22alpha-Hydroxy-campest-4-en-3-one				1.14.13.-
Brassinosteroid biosynthesis	rxn07286	5alpha-Campestan-3-one,NADPH:brassinosteroid C22alpha-hydroxylase	[c] : cpd00005 + cpd00007 + cpd00067 + cpd14522 --> cpd00001 + cpd00006 + cpd14533	R07453	NADPH + Oxygen + H+ + 5alpha-Campestan-3-one => H2O + NADP+ + 22alpha-Hydroxy-5alpha-campestan-3-one				1.14.13.-
Brassinosteroid biosynthesis	rxn07287	Campesterol,NADPH:brassinosteroid C22alpha-hydroxylase	[c] : cpd00005 + cpd00007 + cpd00067 + cpd14523 --> cpd00001 + cpd00006 + cpd14534	R07454	NADPH + Oxygen + H+ + Campestanol => H2O + NADP+ + 6-Deoxocathasterone				1.14.13.-
Brassinosteroid biosynthesis	rxn07288	6-Deoxoteasterone:brassinosteroid C6-oxidase	[c] : cpd00007 + cpd14535 --> cpd00001 + cpd14527	R07455	Oxygen + 6-Deoxoteasterone => H2O + Teasterone				1.14.-.-
Brassinosteroid biosynthesis	rxn07289	3-Dehydro-6-deoxoteasterone:brassinosteroid C6-oxidase	[c] : cpd00007 + cpd14536 --> cpd00001 + cpd14528	R07457	Oxygen + 3-Dehydro-6-deoxoteasterone => H2O + 3-Dehydroteasterone				1.14.-.-
Brassinosteroid biosynthesis	rxn07290	6-Deoxotyphasterol:brassinosteroid C6-oxidase	[c] : cpd00007 + cpd14537 --> cpd00001 + cpd14529	R07458	Oxygen + 6-Deoxotyphasterol => H2O + Typhasterol				1.14.-.-
Brassinosteroid biosynthesis	rxn07298		[c] : (2) cpd00067 + cpd14522 <==> cpd14523	R07466	(2) H+ + 5alpha-Campestan-3-one <= Campestanol
Brassinosteroid biosynthesis	rxn07299		[c] : cpd00007 + cpd11610 + cpd14523 <==> cpd00001 + cpd11609 + cpd14524	R07467	Oxygen + Reduced acceptor + Campestanol <=> H2O + Acceptor + 6alpha-Hydroxycampestanol				1.14.-.-
Brassinosteroid biosynthesis	rxn07300		[c] : cpd14524 --> (2) cpd00067 + cpd14525	R07468	6alpha-Hydroxycampestanol => (2) H+ + 6-Oxocampestanol
Brassinosteroid biosynthesis	rxn07301		[c] : (2) cpd00067 + cpd14528 <==> cpd14529	R07469	(2) H+ + 3-Dehydroteasterone <= Typhasterol
Brassinosteroid biosynthesis	rxn07302		[c] : cpd00007 + cpd11610 + cpd14529 <==> cpd00001 + cpd11609 + cpd14530	R07470	Oxygen + Reduced acceptor + Typhasterol <=> H2O + Acceptor + Castasterone				1.14.-.-
Brassinosteroid biosynthesis	rxn07303		[c] : cpd14530 --> cpd05719	R07471	Castasterone => Brassinolide
Brassinosteroid biosynthesis	rxn07304		[c] : (2) cpd00067 + cpd14533 <==> cpd14534	R07472	(2) H+ + 22alpha-Hydroxy-5alpha-campestan-3-one <= 6-Deoxocathasterone
Brassinosteroid biosynthesis	rxn07305		[c] : (2) cpd00067 + cpd14536 <==> cpd14537	R07473	(2) H+ + 3-Dehydro-6-deoxoteasterone <= 6-Deoxotyphasterol
Brassinosteroid biosynthesis	rxn07306		[c] : cpd00007 + (2) cpd00067 + cpd14537 --> cpd00001 + cpd14538	R07474	Oxygen + (2) H+ + 6-Deoxotyphasterol => H2O + 6-Deoxocastasterone
Butanoate metabolism	rxn00038	(R)-3-((R)-3-Hydroxybutanoyloxy)-butanoate hydroxybutanoylhydrolase	[c] : cpd00001 + cpd02767 <==> cpd00067 + (2) cpd00797	R00048	H2O + (R)-3-((R)-3-Hydroxybutanoyloxy)butanoate <=> H+ + (2) (R)-3-Hydroxybutanoate	D(-)-3-hydroxybutyrate oligomer hydrolase (EC 3.1.1.22)			3.1.1.22
Butanoate metabolism	rxn00160	(R)-Malate:NAD+ oxidoreductase (decarboxylating)	[c] : cpd00003 + cpd00386 --> cpd00004 + cpd00011 + cpd00020	R00215	NAD+ + (R)-Malate => NADH + CO2 + Pyruvate	Tartrate decarboxylase (EC 4.1.1.73)/ / D-malic enzyme (EC 1.1.1.83)	Pyruvate metabolism I: anaplerotic reactions, PEP/ / Glycerate metabolism		1.1.1.83
Butanoate metabolism	rxn00868	Butanoyl-CoA:(acceptor) 2,3-oxidoreductase	[c] : cpd00003 + cpd00120 <==> cpd00004 + cpd00067 + cpd00650	R01171	NAD+ + Butanoyl-CoA <= NADH + H+ + Crotonoyl-CoA	Acyl-CoA dehydrogenase, short-chain specific (EC 1.3.99.2)/ / Butyryl-CoA dehydrogenase (EC 1.3.99.2)	Butanol Biosynthesis/ / Isoleucine degradation/ / Isobutyryl-CoA to Propionyl-CoA Module/ / Acetyl-CoA fermentation to Butyrate/ / Anaerobic respiratory reductases/ / Valine degradation		1.3.1.44/ 1.3.99.2
Butanoate metabolism	rxn00869	butyraldehyde:NAD+ oxidoreductase (CoA-acetylating)	[c] : cpd00003 + cpd00010 + cpd01011 <==> cpd00004 + cpd00067 + cpd00120	R01172	NAD+ + CoA + Butanal <=> NADH + H+ + Butanoyl-CoA		Butanol Biosynthesis/ / Ethanolamine utilization		1.2.1.10/ 1.2.1.57
Butanoate metabolism	rxn00870	butanal:NADP+ oxidoreductase (CoA-acylating)	[c] : cpd00006 + cpd00010 + cpd01011 <==> cpd00005 + cpd00067 + cpd00120	R01173	NADP+ + CoA + Butanal <=> NADPH + H+ + Butanoyl-CoA				1.2.1.57
Butanoate metabolism	rxn00871	Butanoyl-CoA:orthophosphate butanoyltransferase	[c] : cpd00009 + cpd00067 + cpd00120 <==> cpd00010 + cpd01662	R01174	Orthophosphate + H+ + Butanoyl-CoA <=> CoA + Butanoylphosphate	Phosphate butyryltransferase (EC 2.3.1.19)	Isoleucine degradation/ / Acetyl-CoA fermentation to Butyrate/ / Valine degradation		2.3.1.19
Butanoate metabolism	rxn00873	Butanoate:CoA ligase (AMP-forming)	[c] : cpd00002 + cpd00010 + cpd00067 + cpd00211 --> cpd00012 + cpd00018 + cpd00120	R01176	ATP + CoA + H+ + Butanoic acid => Pyrophosphate + AMP + Butanoyl-CoA				6.2.1.2
Butanoate metabolism	rxn00875	Butanoyl-CoA:acetate CoA-transferase	[c] : cpd00029 + cpd00120 <==> cpd00022 + cpd00211	R01179	Acetate + Butanoyl-CoA <=> Acetyl-CoA + Butanoic acid	Acetoacetyl-CoA transferase, beta subunit (EC 2.8.3.8)/ / Acetoacetyl-CoA transferase, alpha subunit (EC 2.8.3.8)			2.8.3.8
Butanoate metabolism	rxn00988	Acetoacetate:CoA ligase (AMP-forming)	[c] : cpd00002 + cpd00010 + cpd00067 + cpd00142 --> cpd00012 + cpd00018 + cpd00279	R01357	ATP + CoA + H+ + Acetoacetate => Pyrophosphate + AMP + Acetoacetyl-CoA	Acetoacetyl-CoA synthetase (EC 6.2.1.16)/ / Acetoacetyl-CoA synthetase [leucine] (EC 6.2.1.16)	Pterin metabolism 3/ / Leucine Degradation and HMG-CoA Metabolism/ / Biotin biosynthesis/ / n-Phenylalkanoic acid degradation/ / HMG CoA Synthesis/ / Unsaturated Fatty Acid Metabolism		6.2.1.16
Butanoate metabolism	rxn00989	Acetoacetyl-CoA hydrolase	[c] : cpd00001 + cpd00279 --> cpd00010 + cpd00067 + cpd00142	R01358	H2O + Acetoacetyl-CoA => CoA + H+ + Acetoacetate				3.1.2.11
Butanoate metabolism	rxn00996	Acetoacetate hydro-lyase	[c] : cpd00142 <==> cpd00001 + cpd03663	R01367	Acetoacetate <= H2O + 3-Butynoate				4.2.1.27
Butanoate metabolism	rxn01201	4-Hydroxybutanoate:NAD+ oxidoreductase	[c] : cpd00003 + cpd00728 <==> cpd00004 + cpd00067 + cpd00199	R01644	NAD+ + 4-Hydroxybutanoic acid <=> NADH + H+ + Succinate semialdehyde	NAD-dependent 4-hydroxybutyrate dehydrogenase (EC 1.1.1.61)			1.1.1.61
Butanoate metabolism	rxn01236	ATP:butyrate 1-phosphotransferase	[c] : cpd00002 + cpd00067 + cpd00211 <==> cpd00008 + cpd01662	R01688	ATP + H+ + Butanoic acid <=> ADP + Butanoylphosphate	Butyrate kinase (EC 2.7.2.7)	Isoleucine degradation/ / Acetyl-CoA fermentation to Butyrate/ / Valine degradation		2.7.2.7
Butanoate metabolism	rxn01453	(R)-3-Hydroxybutanoyl-CoA:NADP+ oxidoreductase	[c] : cpd00006 + cpd02234 <==> cpd00005 + cpd00067 + cpd00279	R01977	NADP+ + (R)-3-Hydroxybutanoyl-CoA <=> NADPH + H+ + Acetoacetyl-CoA	Acetoacetyl-CoA reductase (EC 1.1.1.36)	Acetyl-CoA fermentation to Butyrate/ / Serine-glyoxylate cycle		1.1.1.36
Butanoate metabolism	rxn01685	Acetoin:NAD+ oxidoreductase	[c] : cpd00003 + cpd00361 <==> cpd00004 + cpd00067 + cpd00551	R02343/ R02855	NAD+ + Acetoin <=> NADH + H+ + Diacetyl	Acetoin (diacetyl) reductase (EC 1.1.1.5)	Alginate metabolism/ / Acetoin, butanediol metabolism		1.1.1.5/ 1.1.1.4
Butanoate metabolism	rxn01745	(R)-Malate hydro-lyase	[c] : cpd00386 <==> cpd00001 + cpd00996	R02419	(R)-Malate <=> H2O + Maleic acid				4.2.1.31
Butanoate metabolism	rxn02049	(R)-Acetoin:NAD+ oxidoreductase	[c] : cpd00006 + cpd00361 <==> cpd00005 + cpd00067 + cpd00551	R02856	NADP+ + Acetoin <=> NADPH + H+ + Diacetyl				1.1.1.5
Butanoate metabolism	rxn02112	(R,R)-Butane-2,3-diol:NAD+ oxidoreductase	[c] : cpd00003 + cpd01947 <==> cpd00004 + cpd00067 + cpd00361	R02946	NAD+ + (R,R)-Butane-2,3-diol <=> NADH + H+ + Acetoin	2,3-butanediol dehydrogenase, S-alcohol forming, (R)-acetoin-specific (EC 1.1.1.4)/ / 2,3-butanediol dehydrogenase, R-alcohol forming, (R)- and (S)-acetoin-specific (EC 1.1.1.4)	Acetoin, butanediol metabolism		1.1.1.4
Butanoate metabolism	rxn02115	(R)-Acetoin racemase	[c] : cpd00361 <==> cpd01221	R02949	Acetoin <=> (S)-Acetoin	Acetoin racemase (EC 5.1.2.4)			5.1.2.4
Butanoate metabolism	rxn02168	(3R)-3-Hydroxybutanoyl-CoA hydro-lyase	[c] : cpd02234 <==> cpd00001 + cpd00650	R03027	(R)-3-Hydroxybutanoyl-CoA <=> H2O + Crotonoyl-CoA	3-hydroxybutyryl-CoA dehydratase (EC 4.2.1.55)	Acetyl-CoA fermentation to Butyrate/ / Valine degradation		4.2.1.55
Butanoate metabolism	rxn02171	Vinylacetyl-CoA delta3-delta2-isomerase	[c] : cpd01557 <==> cpd00650	R03031	Vinylacetyl-CoA <=> Crotonoyl-CoA	Vinylacetyl-CoA Delta-isomerase (EC 5.3.3.3)			5.3.3.3
Butanoate metabolism	rxn02252		[c] : cpd00728 --> cpd01557	R03141	4-Hydroxybutanoic acid => Vinylacetyl-CoA
Butanoate metabolism	rxn02519	2-Hydroxyglutarate:(acceptor) 2-oxidoreductase	[c] : cpd00015 + cpd01709 <==> cpd00024 + cpd00982	R03534	FAD + 2-Hydroxyglutarate <=> 2-Oxoglutarate + FADH2				1.1.99.2
Butanoate metabolism	rxn02527		[c] : cpd00004 + cpd00067 + cpd01011 <==> cpd00003 + cpd03662	R03544	NADH + H+ + Butanal <=> NAD+ + 1-Butanol	NADH-dependent butanol dehydrogenase A (EC 1.1.1.-)/ / NADH-dependent butanol dehydrogenase B (EC 1.1.1.-)	Butanol Biosynthesis		1.1.1.-
Butanoate metabolism	rxn02528		[c] : cpd00005 + cpd00067 + cpd01011 <==> cpd00006 + cpd03662	R03545	NADPH + H+ + Butanal <=> NADP+ + 1-Butanol		Butanol Biosynthesis		1.1.1.-
Butanoate metabolism	rxn02632	(S,S)-Butane-2,3-diol:NAD+ oxidoreductase	[c] : cpd00003 + cpd01949 <==> cpd00004 + cpd00067 + cpd01221	R03707	NAD+ + (S,S)-Butane-2,3-diol <=> NADH + H+ + (S)-Acetoin	2,3-butanediol dehydrogenase, R-alcohol forming, (R)- and (S)-acetoin-specific (EC 1.1.1.4)/ / 2,3-butanediol dehydrogenase, S-alcohol forming, (S)-acetoin-specific (EC 1.1.1.76)	Acetoin, butanediol metabolism		1.1.1.76
Butanoate metabolism	rxn02768		[c] : cpd00001 + cpd01599 <==> cpd01957	R03937	H2O + Glutaconyl-1-CoA <=> 2-Hydroxyglutaryl-CoA				4.2.1.-
Butanoate metabolism	rxn02810	(E)-Glutaconate CoA-transferase	[c] : cpd00022 + cpd01709 <==> cpd00029 + cpd01957	R04000	Acetyl-CoA + 2-Hydroxyglutarate <=> Acetate + 2-Hydroxyglutaryl-CoA				2.8.3.12
Butanoate metabolism	rxn03468	3-Butyn-1-al:NAD+ oxidoreductase	[c] : cpd00001 + cpd00003 + cpd03664 <==> cpd00004 + (2) cpd00067 + cpd03663	R05119	H2O + NAD+ + 3-Butyn-1-al <=> NADH + (2) H+ + 3-Butynoate				1.2.1.3
Butanoate metabolism	rxn03469	3-Butynoate:(pyrroloquinoline-quinone) oxidoreductase	[c] : cpd00001 + cpd00097 + cpd03664 --> cpd00067 + cpd00986 + cpd03663	R05120	H2O + PQQ + 3-Butyn-1-al => H+ + PQQH2 + 3-Butynoate				1.2.99.3
Butanoate metabolism	rxn03470		[c] : cpd00986 + cpd03664 <==> cpd00097 + cpd03665	R05121	PQQH2 + 3-Butyn-1-al <= PQQ + 3-Butyn-1-ol				1.1.99.8
Butanoate metabolism	rxn06858		[c] : cpd00001 + cpd12836 <==> cpd00067 + cpd02767 + cpd12837	R05118	H2O + Poly-beta-hydroxybutyrate <=> H+ + (R)-3-((R)-3-Hydroxybutanoyloxy)butanoate + ((R)-3-Hydroxybutanoyl)(n-2)				3.1.1.-/ 3.1.1.75
Butanoate metabolism/ C5-Branched dibasic acid metabolism	rxn02113	2-Acetolactate carboxy-lyase	[c] : cpd00067 + cpd00668 --> cpd00011 + cpd00361	R02947/ R02948	H+ + 2-Acetolactate => CO2 + Acetoin	Alpha-acetolactate decarboxylase (EC 4.1.1.5)	Murein hydrolase regulation and cell death/ / Acetoin, butanediol metabolism/ / Alpha-acetolactate operon		4.1.1.5
Butanoate metabolism/ Nicotinate and nicotinamide metabolism	rxn00803	Maleate cis-trans-isomerase	[c] : cpd00996 <==> cpd00106	R01087	Maleic acid <=> Fumarate				5.2.1.1
Butanoate metabolism/ Reductive carboxylate cycle (CO2 fixation)	rxn00288	Succinate:(acceptor) oxidoreductase	[c] : cpd00015 + cpd00036 <==> cpd00106 + cpd00982	R00408	FAD + Succinate <=> Fumarate + FADH2	Succinate dehydrogenase cytochrome b558 subunit/ / Succinate dehydrogenase flavoprotein subunit (EC 1.3.99.1)/ / Fumarate reductase flavoprotein subunit (EC 1.3.99.1)/ / Succinate dehydrogenase iron-sulfur protein (EC 1.3.99.1)/ / Succinate dehydrogenase hydrophobic membrane anchor protein/ / Succinate dehydrogenase cytochrome b-556 subunit/ / Fumarate reductase subunit C/ / Fumarate reductase su…	TCA Cycle/ / YgfZ/ / Serine-glyoxylate cycle/ / Succinate dehydrogenase		1.3.99.1
C21-Steroid hormone metabolism	rxn01582	20alpha-Hydroxy-4-pregnen-3-one:NAD+ 20-oxidoreductase	[c] : cpd00004 + cpd00067 + cpd00325 <==> cpd00003 + cpd02499	R02207	NADH + H+ + Progesterone <=> NAD+ + 20alpha-Hydroxy-4-pregnen-3-one				1.1.1.149
C21-Steroid hormone metabolism	rxn01583	5alpha-pregnane-3,20-dione:NADP+ 5-oxidoreductase	[c] : cpd00006 + cpd02312 <==> cpd00005 + cpd00067 + cpd00325	R02208	NADP+ + 5alpha-Pregnane-3,20-dione <= NADPH + H+ + Progesterone				1.3.1.30
C21-Steroid hormone metabolism	rxn01584	20alpha-Hydroxy-4-pregnen-3-one:NADP+ 20-oxidoreductase	[c] : cpd00005 + cpd00067 + cpd00325 <==> cpd00006 + cpd02499	R02209	NADPH + H+ + Progesterone <=> NADP+ + 20alpha-Hydroxy-4-pregnen-3-one				1.1.1.149
C21-Steroid hormone metabolism	rxn01586	Pregnenolone:NAD+ 3-oxidoreductase	[c] : cpd00003 + cpd01342 <==> cpd00004 + cpd00067 + cpd00325	R02216	NAD+ + Pregnenolone <=> NADH + H+ + Progesterone				1.1.1.145/ 5.3.3.1
C21-Steroid hormone metabolism	rxn01587	Pregnenolone:NADP+ 3-oxidoreductase	[c] : cpd00006 + cpd01342 <==> cpd00005 + cpd00067 + cpd00325	R02217	NADP+ + Pregnenolone <=> NADPH + H+ + Progesterone				1.1.1.145/ 5.3.3.1
C21-Steroid hormone metabolism	rxn01588	3-Oxo-5beta-steroid:NADP+ delta4-oxidoreductase	[c] : cpd00005 + cpd00067 + cpd00325 --> cpd00006 + cpd03260	R02219	NADPH + H+ + Progesterone => NADP+ + 5beta-Pregnane-3,20-dione				1.3.1.3/ 1.3.99.6
C21-Steroid hormone metabolism	rxn02034	Cortisol:NAD+ 11-oxidoreductase	[c] : cpd00003 + cpd00546 <==> cpd00004 + cpd00067 + cpd00566	R02834	NAD+ + Cortisol <=> NADH + H+ + Cortisone				1.1.1.146
C21-Steroid hormone metabolism	rxn02035	Cortisol:NADP+ 11-oxidoreductase	[c] : cpd00006 + cpd00546 <==> cpd00005 + cpd00067 + cpd00566	R02836	NADP+ + Cortisol <=> NADPH + H+ + Cortisone				1.1.1.146
C21-Steroid hormone metabolism	rxn02038	Cortisol delta5-delat4-isomerase	[c] : cpd00004 + cpd00067 + cpd00546 <==> cpd00003 + cpd03269	R02840	NADH + H+ + Cortisol <=> NAD+ + 11beta,17alpha,21-Trihydroxypregnenolone				1.1.1.145/ 5.3.3.1
C21-Steroid hormone metabolism	rxn02039	11beta,17alpha,21-Trihydroxy-5beta-pregnane-3,20-dione:NADP+	[c] : cpd00006 + cpd03252 <==> cpd00005 + cpd00067 + cpd00546	R02841	NADP+ + 11beta,17alpha,21-Trihydroxy-5beta-pregnane-3,20-dione <= NADPH + H+ + Cortisol				1.3.1.3
C21-Steroid hormone metabolism	rxn02040	Cortisol delta5-delat4-isomerase	[c] : cpd00005 + cpd00067 + cpd00546 <==> cpd00006 + cpd03269	R02842	NADPH + H+ + Cortisol <=> NADP+ + 11beta,17alpha,21-Trihydroxypregnenolone				1.1.1.145/ 5.3.3.1
C21-Steroid hormone metabolism	rxn02070	17alpha,21-dihydroxy-5beta-pregnane-3,11,20-trione:NADP+	[c] : cpd00006 + cpd03250 <==> cpd00005 + cpd00067 + cpd00566	R02893	NADP+ + 17alpha,21-Dihydroxy-5beta-pregnane-3,11,20-trione <= NADPH + H+ + Cortisone				1.3.1.3
C21-Steroid hormone metabolism	rxn02383	17alpha,20alpha-Dihydroxypregn-4-en-3-one:NAD+ 20-oxidoreductase	[c] : cpd00003 + cpd02750 <==> cpd00004 + cpd00067 + cpd00866	R03324	NAD+ + 17alpha,20alpha-Dihydroxypregn-4-en-3-one <=> NADH + H+ + 17alpha-Hydroxyprogesterone				1.1.1.149
C21-Steroid hormone metabolism	rxn02384	17alpha,20alpha-Dihydroxypregn-4-en-3-one:NADP+ 20-oxidoreductase	[c] : cpd00006 + cpd02750 <==> cpd00005 + cpd00067 + cpd00866	R03325	NADP+ + 17alpha,20alpha-Dihydroxypregn-4-en-3-one <=> NADPH + H+ + 17alpha-Hydroxyprogesterone				1.1.1.149
C21-Steroid hormone metabolism	rxn02385	17alpha-Hydroxypregnenolone:NAD+ 3-oxidoreductase	[c] : cpd00003 + cpd03058 <==> cpd00004 + cpd00067 + cpd00866	R03327	NAD+ + 17alpha-Hydroxypregnenolone <=> NADH + H+ + 17alpha-Hydroxyprogesterone				1.1.1.145/ 5.3.3.1
C21-Steroid hormone metabolism	rxn02386	17alpha-Hydroxypregnenolone:NADP+ 3-oxidoreductase	[c] : cpd00006 + cpd03058 <==> cpd00005 + cpd00067 + cpd00866	R03328	NADP+ + 17alpha-Hydroxypregnenolone <=> NADPH + H+ + 17alpha-Hydroxyprogesterone				1.1.1.145/ 5.3.3.1
C21-Steroid hormone metabolism	rxn02636	11beta,21-Dihydroxy-3,20-oxo-5beta-pregnan-18-al:NADP+	[c] : cpd00005 + cpd00067 + cpd01228 --> cpd00006 + cpd03254	R03713	NADPH + H+ + Aldosterone => NADP+ + 11beta,21-Dihydroxy-3,20-oxo-5beta-pregnan-18-al				1.3.1.3
C21-Steroid hormone metabolism	rxn02717	Corticosterone:NAD+ 11-oxidoreductase	[c] : cpd00003 + cpd01450 <==> cpd00004 + cpd00067 + cpd03270	R03847	NAD+ + Corticosterone <=> NADH + H+ + 11-Dehydrocorticosterone				1.1.1.146
C21-Steroid hormone metabolism	rxn02718	Corticosterone:NADP+ 11-oxidoreductase	[c] : cpd00006 + cpd01450 <==> cpd00005 + cpd00067 + cpd03270	R03848	NADP+ + Corticosterone <=> NADPH + H+ + 11-Dehydrocorticosterone				1.1.1.146
C21-Steroid hormone metabolism	rxn02905	21-Hydroxypregnenolone:NAD+ 3-oxidoreductase	[c] : cpd00003 + cpd03266 <==> cpd00004 + cpd00067 + cpd02047	R04163	NAD+ + 21-Hydroxypregnenolone <=> NADH + H+ + 11-Deoxycorticosterone				1.1.1.145/ 5.3.3.1
C21-Steroid hormone metabolism	rxn02906	21-Hydroxypregnenolone:NADP+ 3-oxidoreductase	[c] : cpd00006 + cpd03266 <==> cpd00005 + cpd00067 + cpd02047	R04164	NADP+ + 21-Hydroxypregnenolone <=> NADPH + H+ + 11-Deoxycorticosterone				1.1.1.145/ 5.3.3.1
C21-Steroid hormone metabolism	rxn03196	17alpha-Hydroxypregnenolone,hydrogen-donor:oxygen oxidoreductase	[c] : cpd00005 + cpd00007 + cpd00067 + cpd03058 --> cpd00001 + cpd00006 + cpd03267	R04675	NADPH + Oxygen + H+ + 17alpha-Hydroxypregnenolone => H2O + NADP+ + 17alpha,21-Dihydroxypregnenolone				1.14.99.10
C21-Steroid hormone metabolism	rxn03299	Urocortisone:NAD+ oxidoreductase (B-specific)	[c] : cpd00003 + cpd03251 <==> cpd00004 + cpd00067 + cpd03250	R04829	NAD+ + Urocortisone <=> NADH + H+ + 17alpha,21-Dihydroxy-5beta-pregnane-3,11,20-trione				1.1.1.50
C21-Steroid hormone metabolism	rxn03300	Urocortisone:NADP+ oxidoreductase (B-specific)	[c] : cpd00005 + cpd00067 + cpd03250 <==> cpd00006 + cpd03251	R04830	NADPH + H+ + 17alpha,21-Dihydroxy-5beta-pregnane-3,11,20-trione <=> NADP+ + Urocortisone				1.1.1.50
C21-Steroid hormone metabolism	rxn03301	Cortolone:NAD+ oxidoreductase	[c] : cpd00003 + cpd03262 <==> cpd00004 + cpd00067 + cpd03251	R04831	NAD+ + Cortolone <=> NADH + H+ + Urocortisone				1.1.1.53
C21-Steroid hormone metabolism	rxn03302	Urocortisol:NAD+ oxidoreductase (B-specific)	[c] : cpd00003 + cpd03253 <==> cpd00004 + cpd00067 + cpd03252	R04832	NAD+ + Urocortisol <=> NADH + H+ + 11beta,17alpha,21-Trihydroxy-5beta-pregnane-3,20-dione				1.1.1.50
C21-Steroid hormone metabolism	rxn03303	Urocortisol:NADP+ oxidoreductase (B-specific)	[c] : cpd00006 + cpd03253 <==> cpd00005 + cpd00067 + cpd03252	R04833	NADP+ + Urocortisol <=> NADPH + H+ + 11beta,17alpha,21-Trihydroxy-5beta-pregnane-3,20-dione				1.1.1.50
C21-Steroid hormone metabolism	rxn03304	Cortol:NAD+ oxidoreductase	[c] : cpd00003 + cpd03263 <==> cpd00004 + cpd00067 + cpd03253	R04834	NAD+ + Cortol <=> NADH + H+ + Urocortisol				1.1.1.53
C21-Steroid hormone metabolism	rxn03305	3alpha,11beta,21-Trihydroxy-20-oxo-5beta-pregnan-18-al:NAD+	[c] : cpd00003 + cpd03255 <==> cpd00004 + cpd00067 + cpd03254	R04835	NAD+ + 3alpha,11beta,21-Trihydroxy-20-oxo-5beta-pregnan-18-al <=> NADH + H+ + 11beta,21-Dihydroxy-3,20-oxo-5beta-pregnan-18-al				1.1.1.50
C21-Steroid hormone metabolism	rxn03306	3alpha,11beta,21-Trihydroxy-20-oxo-5beta-pregnan-18-al:NADP+	[c] : cpd00006 + cpd03255 <==> cpd00005 + cpd00067 + cpd03254	R04836	NADP+ + 3alpha,11beta,21-Trihydroxy-20-oxo-5beta-pregnan-18-al <=> NADPH + H+ + 11beta,21-Dihydroxy-3,20-oxo-5beta-pregnan-18-al				1.1.1.50
C21-Steroid hormone metabolism	rxn03307	Tetrahydrocorticosterone:NAD+ oxidoreductase (B-specific)	[c] : cpd00003 + cpd03257 <==> cpd00004 + cpd00067 + cpd03256	R04837	NAD+ + Tetrahydrocorticosterone <=> NADH + H+ + 11beta,21-Dihydroxy-5beta-pregnane-3,20-dione				1.1.1.50
C21-Steroid hormone metabolism	rxn03308	Tetrahydrocorticosterone:NADP+ oxidoreductase (B-specific)	[c] : cpd00006 + cpd03257 <==> cpd00005 + cpd00067 + cpd03256	R04838	NADP+ + Tetrahydrocorticosterone <=> NADPH + H+ + 11beta,21-Dihydroxy-5beta-pregnane-3,20-dione				1.1.1.50
C21-Steroid hormone metabolism	rxn03309	Tetrahydrocorticosterone:NADP+ 11-oxidoreductase	[c] : cpd00003 + cpd03257 <==> cpd00004 + cpd00067 + cpd03259	R04839	NAD+ + Tetrahydrocorticosterone <=> NADH + H+ + 3alpha,21-Dihydroxy-5beta-pregnane-11,20-dione				1.1.1.146
C21-Steroid hormone metabolism	rxn03310	Tetrahydrocorticosterone:NADP+ 11-oxidoreductase	[c] : cpd00006 + cpd03257 <==> cpd00005 + cpd00067 + cpd03259	R04840	NADP+ + Tetrahydrocorticosterone <=> NADPH + H+ + 3alpha,21-Dihydroxy-5beta-pregnane-11,20-dione				1.1.1.146
C21-Steroid hormone metabolism	rxn03311	3alpha,21-Dihydroxy-5beta-pregnane-11,20-dione:NAD+ oxidoreductase	[c] : cpd00003 + cpd03259 <==> cpd00004 + cpd00067 + cpd03258	R04842	NAD+ + 3alpha,21-Dihydroxy-5beta-pregnane-11,20-dione <=> NADH + H+ + 21-Hydroxy-5beta-pregnane-3,11,20-trione				1.1.1.50
C21-Steroid hormone metabolism	rxn03312	3alpha,21-Dihydroxy-5beta-pregnane-11,20-dione:NADP+ oxidoreductase	[c] : cpd00006 + cpd03259 <==> cpd00005 + cpd00067 + cpd03258	R04843	NADP+ + 3alpha,21-Dihydroxy-5beta-pregnane-11,20-dione <=> NADPH + H+ + 21-Hydroxy-5beta-pregnane-3,11,20-trione				1.1.1.50
C21-Steroid hormone metabolism	rxn03313	3alpha,20alpha,21-Trihydroxy-5beta-pregnane-11-one:NAD+	[c] : cpd00003 + cpd03264 <==> cpd00004 + cpd00067 + cpd03259	R04844	NAD+ + 3alpha,20alpha,21-Trihydroxy-5beta-pregnane-11-one <=> NADH + H+ + 3alpha,21-Dihydroxy-5beta-pregnane-11,20-dione				1.1.1.53
C21-Steroid hormone metabolism	rxn03314	3alpha-Hydroxy-5beta-pregnane-20-one:NAD+ oxidoreductase	[c] : cpd00003 + cpd03261 <==> cpd00004 + cpd00067 + cpd03260	R04845	NAD+ + 3alpha-Hydroxy-5beta-pregnane-20-one <=> NADH + H+ + 5beta-Pregnane-3,20-dione				1.1.1.50
C21-Steroid hormone metabolism	rxn03315	3alpha-Hydroxy-5beta-pregnane-20-one:NADP+ oxidoreductase	[c] : cpd00006 + cpd03261 <==> cpd00005 + cpd00067 + cpd03260	R04846	NADP+ + 3alpha-Hydroxy-5beta-pregnane-20-one <=> NADPH + H+ + 5beta-Pregnane-3,20-dione				1.1.1.50
C21-Steroid hormone metabolism	rxn03316	Pregnanediol:NAD+ oxidoreductase	[c] : cpd00003 + cpd03265 <==> cpd00004 + cpd00067 + cpd03261	R04847	NAD+ + Pregnanediol <=> NADH + H+ + 3alpha-Hydroxy-5beta-pregnane-20-one				1.1.1.53
C21-Steroid hormone metabolism	rxn03317	11-Deoxycortisol delta5-delat4-isomerase	[c] : cpd00004 + cpd00067 + cpd03268 <==> cpd00003 + cpd03267	R04849	NADH + H+ + 11-Deoxycortisol <=> NAD+ + 17alpha,21-Dihydroxypregnenolone				1.1.1.145/ 5.3.3.1
C21-Steroid hormone metabolism	rxn03319	11-Deoxycortisol delta5-delat4-isomerase	[c] : cpd00005 + cpd00067 + cpd03268 <==> cpd00006 + cpd03267	R04851	NADPH + H+ + 11-Deoxycortisol <=> NADP+ + 17alpha,21-Dihydroxypregnenolone				1.1.1.145/ 5.3.3.1
C21-Steroid hormone metabolism	rxn03320	20alpha-Hydroxycholesterol,hydrogen-donor:oxygen oxidoreductase	[c] : cpd00005 + cpd00007 + cpd00067 + cpd03274 --> cpd00001 + cpd00006 + cpd03273	R04853	NADPH + Oxygen + H+ + 20alpha-Hydroxycholesterol => H2O + NADP+ + 17alpha,20alpha-Dihydroxycholesterol				1.14.99.9
C21-Steroid hormone metabolism	rxn06128	Progesterone,hydrogen-donor:oxygen oxidoreductase	[c] : cpd00007 + cpd00325 + cpd11610 <==> cpd00001 + cpd00866 + cpd11609	R02211	Oxygen + Progesterone + Reduced acceptor <=> H2O + 17alpha-Hydroxyprogesterone + Acceptor				1.14.99.9
C21-Steroid hormone metabolism	rxn06130	Progesterone,hydrogen-donor:oxygen oxidoreductase (21-hydroxylating)	[c] : cpd00007 + cpd00325 + cpd11610 <==> cpd00001 + cpd02047 + cpd11609	R02213	Oxygen + Progesterone + Reduced acceptor <=> H2O + 11-Deoxycorticosterone + Acceptor				1.14.99.10
C21-Steroid hormone metabolism	rxn06131	Progesterone,hydrogen-donor:oxygen oxidoreductase	[c] : cpd00007 + cpd00325 + cpd11610 <==> cpd00001 + cpd02348 + cpd11609	R02214	Oxygen + Progesterone + Reduced acceptor <=> H2O + 11alpha-Hydroxyprogesterone + Acceptor				1.14.99.14
C21-Steroid hormone metabolism	rxn06132	5beta-Pregnane-3,20-dione:(acceptor) delta4-oxidoreductase	[c] : cpd03260 + cpd11609 <==> cpd00325 + cpd11610	R02215	5beta-Pregnane-3,20-dione + Acceptor <=> Progesterone + Reduced acceptor				1.3.99.6
C21-Steroid hormone metabolism	rxn06133	Progesterone,reduced ferredoxin:oxygen oxidoreductase	[c] : cpd00007 + (2) cpd00067 + cpd00325 + cpd11620 <==> cpd00001 + cpd03272 + cpd11621	R02218	Oxygen + (2) H+ + Progesterone + Reduced ferredoxin <=> H2O + 11beta-Hydroxyprogesterone + Oxidized ferredoxin				1.14.15.4
C21-Steroid hormone metabolism	rxn06261	21-Deoxycortisol,hydrogen-donor:oxygen oxidoreductase	[c] : cpd00007 + cpd03271 + cpd11610 <==> cpd00001 + cpd00546 + cpd11609	R02838	Oxygen + 21-Deoxycortisol + Reduced acceptor <=> H2O + Cortisol + Acceptor				1.14.99.10
C21-Steroid hormone metabolism	rxn06262	Steroid,reduced ferredoxin:oxygen oxidoreductase (11-hydroxylating)	[c] : cpd00007 + (2) cpd00067 + cpd03268 + cpd11620 <==> cpd00001 + cpd00546 + cpd11621	R02843	Oxygen + (2) H+ + 11-Deoxycortisol + Reduced ferredoxin <=> H2O + Cortisol + Oxidized ferredoxin				1.14.15.4
C21-Steroid hormone metabolism	rxn06351	Corticosterone,reduced-adrenal-ferredoxin:oxygen oxidoreductase	[c] : cpd00007 + cpd01450 + cpd11723 <==> cpd00001 + cpd00827 + cpd11724	R03262	Oxygen + Corticosterone + Reduced adrenal ferredoxin <=> H2O + 18-Hydroxycorticosterone + Oxidized adrenal ferredoxin				1.14.15.5/ 1.14.15.4
C21-Steroid hormone metabolism	rxn06361	17alpha-Hydroxyprogesterone,hydrogen-donor:oxygen oxidoreductase	[c] : cpd00007 + cpd00866 + cpd11610 <==> cpd00001 + cpd03268 + cpd11609	R03326	Oxygen + 17alpha-Hydroxyprogesterone + Reduced acceptor <=> H2O + 11-Deoxycortisol + Acceptor				1.14.99.10
C21-Steroid hormone metabolism	rxn06463	11beta,21-Dihydroxy-3,20-oxo-5beta-pregnan-18-al:(acceptor)	[c] : cpd03254 + cpd11609 <==> cpd01228 + cpd11610	R03714	11beta,21-Dihydroxy-3,20-oxo-5beta-pregnan-18-al + Acceptor <=> Aldosterone + Reduced acceptor				1.3.99.6
C21-Steroid hormone metabolism	rxn06482	Pregnenolone,hydrogen-donor:oxygen oxidoreductase	[c] : cpd00007 + cpd01342 + cpd11610 <==> cpd00001 + cpd03058 + cpd11609	R03783	Oxygen + Pregnenolone + Reduced acceptor <=> H2O + 17alpha-Hydroxypregnenolone + Acceptor				1.14.99.9
C21-Steroid hormone metabolism	rxn06483	Pregnenolone,hydrogen-donor:oxygen oxidoreductase (21-hydroxylating)	[c] : cpd00007 + cpd01342 + cpd11610 <==> cpd00001 + cpd03266 + cpd11609	R03784	Oxygen + Pregnenolone + Reduced acceptor <=> H2O + 21-Hydroxypregnenolone + Acceptor				1.14.99.10
C21-Steroid hormone metabolism	rxn06505	11beta-Hydroxyprogesterone,hydrogen-donor:oxygen oxidoreductase	[c] : cpd00007 + cpd03272 + cpd11610 <==> cpd00001 + cpd01450 + cpd11609	R03849	Oxygen + 11beta-Hydroxyprogesterone + Reduced acceptor <=> H2O + Corticosterone + Acceptor				1.14.99.10
C21-Steroid hormone metabolism	rxn06506	11beta,21-Dihydroxy-5beta-pregnane-3,20-dione:(acceptor)	[c] : cpd03256 + cpd11609 <==> cpd01450 + cpd11610	R03850	11beta,21-Dihydroxy-5beta-pregnane-3,20-dione + Acceptor <=> Corticosterone + Reduced acceptor				1.3.99.6
C21-Steroid hormone metabolism	rxn06507	11-Deoxycorticosterone,reduced ferredoxin:oxygen oxidoreductase	[c] : cpd00007 + (2) cpd00067 + cpd02047 + cpd11620 <==> cpd00001 + cpd01450 + cpd11621	R03851	Oxygen + (2) H+ + 11-Deoxycorticosterone + Reduced ferredoxin <=> H2O + Corticosterone + Oxidized ferredoxin				1.14.15.4
C21-Steroid hormone metabolism	rxn06796	21-Hydroxy-5beta-pregnane-3,11,20-trione:(acceptor)	[c] : cpd03258 + cpd11609 <==> cpd03270 + cpd11610	R04841	21-Hydroxy-5beta-pregnane-3,11,20-trione + Acceptor <=> 11-Dehydrocorticosterone + Reduced acceptor				1.3.99.6
C21-Steroid hormone metabolism	rxn06797	Steroid,hydrogen-donor:oxygen oxidoreductase	[c] : cpd00001 + cpd03271 + cpd11609 <==> cpd00007 + cpd03272 + cpd11610	R04852	H2O + 21-Deoxycortisol + Acceptor <=> Oxygen + 11beta-Hydroxyprogesterone + Reduced acceptor				1.14.99.9
C21-Steroid hormone metabolism	rxn11557	Cholesterol:oxygen oxidoreductase (side-chain-cleaving)	[c] : cpd00007 + cpd00067 + cpd00160 + (2) cpd11723 <==> cpd00001 + cpd03274 + (2) cpd11724	R01454	Oxygen + H+ + Cholesterol + (2) Reduced adrenal ferredoxin <=> H2O + 20alpha-Hydroxycholesterol + (2) Oxidized adrenal ferredoxin				1.14.15.6
C21-Steroid hormone metabolism	rxn11562		[c] : cpd00007 + cpd00067 + cpd00160 + (2) cpd11723 <==> cpd00001 + cpd03276 + (2) cpd11724	R02723	Oxygen + H+ + Cholesterol + (2) Reduced adrenal ferredoxin <=> H2O + 22beta-Hydroxycholesterol + (2) Oxidized adrenal ferredoxin				1.14.15.6
C21-Steroid hormone metabolism	rxn11583	20alpha,22beta-Dihydroxycholesterol,ferredoxin:oxygen oxidoreductase	[c] : cpd00007 + (2) cpd00067 + cpd03275 + (2) cpd11723 <==> (2) cpd00001 + cpd01342 + cpd01585 + (2) cpd11724	R03933	Oxygen + (2) H+ + 20alpha,22beta-Dihydroxycholesterol + (2) Reduced adrenal ferredoxin <=> (2) H2O + Pregnenolone + 4-Methylpentanal + (2) Oxidized adrenal ferredoxin				1.14.15.6
C21-Steroid hormone metabolism	rxn11614	17alpha,20alpha-Dihydroxycholesterol:oxygen oxidoreductase	[c] : (2) cpd00007 + (4) cpd00067 + cpd03273 + (4) cpd11723 <==> (3) cpd00001 + cpd01585 + cpd03058 + (4) cpd11724	R04676	(2) Oxygen + (4) H+ + 17alpha,20alpha-Dihydroxycholesterol + (4) Reduced adrenal ferredoxin <=> (3) H2O + 4-Methylpentanal + 17alpha-Hydroxypregnenolone + (4) Oxidized adrenal ferredoxin				1.14.15.6
C21-Steroid hormone metabolism	rxn11627	20alpha-Hydroxycholesterol:oxygen oxidoreductase	[c] : cpd00007 + (2) cpd00067 + cpd03274 + (2) cpd11723 <==> cpd00001 + cpd03275 + (2) cpd11724	R04854	Oxygen + (2) H+ + 20alpha-Hydroxycholesterol + (2) Reduced adrenal ferredoxin <=> H2O + 20alpha,22beta-Dihydroxycholesterol + (2) Oxidized adrenal ferredoxin				1.14.15.6
C21-Steroid hormone metabolism	rxn11628	22beta-Hydroxycholesterol:oxygen oxidoreductase	[c] : cpd00007 + (2) cpd00067 + cpd03276 + (2) cpd11723 <==> cpd00001 + cpd03275 + (2) cpd11724	R04855	Oxygen + (2) H+ + 22beta-Hydroxycholesterol + (2) Reduced adrenal ferredoxin <=> H2O + 20alpha,22beta-Dihydroxycholesterol + (2) Oxidized adrenal ferredoxin				1.14.15.6
C21-Steroid hormone metabolism	rxn11980		[c] : cpd00007 + cpd00827 + cpd11723 <==> (2) cpd00001 + cpd01228 + cpd11724	R03263	Oxygen + 18-Hydroxycorticosterone + Reduced adrenal ferredoxin <=> (2) H2O + Aldosterone + Oxidized adrenal ferredoxin				1.14.15.4/ 1.14.15.5
C21-Steroid hormone metabolism	rxn11982	Steroid,reduced-adrenal-ferredoxin:oxygen oxidoreductase	[c] : cpd00007 + (2) cpd00067 + cpd00866 + cpd11620 <==> cpd00001 + cpd03271 + cpd11621	R03329	Oxygen + (2) H+ + 17alpha-Hydroxyprogesterone + Reduced ferredoxin <=> H2O + 21-Deoxycortisol + Oxidized ferredoxin				1.14.15.4
C21-Steroid hormone metabolism	rxn12002	17alpha,21-Dihydroxypregnenolone:oxygen oxidoreductase	[c] : cpd00007 + (2) cpd00067 + cpd03267 + cpd11620 <==> cpd00001 + cpd03269 + cpd11621	R04850	Oxygen + (2) H+ + 17alpha,21-Dihydroxypregnenolone + Reduced ferredoxin <=> H2O + 11beta,17alpha,21-Trihydroxypregnenolone + Oxidized ferredoxin				1.14.15.4
C5-Branched dibasic acid metabolism	rxn00195	L-threo-3-Methylaspartate carboxy-aminomethylmutase	[c] : cpd02273 <==> cpd00023	R00262	L-threo-3-Methylaspartate <=> L-Glutamate				5.4.99.1
C5-Branched dibasic acid metabolism	rxn00234	(3S)-citramalate pyruvate-lyase	[c] : cpd01701 <==> cpd00020 + cpd00029	R00325	(S)-2-Methylmalate <=> Pyruvate + Acetate				4.1.3.22
C5-Branched dibasic acid metabolism	rxn00680	2-Hydroxyglutarate glyoxylate-lyase (CoA-propanoylating)	[c] : cpd00010 + cpd00067 + cpd01709 <==> cpd00001 + cpd00040 + cpd00086	R00932	CoA + H+ + 2-Hydroxyglutarate <= H2O + Glyoxylate + Propanoyl-CoA				2.3.3.11
C5-Branched dibasic acid metabolism	rxn01605	cis-Aconitate carboxy-lyase	[c] : cpd00067 + cpd00331 --> cpd00011 + cpd00380	R02243	H+ + cis-Aconitate => CO2 + Itaconate				4.1.1.6
C5-Branched dibasic acid metabolism	rxn01731	Itaconate:CoA ligase (ADP-forming)	[c] : cpd00002 + cpd00010 + cpd00380 <==> cpd00008 + cpd00009 + cpd00416	R02404	ATP + CoA + Itaconate <=> ADP + Orthophosphate + Itaconyl-CoA				6.2.1.5
C5-Branched dibasic acid metabolism	rxn01734	Succinyl-CoA:citramalate CoA-transferase	[c] : cpd00078 + cpd00380 <==> cpd00036 + cpd00416	R02407	Succinyl-CoA + Itaconate <=> Succinate + Itaconyl-CoA				2.8.3.7
C5-Branched dibasic acid metabolism	rxn01805	L-Citramalyl-CoA hydro-lyase	[c] : cpd00743 <==> cpd00001 + cpd00416	R02491	(3S)-Citramalyl-CoA <=> H2O + Itaconyl-CoA				4.2.1.56
C5-Branched dibasic acid metabolism	rxn01956	4-Methylene-L-glutamate:ammonia ligase (AMP-forming)	[c] : cpd00002 + cpd00013 + cpd00495 --> cpd00012 + cpd00018 + cpd00814	R02711	ATP + NH3 + 4-Methylene-L-glutamate => Pyrophosphate + AMP + 4-Methylene-L-glutamine				6.3.1.7
C5-Branched dibasic acid metabolism	rxn01957	4-Methylene-L-glutamine amidohydrolase	[c] : cpd00001 + cpd00814 --> cpd00013 + cpd00495	R02712	H2O + 4-Methylene-L-glutamine => NH3 + 4-Methylene-L-glutamate				3.5.1.67
C5-Branched dibasic acid metabolism	rxn01958		[c] : cpd00495 --> cpd03596	R02713	4-Methylene-L-glutamate => 4-Methylene-2-oxoglutarate
C5-Branched dibasic acid metabolism	rxn02257	Acetyl-CoA:citramalate CoA-transferase	[c] : cpd00022 + cpd01701 <==> cpd00029 + cpd00743	R03153	Acetyl-CoA + (S)-2-Methylmalate <=> Acetate + (3S)-Citramalyl-CoA				2.8.3.11/ 4.1.3.22
C5-Branched dibasic acid metabolism	rxn02258	Succinyl-CoA:citramalate CoA-transferase	[c] : cpd00078 + cpd01701 <==> cpd00036 + cpd00743	R03154	Succinyl-CoA + (S)-2-Methylmalate <=> Succinate + (3S)-Citramalyl-CoA				2.8.3.7
C5-Branched dibasic acid metabolism	rxn02622	(S)-2-Methylmalate hydro-lyase	[c] : cpd01701 <==> cpd00001 + cpd01194	R03693	(S)-2-Methylmalate <=> H2O + Mesaconate				4.2.1.34
C5-Branched dibasic acid metabolism	rxn02623		[c] : cpd00001 + cpd01194 <==> cpd03590	R03694	H2O + Mesaconate <=> L-threo-3-Methylmalate
C5-Branched dibasic acid metabolism	rxn02624		[c] : cpd00010 + cpd00067 + cpd01194 <==> cpd00001 + cpd03589	R03695	CoA + H+ + Mesaconate <= H2O + Mesaconyl-CoA
C5-Branched dibasic acid metabolism	rxn02806		[c] : cpd00011 + (2) cpd00067 + cpd01700 <==> cpd00001 + cpd02570	R03995	CO2 + (2) H+ + (R)-2-Methylmalate <= H2O + 4-Hydroxy-4-methyl-2-oxoglutarate
C5-Branched dibasic acid metabolism	rxn02976		[c] : cpd00024 + cpd02273 <==> cpd00023 + cpd03591	R04269	2-Oxoglutarate + L-threo-3-Methylaspartate <=> L-Glutamate + Methyloxaloacetate
C5-Branched dibasic acid metabolism	rxn03440		[c] : cpd03588 <==> cpd00001 + cpd03589	R05076	L-erythro-3-Methylmalyl-CoA <=> H2O + Mesaconyl-CoA
C5-Branched dibasic acid metabolism	rxn03441		[c] : cpd00013 + (2) cpd00067 + cpd02570 <==> cpd00001 + cpd03595	R05077	NH3 + (2) H+ + 4-Hydroxy-4-methyl-2-oxoglutarate <= H2O + 4-Hydroxy-4-methylglutamate
C5-Branched dibasic acid metabolism	rxn03443		[c] : cpd00013 + (4) cpd00067 + cpd03596 <==> cpd00001 + cpd03728	R05079	NH3 + (4) H+ + 4-Methylene-2-oxoglutarate <= H2O + 4-Methyl-L-glutamate
C5-Branched dibasic acid metabolism/ Nitrogen metabolism	rxn02625	L-threo-3-Methylaspartate ammonia-lyase	[c] : cpd02273 <==> cpd00013 + cpd01194	R03696	L-threo-3-Methylaspartate <=> NH3 + Mesaconate				4.3.1.2
C5-Branched dibasic acid metabolism/ Pantothenate and CoA biosynthesis	rxn00003	2-Acetolactate pyruvate-lyase (carboxylating)	[c] : cpd00011 + cpd00668 <==> (2) cpd00020 + cpd00067	R00006/ R00226	CO2 + 2-Acetolactate <= (2) Pyruvate + H+				2.2.1.6/ 4.1.3.18
Caffeine metabolism	rxn07707	S-adenosyl-L-methionine:xanthosine N7-methyltransferase	[c] : cpd00017 + cpd01217 <==> cpd00019 + cpd15068	R07917	S-Adenosyl-L-methionine + Xanthosine <=> S-Adenosyl-L-homocysteine + 7-Methylxanthosine				2.1.1.158
Caffeine metabolism	rxn07708	7-methylxanthosine ribohydrolase	[c] : cpd00001 + cpd15068 --> cpd00067 + cpd00105 + cpd15069	R07918	H2O + 7-Methylxanthosine => H+ + D-Ribose + 7-Methylxanthine				3.2.2.25
Caffeine metabolism	rxn07709	S-adenosyl-L-methionine:7-methylxanthine N3-methyltransferase	[c] : cpd00017 + cpd15069 <==> cpd00019 + cpd00067 + cpd04653	R07919	S-Adenosyl-L-methionine + 7-Methylxanthine <=> S-Adenosyl-L-homocysteine + H+ + Theobromine				2.1.1.159/ 2.1.1.160
Caffeine metabolism	rxn07710	S-adenosyl-L-methionine:3,7-dimethylxanthine N1-methyltransferase	[c] : cpd00017 + cpd04653 <==> cpd00019 + cpd00067 + cpd04654	R07920	S-Adenosyl-L-methionine + Theobromine <=> S-Adenosyl-L-homocysteine + H+ + Caffeine				2.1.1.160
Caffeine metabolism	rxn07711	S-adenosyl-L-methionine:1,7-dimethylxanthine N3-methyltransferase	[c] : cpd00017 + cpd09576 <==> cpd00019 + cpd00067 + cpd04654	R07921	S-Adenosyl-L-methionine + 1,7-Dimethylxanthine <=> S-Adenosyl-L-homocysteine + H+ + Caffeine				2.1.1.160
Caffeine metabolism	rxn07712		[c] : cpd00017 + cpd15069 <==> cpd00019 + cpd00067 + cpd09576	R07922	S-Adenosyl-L-methionine + 7-Methylxanthine <=> S-Adenosyl-L-homocysteine + H+ + 1,7-Dimethylxanthine
Caffeine metabolism	rxn07729		[c] : cpd00005 + cpd00007 + cpd00067 + cpd04654 --> cpd00001 + cpd00006 + cpd00055 + cpd09576	R07939	NADPH + Oxygen + H+ + Caffeine => H2O + NADP+ + Formaldehyde + 1,7-Dimethylxanthine				1.13.12.-/ 1.14.14.1
Caffeine metabolism	rxn07730		[c] : cpd09576 --> cpd15081	R07940	1,7-Dimethylxanthine => 5-Acetylamino-6-formylamino-3-methyluracil				2.3.1.5
Caffeine metabolism	rxn07731		[c] : cpd15081 <==> cpd15082	R07941	5-Acetylamino-6-formylamino-3-methyluracil <= 5-Acetylamino-6-amino-3-methyluracil
Caffeine metabolism	rxn07732	1-methylxanthine:oxygen oxidoreductase	[c] : cpd00001 + cpd00007 + cpd15074 --> cpd00025 + cpd15075	R07942	H2O + Oxygen + 1-Methylxanthine => H2O2 + 1-Methyluric acid				1.17.3.2
Caffeine metabolism	rxn07733		[c] : cpd09576 --> cpd15074	R07943	1,7-Dimethylxanthine => 1-Methylxanthine				1.14.14.1
Caffeine metabolism	rxn07735		[c] : cpd09576 --> cpd15072	R07945	1,7-Dimethylxanthine => 1,7-Dimethyluric acid				1.14.14.1
Caffeine metabolism	rxn07744		[c] : cpd00004 + cpd00007 + cpd00067 + cpd04654 --> cpd00001 + cpd00003 + cpd00055 + cpd09576	R07954	NADH + Oxygen + H+ + Caffeine => H2O + NAD+ + Formaldehyde + 1,7-Dimethylxanthine				1.13.12.-
Caffeine metabolism	rxn07745		[c] : cpd00004 + cpd00007 + cpd00067 + cpd04654 --> cpd00001 + cpd00003 + cpd00055 + cpd04653	R07955	NADH + Oxygen + H+ + Caffeine => H2O + NAD+ + Formaldehyde + Theobromine				1.13.12.-
Caffeine metabolism	rxn07746		[c] : cpd00005 + cpd00007 + cpd00067 + cpd04654 --> cpd00001 + cpd00006 + cpd00055 + cpd04653	R07956	NADPH + Oxygen + H+ + Caffeine => H2O + NADP+ + Formaldehyde + Theobromine				1.13.12.-
Caffeine metabolism	rxn07747		[c] : cpd00004 + cpd00007 + cpd00067 + cpd09576 --> cpd00001 + cpd00003 + cpd00055 + cpd15069	R07957	NADH + Oxygen + H+ + 1,7-Dimethylxanthine => H2O + NAD+ + Formaldehyde + 7-Methylxanthine				1.13.12.-
Caffeine metabolism	rxn07748		[c] : cpd00005 + cpd00007 + cpd00067 + cpd09576 --> cpd00001 + cpd00006 + cpd00055 + cpd15069	R07958	NADPH + Oxygen + H+ + 1,7-Dimethylxanthine => H2O + NADP+ + Formaldehyde + 7-Methylxanthine				1.13.12.-
Caffeine metabolism	rxn07749		[c] : cpd00004 + cpd00007 + cpd00067 + cpd09576 --> cpd00001 + cpd00003 + cpd00055 + cpd15074	R07959	NADH + Oxygen + H+ + 1,7-Dimethylxanthine => H2O + NAD+ + Formaldehyde + 1-Methylxanthine				1.13.12.-
Caffeine metabolism	rxn07750		[c] : cpd00005 + cpd00007 + cpd00067 + cpd09576 --> cpd00001 + cpd00006 + cpd00055 + cpd15074	R07960	NADPH + Oxygen + H+ + 1,7-Dimethylxanthine => H2O + NADP+ + Formaldehyde + 1-Methylxanthine				1.13.12.-
Caffeine metabolism	rxn07751		[c] : cpd00004 + cpd00007 + cpd00067 + cpd04653 --> cpd00001 + cpd00003 + cpd00055 + cpd15069	R07961	NADH + Oxygen + H+ + Theobromine => H2O + NAD+ + Formaldehyde + 7-Methylxanthine				1.13.12.-
Caffeine metabolism	rxn07752		[c] : cpd00005 + cpd00007 + cpd00067 + cpd04653 --> cpd00001 + cpd00006 + cpd00055 + cpd15069	R07962	NADPH + Oxygen + H+ + Theobromine => H2O + NADP+ + Formaldehyde + 7-Methylxanthine				1.13.12.-
Caffeine metabolism	rxn07753		[c] : cpd00004 + cpd00007 + cpd00067 + cpd04653 --> cpd00001 + cpd00003 + cpd00055 + cpd15073	R07963	NADH + Oxygen + H+ + Theobromine => H2O + NAD+ + Formaldehyde + 3-Methylxanthine				1.13.12.-
Caffeine metabolism	rxn07754		[c] : cpd00005 + cpd00007 + cpd00067 + cpd04653 --> cpd00001 + cpd00006 + cpd00055 + cpd15073	R07964	NADPH + Oxygen + H+ + Theobromine => H2O + NADP+ + Formaldehyde + 3-Methylxanthine				1.13.12.-
Caffeine metabolism	rxn07755		[c] : cpd00004 + cpd00007 + cpd00067 + cpd15069 --> cpd00001 + cpd00003 + cpd00055 + cpd00309	R07965	NADH + Oxygen + H+ + 7-Methylxanthine => H2O + NAD+ + Formaldehyde + Xanthine				1.13.12.-
Caffeine metabolism	rxn07756		[c] : cpd00005 + cpd00007 + cpd00067 + cpd15069 --> cpd00001 + cpd00006 + cpd00055 + cpd00309	R07966	NADPH + Oxygen + H+ + 7-Methylxanthine => H2O + NADP+ + Formaldehyde + Xanthine				1.13.12.-
Caffeine metabolism	rxn07757		[c] : cpd00004 + cpd00007 + cpd00067 + cpd15073 --> cpd00001 + cpd00003 + cpd00055 + cpd00309	R07967	NADH + Oxygen + H+ + 3-Methylxanthine => H2O + NAD+ + Formaldehyde + Xanthine				1.13.12.-
Caffeine metabolism	rxn07758		[c] : cpd00005 + cpd00007 + cpd00067 + cpd15073 --> cpd00001 + cpd00006 + cpd00055 + cpd00309	R07968	NADPH + Oxygen + H+ + 3-Methylxanthine => H2O + NADP+ + Formaldehyde + Xanthine				1.13.12.-
Caffeine metabolism	rxn07759		[c] : cpd00004 + cpd00007 + cpd00067 + cpd15074 --> cpd00001 + cpd00003 + cpd00055 + cpd00309	R07969	NADH + Oxygen + H+ + 1-Methylxanthine => H2O + NAD+ + Formaldehyde + Xanthine				1.13.12.-
Caffeine metabolism	rxn07760		[c] : cpd00005 + cpd00007 + cpd00067 + cpd15074 --> cpd00001 + cpd00006 + cpd00055 + cpd00309	R07970	NADPH + Oxygen + H+ + 1-Methylxanthine => H2O + NADP+ + Formaldehyde + Xanthine				1.13.12.-
Caffeine metabolism	rxn07761		[c] : cpd00004 + cpd00007 + cpd00067 + cpd04654 --> cpd00001 + cpd00003 + cpd00055 + cpd04399	R07971	NADH + Oxygen + H+ + Caffeine => H2O + NAD+ + Formaldehyde + Theophylline				1.13.12.-
Caffeine metabolism	rxn07762		[c] : cpd00005 + cpd00007 + cpd00067 + cpd04654 --> cpd00001 + cpd00006 + cpd00055 + cpd04399	R07972	NADPH + Oxygen + H+ + Caffeine => H2O + NADP+ + Formaldehyde + Theophylline				1.13.12.-
Caffeine metabolism	rxn07763		[c] : cpd00004 + cpd00007 + cpd00067 + cpd04399 --> cpd00001 + cpd00003 + cpd00055 + cpd15073	R07973	NADH + Oxygen + H+ + Theophylline => H2O + NAD+ + Formaldehyde + 3-Methylxanthine				1.13.12.-
Caffeine metabolism	rxn07764		[c] : cpd00005 + cpd00007 + cpd00067 + cpd04399 --> cpd00001 + cpd00006 + cpd00055 + cpd15073	R07974	NADPH + Oxygen + H+ + Theophylline => H2O + NADP+ + Formaldehyde + 3-Methylxanthine				1.13.12.-
Caffeine metabolism	rxn07765		[c] : cpd00004 + cpd00007 + cpd00067 + cpd04399 --> cpd00001 + cpd00003 + cpd00055 + cpd15074	R07975	NADH + Oxygen + H+ + Theophylline => H2O + NAD+ + Formaldehyde + 1-Methylxanthine				1.13.12.-
Caffeine metabolism	rxn07766		[c] : cpd00005 + cpd00007 + cpd00067 + cpd04399 --> cpd00001 + cpd00006 + cpd00055 + cpd15074	R07976	NADPH + Oxygen + H+ + Theophylline => H2O + NADP+ + Formaldehyde + 1-Methylxanthine				1.13.12.-
Caffeine metabolism	rxn07767	1,7-dimethylxanthine:oxygen oxidoreductase	[c] : cpd00001 + cpd00007 + cpd09576 --> cpd00025 + cpd15072	R07977	H2O + Oxygen + 1,7-Dimethylxanthine => H2O2 + 1,7-Dimethyluric acid				1.17.3.2
Caffeine metabolism	rxn07768	3,7-dimethylxanthine:oxygen oxidoreductase	[c] : cpd00001 + cpd00007 + cpd04653 --> cpd00025 + cpd15076	R07978	H2O + Oxygen + Theobromine => H2O2 + 3,7-Dimethyluric acid				1.17.3.2
Caffeine metabolism	rxn07769	7-methylxanthine:oxygen oxidoreductase	[c] : cpd00001 + cpd00007 + cpd15069 --> cpd00025 + cpd15071	R07979	H2O + Oxygen + 7-Methylxanthine => H2O2 + 7-Methyluric acid				1.17.3.2
Caffeine metabolism	rxn07770		[c] : cpd00007 + (2) cpd00067 + cpd04654 --> cpd00001 + cpd15077	R07980	Oxygen + (2) H+ + Caffeine => H2O + 1,3,7-Trimethyluric acid				1.17.5.-
Caffeine metabolism	rxn07771		[c] : cpd00007 + (2) cpd00067 + cpd15077 --> cpd00011 + cpd15078	R07981	Oxygen + (2) H+ + 1,3,7-Trimethyluric acid => CO2 + 3,6,8-Trimethylallantoin				1.7.3.3
Caffeine metabolism	rxn07772		[c] : cpd15078 --> cpd00040 + cpd15079 + cpd15080	R07982	3,6,8-Trimethylallantoin => Glyoxylate + N-Methylurea + N,N'-Dimethylurea
Caprolactam degradation	rxn01597	cyclohexanol:NAD+ oxidoreductase	[c] : cpd00004 + cpd00067 + cpd00329 <==> cpd00003 + cpd00636	R02229	NADH + H+ + Cyclohexanone <=> NAD+ + Cyclohexanol				1.1.1.90/ 1.1.1.245
Caprolactam degradation	rxn01598	Cyclohexanone,NADPH:oxygen oxidoreductase (6-hydroxylating	[c] : cpd00005 + cpd00007 + cpd00067 + cpd00329 --> cpd00001 + cpd00006 + cpd01294	R02231	NADPH + Oxygen + H+ + Cyclohexanone => H2O + NADP+ + 6-Hexanolide				1.14.13.22
Caprolactam degradation	rxn01600	Cyclohexylamine:oxygen oxidoreductase (deaminating)	[c] : cpd00001 + cpd00007 + cpd00445 --> cpd00013 + cpd00025 + cpd00329	R02233	H2O + Oxygen + Cyclohexylamine => NH3 + H2O2 + Cyclohexanone				1.4.3.12
Caprolactam degradation	rxn01866	Cyclohexylsulfamate sulfohydrolase	[c] : cpd00001 + cpd01827 --> cpd00048 + cpd00445	R02564	H2O + Cyclohexylsulfamate => Sulfate + Cyclohexylamine				3.10.1.2
Caprolactam degradation	rxn02347	trans-Cyclohexane-1,2-diol:NAD+ 1-oxidoreductase	[c] : cpd00003 + cpd00844 <==> cpd00004 + cpd00067 + cpd03643	R03278	NAD+ + 2-Hydroxycyclohexan-1-one <=> NADH + H+ + Cyclohexan-1,2-dione				1.1.1.174
Caprolactam degradation	rxn02348	trans-cyclohexane-1,2-diol:NAD+ 1-oxidoreductase	[c] : cpd00003 + cpd02344 <==> cpd00004 + cpd00067 + cpd00844	R03279	NAD+ + trans-Cyclohexane-1,2-diol <=> NADH + H+ + 2-Hydroxycyclohexan-1-one				1.1.1.174
Caprolactam degradation	rxn02663	epsilon-Caprolactone lactonohydrolase	[c] : cpd00001 + cpd01294 --> cpd00067 + cpd03641	R03751	H2O + 6-Hexanolide => H+ + 6-Hydroxyhexanoic acid				3.1.1.17
Caprolactam degradation	rxn03455	6-Oxohexanoate:NADP oxidoreductase	[c] : cpd00001 + cpd00006 + cpd03640 <==> cpd00005 + (2) cpd00067 + cpd03642	R05099	H2O + NADP+ + Adipate semialdehyde <=> NADPH + (2) H+ + Adipate				1.2.1.4/ 1.2.1.63
Caprolactam degradation	rxn03456		[c] : cpd00067 + cpd03640 <==> cpd00001 + cpd03643	R05100	H+ + Adipate semialdehyde <= H2O + Cyclohexan-1,2-dione				3.7.1.-
Caprolactam degradation	rxn03546	6-Hydroxyhexanoate:NADP+ oxidoreductase	[c] : cpd00006 + cpd03641 <==> cpd00005 + cpd00067 + cpd03640	R05231	NADP+ + 6-Hydroxyhexanoic acid <=> NADPH + H+ + Adipate semialdehyde				1.1.1.2
Caprolactam degradation	rxn03595	6-Hydroxyhexanoate:NAD oxidoreductase	[c] : cpd00003 + cpd03641 <==> cpd00004 + cpd00067 + cpd03640	R05283	NAD+ + 6-Hydroxyhexanoic acid <=> NADH + H+ + Adipate semialdehyde				1.1.1.258
Caprolactam degradation	rxn03657	2-Hydroxy-cyclohexan-1-one amidohydrolase	[c] : cpd00001 + cpd03997 <==> cpd01588	R05356	H2O + epsilon-Caprolactam <=> 6-Aminohexanoate				3.5.2.-
Caprolactam degradation	rxn03797		[c] : cpd00024 + cpd01588 <==> cpd00023 + cpd03640	R05507	2-Oxoglutarate + 6-Aminohexanoate <=> L-Glutamate + Adipate semialdehyde				2.6.1.-
Caprolactam degradation	rxn04023	N-cyclohexylformamide hydro-lyase	[c] : cpd00067 + cpd08356 <==> cpd00001 + cpd08357	R05771	H+ + N-Cyclohexylformamide <=> H2O + Cyclohexyl isocyanide				4.2.1.103
Caprolactam degradation	rxn04471		[c] : cpd00003 + cpd09085 <==> cpd00004 + cpd00067 + cpd00844	R06621	NAD+ + cis-Cyclohexane-1,2-diol <=> NADH + H+ + 2-Hydroxycyclohexan-1-one				1.1.1.174
Caprolactam degradation	rxn04472		[c] : cpd00005 + cpd00007 + cpd00067 + cpd00844 --> cpd00001 + cpd00006 + cpd09086	R06622	NADPH + Oxygen + H+ + 2-Hydroxycyclohexan-1-one => H2O + NADP+ + 1-Oxa-2-oxo-3-hydroxycycloheptane				1.14.13.22
Caprolactam degradation	rxn04749		[c] : cpd00001 + cpd08356 <==> cpd00047 + cpd00445	R06940	H2O + N-Cyclohexylformamide <=> Formate + Cyclohexylamine				3.5.1.-
Caprolactam degradation	rxn04750	(S)-3-hydroxyacyl-CoA:NAD+ oxidoreductase	[c] : cpd00003 + cpd09844 <==> cpd00004 + cpd00067 + cpd01507	R06941	NAD+ + (3S)-3-Hydroxyadipyl-CoA <=> NADH + H+ + 3-Oxoadipyl-CoA	Enoyl-CoA hydratase [isoleucine degradation] (EC 4.2.1.17)/ / 3-hydroxyacyl-CoA dehydrogenase (EC 1.1.1.35)	Isoleucine degradation/ / Isobutyryl-CoA to Propionyl-CoA Module/ / n-Phenylalkanoic acid degradation/ / Acetyl-CoA fermentation to Butyrate/ / Valine degradation		1.1.1.35
Caprolactam degradation	rxn04751	(3S)-3-hydroxyacyl-CoA hydro-lyase	[c] : cpd00001 + cpd09843 <==> cpd09844	R06942	H2O + 5-Carboxy-2-pentenoyl-CoA <=> (3S)-3-Hydroxyadipyl-CoA				4.2.1.17
Caprolactam degradation	rxn04752	dicarboxylate acyl-coa dehydrogenase (c6:0)	[c] : cpd00015 + cpd09842 <==> cpd00982 + cpd09843	R06943	FAD + Adipyl-CoA <=> FADH2 + 5-Carboxy-2-pentenoyl-CoA				1.3.99.-
Caprolactam degradation	rxn04753	dicarboxylate acyl coa transferase (c6:0)	[c] : cpd00002 + cpd00010 + cpd00067 + cpd03642 --> cpd00012 + cpd00018 + cpd09842	R06944	ATP + CoA + H+ + Adipate => Pyrophosphate + AMP + Adipyl-CoA				6.2.1.-
Caprolactam degradation	rxn04754		[c] : cpd00004 + cpd00007 + cpd00067 + cpd08112 --> cpd00001 + cpd00003 + cpd00636	R06945	NADH + Oxygen + H+ + Cyclohexane => H2O + NAD+ + Cyclohexanol				1.14.15.-
Carbazole degradation	rxn02808	anthranilyl-CoA,NADH:oxygen oxidoreductase (de-aromatizing)	[c] : (2) cpd00004 + cpd00007 + (2) cpd00067 + cpd01518 --> cpd00001 + (2) cpd00003 + cpd03076	R03998	(2) NADH + Oxygen + (2) H+ + Anthranilyl-CoA => H2O + (2) NAD+ + 2-Amino-5-oxocyclohex-1-enecarbonyl-CoA				1.14.13.40
Carbazole degradation	rxn02809	anthranilyl-CoA,NADH:oxygen oxidoreductase (de-aromatizing)	[c] : (2) cpd00005 + cpd00007 + (2) cpd00067 + cpd01518 --> cpd00001 + (2) cpd00006 + cpd03076	R03999	(2) NADPH + Oxygen + (2) H+ + Anthranilyl-CoA => H2O + (2) NADP+ + 2-Amino-5-oxocyclohex-1-enecarbonyl-CoA				1.14.13.40
Carbazole degradation	rxn03666	2-Hydroxy-6-oxo-(2'-aminophenyl)-hexa-2,4-dienoate benzoylhydrolase	[c] : cpd00001 + cpd05041 --> cpd00067 + cpd00093 + cpd00461	R05365	H2O + 2-Hydroxy-6-oxo-(2'-aminophenyl)-hexa-2,4-dienoate => H+ + Anthranilate + 2-Hydroxy-2,4-pentadienoate				3.7.1.-
Carbazole degradation	rxn03714		[c] : cpd00004 + cpd00007 + cpd00067 + cpd05039 --> cpd00003 + cpd05040	R05414	NADH + Oxygen + H+ + Carbazole => NAD+ + 2'-Aminobiphenyl-2,3-diol				1.13.11.-
Carbazole degradation	rxn03715		[c] : cpd00007 + cpd05040 --> cpd00067 + cpd05041	R05415	Oxygen + 2'-Aminobiphenyl-2,3-diol => H+ + 2-Hydroxy-6-oxo-(2'-aminophenyl)-hexa-2,4-dienoate				1.13.11.-
Carbazole degradation	rxn03835		[c] : (2) cpd00001 + cpd00067 + cpd03076 --> cpd00010 + cpd00011 + cpd00013 + cpd05042	R05546	(2) H2O + H+ + 2-Amino-5-oxocyclohex-1-enecarbonyl-CoA => CoA + CO2 + NH3 + 1,4-Cyclohexanedione
Carbazole degradation	rxn07541		[c] : (2) cpd00005 + (2) cpd00067 + cpd14951 <==> cpd00001 + (2) cpd00006 + cpd14952	R07727	(2) NADPH + (2) H+ + o-Nitrobenzoate <=> H2O + (2) NADP+ + o-Hydroxylaminobenzoate				1.7.1.-
Carbazole degradation	rxn07544		[c] : cpd14952 --> cpd00483	R07730	o-Hydroxylaminobenzoate => 3-Hydroxyanthranilate				5.4.99.-
Carbazole degradation	rxn07548		[c] : (2) cpd00067 + cpd14952 <==> cpd00001 + cpd00093	R07734	(2) H+ + o-Hydroxylaminobenzoate <=> H2O + Anthranilate				1.4.-.-
Carbazole degradation/ Benzoate degradation via CoA ligation	rxn00723	Anthranilate:CoA ligase (AMP-forming)	[c] : cpd00002 + cpd00010 + cpd00067 + cpd00093 --> cpd00012 + cpd00018 + cpd01518	R00982	ATP + CoA + H+ + Anthranilate => Pyrophosphate + AMP + Anthranilyl-CoA				6.2.1.32
Carbon fixation in photosynthetic organisms	rxn00018	D-Ribulose 1,5-bisphosphate carboxy-lyase (dimerizing)	[c] : cpd00001 + cpd00011 + cpd00871 <==> (2) cpd00067 + (2) cpd00169	R00024	H2O + CO2 + D-Ribulose 1,5-bisphosphate <=> (2) H+ + (2) 3-Phospho-D-glycerate	Ribulose bisphosphate carboxylase small chain (EC 4.1.1.39)/ / Ribulose bisphosphate carboxylase large chain (EC 4.1.1.39)/ / Ribulose bisphosphate carboxylase (EC 4.1.1.39)	Carboxysome/ / CO2 uptake, carboxysome/ / Chlorophyll Biosynthesis/ / Photorespiration (oxidative C2 cycle)/ / Calvin-Benson cycle		4.1.1.39
Carbon fixation in photosynthetic organisms	rxn00548	D-Fructose-6-phosphate D-erythrose-4-phosphate-lyase	[c] : cpd00009 + cpd00067 + cpd00072 --> cpd00001 + cpd00196 + cpd00236	R00761	Orthophosphate + H+ + D-Fructose 6-phosphate => H2O + Acetyl phosphate + D-Erythrose 4-phosphate	Fructose-6-phosphate phosphoketolase (EC 4.1.2.22)	Pentose phosphate pathway/ / Fermentations: Lactate		4.1.2.9/ 4.1.2.22
Carbon fixation in photosynthetic organisms	rxn01111	ATP:D-ribulose-5-phosphate 1-phosphotransferase	[c] : cpd00002 + cpd00171 <==> cpd00008 + cpd00871	R01523	ATP + D-Ribulose 5-phosphate <=> ADP + D-Ribulose 1,5-bisphosphate	Phosphoribulokinase (EC 2.7.1.19)	Calvin-Benson cycle		2.7.1.19
Carbon fixation in photosynthetic organisms	rxn01334	Sedoheptulose 1,7-bisphosphate D-glyceraldehyde-3-phosphate-lyase	[c] : cpd00349 <==> cpd00095 + cpd00236	R01829	D-Sedoheptulose 1,7-bisphosphate <=> Glycerone phosphate + D-Erythrose 4-phosphate	Fructose-bisphosphate aldolase class II (EC 4.1.2.13)/ / Fructose-bisphosphate aldolase class I (EC 4.1.2.13)	Formaldehyde assimilation: Ribulose monophosphate pathway/ / Hexitol degradation/ / Glycolysis and Gluconeogenesis/ / Calvin-Benson cycle		4.1.2.13
Carbon fixation in photosynthetic organisms	rxn01344	ATP:sedoheptulose 7-phosphate	[c] : cpd00002 + cpd01407 <==> cpd00008 + cpd00238	R01844	ATP + Sedoheptulose <=> ADP + Sedoheptulose 7-phosphate				2.7.1.14
Carbon fixation in photosynthetic organisms	rxn01345	Sedoheptulose 1,7-bisphosphate 1-phosphohydrolase	[c] : cpd00001 + cpd00349 --> cpd00009 + cpd00067 + cpd00238	R01845	H2O + D-Sedoheptulose 1,7-bisphosphate => Orthophosphate + H+ + Sedoheptulose 7-phosphate	Sedoheptulose-1,7-bisphosphatase (EC 3.1.3.37)	Calvin-Benson cycle		3.1.3.11/ 3.1.3.37
Carbon fixation in photosynthetic organisms	rxn02703	ATP:sedoheptulose 7-phosphate	[c] : cpd00002 + cpd01407 <==> cpd00008 + cpd03722	R03819	ATP + Sedoheptulose <=> ADP + Sedoheptulose 1-phosphate				2.7.1.14
Carotenoid biosynthesis - General	rxn03646		[c] : cpd03217 --> cpd03220	R05341	Lycopene => gamma-Carotene
Carotenoid biosynthesis - General	rxn03648		[c] : cpd01420 --> cpd05499	R05345	beta-Carotene => Echinenone
Carotenoid biosynthesis - General	rxn04755	zeaxanthin,NADH:oxygen oxidoreductase	[c] : cpd00004 + cpd00007 + cpd00067 + cpd03637 --> cpd00001 + cpd00003 + cpd05486	R06946	NADH + Oxygen + H+ + Zeaxanthin => H2O + NAD+ + Antheraxanthin				1.14.13.90
Carotenoid biosynthesis - General	rxn04756	zeaxanthin,NADH:oxygen oxidoreductase	[c] : cpd00004 + cpd00007 + cpd00067 + cpd05486 --> cpd00001 + cpd00003 + cpd05521	R06947	NADH + Oxygen + H+ + Antheraxanthin => H2O + NAD+ + Violaxanthin				1.14.13.90
Carotenoid biosynthesis - General	rxn04757	violaxanthin-neoxanthin isomerase (epoxide-opening)	[c] : cpd05521 <==> cpd05513	R06948	Violaxanthin <=> Neoxanthin				5.3.99.9
Carotenoid biosynthesis - General	rxn04758		[c] : cpd05513 <==> cpd09433	R06949	Neoxanthin <=> 9'-cis-Neoxanthin
Carotenoid biosynthesis - General	rxn04759		[c] : cpd05521 <==> cpd09434	R06950	Violaxanthin <=> 9-cis-Violaxanthin
Carotenoid biosynthesis - General	rxn04760		[c] : cpd09433 <==> cpd09434	R06951	9'-cis-Neoxanthin <=> 9-cis-Violaxanthin
Carotenoid biosynthesis - General	rxn04761	9'-cis-Neoxanthin:9-cis-epoxycarotenoid dioxygenase	[c] : cpd00007 + cpd09433 --> cpd09439 + cpd09769	R06952	Oxygen + 9'-cis-Neoxanthin => Xanthoxin + C25-Allenic-apo-aldehyde				1.13.11.51
Carotenoid biosynthesis - General	rxn04762	9-cis-Violaxanthin:9-cis-epoxycarotenoid dioxygenase	[c] : cpd00007 + cpd09434 --> cpd09439 + cpd09770	R06953	Oxygen + 9-cis-Violaxanthin => Xanthoxin + C25-Epoxy-apo-aldehyde				1.13.11.51
Carotenoid biosynthesis - General	rxn04763	xanthoxin:NAD+ oxidoreductase	[c] : cpd00003 + cpd09439 <==> cpd00004 + cpd00067 + cpd09441	R06954	NAD+ + Xanthoxin <= NADH + H+ + Abscisic aldehyde				1.1.1.288
Carotenoid biosynthesis - General	rxn04764		[c] : cpd09439 --> cpd09440	R06955	Xanthoxin => Xanthoxic acid
Carotenoid biosynthesis - General	rxn04765		[c] : cpd09440 <==> (2) cpd00067 + cpd03624	R06956	Xanthoxic acid <=> (2) H+ + Abscisate
Carotenoid biosynthesis - General	rxn04766	abscisic-aldehyde:oxygen oxidoreductase	[c] : cpd00001 + cpd00007 + cpd09441 --> cpd00025 + cpd00067 + cpd03624	R06957	H2O + Oxygen + Abscisic aldehyde => H2O2 + H+ + Abscisate				1.2.3.14
Carotenoid biosynthesis - General	rxn04767		[c] : (2) cpd00067 + cpd09441 <==> cpd09442	R06958	(2) H+ + Abscisic aldehyde <= Abscisic alcohol
Carotenoid biosynthesis - General	rxn04768		[c] : cpd03624 <==> cpd09442	R06959	Abscisate <= Abscisic alcohol
Carotenoid biosynthesis - General	rxn04771		[c] : cpd05493 --> cpd03218	R06962	delta-Carotene => alpha-Carotene
Carotenoid biosynthesis - General	rxn04772		[c] : cpd05493 <==> cpd03217	R06963	delta-Carotene <= Lycopene
Carotenoid biosynthesis - General	rxn04962	violaxanthin:ascorbate oxidoreductase	[c] : cpd00059 + cpd00067 + cpd05521 <==> cpd00001 + cpd00335 + cpd05486	R07178	Ascorbate + H+ + Violaxanthin <=> H2O + Dehydroascorbate + Antheraxanthin				1.10.99.3
Carotenoid biosynthesis - General	rxn04963	antheraxanthin:ascorbate oxidoreductase	[c] : cpd00059 + cpd00067 + cpd05486 <==> cpd00001 + cpd00335 + cpd03637	R07179	Ascorbate + H+ + Antheraxanthin <=> H2O + Dehydroascorbate + Zeaxanthin				1.10.99.3
Carotenoid biosynthesis - General	rxn04978	zeaxanthin,NADPH:oxygen oxidoreductase	[c] : cpd00005 + cpd00007 + cpd00067 + cpd03637 --> cpd00001 + cpd00006 + cpd05486	R07199	NADPH + Oxygen + H+ + Zeaxanthin => H2O + NADP+ + Antheraxanthin				1.14.13.90
Carotenoid biosynthesis - General	rxn04979	zeaxanthin,NAD(P)H:oxygen oxidoreductase	[c] : cpd00005 + cpd00007 + cpd00067 + cpd05486 --> cpd00001 + cpd00006 + cpd05521	R07200	NADPH + Oxygen + H+ + Antheraxanthin => H2O + NADP+ + Violaxanthin				1.14.13.90
Carotenoid biosynthesis - General	rxn04981	abscisate,NADPH:oxygen oxidoreductase (8'-hydroxylating)	[c] : cpd00005 + cpd00007 + cpd00067 + cpd03624 --> cpd00001 + cpd00006 + cpd11194	R07202	NADPH + Oxygen + H+ + Abscisate => H2O + NADP+ + 8'-Hydroxyabscisate				1.14.13.93
Carotenoid biosynthesis - General	rxn05068	violaxanthin-capsorubin isomerase (ketone-forming)	[c] : cpd05521 <==> cpd05492	R07320	Violaxanthin <= Capsorubin				5.3.99.8
Carotenoid biosynthesis - General	rxn05069	antheraxanthin-capsanthin isomerase (ketone-forming)	[c] : cpd05486 <==> cpd05491	R07321	Antheraxanthin <= Capsanthin				5.3.99.8
Carotenoid biosynthesis - General	rxn06790	zeta-Carotene, hydrogen-donor:oxygen oxidoreductase	[c] : cpd00007 + cpd03215 + cpd11610 <==> (2) cpd00001 + cpd03216 + cpd11609	R04798	Oxygen + zeta-Carotene + Reduced acceptor <=> (2) H2O + Neurosporene + Acceptor				1.14.99.30
Carotenoid biosynthesis - General	rxn06792	Neurosporene, hydrogen-donor:oxygen oxidoreductase	[c] : cpd00007 + cpd03216 + cpd11610 <==> (2) cpd00001 + cpd03217 + cpd11609	R04800	Oxygen + Neurosporene + Reduced acceptor <=> (2) H2O + Lycopene + Acceptor				1.14.99.30
Carotenoid biosynthesis - General	rxn07347		[c] : cpd00001 + cpd03220 --> cpd14590	R07516	H2O + gamma-Carotene => 1'-Hydroxy-gamma-carotene
Carotenoid biosynthesis - General	rxn07348		[c] : cpd14590 <==> (2) cpd00067 + cpd14591	R07517	1'-Hydroxy-gamma-carotene <=> (2) H+ + 1'-Hydroxytorulene				1.14.99.-
Carotenoid biosynthesis - General	rxn07350		[c] : cpd00001 + cpd03217 --> cpd14601	R07519	H2O + Lycopene => Rhodopin
Carotenoid biosynthesis - General	rxn07351		[c] : (2) cpd00067 + cpd14601 <==> (2) cpd11640 + cpd14605	R07520	(2) H+ + Rhodopin <= (2) Hydrogen + 3,4-Dehydrorhodopin				1.14.99.-
Carotenoid biosynthesis - General	rxn07352		[c] : cpd00017 + cpd14605 <==> cpd00019 + cpd00067 + cpd14608	R07521	S-Adenosyl-L-methionine + 3,4-Dehydrorhodopin <=> S-Adenosyl-L-homocysteine + H+ + Anhydrorhodovibrin				2.1.1.-
Carotenoid biosynthesis - General	rxn07353		[c] : cpd00001 + cpd14608 <==> cpd14609	R07522	H2O + Anhydrorhodovibrin <=> Rhodovibrin
Carotenoid biosynthesis - General	rxn07354		[c] : cpd14609 <==> cpd11640 + cpd14610	R07523	Rhodovibrin <= Hydrogen + Hydroxyspirilloxanthin				1.14.99.-
Carotenoid biosynthesis - General	rxn07355		[c] : cpd00017 + cpd14610 <==> cpd00019 + cpd00067 + cpd14612	R07524	S-Adenosyl-L-methionine + Hydroxyspirilloxanthin <=> S-Adenosyl-L-homocysteine + H+ + Spirilloxanthin				2.1.1.-
Carotenoid biosynthesis - General	rxn07356		[c] : cpd00007 + cpd14612 --> cpd00001 + cpd14615	R07525	Oxygen + Spirilloxanthin => H2O + 2-Ketospirilloxanthin
Carotenoid biosynthesis - General	rxn07357		[c] : cpd00007 + cpd14615 --> cpd00001 + cpd14616	R07526	Oxygen + 2-Ketospirilloxanthin => H2O + 2,2'-Diketospirilloxanthin
Carotenoid biosynthesis - General	rxn07358		[c] : cpd00017 + cpd14601 <==> cpd00019 + cpd00067 + cpd14617	R07527	S-Adenosyl-L-methionine + Rhodopin <=> S-Adenosyl-L-homocysteine + H+ + 3,4-Dihydroanhydrorhodovibrin				2.1.1.-
Carotenoid biosynthesis - General	rxn07359		[c] : cpd00001 + cpd14617 <==> cpd14618	R07528	H2O + 3,4-Dihydroanhydrorhodovibrin <=> 3',4'-Dihydrorhodovibrin
Carotenoid biosynthesis - General	rxn07360		[c] : cpd00017 + cpd14618 <==> cpd00019 + cpd00067 + cpd14619	R07529	S-Adenosyl-L-methionine + 3',4'-Dihydrorhodovibrin <=> S-Adenosyl-L-homocysteine + H+ + 3,4,3',4'-Tetrahydrospirilloxanthin				2.1.1.-
Carotenoid biosynthesis - General	rxn07363		[c] : cpd00001 + cpd03216 --> cpd14623	R07532	H2O + Neurosporene => Chloroxanthin
Carotenoid biosynthesis - General	rxn07364		[c] : cpd14623 <==> cpd14626	R07533	Chloroxanthin <= 3,4-Dihydrospheroidene
Carotenoid biosynthesis - General	rxn07365		[c] : cpd14623 <==> cpd11640 + cpd14628	R07534	Chloroxanthin <= Hydrogen + Demethylspheroidene				1.14.99.-
Carotenoid biosynthesis - General	rxn07366		[c] : cpd00017 + cpd14628 <==> cpd00019 + cpd00067 + cpd14630	R07535	S-Adenosyl-L-methionine + Demethylspheroidene <=> S-Adenosyl-L-homocysteine + H+ + Spheroidene				2.1.1.-
Carotenoid biosynthesis - General	rxn07367		[c] : cpd00001 + cpd14630 <==> cpd14632	R07536	H2O + Spheroidene <=> Hydroxyspheroidene
Carotenoid biosynthesis - General	rxn07368		[c] : cpd00007 + cpd14630 --> cpd00001 + cpd14633	R07537	Oxygen + Spheroidene => H2O + Spheroidenone
Carotenoid biosynthesis - General	rxn07369		[c] : cpd00007 + cpd14632 --> cpd00001 + cpd14635	R07538	Oxygen + Hydroxyspheroidene => H2O + Hydroxyspheroidenone
Carotenoid biosynthesis - General	rxn07370		[c] : cpd00001 + cpd14633 <==> cpd14635	R07539	H2O + Spheroidenone <=> Hydroxyspheroidenone
Carotenoid biosynthesis - General	rxn07372		[c] : cpd03220 --> (4) cpd00067 + cpd14638	R07541	gamma-Carotene => (4) H+ + Chlorobactene
Carotenoid biosynthesis - General	rxn07374		[c] : cpd00001 + cpd14638 --> cpd14640	R07543	H2O + Chlorobactene => Hydroxychlorobactene
Carotenoid biosynthesis - General	rxn07375		[c] : cpd14640 --> cpd14643	R07544	Hydroxychlorobactene => Hydroxychlorobactene glucoside
Carotenoid biosynthesis - General	rxn07376		[c] : cpd14643 <==> cpd14646	R07545	Hydroxychlorobactene glucoside <=> Hydroxychlorobactene glucoside ester
Carotenoid biosynthesis - General	rxn07377		[c] : cpd14590 --> cpd14592	R07546	1'-Hydroxy-gamma-carotene => 1'-Hydroxy-gamma-carotene glucoside
Carotenoid biosynthesis - General	rxn07378		[c] : cpd14592 <==> cpd14595	R07547	1'-Hydroxy-gamma-carotene glucoside <=> 1'-Hydroxy-gamma-carotene glucoside ester
Carotenoid biosynthesis - General	rxn07385		[c] : cpd14663 --> cpd14665	R07554	(2'S)-Deoxymyxol 2'-(2,4-di-O-methyl-alpha-L-fucoside) => (3R,2'S)-Myxol 2'-(2,4-di-O-methyl-alpha-L-fucoside)
Carotenoid biosynthesis - General	rxn07386		[c] : cpd03220 --> cpd14667	R07555	gamma-Carotene => (2'S)-Deoxymyxol 2'-alpha-L-fucoside
Carotenoid biosynthesis - General	rxn07387		[c] : cpd14667 --> cpd14668	R07556	(2'S)-Deoxymyxol 2'-alpha-L-fucoside => (3R,2'S)-Myxol 2'-alpha-L-fucoside
Carotenoid biosynthesis - General	rxn07388		[c] : cpd14668 --> cpd14669	R07557	(3R,2'S)-Myxol 2'-alpha-L-fucoside => (3S,2'S)-4-Ketomyxol 2'-alpha-L-fucoside
Carotenoid biosynthesis - General	rxn07389		[c] : cpd01420 --> cpd05498	R07558	beta-Carotene => beta-Cryptoxanthin
Carotenoid biosynthesis - General	rxn07390		[c] : cpd05498 --> cpd03637	R07559	beta-Cryptoxanthin => Zeaxanthin
Carotenoid biosynthesis - General	rxn07394		[c] : cpd05499 --> cpd05490	R07563	Echinenone => Canthaxanthin
Carotenoid biosynthesis - General	rxn07399		[c] : cpd05490 --> cpd14691	R07568	Canthaxanthin => Phoenicoxanthin
Carotenoid biosynthesis - General	rxn07402		[c] : cpd03637 --> cpd14692	R07571	Zeaxanthin => Adonixanthin
Carotenoid biosynthesis - General	rxn07403		[c] : cpd14691 --> cpd05487	R07572	Phoenicoxanthin => Astaxanthin
Carotenoid biosynthesis - General	rxn07404		[c] : cpd14692 --> cpd05487	R07573	Adonixanthin => Astaxanthin
Carotenoid biosynthesis - General	rxn07405		[c] : (2) cpd00026 + cpd03637 <==> (2) cpd00014 + cpd14693	R07574	(2) UDP-glucose + Zeaxanthin <=> (2) UDP + Zeaxanthin diglucoside				2.4.1.-
Carotenoid biosynthesis - General	rxn07406		[c] : cpd00026 + cpd00067 + cpd03624 <==> cpd00014 + cpd14694	R07575	UDP-glucose + H+ + Abscisate <=> UDP + Abscisic acid glucose ester
Carotenoid biosynthesis - General	rxn07407		[c] : cpd11194 --> cpd06600	R07576	8'-Hydroxyabscisate => Phaseic acid
Carotenoid biosynthesis - General	rxn07408		[c] : (2) cpd00067 + cpd06600 <==> cpd14695	R07577	(2) H+ + Phaseic acid <= Dihydrophaseic acid
Carotenoid biosynthesis - General	rxn07409		[c] : cpd05498 --> cpd14706	R07578	beta-Cryptoxanthin => Thermocryptoxanthin
Carotenoid biosynthesis - General	rxn07410		[c] : cpd14706 --> cpd14707	R07579	Thermocryptoxanthin => Thermozeaxanthin
Carotenoid biosynthesis - General	rxn07411		[c] : cpd03637 --> cpd14707	R07580	Zeaxanthin => Thermozeaxanthin
Carotenoid biosynthesis - General	rxn07412		[c] : cpd14707 --> cpd14708	R07581	Thermozeaxanthin => Thermobiszeaxanthin
Carotenoid biosynthesis - General	rxn07468		[c] : cpd14865 --> (6) cpd00067 + cpd14866	R07653	4,4'-Diapophytoene => (6) H+ + 4,4'-Diaponeurosporene	Dehydrosqualene desaturase (EC 1.14.99.-) (Diapophytoene desaturase) (4,4'-diapophytoene desaturase)			1.14.99.-
Carotenoid biosynthesis - General	rxn07469	4,4'-diaponeurosporene oxidase	[c] : cpd14866 --> cpd14867	R07654	4,4'-Diaponeurosporene => 4,4'-Diaponeurosporenic acid
Carotenoid biosynthesis - General	rxn07470	4,4'-diaponeurosporenoate glucosyltransferase	[c] : cpd14867 --> cpd14868	R07655	4,4'-Diaponeurosporenic acid => Glycosyl-4,4'-diaponeurosporenoate				2.4.1.-
Carotenoid biosynthesis - General	rxn07471		[c] : cpd14868 --> cpd14869	R07656	Glycosyl-4,4'-diaponeurosporenoate => Staphyloxanthin				2.3.1.-
Carotenoid biosynthesis - General	rxn07625		[c] : cpd14601 --> cpd14986	R07834	Rhodopin => Rhodopinal
Carotenoid biosynthesis - General	rxn07631		[c] : cpd05493 --> cpd14992	R07840	delta-Carotene => epsilon-Carotene
Carotenoid biosynthesis - General	rxn07632		[c] : cpd03637 --> cpd14998	R07841	Zeaxanthin => Caloxanthin
Carotenoid biosynthesis - General	rxn07633		[c] : cpd14998 --> cpd15000	R07842	Caloxanthin => Nostoxanthin
Carotenoid biosynthesis - General	rxn07634		[c] : cpd14986 --> cpd14987	R07843	Rhodopinal => Rhodopinal glucoside
Carotenoid biosynthesis - General	rxn07635		[c] : cpd03217 --> cpd14990	R07844	Lycopene => (2S,2'S)-Oscillol
Carotenoid biosynthesis - General	rxn07636		[c] : cpd14990 --> cpd14991	R07845	(2S,2'S)-Oscillol => (2S,2'S)-Oscillol 2,2'-di(alpha-L-fucoside)
Carotenoid biosynthesis - General	rxn07637		[c] : cpd03217 --> cpd14993	R07846	Lycopene => R.g.-Keto I
Carotenoid biosynthesis - General	rxn07638		[c] : cpd14993 --> cpd14994	R07847	R.g.-Keto I => R.g.-Keto III
Carotenoid biosynthesis - General	rxn07639		[c] : cpd14993 --> cpd14995	R07848	R.g.-Keto I => Thiothece-474
Carotenoid biosynthesis - General	rxn07640		[c] : cpd14995 <==> cpd14996	R07849	Thiothece-474 <=> Okenone
Carotenoid biosynthesis - General	rxn07643		[c] : cpd03220 --> cpd14663	R07852	gamma-Carotene => (2'S)-Deoxymyxol 2'-(2,4-di-O-methyl-alpha-L-fucoside)
Carotenoid biosynthesis - General	rxn07646		[c] : cpd03219 --> cpd15007	R07856	beta-Zeacarotene => 7,8-Dihydro-beta-carotene
Carotenoid biosynthesis - General	rxn07647		[c] : cpd01420 --> (4) cpd00067 + cpd15056	R07857	beta-Carotene => (4) H+ + beta-Isorenieratene
Carotenoid biosynthesis - General	rxn07648		[c] : cpd15056 --> (4) cpd00067 + cpd14670	R07858	beta-Isorenieratene => (4) H+ + Isorenieratene
Carotenoid biosynthesis - General	rxn07706		[c] : cpd00289 <==> cpd03205	R07916	Geranylgeranyl diphosphate <= Phytoene				2.5.1.32
Carotenoid biosynthesis - General	rxn07891		[c] : cpd05487 <==> cpd15190	R08102	Astaxanthin <=> Astaxanthin diester
Carotenoid biosynthesis - General	rxn11574		[c] : cpd03220 --> cpd01420	R03824	gamma-Carotene => beta-Carotene
Carotenoid biosynthesis - General	rxn11619		[c] : cpd03205 + cpd11609 <==> cpd03206 + cpd11610	R04786	Phytoene + Acceptor <=> Phytofluene + Reduced acceptor				1.14.99.-
Carotenoid biosynthesis - General	rxn11620		[c] : cpd03206 + cpd11609 <==> cpd03215 + cpd11610	R04787	Phytofluene + Acceptor <=> zeta-Carotene + Reduced acceptor				1.14.99.-
Carotenoid biosynthesis - General	rxn11625		[c] : cpd03216 --> cpd03219	R04801	Neurosporene => beta-Zeacarotene
Carotenoid biosynthesis - General	rxn11684		[c] : (2) cpd00350 <==> cpd14865	R07652	(2) trans,trans-Farnesyl diphosphate <= 4,4'-Diapophytoene	Dehydrosqualene synthase (EC 2.5.1.-)	Carotenoids		2.5.1.-
Carotenoid biosynthesis - General/ Carotenoid biosynthesis - General	rxn07361		[c] : cpd03218 --> cpd05497	R07850/ R07530	alpha-Carotene => Zeinoxanthin				1.14.13.-
Carotenoid biosynthesis - General/ Carotenoid biosynthesis - General	rxn07362		[c] : cpd05497 --> cpd05508	R07851/ R07531	Zeinoxanthin => Lutein
Carotenoid biosynthesis - General/ Carotenoid biosynthesis - General	rxn07392		[c] : cpd05499 --> cpd14689	R07561/ R07562	Echinenone => 3'-Hydroxyechinenone
Carotenoid biosynthesis - General/ Carotenoid biosynthesis - General	rxn07395		[c] : cpd05498 --> cpd14689	R07565/ R07564	beta-Cryptoxanthin => 3'-Hydroxyechinenone
Carotenoid biosynthesis - General/ Carotenoid biosynthesis - General	rxn07397		[c] : cpd14689 --> cpd14691	R07566/ R07567	3'-Hydroxyechinenone => Phoenicoxanthin
Carotenoid biosynthesis - General/ Carotenoid biosynthesis - General	rxn07400		[c] : cpd14689 --> cpd14692	R07569/ R07570	3'-Hydroxyechinenone => Adonixanthin
Citrate cycle (TCA cycle)	rxn00199	Oxalosuccinate:NADP+ oxidoreductase (decarboxylating)	[c] : cpd00067 + cpd03187 --> cpd00011 + cpd00024	R00268	H+ + Oxalosuccinate => CO2 + 2-Oxoglutarate	Isocitrate dehydrogenase [NADP] (EC 1.1.1.42)	TCA Cycle		1.1.1.42
Citrate cycle (TCA cycle)	rxn00265	Citrate oxaloacetate-lyase ((pro-3S)-CH2COO- -->acetate)	[c] : cpd00137 <==> cpd00029 + cpd00032	R00362	Citrate <=> Acetate + Oxaloacetate	Citrate lyase gamma chain, acyl carrier protein (EC 4.1.3.6)/ / Citrate lyase beta chain (EC 4.1.3.6)/ / Citrate lyase alpha chain (EC 4.1.3.6)	TCA Cycle/ / Citrate Metabolism, Transport, and Regulation		4.1.3.6
Citrate cycle (TCA cycle)	rxn00441	2-Oxoglutarate:Thiamin diphosphate 2-oxidoreductase(decarboxylating	[c] : cpd00024 + cpd00056 + cpd00067 --> cpd00011 + cpd03189	R00621	2-Oxoglutarate + Thiamin diphosphate + H+ => CO2 + 3-Carboxy-1-hydroxypropyl-ThPP	2-oxoglutarate dehydrogenase E1 component (EC 1.2.4.2)	TCA Cycle/ / Dehydrogenase complexes		1.2.4.2
Citrate cycle (TCA cycle)	rxn00505	Isocitrate:NAD+ oxidoreductase (decarboxylating)	[c] : cpd00003 + cpd00260 --> cpd00004 + cpd00011 + cpd00024	R00709	NAD+ + Isocitrate => NADH + CO2 + 2-Oxoglutarate	Isocitrate dehydrogenase 3 subunit beta, mitochondrial precursor (EC 1.1.1.41)/ / Isocitrate dehydrogenase [NAD] (EC 1.1.1.41)/ / NAD-dependent isocitrate dehydrogenase precursor (EC 1.1.1.41)/ / Isocitrate dehydrogenase 3 subunit alpha, mitochondrial precursor (EC 1.1.1.41)/ / Isocitrate dehydrogenase [NAD] subunit II, mitochondrial precursor (EC 1.1.1.41)/ / Isocitrate dehydrogenase [NAD] subun…	TCA Cycle		1.1.1.41/ 1.1.1.286
Citrate cycle (TCA cycle)	rxn00520	Succinate:CoA ligase (GDP-forming)	[c] : cpd00010 + cpd00036 + cpd00068 <==> cpd00009 + cpd00078 + cpd00090	R00727	CoA + Succinate + ITP <=> Orthophosphate + Succinyl-CoA + IDP	Succinyl-CoA ligase [GDP-forming] beta chain (EC 6.2.1.4)	TCA Cycle		6.2.1.4
Citrate cycle (TCA cycle)	rxn01387	Isocitrate:NADP+ oxidoreductase (decarboxylating)	[c] : cpd00006 + cpd00260 <==> cpd00005 + cpd00067 + cpd03187	R01899	NADP+ + Isocitrate <=> NADPH + H+ + Oxalosuccinate	Isocitrate dehydrogenase [NADP] (EC 1.1.1.42)	TCA Cycle		1.1.1.42
Citrate cycle (TCA cycle)	rxn01872	succinyl-CoA:enzyme N6-(dihydrolipoyl)lysine S-succinyltransferase	[c] : cpd00078 + cpd00449 <==> cpd00010 + cpd00860	R02570	Succinyl-CoA + Dihydrolipoamide <=> CoA + S-Succinyldihydrolipoamide	2-oxoglutarate dehydrogenase E2 component (EC 2.3.1.61)/ / Dihydrolipoamide succinyltransferase component (E2) of 2-oxoglutarate dehydrogenase complex (EC 2.3.1.61)	TCA Cycle/ / Lipoic acid metabolism/ / Dehydrogenase complexes		2.3.1.61
Citrate cycle (TCA cycle)	rxn02376	3-Carboxy-1-hydroxypropyl-ThPP:lipoamde	[c] : cpd00213 + cpd03189 <==> cpd00056 + cpd00860	R03316	Lipoamide + 3-Carboxy-1-hydroxypropyl-ThPP <=> Thiamin diphosphate + S-Succinyldihydrolipoamide	2-oxoglutarate dehydrogenase E1 component (EC 1.2.4.2)	TCA Cycle/ / Dehydrogenase complexes		1.2.4.2
Citrate cycle (TCA cycle)	rxn06109	Succinate:ubiquinone oxidoreductase	[c] : cpd00036 + cpd11669 <==> cpd00106 + cpd11665	R02164	Succinate + Ubiquinone <=> Fumarate + Ubiquinol		TCA Cycle/ / Serine-glyoxylate cycle/ / Succinate dehydrogenase		1.3.5.1
Citrate cycle (TCA cycle)/ Alanine and aspartate metabolism/ Pyruvate metabolism	rxn00250	Pyruvate:carbon-dioxide ligase (ADP-forming)	[c] : cpd00002 + cpd00020 + cpd00242 <==> cpd00008 + cpd00009 + cpd00032 + cpd00067	R00344	ATP + Pyruvate + HCO3- <=> ADP + Orthophosphate + Oxaloacetate + H+	Pyruvate carboxyl transferase (EC 6.4.1.1)/ / Pyruvate carboxyl transferase subunit A (EC 6.4.1.1)/ / Pyruvate carboxyl transferase subunit B (EC 6.4.1.1)	Pyruvate metabolism I: anaplerotic reactions, PEP		6.4.1.1
Citrate cycle (TCA cycle)/ Benzoate degradation via CoA ligation	rxn05836	Succinate:(acceptor) oxidoreductase	[c] : cpd00036 + cpd11609 <==> cpd00106 + cpd11610	R00412	Succinate + Acceptor <=> Fumarate + Reduced acceptor				1.3.99.1
Citrate cycle (TCA cycle)/ Glyoxylate and dicarboxylate metabolism	rxn00256	Citrate oxaloacetate-lyase ((pro-3S)-CH2COO- -> acetyl-CoA)	[c] : cpd00010 + cpd00067 + cpd00137 <==> cpd00001 + cpd00022 + cpd00032	R00351	CoA + H+ + Citrate <= H2O + Acetyl-CoA + Oxaloacetate	Citrate synthase (si) (EC 2.3.3.1)/ / Citrate synthase, mitochondrial precursor (EC 2.3.3.1)	TCA Cycle/ / Glyoxylate bypass/ / Serine-glyoxylate cycle		2.3.3.1/ 2.3.3.3/ 4.1.3.7
Citrate cycle (TCA cycle)/ Glyoxylate and dicarboxylate metabolism/ Reductive carboxylate cycle (CO2 fixation)	rxn00974	citrate hydro-lyase	[c] : cpd00137 <==> cpd00001 + cpd00331	R01325	Citrate <=> H2O + cis-Aconitate	Aconitate hydratase (EC 4.2.1.3)/ / Aconitate hydratase large subunit (EC 4.2.1.3)/ / Aconitate hydratase 2 (EC 4.2.1.3)/ / Aconitate hydratase small subunit (EC 4.2.1.3)/ / 2-methylisocitrate dehydratase (EC 4.2.1.99)/ / Predicted Aconitate hydratase (EC 4.2.1.3)	TCA Cycle/ / YgfZ/ / Methylcitrate cycle/ / Glyoxylate bypass/ / Propionate-CoA to Succinate Module/ / Serine-glyoxylate cycle/ / Homogentisate pathway of aromatic compound degradation		4.2.1.3/ 4.2.1.4
Citrate cycle (TCA cycle)/ Glyoxylate and dicarboxylate metabolism/ Reductive carboxylate cycle (CO2 fixation)	rxn01388	isocitrate hydro-lyase	[c] : cpd00260 <==> cpd00001 + cpd00331	R01900	Isocitrate <=> H2O + cis-Aconitate	Aconitate hydratase (EC 4.2.1.3)/ / Aconitate hydratase large subunit (EC 4.2.1.3)/ / Aconitate hydratase 2 (EC 4.2.1.3)/ / Aconitate hydratase small subunit (EC 4.2.1.3)/ / 2-methylisocitrate dehydratase (EC 4.2.1.99)/ / Predicted Aconitate hydratase (EC 4.2.1.3)	TCA Cycle/ / YgfZ/ / Methylcitrate cycle/ / Glyoxylate bypass/ / Propionate-CoA to Succinate Module/ / Serine-glyoxylate cycle/ / Homogentisate pathway of aromatic compound degradation		4.2.1.3
Citrate cycle (TCA cycle)/ Propanoate metabolism	rxn00306	Succinate:CoA ligase (GDP-forming)	[c] : cpd00010 + cpd00036 + cpd00038 <==> cpd00009 + cpd00031 + cpd00078	R00432	CoA + Succinate + GTP <=> Orthophosphate + GDP + Succinyl-CoA	Succinyl-CoA ligase [GDP-forming] beta chain (EC 6.2.1.4)/ / Succinyl-CoA ligase [GDP-forming] alpha chain (EC 6.2.1.4)	TCA Cycle		6.2.1.4
Citrate cycle (TCA cycle)/ Propanoate metabolism/ Reductive carboxylate cycle (CO2 fixation)	rxn00285	Succinate:CoA ligase (ADP-forming)	[c] : cpd00002 + cpd00010 + cpd00036 <==> cpd00008 + cpd00009 + cpd00078	R00405	ATP + CoA + Succinate <=> ADP + Orthophosphate + Succinyl-CoA	Succinyl-CoA ligase [ADP-forming] alpha chain (EC 6.2.1.5)/ / Succinyl-CoA ligase [ADP-forming] beta chain (EC 6.2.1.5)	TCA Cycle/ / Serine-glyoxylate cycle/ / Dehydrogenase complexes		6.2.1.5/ 6.2.1.4
Citrate cycle (TCA cycle)/ Pyruvate metabolism/ Glyoxylate and dicarboxylate metabolism/ Carbon fixation in photosynthetic organisms/ Reductive carboxylate cycle (CO2 fixation)	rxn00248	(S)-malate:NAD+ oxidoreductase	[c] : cpd00003 + cpd00130 <==> cpd00004 + cpd00032 + cpd00067	R00342	NAD+ + (S)-Malate <=> NADH + Oxaloacetate + H+	Malate dehydrogenase (EC 1.1.1.37)/ / Malate dehydrogenase (EC 1.1.1.37), mitochondrial precursor/ / Putative malate dehydrogenase (EC 1.1.1.37), similar to archaeal MJ1425/ / Malate dehydrogenase (EC 1.1.1.37), chloroplast precursor/ / Malate dehydrogenase (EC 1.1.1.37), peroxisomal	TCA Cycle/ / Glyoxylate bypass/ / Photorespiration (oxidative C2 cycle)/ / Serine-glyoxylate cycle		1.1.1.37
Citrate cycle (TCA cycle)/ Reductive carboxylate cycle (CO2 fixation)	rxn00257	ATP:citrate oxaloacetate-lyase ((pro-3S)-CH2COO- ->acetyl-CoA)	[c] : cpd00002 + cpd00010 + cpd00137 <==> cpd00008 + cpd00009 + cpd00022 + cpd00032	R00352	ATP + CoA + Citrate <=> ADP + Orthophosphate + Acetyl-CoA + Oxaloacetate	Citrate lyase, subunit 2 (EC 2.3.3.8)/ / Citrate lyase, subunit 1 (EC 2.3.3.8)	TCA Cycle		2.3.3.8
Citrate cycle (TCA cycle)/ Reductive carboxylate cycle (CO2 fixation)	rxn00799	(S)-Malate hydro-lyase	[c] : cpd00130 <==> cpd00001 + cpd00106	R01082	(S)-Malate <=> H2O + Fumarate	Fumarate hydratase class I, anaerobic (EC 4.2.1.2)/ / Fumarate hydratase class I (EC 4.2.1.2)/ / Fumarate hydratase class II (EC 4.2.1.2)/ / Fumarate hydratase class I, aerobic (EC 4.2.1.2)/ / potential Fumarate hydratase class II (EC 4.2.1.2)	TCA Cycle/ / YgfZ/ / Serine-glyoxylate cycle		4.2.1.2
Citrate cycle (TCA cycle)/ Reductive carboxylate cycle (CO2 fixation)	rxn05939	2-oxoglutarate synthase (rev)	[c] : cpd00011 + cpd00067 + cpd00078 + cpd11620 <==> cpd00010 + cpd00024 + cpd11621	R01197	CO2 + H+ + Succinyl-CoA + Reduced ferredoxin <=> CoA + 2-Oxoglutarate + Oxidized ferredoxin	2-oxoglutarate oxidoreductase, beta subunit (EC 1.2.7.3)/ / 2-oxoglutarate oxidoreductase, gamma subunit (EC 1.2.7.3)/ / 2-oxoglutarate oxidoreductase, delta subunit, putative (EC 1.2.7.3)/ / 2-oxoglutarate oxidoreductase, alpha subunit (EC 1.2.7.3)	TCA Cycle		1.2.7.3
Clavulanic acid biosynthesis	rxn03658	Amidinoproclavaminate amidinohydrolase	[c] : cpd00001 + cpd04060 <==> cpd00073 + cpd04061	R05357	H2O + Guanidinoproclavaminic acid <=> Urea + Proclavaminic acid				3.5.3.22
Clavulanic acid biosynthesis	rxn03762		[c] : cpd00051 + cpd00102 --> cpd00009 + (2) cpd00067 + cpd04058	R05465	L-Arginine + D-Glyceraldehyde 3-phosphate => Orthophosphate + (2) H+ + L-N2-(2-Carboxyethyl)arginine				2.5.1.66
Clavulanic acid biosynthesis	rxn03763	Deoxyamidinoproclavaminate,2-oxoglutarate:oxygen oxidoreductase	[c] : cpd00007 + cpd00024 + cpd04059 --> cpd00011 + cpd00036 + cpd04060	R05466	Oxygen + 2-Oxoglutarate + Deoxyguanidinoproclavaminic acid => CO2 + Succinate + Guanidinoproclavaminic acid				1.14.11.21
Clavulanic acid biosynthesis	rxn03764	L-N2-(2-carboxyethyl)arginine cyclo-ligase (AMP-forming)	[c] : cpd00002 + cpd04058 --> cpd00012 + cpd00018 + cpd04059	R05467	ATP + L-N2-(2-Carboxyethyl)arginine => Pyrophosphate + AMP + Deoxyguanidinoproclavaminic acid				6.3.3.4
Clavulanic acid biosynthesis	rxn03765		[c] : cpd00007 + cpd00024 + cpd04061 --> cpd00001 + cpd00011 + cpd00036 + cpd04062	R05468	Oxygen + 2-Oxoglutarate + Proclavaminic acid => H2O + CO2 + Succinate + Dihydroclavaminic acid				1.14.11.21
Clavulanic acid biosynthesis	rxn03766		[c] : cpd00007 + cpd00024 + cpd04062 --> cpd00001 + cpd00011 + cpd00036 + cpd04063	R05469	Oxygen + 2-Oxoglutarate + Dihydroclavaminic acid => H2O + CO2 + Succinate + Clavaminic acid				1.14.11.21
Clavulanic acid biosynthesis	rxn03768		[c] : (2) cpd00067 + cpd04064 <==> cpd04065	R05471	(2) H+ + Clavulanate-9-aldehyde <= Clavulanic acid
Cyanoamino acid metabolism	rxn00343	3-Cyano-L-alanine aminohydrolase	[c] : (2) cpd00001 + cpd01651 --> cpd00013 + cpd00041	R00486	(2) H2O + 3-Cyano-L-alanine => NH3 + L-Aspartate				3.5.5.4
Cyanoamino acid metabolism	rxn00937	L-Asparagine hydro-lyase	[c] : cpd00132 --> cpd00001 + cpd01651	R01267	L-Asparagine => H2O + 3-Cyano-L-alanine				4.2.1.65
Cyanoamino acid metabolism	rxn01023	Formamide hydro-lyase	[c] : cpd00378 <==> cpd00001 + cpd00150	R01408	Formamide <=> H2O + Cyanide				4.2.1.66
Cyanoamino acid metabolism	rxn01377	gamma-Amino-gamma-cyanobutanoate aminohydrolase	[c] : (2) cpd00001 + cpd00067 + cpd03409 <==> cpd00013 + cpd00023	R01887	(2) H2O + H+ + gamma-Amino-gamma-cyanobutanoate <=> NH3 + L-Glutamate				3.5.5.1
Cyanoamino acid metabolism	rxn02030	Acetaldehyde oxime hydro-lyase	[c] : cpd01729 <==> cpd00001 + cpd00542	R02827	Acetaldehyde oxime <=> H2O + Nitrile				4.99.1.6
Cyanoamino acid metabolism	rxn02041	Cysteine hydrogen-sulfide-lyase (adding HCN)	[c] : cpd00150 + cpd00547 <==> cpd00239 + cpd01651	R02846	Cyanide + Cysteine <=> Hydrogen sulfide + 3-Cyano-L-alanine				4.4.1.9
Cyanoamino acid metabolism	rxn02525	alpha-Aminopropiononitrile aminohydrolase	[c] : (2) cpd00001 + cpd00067 + cpd03408 <==> cpd00013 + cpd01003	R03542	(2) H2O + H+ + alpha-Aminopropiononitrile <=> NH3 + Alanine				3.5.5.1
Cyanoamino acid metabolism	rxn02791	(5-Glutamyl)-peptide:amino-acid 5-glutamyltransferase	[c] : cpd00023 + cpd01651 <==> cpd00001 + cpd03407	R03970	L-Glutamate + 3-Cyano-L-alanine <=> H2O + gamma-Glutamyl-beta-cyanoalanine	Gamma-glutamyltranspeptidase (EC 2.3.2.2)	Utilization of glutathione as a sulphur source/ / Poly-gamma-glutamate biosynthesis		2.3.2.2
Cyanoamino acid metabolism	rxn02792	(5-Glutamyl)-peptide:amino-acid 5-glutamyltransferase	[c] : cpd00023 + cpd00067 + cpd01651 --> cpd00001 + cpd00011 + cpd03646	R03971	L-Glutamate + H+ + 3-Cyano-L-alanine => H2O + CO2 + gamma-Glutamyl-beta-aminopropiononitrile	Gamma-glutamyltranspeptidase (EC 2.3.2.2)	Utilization of glutathione as a sulphur source/ / Poly-gamma-glutamate biosynthesis		2.3.2.2
Cyanoamino acid metabolism	rxn04465		[c] : cpd00067 + cpd01651 --> cpd00011 + cpd03377	R06614	H+ + 3-Cyano-L-alanine => CO2 + beta-Aminopropionitrile
Cyanoamino acid metabolism	rxn05950	L-Amino acid,NADPH:oxygen oxidoreductase (N-hydroxylating)	[c] : cpd00005 + cpd00007 + cpd00067 + cpd11623 --> cpd00001 + cpd00006 + cpd12753	R01260	NADPH + Oxygen + H+ + L-Amino acid => H2O + NADP+ + N-Hydroxy-amino acid				1.14.13.41
Cyanoamino acid metabolism	rxn05998	Cyanohydrin benzaldehyde-lyase	[c] : cpd12754 <==> cpd00150 + cpd11616	R01409	Cyanohydrin <=> Cyanide + Aldehyde				4.1.2.10/ 4.1.2.11
Cyanoamino acid metabolism	rxn06250	Cyanohydrin benzaldehyde-lyase	[c] : cpd12754 <==> cpd00150 + cpd11733	R02811	Cyanohydrin <=> Cyanide + Ketone				4.1.2.10/ 4.1.2.11
Cyanoamino acid metabolism	rxn06258	Monocarboxylic acid amide hydro-lyase	[c] : cpd12354 --> cpd00001 + cpd00542	R02828	Monocarboxylic acid amide => H2O + Nitrile				4.2.1.84
Cyanoamino acid metabolism	rxn06522	Monocarboxylic acid amide amidohydrolase	[c] : cpd00001 + cpd12354 --> cpd00013 + cpd00049	R03909	H2O + Monocarboxylic acid amide => NH3 + Carboxylate				3.5.1.4
Cyanoamino acid metabolism	rxn06553		[c] : cpd00011 + cpd01729 <==> cpd12756	R04009	CO2 + Acetaldehyde oxime <=> 2-Oxoacid oxime
Cyanoamino acid metabolism	rxn06822	UDPglucose:(S)-4-hydroxymandelonitrile beta-D-glucosyltransferase	[c] : cpd00026 + cpd12754 <==> cpd00014 + cpd12755	R04948	UDP-glucose + Cyanohydrin <=> UDP + Cyanoglycoside				2.4.1.85
Cyanoamino acid metabolism	rxn06823	Cyanoglycoside glucohydrolase	[c] : cpd00001 + cpd12755 <==> cpd00027 + cpd12754	R04949	H2O + Cyanoglycoside <=> D-Glucose + Cyanohydrin				3.2.1.21
Cyanoamino acid metabolism	rxn11546		[c] : cpd00033 <==> cpd00011 + (4) cpd00067 + cpd00150	R00374	Glycine <=> CO2 + (4) H+ + Cyanide
Cyanoamino acid metabolism	rxn11638		[c] : cpd11609 + cpd12753 <==> cpd11610 + cpd12756	R04947	Acceptor + N-Hydroxy-amino acid <=> Reduced acceptor + 2-Oxoacid oxime
Cyanoamino acid metabolism/ Nitrogen metabolism	rxn00388	Nitrile aminohydrolase	[c] : (2) cpd00001 + cpd00542 --> cpd00013 + cpd00049	R00540	(2) H2O + Nitrile => NH3 + Carboxylate				3.5.5.1/ 3.5.5.2/ 3.5.5.5/ 3.5.5.7
Cysteine metabolism	rxn00426	L-Serine hydro-lyase (deaminating)	[c] : cpd00054 <==> cpd00001 + cpd01495	R00590	L-Serine <=> H2O + 2-Aminoacrylate				4.3.1.17
Cysteine metabolism	rxn00566	L-Cysteine L-homocysteine-lyase (deaminating)	[c] : cpd00001 + cpd00084 --> cpd00013 + cpd00020 + cpd00239	R00782	H2O + L-Cysteine => NH3 + Pyruvate + Hydrogen sulfide	Cystathionine gamma-lyase (EC 4.4.1.1)/ / Cystathionine beta-lyase (EC 4.4.1.8)	Methionine Degradation/ / Methionine Biosynthesis/ / Cysteine Biosynthesis/ / Glycine and Serine Utilization		4.4.1.1/ 4.4.1.8/ 4.1.99.1
Cysteine metabolism	rxn00624	3-Sulfino-L-alanine 4-carboxy-lyase	[c] : cpd00067 + cpd00467 <==> cpd00035 + cpd06201	R00863	H+ + 3-Sulfino-L-alanine <=> L-Alanine + Sulfur dioxide				4.1.1.12
Cysteine metabolism	rxn00644	NADH:L-cystine oxidoreductase	[c] : cpd00003 + (2) cpd00084 <==> cpd00004 + cpd00067 + cpd00381	R00892	NAD+ + (2) L-Cysteine <=> NADH + H+ + L-Cystine				1.8.1.6
Cysteine metabolism	rxn00652	L-2-Amino-3-mercaptopropionic acid racemase	[c] : cpd00084 <==> cpd00587	R00903	L-Cysteine <=> D-Cysteine				5.1.1.10
Cysteine metabolism	rxn00826	Glutathione:cystine oxidoreductase	[c] : (2) cpd00042 + cpd00381 <==> (2) cpd00084 + cpd00111	R01113	(2) Glutathione + L-Cystine <=> (2) L-Cysteine + Glutathione disulfide				1.8.4.4
Cysteine metabolism	rxn01365	D-Cysteine sulfide-lyase (deaminating)	[c] : cpd00001 + cpd00587 --> cpd00013 + cpd00020 + cpd00239	R01874	H2O + D-Cysteine => NH3 + Pyruvate + Hydrogen sulfide				4.4.1.15
Cysteine metabolism	rxn01735	L-Cystine Lysteine-lyase (deaminating)	[c] : cpd00001 + cpd00381 <==> cpd00013 + cpd00020 + cpd01347	R02408	H2O + L-Cystine <=> NH3 + Pyruvate + Thiocysteine				4.4.1.1/ 4.4.1.8
Cysteine metabolism	rxn01736	Coenzyme A:oxidized-glutathione oxidoreductase	[c] : cpd00048 + cpd00381 <==> cpd00084 + cpd03456	R02409	Sulfate + L-Cystine <=> L-Cysteine + S-Sulfo-L-cysteine				1.8.4.3
Cysteine metabolism	rxn01757	L-Cysteate:2-oxoglutarate aminotransferase	[c] : cpd00024 + cpd00395 <==> cpd00023 + cpd03285	R02433	2-Oxoglutarate + L-Cysteate <=> L-Glutamate + 3-Sulfopyruvate				2.6.1.1
Cysteine metabolism	rxn01905		[c] : cpd00001 + cpd00003 + cpd00467 <==> cpd00004 + cpd00013 + cpd00067 + cpd03284	R02618	H2O + NAD+ + 3-Sulfino-L-alanine <=> NADH + NH3 + H+ + 3-Sulfinylpyruvate				1.4.1.-
Cysteine metabolism	rxn01906	3-Sulfino-L-alanine:2-oxoglutarate aminotransferase	[c] : cpd00024 + cpd00467 <==> cpd00023 + cpd03284	R02619	2-Oxoglutarate + 3-Sulfino-L-alanine <=> L-Glutamate + 3-Sulfinylpyruvate				2.6.1.1
Cysteine metabolism	rxn02228	3-Mercaptolactate:NAD+ oxidoreductase	[c] : cpd00003 + cpd03455 <==> cpd00004 + cpd00067 + cpd00706	R03104	NAD+ + 3-Mercaptolactate <=> NADH + H+ + Mercaptopyruvate				1.1.1.27
Cysteine metabolism	rxn02229	3-Mercaptopyruvate:cyanide sulfurtransferase	[c] : cpd00081 + cpd00706 <==> cpd00020 + cpd00067 + cpd00268	R03105	Sulfite + Mercaptopyruvate <=> Pyruvate + H+ + Thiosulfate				2.8.1.2
Cysteine metabolism	rxn02246	O3-Acetyl-L-serine acetate-lyase (adding hydrogen sulfide)	[c] : cpd00268 + cpd00722 <==> cpd00029 + cpd03456	R03132	Thiosulfate + O-Acetyl-L-serine <=> Acetate + S-Sulfo-L-cysteine				2.5.1.47/ 2.5.1.48
Cysteine metabolism	rxn05035	O-phospho-L-serine:hydrogen-sulfide	[c] : cpd00239 + cpd00738 --> cpd00009 + cpd00067 + cpd00084	R07274	Hydrogen sulfide + phosphoserine => Orthophosphate + H+ + L-Cysteine				2.5.1.65
Cysteine metabolism	rxn05733	cysteine synthase (Thiosulfate)	[c] : cpd00268 + cpd00722 + cpd11421 <==> cpd00029 + cpd00081 + cpd00084 + cpd11420	R04859	Thiosulfate + O-Acetyl-L-serine + trdrd <=> Acetate + Sulfite + L-Cysteine + trdox	Cysteine synthase (EC 2.5.1.47)	Methionine Biosynthesis/ / Cysteine Biosynthesis		4.2.99.8/ 2.5.1.47/ 2.5.1.49
Cysteine metabolism	rxn05910	NADPH:CoA-glutathione oxidoreductase	[c] : cpd00006 + cpd00042 + cpd00084 <==> cpd00005 + cpd12732	R00900	NADP+ + Glutathione + L-Cysteine <=> NADPH + S-Glutathionyl-L-cysteine				1.8.1.10
Cysteine metabolism	rxn06800	Coenzyme A:oxidized-glutathione oxidoreductase	[c] : cpd00048 + cpd12732 <==> cpd00042 + cpd03456	R04860	Sulfate + S-Glutathionyl-L-cysteine <=> Glutathione + S-Sulfo-L-cysteine				1.8.4.3
Cysteine metabolism	rxn07449	3-sulfolactate bisulfite-lyase	[c] : cpd14790 <==> cpd00020 + cpd00081	R07633	3-Sulfolactate <=> Pyruvate + Sulfite				4.4.1.24
Cysteine metabolism	rxn07450	L-cysteate bisulfite-lyase (deaminating)	[c] : cpd00001 + cpd00395 --> cpd00013 + cpd00020 + cpd00081	R07634	H2O + L-Cysteate => NH3 + Pyruvate + Sulfite				4.4.1.25
Cysteine metabolism/ Aminoacyl-tRNA biosynthesis	rxn06435	L-Cysteine:tRNA(Cys) ligase (AMP-forming)	[c] : cpd00002 + cpd00067 + cpd00084 + cpd11910 --> cpd00012 + cpd00018 + cpd12255	R03650	ATP + H+ + L-Cysteine + tRNA(Cys) => Pyrophosphate + AMP + L-Cysteinyl-tRNA(Cys)		tRNA aminoacylation		6.1.1.16
Cysteine metabolism/ Cysteine metabolism	rxn00647	L-Cysteine:2-oxoglutarate aminotransferase	[c] : cpd00024 + cpd00084 <==> cpd00023 + cpd00706	R00895/ R00896	2-Oxoglutarate + L-Cysteine <=> L-Glutamate + Mercaptopyruvate				2.6.1.3/ 2.6.1.1
Cysteine metabolism/ Sulfur metabolism	rxn00423	serine O-acetyltransferase	[c] : cpd00022 + cpd00054 --> cpd00010 + cpd00722	R00586	Acetyl-CoA + L-Serine => CoA + O-Acetyl-L-serine	Serine acetyltransferase (EC 2.3.1.30)	Methionine Biosynthesis/ / Superpathway of cysteine biosynthesis/ / Cysteine Biosynthesis/ / Vibrio Polysaccharide (VPS) Biosynthesis		2.3.1.30
Cysteine metabolism/ Sulfur metabolism	rxn00649	O3-Acetyl-L-serine acetate-lyase (adding hydrogen sulfide)	[c] : cpd00239 + cpd00722 --> cpd00029 + cpd00067 + cpd00084	R00897	Hydrogen sulfide + O-Acetyl-L-serine => Acetate + H+ + L-Cysteine	Cysteine synthase (EC 2.5.1.47)/ / Cysteine synthase B (EC 2.5.1.47)	Methionine Biosynthesis/ / Cysteine Biosynthesis		2.5.1.47/ 2.5.1.65/ 4.2.99.8
Cysteine metabolism/ Taurine and hypotaurine metabolism	rxn00645	L-Cysteine:oxygen oxidoreductase	[c] : cpd00007 + cpd00084 <==> cpd00067 + cpd00467	R00893	Oxygen + L-Cysteine <=> H+ + 3-Sulfino-L-alanine				1.13.11.20
Cysteine metabolism/ Taurine and hypotaurine metabolism	rxn00651	L-Cysteine hydrogen-sulfide-lyase (adding sulfite)	[c] : cpd00081 + cpd00084 <==> cpd00239 + cpd00395	R00901	Sulfite + L-Cysteine <=> Hydrogen sulfide + L-Cysteate				4.4.1.10
D-Alanine metabolism	rxn00849	D-Alanine:2-oxoglutarate aminotransferase	[c] : cpd00024 + cpd00117 <==> cpd00020 + cpd00186	R01148	2-Oxoglutarate + D-Alanine <=> Pyruvate + D-Glutamate	D-alanine aminotransferase (EC 2.6.1.21)	Aminotransferases:Aromatic Pathway and More, A work in progress/ / Pyruvate Alanine Serine Interconversions		2.6.1.21
D-Alanine metabolism	rxn05982	D-Amino acid:pyruvate aminotransferase	[c] : cpd00020 + cpd00067 + cpd11673 <==> cpd00117 + cpd11625	R01344	Pyruvate + H+ + D-Amino acid <=> D-Alanine + 2-Oxo acid				2.6.1.41
D-Alanine metabolism	rxn06227	D-Alanine:poly(ribitol phosphate) ligase (AMP-forming)	[c] : cpd00002 + cpd00117 + cpd11720 <==> cpd00012 + cpd00018 + cpd12507	R02718	ATP + D-Alanine + Poly(ribitol phosphate) <=> Pyrophosphate + AMP + O-D-Alanyl-poly(ribitol phosphate)				6.1.1.13
D-Alanine metabolism	rxn06669	D-Alanine:alanyl-poly(glycerolphosphate) ligase (ADP-forming)	[c] : cpd00002 + cpd00117 + cpd12441 --> cpd00008 + cpd00009 + cpd00067 + cpd12549	R04369	ATP + D-Alanine + Alanyl-poly(glycerolphosphate) => ADP + Orthophosphate + H+ + D-Alanyl-alanyl-poly(glycerolphosphate)				6.3.2.16
D-Alanine metabolism/ Peptidoglycan biosynthesis	rxn00851	D-AlanineD-Alanine ligase (ADP-forming)	[c] : cpd00002 + (2) cpd00117 --> cpd00008 + cpd00009 + cpd00067 + cpd00731	R01150	ATP + (2) D-Alanine => ADP + Orthophosphate + H+ + D-Alanyl-D-alanine	D-alanine--D-alanine ligase A (EC 6.3.2.4)/ / D-alanine--D-alanine ligase (EC 6.3.2.4)/ / D-alanine--D-alanine ligase B (EC 6.3.2.4)			6.3.2.4
D-Arginine and D-ornithine metabolism	rxn00406	L-Arginine racemase	[c] : cpd00051 <==> cpd00586	R00567	L-Arginine <=> D-Arginine				5.1.1.9
D-Arginine and D-ornithine metabolism	rxn00472	L-Ornithine racemase	[c] : cpd00064 <==> cpd00404	R00672	L-Ornithine <=> D-Ornithine				5.1.1.9/ 5.1.1.10/ 5.1.1.12
D-Arginine and D-ornithine metabolism	rxn01778	D-Ornithine:oxygen oxidoreductase (deaminating)	[c] : cpd00001 + cpd00007 + cpd00404 --> cpd00013 + cpd00025 + cpd00815	R02457	H2O + Oxygen + D-Ornithine => NH3 + H2O2 + 5-Amino-2-oxopentanoic acid				1.4.3.3
D-Arginine and D-ornithine metabolism	rxn01779	D-Arginine amidinohydrolase	[c] : cpd00001 + cpd00586 <==> cpd00073 + cpd00404	R02458	H2O + D-Arginine <=> Urea + D-Ornithine				3.5.3.10
D-Arginine and D-ornithine metabolism	rxn01780	D-Ornithine 4,5-aminomutase	[c] : cpd00404 <==> cpd02448	R02461	D-Ornithine <=> (2R,4S)-2,4-Diaminopentanoate				5.4.3.5
D-Arginine and D-ornithine metabolism	rxn02091	D-Arginine:oxygen oxidoreductase (deaminating)	[c] : cpd00001 + cpd00007 + cpd00586 --> cpd00013 + cpd00025 + cpd02364	R02923	H2O + Oxygen + D-Arginine => NH3 + H2O2 + 5-Guanidino-2-oxopentanoate				1.4.3.3
D-Arginine and D-ornithine metabolism	rxn02930	D-threo-2,4-diaminopentanoate:NAD+ oxidoreductase (deaminating)	[c] : cpd00001 + cpd00003 + cpd02448 <==> cpd00004 + cpd00013 + cpd00067 + cpd02121	R04200	H2O + NAD+ + (2R,4S)-2,4-Diaminopentanoate <=> NADH + NH3 + H+ + 2-Amino-4-oxopentanoic acid				1.4.1.12
D-Arginine and D-ornithine metabolism	rxn02931	D-threo-2,4-diaminopentanoate:NADP+ oxidoreductase(phosphorylating)	[c] : cpd00001 + cpd00006 + cpd02448 <==> cpd00005 + cpd00013 + cpd00067 + cpd02121	R04201	H2O + NADP+ + (2R,4S)-2,4-Diaminopentanoate <=> NADPH + NH3 + H+ + 2-Amino-4-oxopentanoic acid				1.2.1.12/ 1.4.1.12
D-Arginine and D-ornithine metabolism	rxn06168	D-Ornithine:2-oxoglutarate aminotransferase	[c] : cpd00404 + cpd11625 <==> cpd00067 + cpd00815 + cpd11673	R02459	D-Ornithine + 2-Oxo acid <=> H+ + 5-Amino-2-oxopentanoic acid + D-Amino acid				2.6.1.21
D-Arginine and D-ornithine metabolism	rxn06281	D-Arginine:2-oxoglutarate aminotransferase	[c] : cpd00586 + cpd11625 <==> cpd00067 + cpd02364 + cpd11673	R02924	D-Arginine + 2-Oxo acid <=> H+ + 5-Guanidino-2-oxopentanoate + D-Amino acid				2.6.1.21
D-Glutamine and D-glutamate metabolism	rxn00210	D-Glutamate(D-aspartate):oxygen oxidoreductase (deaminating)	[c] : cpd00001 + cpd00007 + cpd00186 --> cpd00013 + cpd00024 + cpd00025	R00279	H2O + Oxygen + D-Glutamate => NH3 + 2-Oxoglutarate + H2O2				1.4.3.7/ 1.4.3.15
D-Glutamine and D-glutamate metabolism	rxn00417	L-Glutamine racemase	[c] : cpd00053 <==> cpd00610	R00579	L-Glutamine <=> D-Glutamine				5.1.1.9/ 5.1.1.10
D-Glutamine and D-glutamate metabolism	rxn01157	D-Glutamate hydro-lyase (cyclizing)	[c] : cpd00186 <==> cpd00001 + cpd01512	R01583	D-Glutamate <=> H2O + 5-Oxo-D-proline				4.2.1.48
D-Glutamine and D-glutamate metabolism	rxn11586	D-Glutamine:D-glutamyl-peptide 5-glutamyltransferase	[c] : cpd00610 + cpd12155 <==> cpd00013 + cpd16308	R04012	D-Glutamine + D-Glutamyl-peptide <=> NH3 + 5-D-Glutamyl-D-glutamyl-peptide				2.3.2.1
D-Glutamine and D-glutamate metabolism/ Nitrogen metabolism	rxn01153	D-Glutamine amidohydrolase	[c] : cpd00001 + cpd00610 --> cpd00013 + cpd00186	R01579	H2O + D-Glutamine => NH3 + D-Glutamate				3.5.1.2/ 3.5.1.35/ 3.5.1.38
D-Glutamine and D-glutamate metabolism/ Peptidoglycan biosynthesis	rxn02008	UDP-N-acetylmuramoyl-L-alanine:D-glutamate ligase(ADP-forming)	[c] : cpd00002 + cpd00186 + cpd00890 --> cpd00008 + cpd00009 + cpd00067 + cpd00525	R02783	ATP + D-Glutamate + UDP-N-acetylmuramoyl-L-alanine => ADP + Orthophosphate + H+ + UDP-N-acetylmuramoyl-L-alanyl-D-glutamate	UDP-N-acetylmuramoylalanine--D-glutamate ligase (EC 6.3.2.9)			6.3.2.9
D-Glutamine and D-glutamate metabolism/ Peptidoglycan biosynthesis	rxn02286	UDP-N-acetylmuramate:L-alanine ligase (ADP-forming)	[c] : cpd00002 + cpd00035 + cpd00773 --> cpd00008 + cpd00009 + cpd00067 + cpd00890	R03193	ATP + L-Alanine + UDP-N-acetylmuramate => ADP + Orthophosphate + H+ + UDP-N-acetylmuramoyl-L-alanine	UDP-N-acetylmuramate--alanine ligase (EC 6.3.2.8)			6.3.2.8
Diterpenoid biosynthesis	rxn01488	Geranylgeranyl-diphosphate pyrophosphate-lyase (cyclizing)	[c] : cpd00289 <==> cpd00012 + cpd01013	R02064	Geranylgeranyl diphosphate <=> Pyrophosphate + Casbene				4.2.3.8
Diterpenoid biosynthesis	rxn02157	(Gibberellin-1),2-oxoglutarate:oxygen oxidoreductase	[c] : cpd00007 + cpd00024 + cpd00640 --> cpd00011 + cpd00036 + cpd02249	R03008	Oxygen + 2-Oxoglutarate + Gibberellin A1 => CO2 + Succinate + 2beta-Hydroxygibberellin 1				1.14.11.13
Diterpenoid biosynthesis	rxn02158	(Gibberellin-20),2-oxoglutarate:oxygen oxidoreductase	[c] : cpd00007 + cpd00024 + cpd01390 --> cpd00011 + cpd00036 + cpd00640	R03009	Oxygen + 2-Oxoglutarate + Gibberellin A20 => CO2 + Succinate + Gibberellin A1				1.14.11.15
Diterpenoid biosynthesis	rxn02697	(Gibberellin-44),2-oxoglutarate:oxygen oxidoreductase	[c] : cpd00007 + cpd00024 + cpd03635 --> cpd00001 + cpd00011 + cpd00036 + cpd01389	R03806	Oxygen + 2-Oxoglutarate + Gibberellin A44 diacid => H2O + CO2 + Succinate + Gibberellin A19				1.14.11.12
Diterpenoid biosynthesis	rxn02698	(gibberellin-44),2-oxoglutarate:oxygen oxidoreductase	[c] : cpd01389 <==> cpd00011 + cpd01390	R03807	Gibberellin A19 <=> CO2 + Gibberellin A20				1.14.11.12
Diterpenoid biosynthesis	rxn02699	(gibberellin-1),2-oxoglutarate:oxygen oxidoreductase	[c] : cpd00007 + cpd00024 + cpd01390 --> cpd00011 + cpd00036 + cpd03636	R03809	Oxygen + 2-Oxoglutarate + Gibberellin A20 => CO2 + Succinate + Gibberellin A29				1.14.11.13
Diterpenoid biosynthesis	rxn03452	ent-Copalyl-diphosphate diphosphate-lyase	[c] : cpd03629 <==> cpd00012 + cpd03630	R05092	ent-Copalyl diphosphate <=> Pyrophosphate + ent-Kaurene				4.2.3.19
Diterpenoid biosynthesis	rxn03453	(gibberellin-44),2-oxoglutarate:oxygen oxidoreductase	[c] : cpd00007 + cpd00024 + cpd03634 --> cpd00011 + cpd00036 + cpd03635	R05097	Oxygen + 2-Oxoglutarate + Gibberellin A53 => CO2 + Succinate + Gibberellin A44 diacid				1.14.11.12
Diterpenoid biosynthesis	rxn04145		[c] : cpd03630 <==> cpd03631	R06195	ent-Kaurene <=> Aconitine
Diterpenoid biosynthesis	rxn04146		[c] : cpd03630 <==> cpd03632	R06196	ent-Kaurene <=> Veatchine
Diterpenoid biosynthesis	rxn04165	ent-kaur-16-ene,NADPH:oxygen oxidoreductase (hydroxylating)	[c] : cpd00005 + cpd00007 + cpd00067 + cpd03630 --> cpd00001 + cpd00006 + cpd08670	R06291	NADPH + Oxygen + H+ + ent-Kaurene => H2O + NADP+ + Kaur-16-en-18-ol				1.14.13.78
Diterpenoid biosynthesis	rxn04166	ent-Kaur-16-ene,NADPH:oxygen oxidoreductase (hydroxylating)	[c] : cpd00005 + cpd00007 + cpd00067 + cpd08670 --> (2) cpd00001 + cpd00006 + cpd08671	R06292	NADPH + Oxygen + H+ + Kaur-16-en-18-ol => (2) H2O + NADP+ + Kaur-16-en-18-al				1.14.13.78
Diterpenoid biosynthesis	rxn04167	ent-Kaur-16-ene,NADPH:oxygen oxidoreductase (hydroxylating)	[c] : cpd00005 + cpd00007 + cpd08671 --> cpd00001 + cpd00006 + cpd08672	R06293	NADPH + Oxygen + Kaur-16-en-18-al => H2O + NADP+ + Kaur-16-en-18-oic acid				1.14.13.78
Diterpenoid biosynthesis	rxn04168	ent-Kaur-16-en-19-oate,NADPH:oxygen oxidoreductase (hydroxylating)	[c] : cpd00005 + cpd00007 + cpd00067 + cpd08672 --> cpd00001 + cpd00006 + cpd08673	R06294	NADPH + Oxygen + H+ + Kaur-16-en-18-oic acid => H2O + NADP+ + ent-7alpha-Hydroxykaur-16-en-19-oic acid				1.14.13.79
Diterpenoid biosynthesis	rxn04169	ent-Kaur-16-en-19-oate,NADPH:oxygen oxidoreductase (hydroxylating)	[c] : cpd00005 + cpd00007 + cpd00067 + cpd08673 --> (2) cpd00001 + cpd00006 + cpd03633	R06295	NADPH + Oxygen + H+ + ent-7alpha-Hydroxykaur-16-en-19-oic acid => (2) H2O + NADP+ + Gibberellin A12 aldehyde				1.14.13.79
Diterpenoid biosynthesis	rxn04170	ent-Kaur-16-en-19-oate,NADPH:oxygen oxidoreductase (hydroxylating)	[c] : cpd00005 + cpd00007 + cpd00067 + cpd08673 --> cpd00001 + cpd00006 + cpd08674	R06296	NADPH + Oxygen + H+ + ent-7alpha-Hydroxykaur-16-en-19-oic acid => H2O + NADP+ + 6beta,7beta-Dihydroxykaurenoic acid				1.14.13.79
Diterpenoid biosynthesis	rxn04171	ent-Kaur-16-en-19-oate,NADPH:oxygen oxidoreductase (hydroxylating)	[c] : cpd00005 + cpd00007 + cpd03633 --> cpd00001 + cpd00006 + cpd08655	R06297	NADPH + Oxygen + Gibberellin A12 aldehyde => H2O + NADP+ + Gibberellin A12				1.14.13.79
Diterpenoid biosynthesis	rxn04173	Copalyl-diphosphate diphosphate-lyase (cyclizing)	[c] : cpd03629 --> cpd00012 + cpd03626	R06299	ent-Copalyl diphosphate => Pyrophosphate + Pimaradiene				4.2.3.18
Diterpenoid biosynthesis	rxn04174	Copalyl-diphosphate diphosphate-lyase (cyclizing)	[c] : cpd03629 --> cpd00012 + cpd08675	R06300	ent-Copalyl diphosphate => Pyrophosphate + (+)-Sandaracopimaradiene				4.2.3.18
Diterpenoid biosynthesis	rxn04175	Copalyl-diphosphate diphosphate-lyase (cyclizing)	[c] : cpd03629 --> cpd00012 + cpd08676	R06301	ent-Copalyl diphosphate => Pyrophosphate + (-)-Abietadiene				4.2.3.18
Diterpenoid biosynthesis	rxn04176	Copalyl-diphosphate diphosphate-lyase (cyclizing)	[c] : cpd03629 --> cpd00012 + cpd08677	R06302	ent-Copalyl diphosphate => Pyrophosphate + Levopimaradiene				4.2.3.18
Diterpenoid biosynthesis	rxn04177	Copalyl-diphosphate diphosphate-lyase (cyclizing)	[c] : cpd03629 --> cpd00012 + cpd08678	R06303	ent-Copalyl diphosphate => Pyrophosphate + Neoabietadiene				4.2.3.18
Diterpenoid biosynthesis	rxn04178	Copalyl-diphosphate diphosphate-lyase (cyclizing)	[c] : cpd03629 --> cpd00012 + cpd08679	R06304	ent-Copalyl diphosphate => Pyrophosphate + Palustradiene				4.2.3.18
Diterpenoid biosynthesis	rxn04179	Geranylgeranyl-diphosphate diphosphate-lyase (cyclizing, taxadiene	[c] : cpd00289 --> cpd00012 + cpd08692	R06305	Geranylgeranyl diphosphate => Pyrophosphate + Taxa-4(5),11(12)-diene				4.2.3.17
Diterpenoid biosynthesis	rxn04180	Acetyl-CoA:taxa-4(20),11-dien-5alpha-ol O-acetyltransferase	[c] : cpd00022 + cpd08693 --> cpd00010 + cpd08694	R06307	Acetyl-CoA + Taxa-4(20),11(12)-dien-5alpha-ol => CoA + Taxa-4(20),11(12)-dien-5alpha-yl acetate				2.3.1.162
Diterpenoid biosynthesis	rxn04181	Taxa-4(20),11-dien-5alpha-ol,NADPH:oxygen oxidoreductase	[c] : cpd00005 + cpd00007 + cpd00067 + cpd08693 --> cpd00001 + cpd00006 + cpd08695	R06308	NADPH + Oxygen + H+ + Taxa-4(20),11(12)-dien-5alpha-ol => H2O + NADP+ + Taxa-4(20),11(12)-dien-5alpha,13alpha-diol				1.14.13.77
Diterpenoid biosynthesis	rxn04182	Taxa-4(20),11-dien-5alpha-yl acetate,NADPH:oxygen oxidoreductase	[c] : cpd00005 + cpd00007 + cpd00067 + cpd08694 --> cpd00001 + cpd00006 + cpd08696	R06309	NADPH + Oxygen + H+ + Taxa-4(20),11(12)-dien-5alpha-yl acetate => H2O + NADP+ + Taxa-4(20),11(12)-dien-5alpha-acetoxy-10beta-ol				1.14.13.76
Diterpenoid biosynthesis	rxn04183	Benzoyl-CoA:taxan-2alpha-ol O-benzoyltransferase	[c] : cpd00401 + cpd08697 --> cpd00010 + cpd08510	R06310	S-Benzoate coenzyme A + 10-Deacetyl-2-debenzoylbaccatin III => CoA + 10-Deacetylbaccatin III				2.3.1.166
Diterpenoid biosynthesis	rxn04184	Acetyl-CoA:taxan-10beta-ol O-transferase	[c] : cpd00022 + cpd08510 --> cpd00010 + cpd08698	R06311	Acetyl-CoA + 10-Deacetylbaccatin III => CoA + Baccatin III				2.3.1.167
Diterpenoid biosynthesis	rxn04185		[c] : cpd00289 --> cpd08700	R06312	Geranylgeranyl diphosphate => syn-Copalyl diphosphate
Diterpenoid biosynthesis	rxn04186		[c] : cpd08700 <==> cpd08688	R06313	syn-Copalyl diphosphate <=> Aphidicolan-16beta-ol
Diterpenoid biosynthesis	rxn04187		[c] : cpd08700 <==> cpd08689	R06314	syn-Copalyl diphosphate <=> Aphidicol-16-ene
Diterpenoid biosynthesis	rxn04188		[c] : cpd08700 <==> cpd08690	R06315	syn-Copalyl diphosphate <=> Aphidicol-15-ene
Diterpenoid biosynthesis	rxn04189		[c] : cpd08688 --> cpd03628	R06316	Aphidicolan-16beta-ol => Aphidicolin
Diterpenoid biosynthesis	rxn04190		[c] : cpd08689 --> cpd03628	R06317	Aphidicol-16-ene => Aphidicolin
Diterpenoid biosynthesis	rxn04191		[c] : cpd08695 --> cpd08697	R06318	Taxa-4(20),11(12)-dien-5alpha,13alpha-diol => 10-Deacetyl-2-debenzoylbaccatin III
Diterpenoid biosynthesis	rxn04192		[c] : cpd08696 --> cpd08697	R06319	Taxa-4(20),11(12)-dien-5alpha-acetoxy-10beta-ol => 10-Deacetyl-2-debenzoylbaccatin III
Diterpenoid biosynthesis	rxn04194		[c] : cpd00289 <==> cpd08691	R06321	Geranylgeranyl diphosphate <=> Cembrene
Diterpenoid biosynthesis	rxn04195	(gibberellin-44),2-oxoglutarate:oxygen oxidoreductase	[c] : cpd00007 + cpd00024 + cpd08655 --> cpd00011 + cpd00036 + cpd08658	R06322	Oxygen + 2-Oxoglutarate + Gibberellin A12 => CO2 + Succinate + Gibberellin A15 open lactone				1.14.11.12
Diterpenoid biosynthesis	rxn04196	(gibberellin-44),2-oxoglutarate:oxygen oxidoreductase	[c] : cpd00007 + cpd00024 + cpd08658 --> cpd00001 + cpd00011 + cpd00036 + cpd08659	R06323	Oxygen + 2-Oxoglutarate + Gibberellin A15 open lactone => H2O + CO2 + Succinate + Gibberellin A24				1.14.11.12
Diterpenoid biosynthesis	rxn04197		[c] : cpd08656 --> cpd08657	R06324	Gibberellin A14 => Gibberellin A37 open lactone
Diterpenoid biosynthesis	rxn04198		[c] : cpd08657 --> (2) cpd00067 + cpd08660	R06325	Gibberellin A37 open lactone => (2) H+ + Gibberellin A36
Diterpenoid biosynthesis	rxn04199	(gibberellin-44),2-oxoglutarate:oxygen oxidoreductase	[c] : cpd08659 <==> cpd00011 + cpd08661	R06326	Gibberellin A24 <=> CO2 + Gibberellin A9				1.14.11.12
Diterpenoid biosynthesis	rxn04200		[c] : cpd08660 <==> cpd00011 + cpd08662	R06327	Gibberellin A36 <=> CO2 + Gibberellin A4
Diterpenoid biosynthesis	rxn04201		[c] : cpd03633 --> cpd08703	R06328	Gibberellin A12 aldehyde => Gibberellin A53 aldehyde
Diterpenoid biosynthesis	rxn04202		[c] : cpd08655 --> cpd03634	R06329	Gibberellin A12 => Gibberellin A53
Diterpenoid biosynthesis	rxn04203		[c] : cpd08658 --> cpd03635	R06330	Gibberellin A15 open lactone => Gibberellin A44 diacid
Diterpenoid biosynthesis	rxn04204		[c] : cpd08659 --> cpd01389	R06331	Gibberellin A24 => Gibberellin A19
Diterpenoid biosynthesis	rxn04205		[c] : cpd08661 --> cpd01390	R06332	Gibberellin A9 => Gibberellin A20
Diterpenoid biosynthesis	rxn04206		[c] : cpd08655 --> cpd08656	R06333	Gibberellin A12 => Gibberellin A14
Diterpenoid biosynthesis	rxn04207		[c] : cpd08658 --> cpd08657	R06334	Gibberellin A15 open lactone => Gibberellin A37 open lactone
Diterpenoid biosynthesis	rxn04208		[c] : cpd00007 + cpd00024 + cpd08659 --> cpd00011 + cpd00036 + cpd08660	R06335	Oxygen + 2-Oxoglutarate + Gibberellin A24 => CO2 + Succinate + Gibberellin A36
Diterpenoid biosynthesis	rxn04209	(gibberellin-20),2-oxoglutarate:oxygen oxidoreductase	[c] : cpd00007 + cpd00024 + cpd08661 --> cpd00011 + cpd00036 + cpd08662	R06336	Oxygen + 2-Oxoglutarate + Gibberellin A9 => CO2 + Succinate + Gibberellin A4				1.14.11.15
Diterpenoid biosynthesis	rxn04210	(gibberellin-1),2-oxoglutarate:oxygen oxidoreductase	[c] : cpd00007 + cpd00024 + cpd08661 --> cpd00011 + cpd00036 + cpd08663	R06337	Oxygen + 2-Oxoglutarate + Gibberellin A9 => CO2 + Succinate + Gibberellin A51				1.14.11.13
Diterpenoid biosynthesis	rxn04211	(gibberellin-1),2-oxoglutarate:oxygen oxidoreductase	[c] : cpd00007 + cpd00024 + cpd08662 --> cpd00011 + cpd00036 + cpd08666	R06338	Oxygen + 2-Oxoglutarate + Gibberellin A4 => CO2 + Succinate + Gibberellin A34				1.14.11.13
Diterpenoid biosynthesis	rxn04212		[c] : cpd08651 --> cpd08656	R06339	Gibberellin A14 aldehyde => Gibberellin A14
Diterpenoid biosynthesis	rxn04213		[c] : cpd08703 --> cpd03634	R06340	Gibberellin A53 aldehyde => Gibberellin A53
Diterpenoid biosynthesis	rxn04214		[c] : cpd03633 --> cpd08651	R06341	Gibberellin A12 aldehyde => Gibberellin A14 aldehyde
Diterpenoid biosynthesis	rxn04215	(gibberellin-1),2-oxoglutarate:oxygen oxidoreductase	[c] : cpd08666 <==> (3) cpd00067 + cpd08667	R06342	Gibberellin A34 <=> (3) H+ + Gibberellin A34-catabolite				1.14.11.13
Diterpenoid biosynthesis	rxn04216	(gibberellin-1),2-oxoglutarate:oxygen oxidoreductase	[c] : cpd08663 <==> (3) cpd00067 + cpd08652	R06343	Gibberellin A51 <=> (3) H+ + Gibberellin A51-catabolite				1.14.11.13
Diterpenoid biosynthesis	rxn04217	(gibberellin-1),2-oxoglutarate:oxygen oxidoreductase	[c] : cpd03636 <==> (3) cpd00067 + cpd08653	R06344	Gibberellin A29 <=> (3) H+ + Gibberellin A29-catabolite				1.14.11.13
Diterpenoid biosynthesis	rxn04218	(gibberellin-1),2-oxoglutarate:oxygen oxidoreductase	[c] : cpd02249 <==> (3) cpd00067 + cpd08668	R06345	2beta-Hydroxygibberellin 1 <=> (3) H+ + Gibberellin A8-catabolite				1.14.11.13
Diterpenoid biosynthesis	rxn04219		[c] : cpd01390 --> (2) cpd00067 + cpd08669	R06346	Gibberellin A20 => (2) H+ + Gibberellin A5				1.14.11.-
Diterpenoid biosynthesis	rxn04220		[c] : cpd08669 --> cpd01172	R06347	Gibberellin A5 => Gibberellin A3				1.14.11.-
Diterpenoid biosynthesis	rxn04222		[c] : cpd08661 --> (2) cpd00067 + cpd08664	R06349	Gibberellin A9 => (2) H+ + 2,3-Dehydro-gibberellin A9				1.14.11.-
Diterpenoid biosynthesis	rxn04223		[c] : cpd08664 --> cpd08665	R06350	2,3-Dehydro-gibberellin A9 => Gibberellin A7				1.14.11.-
Diterpenoid biosynthesis	rxn04224		[c] : cpd08676 --> cpd08680	R06351	(-)-Abietadiene => Abietinol
Diterpenoid biosynthesis	rxn04225		[c] : cpd08677 --> cpd08681	R06352	Levopimaradiene => Levopimarinol
Diterpenoid biosynthesis	rxn04226		[c] : cpd08678 --> cpd08682	R06353	Neoabietadiene => Neoabietinol
Diterpenoid biosynthesis	rxn04227		[c] : cpd08680 --> (2) cpd00067 + cpd08685	R06354	Abietinol => (2) H+ + Abietal
Diterpenoid biosynthesis	rxn04228		[c] : cpd08681 --> (2) cpd00067 + cpd08684	R06355	Levopimarinol => (2) H+ + Levopimarinal
Diterpenoid biosynthesis	rxn04229		[c] : cpd08682 --> (2) cpd00067 + cpd08683	R06356	Neoabietinol => (2) H+ + Neoabietal
Diterpenoid biosynthesis	rxn04230		[c] : cpd08685 --> cpd03627	R06357	Abietal => Abietate
Diterpenoid biosynthesis	rxn04231		[c] : cpd08684 --> cpd08686	R06358	Levopimarinal => L-Pimaric acid
Diterpenoid biosynthesis	rxn04232		[c] : cpd08683 --> cpd08687	R06359	Neoabietal => Neoabietic acid
Diterpenoid biosynthesis	rxn04468		[c] : cpd08662 --> (2) cpd00067 + cpd08665	R06617	Gibberellin A4 => (2) H+ + Gibberellin A7
Diterpenoid biosynthesis	rxn04469		[c] : cpd08665 --> cpd01172	R06618	Gibberellin A7 => Gibberellin A3
Diterpenoid biosynthesis	rxn04470		[c] : cpd08662 --> cpd00640	R06619	Gibberellin A4 => Gibberellin A1
Diterpenoid biosynthesis	rxn07097	Taxa-4,11-diene,hydrogen-donor:oxygen oxidoreductase	[c] : cpd00007 + cpd08692 + cpd11610 <==> cpd00001 + cpd08693 + cpd11609	R06306	Oxygen + Taxa-4(5),11(12)-diene + Reduced acceptor <=> H2O + Taxa-4(20),11(12)-dien-5alpha-ol + Acceptor				1.14.99.37
Diterpenoid biosynthesis	rxn12020	benzoyl-CoA:3'-N-debenzoyltaxol 3'-N-benzoyltransferase	[c] : cpd00401 + cpd16339 --> cpd00010 + cpd00067 + cpd04580	R08171	S-Benzoate coenzyme A + 3'-N-Debenzoyltaxol => CoA + H+ + Paclitaxel				2.3.1.-
Diterpenoid biosynthesis	rxn12021	amino phenylpropanoyl-CoA:Baccatin III amino	[c] : cpd08698 + cpd16585 --> cpd00010 + cpd16338	R08172	Baccatin III + beta-Phenylalanoyl-CoA => CoA + 3'-N-Debenzoyl-2'-deoxytaxol				2.3.2.-
Diterpenoid biosynthesis	rxn12022	13-O-beta-Phenylalanoylbaccatin III 2'-hydroxylase	[c] : cpd00007 + cpd11610 + cpd16338 <==> cpd00001 + cpd11609 + cpd16339	R08173	Oxygen + Reduced acceptor + 3'-N-Debenzoyl-2'-deoxytaxol <=> H2O + Acceptor + 3'-N-Debenzoyltaxol				1.14.-.-
Diterpenoid biosynthesis/ Diterpenoid biosynthesis	rxn01490	ent-Copalyl-diphosphate lyase	[c] : cpd00289 --> cpd03629	R02068/ R06298	Geranylgeranyl diphosphate => ent-Copalyl diphosphate				5.5.1.13/ 5.5.1.12
Drug metabolism - cytochrome P450	rxn11789		[c] : cpd00144 + cpd03684 <==> cpd00014 + cpd16391	R08261	UDP-glucuronate + Codeine <=> UDP + Codeine-6-glucuronide				2.4.1.17
Drug metabolism - cytochrome P450	rxn11790		[c] : cpd00144 + cpd01072 <==> cpd00014 + cpd16446	R08262	UDP-glucuronate + Morphine <=> UDP + Morphine-3-glucuronide				2.4.1.17
Drug metabolism - cytochrome P450	rxn11791		[c] : cpd00144 + cpd01072 <==> cpd00014 + cpd16392	R08263	UDP-glucuronate + Morphine <=> UDP + Morphine-6-glucuronide				2.4.1.17
Drug metabolism - cytochrome P450	rxn11794	tamoxifen,NADPH:oxygen oxidoreductase (N-oxide-forming)	[c] : cpd00005 + cpd00007 + cpd04382 <==> cpd00001 + cpd00006 + cpd16359	R08266	NADPH + Oxygen + Tamoxifen <=> H2O + NADP+ + Tamoxifen N-oxide				1.14.13.8
Drug metabolism - cytochrome P450	rxn11795		[c] : cpd00005 + cpd00007 + cpd00067 + cpd04382 --> cpd00001 + cpd00006 + cpd03017	R08267	NADPH + Oxygen + H+ + Tamoxifen => H2O + NADP+ + Hydroxytamoxifen				1.14.14.1
Drug metabolism - cytochrome P450	rxn11796		[c] : cpd04382 <==> cpd16360	R08268	Tamoxifen <=> N-Desmethyltamoxifen				1.14.14.1
Drug metabolism - cytochrome P450	rxn11797		[c] : cpd03017 <==> cpd16361	R08269	Hydroxytamoxifen <=> 4-Hydroxy-N-desmethyltamoxifen				1.14.14.1
Drug metabolism - cytochrome P450	rxn11798		[c] : cpd00005 + cpd00007 + cpd00067 + cpd16360 --> cpd00001 + cpd00006 + cpd16361	R08270	NADPH + Oxygen + H+ + N-Desmethyltamoxifen => H2O + NADP+ + 4-Hydroxy-N-desmethyltamoxifen				1.14.14.1
Drug metabolism - cytochrome P450	rxn11799		[c] : cpd00005 + cpd00007 + cpd00067 + cpd04382 --> cpd00001 + cpd00006 + cpd16358	R08271	NADPH + Oxygen + H+ + Tamoxifen => H2O + NADP+ + alpha-Hydroxytamoxifen				1.14.14.1
Drug metabolism - cytochrome P450	rxn11800		[c] : cpd16360 --> cpd16362	R08272	N-Desmethyltamoxifen => N,N-Didesmethyltamoxifen				1.14.14.1
Drug metabolism - cytochrome P450	rxn11802		[c] : cpd00005 + cpd00007 + cpd00067 + cpd16360 --> cpd00001 + cpd00006 + cpd16363	R08274	NADPH + Oxygen + H+ + N-Desmethyltamoxifen => H2O + NADP+ + alpha-Hydroxy-N-desmethyltamoxifen				1.14.14.1
Drug metabolism - cytochrome P450	rxn11803		[c] : cpd00005 + cpd00007 + cpd00067 + cpd04950 <==> cpd00001 + cpd00006 + cpd04804	R08275	NADPH + Oxygen + H+ + Cyclophosphamide anhydrous <=> H2O + NADP+ + 4-Hydroxycyclophosphamide				1.14.14.1
Drug metabolism - cytochrome P450	rxn11804		[c] : cpd04950 <==> cpd04134 + cpd16364	R08276	Cyclophosphamide anhydrous <=> Chloroacetaldehyde + Dechloroethylcyclophosphamide				1.14.14.1
Drug metabolism - cytochrome P450	rxn11805		[c] : cpd04804 <==> (2) cpd00067 + cpd04805	R08277	4-Hydroxycyclophosphamide <=> (2) H+ + 4-Ketocyclophosphamide				1.14.14.1
Drug metabolism - cytochrome P450	rxn11806		[c] : cpd04804 <==> cpd04806	R08278	4-Hydroxycyclophosphamide <=> Aldophosphamide
Drug metabolism - cytochrome P450	rxn11807		[c] : cpd04806 <==> cpd00067 + cpd01044 + cpd04808	R08279	Aldophosphamide <=> H+ + Acrolein + Phosphoramide mustard
Drug metabolism - cytochrome P450	rxn11808	aldophosphamide:glutathione R-transferase	[c] : cpd00042 + cpd04806 <==> cpd00001 + cpd08400	R08280	Glutathione + Aldophosphamide <=> H2O + 4-Glutathionyl cyclophosphamide				2.5.1.18
Drug metabolism - cytochrome P450	rxn11809	alcophosphamide:NAD+ oxidoreductase	[c] : cpd00004 + cpd00067 + cpd04806 <==> cpd00003 + cpd16365	R08281	NADH + H+ + Aldophosphamide <=> NAD+ + Alcophosphamide				1.1.1.1
Drug metabolism - cytochrome P450	rxn11810	carboxyphosphamide:NAD+ oxidoreductase	[c] : cpd00001 + cpd00003 + cpd04806 <==> cpd00004 + (2) cpd00067 + cpd04807	R08282	H2O + NAD+ + Aldophosphamide <=> NADH + (2) H+ + Carboxyphosphamide				1.2.1.5
Drug metabolism - cytochrome P450	rxn11811	carboxyphosphamide:NADP+ oxidoreductase	[c] : cpd00001 + cpd00006 + cpd04806 <==> cpd00005 + (2) cpd00067 + cpd04807	R08283	H2O + NADP+ + Aldophosphamide <=> NADPH + (2) H+ + Carboxyphosphamide				1.2.1.5
Drug metabolism - cytochrome P450	rxn11812		[c] : cpd04807 <==> cpd16366	R08284	Carboxyphosphamide <=> Nornitrogen mustard
Drug metabolism - cytochrome P450	rxn11813		[c] : cpd00005 + cpd00007 + cpd00067 + cpd16325 <==> cpd00001 + cpd00006 + cpd16367	R08285	NADPH + Oxygen + H+ + Ifosfamide <=> H2O + NADP+ + 4-Hydroxyifosfamide				1.14.14.1
Drug metabolism - cytochrome P450	rxn11814		[c] : cpd16325 <==> cpd04134 + cpd16364	R08286	Ifosfamide <=> Chloroacetaldehyde + Dechloroethylcyclophosphamide				1.14.14.1
Drug metabolism - cytochrome P450	rxn11815		[c] : cpd16325 <==> cpd04134 + cpd16369	R08287	Ifosfamide <=> Chloroacetaldehyde + 2-Dechloroethylifosfamide				1.14.14.1
Drug metabolism - cytochrome P450	rxn11816		[c] : cpd16367 <==> cpd16370	R08288	4-Hydroxyifosfamide <=> Aldoifosfamide
Drug metabolism - cytochrome P450	rxn11817		[c] : cpd16370 <==> cpd00067 + cpd01044 + cpd16373	R08289	Aldoifosfamide <=> H+ + Acrolein + Isophosphamide mustard
Drug metabolism - cytochrome P450	rxn11818		[c] : (2) cpd00067 + cpd16370 <==> cpd16372	R08290	(2) H+ + Aldoifosfamide <=> Alcoifosfamide
Drug metabolism - cytochrome P450	rxn11819		[c] : cpd16367 <==> (2) cpd00067 + cpd16368	R08291	4-Hydroxyifosfamide <=> (2) H+ + 4-Ketoifosfamide
Drug metabolism - cytochrome P450	rxn11820		[c] : cpd16370 <==> cpd16371	R08292	Aldoifosfamide <=> Carboxyifosfamide
Drug metabolism - cytochrome P450	rxn11821		[c] : cpd16326 --> cpd16375	R08293	Lidocaine => Monoethylglycinexylidide				1.14.14.1
Drug metabolism - cytochrome P450	rxn11822		[c] : cpd00005 + cpd00007 + cpd00067 + cpd16326 --> cpd00001 + cpd00006 + cpd16374	R08294	NADPH + Oxygen + H+ + Lidocaine => H2O + NADP+ + 3-Hydroxylidocaine				1.14.14.1
Drug metabolism - cytochrome P450	rxn11824		[c] : cpd16375 --> cpd16383	R08296	Monoethylglycinexylidide => Glycinexylidide
Drug metabolism - cytochrome P450	rxn11825		[c] : cpd16374 --> cpd16386	R08297	3-Hydroxylidocaine => 3-Hydroxymonoethylglycinexylidide
Drug metabolism - cytochrome P450	rxn11826		[c] : cpd16375 --> cpd16386	R08298	Monoethylglycinexylidide => 3-Hydroxymonoethylglycinexylidide
Drug metabolism - cytochrome P450	rxn11827		[c] : cpd16383 <==> cpd07889	R08299	Glycinexylidide <= 2,6-Dimethylaniline
Drug metabolism - cytochrome P450	rxn11828	Lidocaine amidohydrolase	[c] : cpd00001 + cpd16326 <==> cpd00067 + cpd07889 + cpd16449	R08300	H2O + Lidocaine <=> H+ + 2,6-Dimethylaniline + N,N-Diethylglycine
Drug metabolism - cytochrome P450	rxn11829		[c] : cpd07889 --> cpd16384	R08301	2,6-Dimethylaniline => 4-Hydroxy-2,6-dimethylaniline
Drug metabolism - cytochrome P450	rxn11831		[c] : cpd00005 + cpd00007 + cpd00067 + cpd04672 --> cpd00001 + cpd00006 + cpd16394	R08303	NADPH + Oxygen + H+ + Felbamate => H2O + NADP+ + p-Hydroxyfelbamate				1.14.14.1
Drug metabolism - cytochrome P450	rxn11832		[c] : cpd00005 + cpd00007 + cpd00067 + cpd04672 --> cpd00001 + cpd00006 + cpd16393	R08304	NADPH + Oxygen + H+ + Felbamate => H2O + NADP+ + 2-Hydroxyfelbamate				1.14.14.1
Drug metabolism - cytochrome P450	rxn11834	2-phenyl-1,3-propanediol monocarbamate:NAD+ oxidoreductase	[c] : cpd00003 + cpd16395 <==> cpd00004 + cpd00067 + cpd16396	R08306	NAD+ + 2-Phenyl-1,3-propanediol monocarbamate <=> NADH + H+ + 3-Carbamoyl-2-phenylpropionaldehyde				1.1.1.1
Drug metabolism - cytochrome P450	rxn11835	3-carbamoyl-2-phenylpropionaldehyde:NAD+ oxidoreductase	[c] : cpd00001 + cpd00003 + cpd16396 <==> cpd00004 + (2) cpd00067 + cpd16399	R08307	H2O + NAD+ + 3-Carbamoyl-2-phenylpropionaldehyde <=> NADH + (2) H+ + 3-Carbamoyl-2-phenylpropionic acid				1.2.1.5
Drug metabolism - cytochrome P450	rxn11837		[c] : cpd16396 <==> cpd16401	R08309	3-Carbamoyl-2-phenylpropionaldehyde <=> 4-Hydroxy-5-phenyltetrahydro-1,3-oxazin-2-one
Drug metabolism - cytochrome P450	rxn11838	4-hydroxy-5-phenyltetrahydro-1,3-oxazin-2-one:NAD+ oxidoreductase	[c] : cpd00003 + cpd16401 <==> cpd00004 + cpd00067 + cpd16402	R08310	NAD+ + 4-Hydroxy-5-phenyltetrahydro-1,3-oxazin-2-one <=> NADH + H+ + 5-Phenyl-1,3-oxazinane-2,4-dione				1.1.1.1
Drug metabolism - cytochrome P450	rxn11840		[c] : cpd00005 + cpd00007 + cpd00067 + cpd04219 --> cpd00001 + cpd00006 + cpd04667	R08312	NADPH + Oxygen + H+ + Carbamazepine => H2O + NADP+ + Carbamazepine-10,11-epoxide				1.14.14.1
Drug metabolism - cytochrome P450	rxn11841		[c] : cpd00005 + cpd00007 + cpd00067 + cpd04219 --> cpd00001 + cpd00006 + cpd16406	R08313	NADPH + Oxygen + H+ + Carbamazepine => H2O + NADP+ + 3-Hydroxycarbamazepine				1.14.14.1
Drug metabolism - cytochrome P450	rxn11842		[c] : cpd00001 + cpd04667 <==> cpd04666	R08314	H2O + Carbamazepine-10,11-epoxide <=> Dihydroxycarbazepine				3.3.2.-
Drug metabolism - cytochrome P450	rxn11843		[c] : cpd16406 --> cpd16407	R08315	3-Hydroxycarbamazepine => 2,3-Dihydroxycarbamazepine
Drug metabolism - cytochrome P450	rxn11844		[c] : cpd16407 <==> (2) cpd00067 + cpd16410	R08316	2,3-Dihydroxycarbamazepine <= (2) H+ + Carbamazepine-o-quinone
Drug metabolism - cytochrome P450	rxn11845		[c] : cpd04219 --> cpd16405	R08317	Carbamazepine => 2-Hydroxycarbamazepine
Drug metabolism - cytochrome P450	rxn11846		[c] : cpd16405 <==> cpd16408	R08318	2-Hydroxycarbamazepine <= 2-Hydroxyiminostilbene				1.14.14.1
Drug metabolism - cytochrome P450	rxn11847		[c] : cpd16408 <==> (2) cpd00067 + cpd16409	R08319	2-Hydroxyiminostilbene <=> (2) H+ + 2H-Dibenz[b,f]azepin-2-one
Drug metabolism - cytochrome P450	rxn11848		[c] : cpd16405 --> cpd16407	R08320	2-Hydroxycarbamazepine => 2,3-Dihydroxycarbamazepine
Drug metabolism - cytochrome P450	rxn11849		[c] : (2) cpd00067 + cpd04663 <==> cpd04664	R08321	(2) H+ + Oxcarbazepine <= 10-Hydroxycarbazepine
Drug metabolism - cytochrome P450	rxn11850		[c] : cpd04664 --> cpd04666	R08322	10-Hydroxycarbazepine => Dihydroxycarbazepine
Drug metabolism - cytochrome P450	rxn11851		[c] : cpd16327 <==> (2) cpd00067 + cpd16450	R08324	Valproic acid <=> (2) H+ + 2-n-Propyl-4-pentenoic acid				1.14.14.1
Drug metabolism - cytochrome P450	rxn11852		[c] : cpd00005 + cpd00007 + cpd00067 + cpd16327 --> cpd00001 + cpd00006 + cpd16451	R08325	NADPH + Oxygen + H+ + Valproic acid => H2O + NADP+ + 4-Hydroxyvalproic acid				1.14.14.1
Drug metabolism - cytochrome P450	rxn11853		[c] : cpd00005 + cpd00007 + cpd00067 + cpd16327 --> cpd00001 + cpd00006 + cpd16452	R08326	NADPH + Oxygen + H+ + Valproic acid => H2O + NADP+ + 5-Hydroxyvalproic acid				1.14.14.1
Drug metabolism - cytochrome P450	rxn11854		[c] : cpd00005 + cpd00007 + cpd00067 + cpd16327 --> cpd00001 + cpd00006 + cpd16453	R08327	NADPH + Oxygen + H+ + Valproic acid => H2O + NADP+ + 3-Hydroxyvalproic acid				1.14.14.1
Drug metabolism - cytochrome P450	rxn11856		[c] : cpd16450 <==> (2) cpd00067 + cpd16458	R08329	2-n-Propyl-4-pentenoic acid <=> (2) H+ + 2-Propyl-2,4-pentadienoic acid
Drug metabolism - cytochrome P450	rxn11857		[c] : cpd16451 --> (2) cpd00067 + cpd16457	R08330	4-Hydroxyvalproic acid => (2) H+ + 2-n-Propyl-4-oxopentanoic acid
Drug metabolism - cytochrome P450	rxn11860		[c] : cpd16457 --> cpd16459	R08333	2-n-Propyl-4-oxopentanoic acid => 2-Propylsuccinic acid
Drug metabolism - cytochrome P450	rxn11861		[c] : cpd16452 --> cpd16460	R08334	5-Hydroxyvalproic acid => 2-Propylglutaric acid
Drug metabolism - cytochrome P450	rxn11862		[c] : cpd16453 --> (2) cpd00067 + cpd16454	R08335	3-Hydroxyvalproic acid => (2) H+ + 3-Oxovalproic acid
Drug metabolism - cytochrome P450	rxn11863		[c] : cpd16327 <==> (2) cpd00067 + cpd16455	R08336	Valproic acid <=> (2) H+ + 2-n-Propyl-2-pentenoic acid
Drug metabolism - cytochrome P450	rxn11864		[c] : cpd16327 <==> (2) cpd00067 + cpd16456	R08337	Valproic acid <=> (2) H+ + 2-n-Propyl-3-pentenoic acid
Drug metabolism - cytochrome P450	rxn11865		[c] : cpd16455 --> cpd16453	R08338	2-n-Propyl-2-pentenoic acid => 3-Hydroxyvalproic acid
Drug metabolism - cytochrome P450	rxn11866		[c] : cpd04417 <==> cpd10135	R08339	Methadone <=> Edifenphos				1.14.14.1
Drug metabolism - cytochrome P450	rxn11867		[c] : cpd10135 <==> cpd16461	R08340	Edifenphos <=> 2-Ethyl-5-methyl-3,3-diphenyl-1-pyrroline				1.14.14.1
Drug metabolism - cytochrome P450	rxn11868		[c] : cpd05005 <==> cpd16462	R08341	Levomethadyl acetate <=> L-alpha-Acetyl-N-normethadol				1.14.14.1
Drug metabolism - cytochrome P450	rxn11869		[c] : cpd16462 --> (2) cpd00067 + cpd16463	R08342	L-alpha-Acetyl-N-normethadol => (2) H+ + L-alpha-Acetyl-N,N-dinormethadol				1.14.14.1
Drug metabolism - cytochrome P450	rxn11870		[c] : cpd04740 <==> cpd16412	R08343	Citalopram <=> Demethylcitalopram				1.14.14.1
Drug metabolism - cytochrome P450	rxn11871		[c] : cpd04740 <==> cpd16411	R08344	Citalopram <=> Citalopram N-oxide				1.14.14.1
Drug metabolism - cytochrome P450	rxn11872		[c] : cpd16412 --> cpd16413	R08345	Demethylcitalopram => Didemethylcitalopram				1.14.14.1
Drug metabolism - cytochrome P450	rxn11875	didemethylcitalopram:oxygen	[c] : cpd00001 + cpd00007 + cpd16413 --> cpd00013 + cpd00025 + cpd16416	R08348	H2O + Oxygen + Didemethylcitalopram => NH3 + H2O2 + Citalopram aldehyde				1.4.3.4
Drug metabolism - cytochrome P450	rxn11876	citalopram aldehyde:oxygen oxidoreductase	[c] : cpd00001 + cpd00007 + cpd16416 --> cpd00025 + cpd00067 + cpd16414	R08349	H2O + Oxygen + Citalopram aldehyde => H2O2 + H+ + Citalopram propionic acid				1.2.3.1
Drug metabolism - cytochrome P450	rxn12031		[c] : cpd00007 + cpd03684 + cpd12238 <==> cpd00001 + cpd00055 + cpd12264 + cpd16390	R08264	Oxygen + Codeine + Reduced flavoprotein <=> H2O + Formaldehyde + Oxidized flavoprotein + Norcodeine				1.14.14.1
Drug metabolism - cytochrome P450	rxn12032		[c] : cpd00007 + cpd01072 + cpd12238 <==> cpd00001 + cpd00055 + cpd08589 + cpd12264	R08265	Oxygen + Morphine + Reduced flavoprotein <=> H2O + Formaldehyde + Normorphine + Oxidized flavoprotein				1.14.14.1
Drug metabolism - cytochrome P450	rxn12033	Monoethylglycinexylidide amidohydrolase	[c] : cpd00001 + cpd16375 <==> cpd00067 + cpd07889 + cpd08544	R08295	H2O + Monoethylglycinexylidide <=> H+ + 2,6-Dimethylaniline + N-Ethylglycine				3.1.1.1
Drug metabolism - cytochrome P450	rxn12034		[c] : cpd07889 --> cpd16502	R08302	2,6-Dimethylaniline => 2-Amino-3-methylbenzoate
[truncated: 10,968 more rows]
