# Supplementary material for: Modelling microbial metabolic rewiring during growth in a complex medium
Source: BMC Genomics. 2016 Nov 24;17:970. doi: 10.1186/s12864-016-3311-0 (PMC5121958; doi:10.1186/s12864-016-3311-0)
Supplement: Additional file 1: — The metabolic reconstruction and the Matlab codes used in this work. (ZIP 3936 kb) [file 12864_2016_3311_MOESM1_ESM.zip › Additional_file_S1/Simple_Normalizer_diff.R]

Simple_Normalizer_diff <- function(M){
DiffFluxM <- matrix(nrow=nrow(M), ncol=ncol(M)-1)

for (i in 1:nrow(M)){

for (j in 1:(ncol(M)-1)) {
  
  
  
  if((M[i,j+1]*M[i,j])>=0)
     {
  DiffFluxM[i,j] <- abs(M[i,j+1]) - abs(M[i,j])
  }
  else {
    DiffFluxM[i,j] <- abs(M[i,j+1] - M[i,j])
    }
  
}
}


DiffFluxM_df <- as.data.frame(DiffFluxM)
rownames(DiffFluxM_df) <- rownames(M)
CorrelationMatrix <- cor((t(DiffFluxM)), method="pearson")
return(DiffFluxM_df)
}
