# Supplementary material for: Modelling microbial metabolic rewiring during growth in a complex medium
Source: BMC Genomics. 2016 Nov 24;17:970. doi: 10.1186/s12864-016-3311-0 (PMC5121958; doi:10.1186/s12864-016-3311-0)
Supplement: Additional file 1: — The metabolic reconstruction and the Matlab codes used in this work. (ZIP 3936 kb) [file 12864_2016_3311_MOESM1_ESM.zip › Additional_file_S1/UniqueID2Fasta.pl]

#!/usr/bin/perl

# tool for retrieving fasta sequence from a multifasta file (provided that they have unique IDs). 
#inputs are: a multifasta file and a list of IDs)

use Getopt::Long;
use Term::ANSIColor;
use lib "./bin";
use lib "./marcomod";
use lib "/Library/Perl/5.10.0";


#use strict;


my $usage="perl UniqueID2Fasta.pl -m <multi fasta file name>  -l  <ID list>\n

" ;

GetOptions(         "m=s" => \$file1,		#fasta file name 1
					"l=s" => \$file2		#fasta file name 2 
                  
);

# check user inputs

if ($file1 eq "") {
    print "\nFATAL: missing file 1 name\n\n"; 
  
    print "USAGE: $usage\n\n";
	exit}


if ($file2 eq "") {
    print "\nFATAL: missing file 1 name\n\n"; 
  
    print "USAGE: $usage\n\n";
	exit}

	
	unless ( open( READ, "$file1" ) ) {
	print "\nFATAL ERROR! Can't open path file 1, exiting...\n";
	exit;
}

@MultiFasta = <READ>;

	unless ( open( READ, "$file2" ) ) {
	print "\nFATAL ERROR! Can't open path file 1, exiting...\n";
	exit;
}


@IDList = <READ>;


print "\nRunning...\n";


#foreach ID in the list

foreach $line(@IDList){
	
	print "\n\n> Looking for sequence with this ID associated to this gene $line";

	chomp $line;

#foreach line of the multi fasta


	for($i=0; $i<@MultiFasta; $i++) {
		
		chomp $MultiFasta[$i];
		
		#print "\nThis is the line of the model $line";


#check if line is gene associatio line

		if ($MultiFasta[$i] =~ /$line/){
		
		print "found sequence embedding $line\n";
		print "$line2 and $line";
		push (@Sequence, "$MultiFasta[$i]\n");	
			
			for ($j=$i+1; $j<@MultiFasta; $j++){
			chomp$MultiFasta[$j];
						if ($MultiFasta[$j] =~ /^>/) {
									
							#		print "\nFound following sequence, stop retrieving";
									
									last;
								}
								
								else {
									
									push (@Sequence, "$MultiFasta[$j]\n");
									
								}
				
				
			}
		}
		
	}
	
}
		

		open( SCRIVI, ">SequencesFrom-$file2" );
		print SCRIVI @Sequence;
		close SCRIVI;  
