# Supplementary material for: Modelling microbial metabolic rewiring during growth in a complex medium
Source: BMC Genomics. 2016 Nov 24;17:970. doi: 10.1186/s12864-016-3311-0 (PMC5121958; doi:10.1186/s12864-016-3311-0)
Supplement: Additional file 1: — The metabolic reconstruction and the Matlab codes used in this work. (ZIP 3936 kb) [file 12864_2016_3311_MOESM1_ESM.zip › Additional_file_S1/bin/CGCG.pl]

#!/usr/bin/perl

use strict;
use lib "./bin";
use Getopt::Long;
use GetReactions;
use Term::ANSIColor;
use GetCompounds;
use DeleteRedundant;

# variables declaration

my $path;
my $distance;
my @SBMLlist;
my $nModels;
my $FileCounter;
my $FileName;
my @SBMLmodel;
my @RXNs;
my @CPDs;
my @RXNs_NoRed;
my @AllReactions;

# get input SBML files

my $usage="perl CGCG.pl -f <path to SBML files folder, without final \"/\"> -d <phylogenetic distance informatio file> " ;

GetOptions(         "f=s" => \$path,		#path to SBML files 
                    "d=s" => \$distance			#distance file
);

# check user inputs

if ($path eq "") {
    print color "bold red";
    print "\nFATAL: missing path to SBML files folder\n\n"; 
    print color "reset";
  
    print "USAGE: $usage\n\n";
	exit}


if ($distance eq "") {
	
    print color "bold red";
    print "\nFATAL: missing phylogenetic distance information fileg\n\n"; 
    print color "reset";

	print "USAGE: $usage\n\n";
	exit}

if (($distance eq "") && ($path eq "")){
	
	print color "bold red";
    print "\nFATAL: no parameter prvidedn\n"; 
    print color "reset";	print "USAGE: $usage\n\n";
	
	exit}

my $t=localtime;


print color "bold blue";
print "\nCGCG version 1.0\n\n";
print color "reset";


print color "bold green";
print "Looking for SBML files in \"$path\"\n";
print color "reset";

system("ls $path/*.xml > SBML-list");


unless (open( OPEN, "SBML-list")){
	
	print "\nFATAL, can't open list of sbml files";
	exit;
	
}

@SBMLlist = <OPEN>;
close OPEN;

$nModels = @SBMLlist;
print "\nFound these $nModels models\n";


print @SBMLlist;

# foreach model 

	foreach $FileName (@SBMLlist) {
		
		chomp($FileName);
		
		++$FileCounter;
		
		#print "\nChecking model n. $FileCounter [$FileName]"; 
		
		unless (open( OPEN, "$FileName")){
		print "\nFATAL, can't open $FileName";
		exit;
		}
		
		@SBMLmodel = <OPEN>;
		close OPEN;
		
	
	#### get list of reactions
	
		print "\n\nRetrieving reactions from model $FileName";
		
		@RXNs=GetReactions::GetRxnCode(\@SBMLmodel);
	


		
	#### write reactions to file (following array index), one model one reactions file

		print "\n>Writing reactions to file";

		open (OUT, ">Reactions-Model$FileCounter");
		print OUT @RXNs;
		close OUT;


### get compounds from modesl and write to file 

		@CPDs=GetCompounds::GetCompoundCode(\@SBMLmodel);
	
		print "\n>Writing compounds to file";

		open (OUT, ">Compounds-Model$FileCounter");
		print OUT @CPDs;
		close OUT;

		
		### create array with all reactions from all the models
		
	
		push (@AllReactions, @RXNs);
	
		


### fill presence/absence matrix

###read matrix again and check if gaps can be filled (or assign a score to each possible gap filling)

#### perform blast on candidate genomes (even blastn)

	}
	
	
	
#### compile non redundant list of reactions

print "\nPreparing non redundant reactions list";

@RXNs_NoRed = DeleteRedundant::no_red_array(@AllReactions);

open (OUT, ">AllReactions");
print OUT @RXNs_NoRed;
close OUT;

print "\n\n";
