# Supplementary material for: Modelling microbial metabolic rewiring during growth in a complex medium
Source: BMC Genomics. 2016 Nov 24;17:970. doi: 10.1186/s12864-016-3311-0 (PMC5121958; doi:10.1186/s12864-016-3311-0)
Supplement: Additional file 1: — The metabolic reconstruction and the Matlab codes used in this work. (ZIP 3936 kb) [file 12864_2016_3311_MOESM1_ESM.zip › Additional_file_S1/bin/GetGeneCodesInModel.pm]

package GetGeneCodesInModel;

sub GetGenes {
	
	 @AllGenesLines = ();
	 @Genes=();
	
	 #print "\n>executing GetGenesInModel";
	
	my ($RefSBMLmodel) = @_;
		
	foreach $line (@{$RefSBMLmodel}){
		
		chomp $line;
		
		#print "\nThis is the line of the model $line";
		
		if ($line =~ /\<html\:p\>GENE_ASSOCIATION/){
			
		#print "\nfound line with gene $line";
		#\<html\:p\>GENE\_ASSOCIATION\
		#\/html\:p\>"
		$line =~ /ASSOCIATION\:(.+?)\<\/html/;		
		$GenesLine = $1;
		chomp $GenesLine;
		
		#print "\n--- ** $GenesLine";
		
		#print "\n ------> This is the reaction -- $rxn -- ";
		
		push (@AllGenesLines, "$GenesLine\n");
		
			
		}
		
	}

	foreach $line(@AllGenesLines){
		
		if ($GenesLine=~/^[a-z]/i){
			
		
		
		push (@Genes, "$GenesLine\n");
		
		}
		
		else {
		
		@SplitLine = split(" ", $line);
		
			foreach $line2 (@SplitLine){
			
			chomp $line2;
			
			if ($line2 =~ /^[a-z]/i) {push (@Genes, "$line2\n") } 
		
			}
		}
		
	}

	
	return @Genes;
		
	}
	

sub GetGenesReactions {
	

my ($RefAnnotationTablePlusGO, $RefModel, $RefModelFileName) = @_;

        #print "\npeg name in go.mappings file $SplitelineGOmappings[0]";
        #print "\nGO mappings for this peg $GOs";
@AnnotationTablePlusGOPlusModel = ();
       
       @GenesReactions =();
        
       foreach $line (@{$RefModel}){
		
		chomp $line;
		
		#print "\nThis is the line of the model $line";
		
		$line =~ /reaction  id\=\"(.+?)\"/;
		
		$rxn = $1;
		
		if ($line =~ /\<html\:p\>GENE_ASSOCIATION/){
			
		#print "\nfound line with gene $line";
		#\<html\:p\>GENE\_ASSOCIATION\
		#\/html\:p\>"
		$line =~ /ASSOCIATION\:(.+?)\<\/html/;		
		$GenesLine = $1;
		chomp $GenesLine;
		
		#print "\n--- ** $GenesLine";
		
		#print "\n ------> This is the reaction -- $rxn -- ";
		
		push (@AllGenesLines, "$GenesLine\n");
		
			if ($GenesLine=~/^peg/){
											
				#print "\nSingle gene ($GenesLine) line";
				
				push (@GenesReactions, "$GenesLine--$rxn\n");
				
				
			}
			
			else {
			
			#print "\nMultiple gene ($GenesLine) line";
							
			@SplitAnnotationLine= split(" ", $GenesLine);
			
				foreach $gene(@SplitAnnotationLine){
					
					chomp $gene;
					
					if ($gene=~/^peg/){	
					
					#print "** $gene - ";
					
					push (@GenesReactions, "$gene--$rxn\n");
					
					
				    }
					
				}
			
			}
			
		}
		
	}
        
      
		open( SCRIVI, ">>GenesReactions" );
		#print " ** \n";
		
		 #print SCRIVI @{$RefModel};
		
		#print " -- \n";
		print SCRIVI @SplitAnnotationLine;
		close SCRIVI;  
        
        
        
      foreach my $AnnotationLine (@{$RefAnnotationTablePlusGO}) {
      		
      chomp($AnnotationLine);
            
      @SplitAnnotationLine= split("\t", $AnnotationLine);
	
	  #print "\n***This is the peg being checked $SplitAnnotationLine[0]";
	  
	  $SplitAnnotationLine[0] =~ /peg(.+?)$/;
	  
	  
	  
	  
	  
	  $JustPeg = "peg$1";
	  #print "\nChecking this peg  $JustPeg";
	  #print "\n**@Peg **";
	  
	  $ReactionsToAdd = "";
	  
	  	foreach $genereaction(@GenesReactions){
	  		
	  		#print "\nand  $Splitgenereaction[0]";
	  		
	  		
	  		@Splitgenereaction = split("--",$genereaction);
	  	
	  		chomp $Splitgenereaction[0];
	  		chomp $Splitgenereaction[1];
	  	
	  		if ($JustPeg eq $Splitgenereaction[0]){
	  			
	  			#print "\nfound reaction associate to $SplitAnnotationLine[0] (in $genereaction):$Splitgenereaction[1] ";
	  			
	  			$ReactionsToAdd="$ReactionsToAdd-$Splitgenereaction[1]";
	  			
	  			
	  			
	  		}
	  		
	  		
	  	}
	  chomp(${$RefModelFileName});
	  $AnnotationLinePlusModel="$AnnotationLine\t$ReactionsToAdd\t${$RefModelFileName}";
	  push (@AnnotationTablePlusGOPlusModel, "$AnnotationLinePlusModel\n");
	
}
	return@AnnotationTablePlusGOPlusModel;
}


1;
