# Supplementary material for: Modelling microbial metabolic rewiring during growth in a complex medium
Source: BMC Genomics. 2016 Nov 24;17:970. doi: 10.1186/s12864-016-3311-0 (PMC5121958; doi:10.1186/s12864-016-3311-0)
Supplement: Additional file 1: — The metabolic reconstruction and the Matlab codes used in this work. (ZIP 3936 kb) [file 12864_2016_3311_MOESM1_ESM.zip › Additional_file_S1/bin/GetReactions.pm]

package GetReactions;

sub GetRxnCode {
	
	@Reactions = ();
	
	print "\n>executing GetRxnCode";
	
	my ($RefSBMLmodel) = @_;
		
	foreach $line (@{$RefSBMLmodel}){
		
		chomp $line;
		
		#print "\nThis is the line of the model $line";
		
		if ($line =~ /^\<reaction  id=/){
		
		$line =~ /\<reaction  id=\"(.+?)\"/;		
		$rxn = $1;
		chomp $rxn;
		
		#print "\n ------> This is the reaction -- $rxn -- ";
		
		push (@Reactions, "$rxn\n");
		
		
		
		}
		
	}
	
	return @Reactions;
	
}


1;
