# Supplementary material for: Modelling microbial metabolic rewiring during growth in a complex medium
Source: BMC Genomics. 2016 Nov 24;17:970. doi: 10.1186/s12864-016-3311-0 (PMC5121958; doi:10.1186/s12864-016-3311-0)
Supplement: Additional file 1: — The metabolic reconstruction and the Matlab codes used in this work. (ZIP 3936 kb) [file 12864_2016_3311_MOESM1_ESM.zip › Additional_file_S1/factors]

Glycine_serine_and_threonine_metabolism
Aminosugars_metabolism
Triacylglycerol_metabolism
Triacylglycerol_metabolism
Methionine_metabolism
Butanoate_metabolism
Glycolysis_
Aminosugars_metabolism
Triacylglycerol_metabolism
Citrate_cycle_(TCA_cycle)
Valine_leucine_and_isoleucine_metabolism
Aminosugars_metabolism
Glycolysis_
Glycolysis_
TCA_Cycle
Purine_metabolism
Pyrimidine_metabolism
Pantothenate_and_CoA_biosynthesis
Pyrimidine_metabolism
Porphyrin_and_chlorophyll_metabolism
Citrate_cycle_(TCA_cycle)
NA
Triacylglycerol_metabolism
Methionine_metabolism
F0F1-type_ATP_synthase
Purine_metabolism
Pyruvate_metabolism
Glutamate_metabolism
Triacylglycerol_metabolism
Methionine_metabolism
Glutamate_metabolism
Triacylglycerol_metabolism
Triacylglycerol_metabolism
Glycolysis_
Glycine_serine_and_threonine_metabolism
Arginine_and_proline_metabolism
Cysteine_metabolism
polyprenyl_synthesis
Glycine_serine_and_threonine_metabolism
Glycerolipid_metabolism
Triacylglycerol_metabolism
NA
Folate_biosynthesis
Triacylglycerol_metabolism
Valine_leucine_and_isoleucine_metabolism
Cysteine_metabolism
Glycine_serine_and_threonine_metabolism
Glycolysis_
Purine_metabolism
Methionine_metabolism
Glycolysis_
Glyoxylate_and_dicarboxylate_metabolism
Glyoxylate_and_dicarboxylate_metabolism
Propanoate_metabolism
Inositol_metabolism
Triacylglycerol_metabolism
Valine_leucine_and_isoleucine_metabolism
Formaldehyde_assimilation_Ribulose_monophosphate_pathway
Purine_metabolism
Triacylglycerol_metabolism
Valine_leucine_and_isoleucine_metabolism
Purine_metabolism
Triacylglycerol_metabolism
Citrate_cycle_(TCA_cycle)
Methionine_metabolism
Glutamate_metabolism
Taurine_and_hypotaurine_metabolism
Glycolysis_
Valine_leucine_and_isoleucine_metabolism
Pyrimidine_metabolism
Glycolysis_
Triacylglycerol_metabolism
Urea_cycle_and_metabolism_of_amino_groups
Triacylglycerol_metabolism
Triacylglycerol_metabolism
Purine_metabolism
Citrate_cycle_(TCA_cycle)
Triacylglycerol_metabolism
Glyoxylate_and_dicarboxylate_metabolism
Cysteine_metabolism
Urea_cycle_and_metabolism_of_amino_groups
Folate_biosynthesis
Citrate_cycle_(TCA_cycle)
Triacylglycerol_metabolism
Aminosugars_metabolism
Purine_metabolism
Pyruvate_metabolism
Urea_cycle_and_metabolism_of_amino_groups
Glycerophospholipid_metabolism
Triacylglycerol_metabolism
Glutamate_metabolism
Triacylglycerol_metabolism
Purine_metabolism
Pyrimidine_metabolism
Valine_leucine_and_isoleucine_metabolism
Purine_metabolism
Glutamate_metabolism
Glutamate_metabolism
Glycine_serine_and_threonine_metabolism
Arginine_and_proline_metabolism
Triacylglycerol_metabolism
Purine_metabolism
Purine_metabolism
Pyruvate_metabolism
Arginine_and_proline_metabolism
Urea_cycle_and_metabolism_of_amino_groups
Methionine_metabolism
Glycolysis_
Glycolysis_
Valine_leucine_and_isoleucine_metabolism
Pyruvate_metabolism
Triacylglycerol_metabolism
Glycine_serine_and_threonine_metabolism
Propanoate_metabolism
Glycerolipid_metabolism
NA
Valine_leucine_and_isoleucine_metabolism
Glycerolipid_metabolism
Purine_metabolism
Glycine_serine_and_threonine_metabolism
Triacylglycerol_metabolism
Purine_metabolism
Purine_metabolism
Purine_metabolism
Pyrimidine_metabolism
Lactate_utilization
Pyrimidine_metabolism
Pyrimidine_metabolism
Valine_leucine_and_isoleucine_metabolism
Pyruvate_metabolism
Glycolysis_
Methionine_metabolism
Triacylglycerol_metabolism
Folate_biosynthesis
Glycerol_and_Glycerol-3-phosphate_Uptake_and_Utilization
Aminosugars_metabolism
Triacylglycerol_metabolism
Glycerophospholipid_metabolism
Aminosugars_metabolism
Glycolysis_
Citrate_cycle_(TCA_cycle)
Citrate_cycle_(TCA_cycle)
Pyrimidine_metabolism
Triacylglycerol_metabolism
Triacylglycerol_metabolism
Triacylglycerol_metabolism
Porphyrin_and_chlorophyll_metabolism
Glycerol_and_Glycerol-3-phosphate_Uptake_and_Utilization
Terminal_cytochrome_C_oxidases
Purine_metabolism
Sodium_Hydrogen_Antiporter
Pentose_phosphate_pathway
Glycolysis_
Pyrimidine_metabolism
Triacylglycerol_metabolism
Glycolysis_
Triacylglycerol_metabolism
Triacylglycerol_metabolism
Pyrimidine_metabolism
Glutamate_metabolism
Triacylglycerol_metabolism
Pyruvate_metabolism
Valine_leucine_and_isoleucine_metabolism
Pyrimidine_metabolism
Urea_cycle_and_metabolism_of_amino_groups
Triacylglycerol_metabolism
Purine_metabolism
TCA_Cycle
Purine_metabolism
Glutamate_metabolism
Pyrimidine_metabolism
Pentose_phosphate_pathway
Pyrimidine_metabolism
Triacylglycerol_metabolism
Glycine_serine_and_threonine_metabolism
Fatty_acid_metabolism
Glycolysis_
Pyrimidine_metabolism
Triacylglycerol_metabolism
Propanoate_metabolism
Purine_metabolism
Glycine_serine_and_threonine_metabolism
Triacylglycerol_metabolism
Purine_metabolism
Triacylglycerol_metabolism
Triacylglycerol_metabolism
Glycerophospholipid_metabolism
Pyrimidine_metabolism
Biosynthesis_of_steroids
Glycerolipid_metabolism
Citrate_cycle_(TCA_cycle)
Pyrimidine_metabolism
Triacylglycerol_metabolism
Glycerolipid_metabolism
Urea_cycle_and_metabolism_of_amino_groups
Glycerolipid_metabolism
Triacylglycerol_metabolism
Purine_metabolism
Purine_metabolism
Glycolysis_
Triacylglycerol_metabolism
Purine_metabolism
Urea_cycle_and_metabolism_of_amino_groups
Glycolysis_
Pentose_phosphate_pathway
Glutamate_metabolism
Triacylglycerol_metabolism
Glycolysis_
Purine_metabolism
Purine_metabolism
Pyrimidine_metabolism
Butanoate_metabolism
Triacylglycerol_metabolism
Triacylglycerol_metabolism
Glycolysis_
Citrate_cycle_(TCA_cycle)
Pyrimidine_metabolism
Glyoxylate_and_dicarboxylate_metabolism
Purine_metabolism
Glycine_serine_and_threonine_metabolism
Triacylglycerol_metabolism
Glycine_serine_and_threonine_metabolism
Methionine_metabolism
Pentose_phosphate_pathway
Terminal_cytochrome_C_oxidases
NA
Purine_metabolism
Arginine_and_proline_metabolism
Triacylglycerol_metabolism
Citrate_cycle_(TCA_cycle)
Pyrimidine_metabolism
Aminosugars_metabolism
Pyrimidine_metabolism
Citrate_cycle_(TCA_cycle)
Triacylglycerol_metabolism
Glyoxylate_and_dicarboxylate_metabolism
Purine_metabolism
Pentose_phosphate_pathway
Purine_metabolism
Pyrimidine_metabolism
Pyrimidine_metabolism
Glycine_serine_and_threonine_metabolism
Aminosugars_metabolism
Pyruvate_metabolism
Purine_metabolism
Nicotinate_and_nicotinamide_metabolism
Nicotinate_and_nicotinamide_metabolism
Nicotinate_and_nicotinamide_metabolism
Inositol_metabolism
Alanine_and_aspartate_metabolism
C5-Branched_dibasic_acid_metabolism
NA
NA
Pyruvate_metabolism
