# Supplementary material for: Modelling microbial metabolic rewiring during growth in a complex medium
Source: BMC Genomics. 2016 Nov 24;17:970. doi: 10.1186/s12864-016-3311-0 (PMC5121958; doi:10.1186/s12864-016-3311-0)
Supplement: Additional file 1: — The metabolic reconstruction and the Matlab codes used in this work. (ZIP 3936 kb) [file 12864_2016_3311_MOESM1_ESM.zip › Additional_file_S1/iMF721.xml]

<?xml version="1.0" encoding="UTF-8"?>
<sbml xmlns="http://www.sbml.org/sbml/level2" level="2" version="1" xmlns:html="http://www.w3.org/1999/xhtml">
<model id="Seed6666666_23851_55302" name="iMF721 4 April 2014">
<listOfUnitDefinitions>
	<unitDefinition id="mmol_per_gDW_per_hr">
		<listOfUnits>
			<unit kind="mole" scale="-3"/>
			<unit kind="gram" exponent="-1"/>
			<unit kind="second" multiplier=".00027777" exponent="-1"/>
		</listOfUnits>
	</unitDefinition>
</listOfUnitDefinitions>
<listOfCompartments>
<compartment  id="e"  name="Extracellular"/>
<compartment  id="c"  name="Cytosol"  outside="e"/>
<compartment  id="b"  name="Boundary"  outside="e"/>
</listOfCompartments>
<listOfSpecies>


<species  id="cpd15686_c"  name="CDP-1,2-diisopentadecanoylglycerol_C42H75N3O15P2"  compartment="c"  charge="-2" boundaryCondition="false"/>
<species  id="cpd15526_c"  name="1,2-dioctadecanoyl-sn-glycerol_3-phosphate_C39H76O8P"  compartment="c"  charge="-1" boundaryCondition="false"/>
<species  id="cpd03113_c"  name="(S)-3-Hydroxyhexadecanoyl-CoA_C37H63N7O18P3S"  compartment="c"  charge="-3" boundaryCondition="false"/>
<species  id="cpd00016_c"  name="Pyridoxal_phosphate_C8H9NO6P"  compartment="c"  charge="-1" boundaryCondition="false"/>
<species  id="cpd02234_c"  name="(R)-3-Hydroxybutanoyl-CoA_C25H39N7O18P3S"  compartment="c"  charge="-3" boundaryCondition="false"/>
<species  id="cpd11478_c"  name="(R)-3-Hydroxybutanoyl-[acyl-carrier_protein]_C15H27N2O9PRS"  compartment="c"  charge="-1" boundaryCondition="false"/>
<species  id="cpd03449_c"  name="2-Octaprenyl-3-methyl-5-hydroxy-6-methoxy-1,4-benzoquinone_C48H71O4"  compartment="c"  charge="-1" boundaryCondition="false"/>
<species  id="cpd02979_c"  name="phosphoribosylformiminoaicar-phosphate_C15H23N5O15P2"  compartment="c"  charge="-2" boundaryCondition="false"/>
<species  id="cpd00226_e"  name="HYXN_C5H4N4O"  compartment="e"  charge="0" boundaryCondition="false"/>
<species  id="cpd00226_c"  name="HYXN_C5H4N4O"  compartment="c"  charge="0" boundaryCondition="false"/>
<species  id="cpd02820_c"  name="UDP-N-acetylglucosamine_enolpyruvate_C20H26N3O19P2"  compartment="c"  charge="-3" boundaryCondition="false"/>
<species  id="cpd00066_c"  name="L-Phenylalanine_C9H11NO2"  compartment="c"  charge="0" boundaryCondition="false"/>
<species  id="cpd00066_e"  name="L-Phenylalanine_C9H11NO2"  compartment="e"  charge="0" boundaryCondition="false"/>
<species  id="cpd00066_b"  name="L-Phenylalanine_C9H11NO2"  compartment="e"  charge="0" boundaryCondition="true"/>
<species  id="cpd00348_c"  name="D-Galactose_1-phosphate_C6H12O9P"  compartment="c"  charge="-1" boundaryCondition="false"/>
<species  id="cpd15548_c"  name="Phosphatidylglycerophosphate_dioctadec-11-enoyl_C42H78O13P2"  compartment="c"  charge="-2" boundaryCondition="false"/>
<species  id="cpd08316_c"  name="D-Glycero-D-manno-heptose1-7-bisphosphate_C7H14O13P2"  compartment="c"  charge="-2" boundaryCondition="false"/>
<species  id="cpd15699_c"  name="Dianteisopentadecanoylphosphatidylethanolamine_C35H70NO8P"  compartment="c"  charge="0" boundaryCondition="false"/>
<species  id="cpd14545_c"  name="Iminoglycine_C2H2NO2"  compartment="c"  charge="-1" boundaryCondition="false"/>
<species  id="cpd00094_c"  name="2-Oxobutyrate_C4H5O3"  compartment="c"  charge="-1" boundaryCondition="false"/>
<species  id="cpd01211_c"  name="Thiocyanate_CNS"  compartment="c"  charge="-1" boundaryCondition="false"/>
<species  id="cpd00298_c"  name="dTMP_C10H14N2O8P"  compartment="c"  charge="-1" boundaryCondition="false"/>
<species  id="cpd15796_c"  name="Isotetradecanoylcardiolipin_(B. subtilis)_C65H124O17P2"  compartment="c"  charge="-2" boundaryCondition="false"/>
<species  id="cpd11586_c"  name="ala-L-glu-L_C8H13N2O5"  compartment="c"  charge="-1" boundaryCondition="false"/>
<species  id="cpd11566_c"  name="14-methyl-3-oxo-pentadecanoyl-ACP_C27H49N2O9PRS"  compartment="c"  charge="-1" boundaryCondition="false"/>
<species  id="cpd14507_c"  name="Peptide-L-methionine_(R)-S-oxide_C6H10N2O3R2S"  compartment="c"  charge="0" boundaryCondition="false"/>
<species  id="cpd00143_c"  name="Phenylpyruvate_C9H7O3"  compartment="c"  charge="-1" boundaryCondition="false"/>
<species  id="cpd11560_c"  name="10-methyl-trans-undec-2-enoyl-ACP_C23H41N2O8PRS"  compartment="c"  charge="-1" boundaryCondition="false"/>
<species  id="cpd08625_c"  name="5-Hydroxyisourate_C5H4N4O4"  compartment="c"  charge="0" boundaryCondition="false"/>
<species  id="cpd11620_c"  name="Reducedferredoxin_Fe2R4S6"  compartment="c"  charge="4" boundaryCondition="false"/>
<species  id="cpd02968_c"  name="UDP-N-acetylmuramoyl-L-alanyl-D-glutamyl-6-carboxy-L-lysyl-D-alanyl-_D-alanine_C41H61N9O28P2"  compartment="c"  charge="-4" boundaryCondition="false"/>
<species  id="cpd00434_c"  name="4-Aminobutanal_C4H10NO"  compartment="c"  charge="1" boundaryCondition="false"/>
<species  id="cpd15313_c"  name="1-Acyl-sn-glycero-3-phosphoethanolamine_dodecanoyl_C17H36NO7P"  compartment="c"  charge="0" boundaryCondition="false"/>
<species  id="cpd11552_c"  name="6-methyl-trans-hept-2-enoyl-ACP_C19H33N2O8PRS"  compartment="c"  charge="-1" boundaryCondition="false"/>
<species  id="cpd02097_c"  name="L-Glutamyl_5-phosphate_C5H9NO7P"  compartment="c"  charge="-1" boundaryCondition="false"/>
<species  id="cpd15721_c"  name="Diisohexadecanoylphosphatidylglycerophosphate_C38H74O13P2"  compartment="c"  charge="-2" boundaryCondition="false"/>
<species  id="cpd00722_c"  name="O-Acetyl-L-serine_C5H9NO4"  compartment="c"  charge="0" boundaryCondition="false"/>
<species  id="cpd15672_c"  name="1-anteisoheptadecanoyl-sn-glycerol_3-phosphate_C20H40O7P"  compartment="c"  charge="-1" boundaryCondition="false"/>
<species  id="cpd01716_c"  name="3-Dehydroshikimate_C7H7O5"  compartment="c"  charge="-1" boundaryCondition="false"/>
<species  id="cpd08288_c"  name="2-phospho-4--cytidine5-diphospho-2-C-methyl-D-erythritol_C14H23N3O17P3"  compartment="c"  charge="-3" boundaryCondition="false"/>
<species  id="cpd00297_c"  name="dTDP_C10H14N2O11P2"  compartment="c"  charge="-2" boundaryCondition="false"/>
<species  id="cpd11440_c"  name="fa6_C16H31O2"  compartment="c"  charge="-1" boundaryCondition="false"/>
<species  id="cpd15606_c"  name="Gly-Tyr_C11H14N2O4"  compartment="c"  charge="0" boundaryCondition="false"/>
<species  id="cpd11469_c"  name="(2E)-Dodecenoyl-[acp]_C23H41N2O8PRS"  compartment="c"  charge="-1" boundaryCondition="false"/>
<species  id="cpd00009_e"  name="Phosphate_HO4P"  compartment="e"  charge="-2" boundaryCondition="false"/>
<species  id="cpd00009_c"  name="Phosphate_HO4P"  compartment="c"  charge="-2" boundaryCondition="false"/>
<species  id="cpd03407_c"  name="gamma-Glutamyl-beta-cyanoalanine_C9H12N3O5"  compartment="c"  charge="-1" boundaryCondition="false"/>
<species  id="cpd01981_c"  name="5-Methylthio-D-ribose_C6H12O4S"  compartment="c"  charge="0" boundaryCondition="false"/>
<species  id="cpd11436_c"  name="fa3_C15H29O2"  compartment="c"  charge="-1" boundaryCondition="false"/>
<species  id="cpd11513_c"  name="12-methyl-3-hydroxy-tetra-decanoyl-ACP_C26H49N2O9PRS"  compartment="c"  charge="-1" boundaryCondition="false"/>
<species  id="cpd10515_e"  name="Fe2+_Fe"  compartment="e"  charge="2" boundaryCondition="false"/>
<species  id="cpd10515_c"  name="Fe2+_Fe"  compartment="c"  charge="2" boundaryCondition="false"/>
<species  id="cpd14700_c"  name="2-Methyl-1-hydroxypropyl-TPP_C16H25N4O8P2S"  compartment="c"  charge="-1" boundaryCondition="false"/>
<species  id="cpd03187_c"  name="Oxalosuccinate_C6H3O7"  compartment="c"  charge="-3" boundaryCondition="false"/>
<species  id="cpd02090_c"  name="Glycerophosphoglycerol_C6H14O8P"  compartment="c"  charge="-1" boundaryCondition="false"/>
<species  id="cpd00742_c"  name="Allophanate_C2H3N2O3"  compartment="c"  charge="-1" boundaryCondition="false"/>
<species  id="cpd03423_c"  name="alpha-Ribazole_C14H18N2O4"  compartment="c"  charge="0" boundaryCondition="false"/>
<species  id="cpd00138_e"  name="D-Mannose_C6H12O6"  compartment="e"  charge="0" boundaryCondition="false"/>
<species  id="cpd00138_c"  name="D-Mannose_C6H12O6"  compartment="c"  charge="0" boundaryCondition="false"/>
<species  id="cpd11535_c"  name="11-methyl-trans-dodec-2-enoyl-ACP_C24H43N2O8PRS"  compartment="c"  charge="-1" boundaryCondition="false"/>
<species  id="cpd15535_c"  name="Phosphatidylglycerol_didodecanoyl_C30H58O10P"  compartment="c"  charge="-1" boundaryCondition="false"/>
<species  id="cpd12689_c"  name="3-Oxotetradecanoyl-CoA_C35H57N7O18P3S"  compartment="c"  charge="-3" boundaryCondition="false"/>
<species  id="cpd03445_c"  name="2-Octaprenyl-6-hydroxyphenol_C46H70O2"  compartment="c"  charge="0" boundaryCondition="false"/>
<species  id="cpd03002_c"  name="Lipid_A disaccharide_C68H128N2O20P"  compartment="c"  charge="-1" boundaryCondition="false"/>
<species  id="cpd00177_c"  name="dADP_C10H13N5O9P2"  compartment="c"  charge="-2" boundaryCondition="false"/>
<species  id="cpd11497_c"  name="4-methyl-3-hydroxy-hexanoyl-ACP_C18H33N2O9PRS"  compartment="c"  charge="-1" boundaryCondition="false"/>
<species  id="cpd11556_c"  name="8-methyl-trans-non-2-enoyl-ACP_C21H37N2O8PRS"  compartment="c"  charge="-1" boundaryCondition="false"/>
<species  id="cpd00791_c"  name="ProtoporphyrinogenIX_C34H38N4O4"  compartment="c"  charge="-2" boundaryCondition="false"/>
<species  id="cpd11541_c"  name="15-methyl-3-oxo-hexa-decanoyl-ACP_C28H51N2O9PRS"  compartment="c"  charge="-1" boundaryCondition="false"/>
<species  id="cpd00126_c"  name="GMP_C10H13N5O8P"  compartment="c"  charge="-1" boundaryCondition="false"/>
<species  id="cpd11437_c"  name="fa3coa_C36H61N7O17P3S"  compartment="c"  charge="-3" boundaryCondition="false"/>
<species  id="cpd15702_c"  name="1,2-Dianteisoheptadecanoyl-sn-glycerol_C37H72O5"  compartment="c"  charge="0" boundaryCondition="false"/>
<species  id="cpd11518_c"  name="14-methyl-trans-hexa-dec-2-enoyl-ACP_C28H51N2O8PRS"  compartment="c"  charge="-1" boundaryCondition="false"/>
<species  id="cpd11484_c"  name="HMA_C25H47N2O9PRS"  compartment="c"  charge="-1" boundaryCondition="false"/>
<species  id="cpd11505_c"  name="8-methyl-3-hydroxy-decanoyl-ACP_C22H41N2O9PRS"  compartment="c"  charge="-1" boundaryCondition="false"/>
<species  id="cpd01882_c"  name="Isovaleryl-CoA_C26H41N7O17P3S"  compartment="c"  charge="-3" boundaryCondition="false"/>
<species  id="cpd15353_c"  name="2-Demethylmenaquinol_8_C50H72O2"  compartment="c"  charge="0" boundaryCondition="false"/>
<species  id="cpd00284_c"  name="6-Phospho-D-gluconate_C6H11O10P"  compartment="c"  charge="-2" boundaryCondition="false"/>
<species  id="cpd00358_c"  name="dUTP_C9H12N2O14P3"  compartment="c"  charge="-3" boundaryCondition="false"/>
<species  id="cpd02566_c"  name="2,3-Dihydroxy-2,3-dihydrobenzoate_C7H7O4"  compartment="c"  charge="-1" boundaryCondition="false"/>
<species  id="cpd02552_c"  name="n-acetylglutamyl-phosphate_C7H10NO8P"  compartment="c"  charge="-2" boundaryCondition="false"/>
<species  id="cpd00890_c"  name="UDP-N-acetylmuramoyl-L-alanine_C23H33N4O20P2"  compartment="c"  charge="-3" boundaryCondition="false"/>
<species  id="cpd00150_c"  name="HCN_CHN"  compartment="c"  charge="0" boundaryCondition="false"/>
<species  id="cpd15677_c"  name="1,2-diisoheptadecanoyl-sn-glycerol_3-phosphate_C37H72O8P"  compartment="c"  charge="-1" boundaryCondition="false"/>
<species  id="cpd00058_e"  name="Cu2+_Cu"  compartment="e"  charge="2" boundaryCondition="false"/>
<species  id="cpd00058_c"  name="Cu2+_Cu"  compartment="c"  charge="2" boundaryCondition="false"/>
<species  id="cpd00193_c"  name="APS_C10H12N5O10PS"  compartment="c"  charge="-2" boundaryCondition="false"/>
<species  id="cpd11527_c"  name="7-methyl-trans-oct-2-enoyl-ACP_C20H35N2O8PRS"  compartment="c"  charge="-1" boundaryCondition="false"/>
<species  id="cpd11510_c"  name="10-methyl-trans-dodec-2-enoyl-ACP_C24H43N2O8PRS"  compartment="c"  charge="-1" boundaryCondition="false"/>
<species  id="cpd00421_c"  name="Triphosphate_HO10P3"  compartment="c"  charge="-4" boundaryCondition="false"/>
<species  id="cpd15705_c"  name="1,2-Dianteisopentadecanoyl-sn-glycerol_C33H64O5"  compartment="c"  charge="0" boundaryCondition="false"/>
<species  id="cpd06227_c"  name="THF-L-glutamate_C24H27N8O9"  compartment="c"  charge="-3" boundaryCondition="false"/>
<species  id="cpd00211_e"  name="Butyrate_C4H7O2"  compartment="e"  charge="-1" boundaryCondition="false"/>
<species  id="cpd00211_c"  name="Butyrate_C4H7O2"  compartment="c"  charge="-1" boundaryCondition="false"/>
<species  id="cpd15661_c"  name="Prenol-45n_teichoic acid_C206H386N2O242P47"  compartment="c"  charge="-47" boundaryCondition="false"/>
<species  id="cpd00169_c"  name="3-Phosphoglycerate_C3H5O7P"  compartment="c"  charge="-2" boundaryCondition="false"/>
<species  id="cpd00132_c"  name="L-Asparagine_C4H8N2O3"  compartment="c"  charge="0" boundaryCondition="false"/>
<species  id="cpd00132_e"  name="L-Asparagine_C4H8N2O3"  compartment="e"  charge="0" boundaryCondition="false"/>
<species  id="cpd00132_b"  name="L-Asparagine_C4H8N2O3"  compartment="e"  charge="0" boundaryCondition="true"/>
<species  id="cpd15344_c"  name="2-Acyl-sn-glycero-3-phosphoglycerol_tetradecanoyl_C20H40O9P"  compartment="c"  charge="-1" boundaryCondition="false"/>
<species  id="cpd00005_b"  name="NADPH_C21H27N7O17P3"  compartment="b"  charge="-3" boundaryCondition="true"/>
<species  id="cpd00005_c"  name="NADPH_C21H27N7O17P3"  compartment="c"  charge="-3" boundaryCondition="false"/>
<species  id="cpd11435_c"  name="fa1coa_C35H59N7O17P3S"  compartment="c"  charge="-3" boundaryCondition="false"/>
<species  id="cpd00087_c"  name="Tetrahydrofolate_C19H21N7O6"  compartment="c"  charge="-2" boundaryCondition="false"/>
<species  id="cpd15720_c"  name="Dianteisopentadecanoylphosphatidylglycerophosphate_C36H70O13P2"  compartment="c"  charge="-2" boundaryCondition="false"/>
<species  id="cpd03586_c"  name="kdo2-lipid_iva_C84H150N2O37P2"  compartment="c"  charge="-4" boundaryCondition="false"/>
<species  id="cpd02345_c"  name="L-Glutamate1-semialdehyde_C5H9NO3"  compartment="c"  charge="0" boundaryCondition="false"/>
<species  id="cpd15418_c"  name="CDP-1,2-dihexadec-9-enoylglycerol_C44H75N3O15P2"  compartment="c"  charge="-2" boundaryCondition="false"/>
<species  id="cpd02229_c"  name="Bactoprenyl_diphosphate_C55H90O7P2"  compartment="c"  charge="-2" boundaryCondition="false"/>
<species  id="cpd00042_c"  name="GSH_C10H16N3O6S"  compartment="c"  charge="-1" boundaryCondition="false"/>
<species  id="cpd02948_c"  name="MurAc(oyl-L-Ala-D-gamma-Glu-L-Lys-D-Ala-D-Ala)-diphospho-_undecaprenol_C86H140N7O21P2"  compartment="c"  charge="-3" boundaryCondition="false"/>
<species  id="cpd00247_c"  name="Orotate_C5H3N2O4"  compartment="c"  charge="-1" boundaryCondition="false"/>
<species  id="cpd00207_c"  name="Guanine_C5H5N5O"  compartment="c"  charge="0" boundaryCondition="false"/>
<species  id="cpd11486_c"  name="3-Oxohexanoyl-[acp]_C17H29N2O9PRS"  compartment="c"  charge="-1" boundaryCondition="false"/>
<species  id="cpd15546_c"  name="Phosphatidylglycerophosphate_dihexadec-9-enoyl_C38H70O13P2"  compartment="c"  charge="-2" boundaryCondition="false"/>
<species  id="cpd03119_c"  name="3-Oxodecanoyl-CoA_C31H49N7O18P3S"  compartment="c"  charge="-3" boundaryCondition="false"/>
<species  id="cpd02016_c"  name="N-Ribosylnicotinamide_C11H15N2O5"  compartment="c"  charge="1" boundaryCondition="false"/>
<species  id="cpd03120_c"  name="(S)-Hydroxyoctanoyl-CoA_C29H47N7O18P3S"  compartment="c"  charge="-3" boundaryCondition="false"/>
<species  id="cpd03123_c"  name="3-Oxohexanoyl-CoA_C27H41N7O18P3S"  compartment="c"  charge="-3" boundaryCondition="false"/>
<species  id="cpd00650_c"  name="Crotonyl-CoA_C25H37N7O17P3S"  compartment="c"  charge="-3" boundaryCondition="false"/>
<species  id="cpd00393_c"  name="Folate_C19H17N7O6"  compartment="c"  charge="-2" boundaryCondition="false"/>
<species  id="cpd02210_c"  name="Indoleglycerol_phosphate_C11H13NO6P"  compartment="c"  charge="-1" boundaryCondition="false"/>
<species  id="cpd00037_c"  name="UDP-N-acetylglucosamine_C17H25N3O17P2"  compartment="c"  charge="-2" boundaryCondition="false"/>
<species  id="cpd00053_c"  name="L-Glutamine_C5H10N2O3"  compartment="c"  charge="0" boundaryCondition="false"/>
<species  id="cpd00053_e"  name="L-Glutamine_C5H10N2O3"  compartment="e"  charge="0" boundaryCondition="false"/>
<species  id="cpd00053_b"  name="L-Glutamine_C5H10N2O3"  compartment="e"  charge="0" boundaryCondition="true"/>
<species  id="cpd00727_c"  name="2-Phosphoglycolate_C2H3O6P"  compartment="c"  charge="-2" boundaryCondition="false"/>
<species  id="cpd00206_c"  name="dCMP_C9H13N3O7P"  compartment="c"  charge="-1" boundaryCondition="false"/>
<species  id="cpd02862_c"  name="UDPMurAc(oyl-L-Ala-D-gamma-Glu-L-Lys-D-Ala-D-Ala)_C40H62N9O26P2"  compartment="c"  charge="-3" boundaryCondition="false"/>
<species  id="cpd15687_c"  name="CDP-1,2-dianteisopentadecanoylglycerol_C42H75N3O15P2"  compartment="c"  charge="-2" boundaryCondition="false"/>
<species  id="cpd00299_c"  name="dUMP_C9H12N2O8P"  compartment="c"  charge="-1" boundaryCondition="false"/>
<species  id="cpd11590_c"  name="met-L-ala-L_C8H15N2O3S"  compartment="c"  charge="-1" boundaryCondition="false"/>
<species  id="cpd00345_c"  name="5-Methyltetrahydrofolate_C20H23N7O6"  compartment="c"  charge="-2" boundaryCondition="false"/>
<species  id="cpd00345_b"  name="5-Methyltetrahydrofolate_C20H23N7O6"  compartment="b"  charge="-2" boundaryCondition="true"/>
<species  id="cpd15681_c"  name="1,2-dianteisopentadecanoyl-sn-glycerol_3-phosphate_C33H64O8P"  compartment="c"  charge="-1" boundaryCondition="false"/>
<species  id="cpd04920_c"  name="D-Glycero-D-manno-heptose1-phosphate_C7H14O10P"  compartment="c"  charge="-1" boundaryCondition="false"/>
<species  id="cpd15679_c"  name="1,2-diisotetradecanoyl-sn-glycerol_3-phosphate_C31H60O8P"  compartment="c"  charge="-1" boundaryCondition="false"/>
<species  id="cpd00198_c"  name="D-Xylulose5-phosphate_C5H10O8P"  compartment="c"  charge="-1" boundaryCondition="false"/>
<species  id="cpd00296_c"  name="dGMP_C10H13N5O7P"  compartment="c"  charge="-1" boundaryCondition="false"/>
<species  id="cpd15673_c"  name="1-isotetradecanoyl-sn-glycerol_3-phosphate_C17H34O7P"  compartment="c"  charge="-1" boundaryCondition="false"/>
<species  id="cpd02730_c"  name="3-Deoxy-D-manno-octulosonate8-phosphate_C8H13O11P"  compartment="c"  charge="-2" boundaryCondition="false"/>
<species  id="cpd00843_c"  name="Tartronate_semialdehyde_C3H3O4"  compartment="c"  charge="-1" boundaryCondition="false"/>
<species  id="cpd00227_c"  name="L-Homoserine_C4H9NO3"  compartment="c"  charge="0" boundaryCondition="false"/>
<species  id="cpd15719_c"  name="Diisopentadecanoylphosphatidylglycerophosphate_C36H70O13P2"  compartment="c"  charge="-2" boundaryCondition="false"/>
<species  id="cpd15484_c"  name="heptosyl-heptosyl-kdo2-lipidA_C124H222N2O51P2"  compartment="c"  charge="-4" boundaryCondition="false"/>
<species  id="cpd00117_c"  name="D-Alanine_C3H7NO2"  compartment="c"  charge="0" boundaryCondition="false"/>
<species  id="cpd00117_e"  name="D-Alanine_C3H7NO2"  compartment="e"  charge="0" boundaryCondition="false"/>
<species  id="cpd00956_c"  name="1-(2-carboxyphenylamino)-1-deoxyribulose_5-phosphate_C12H14NO9P"  compartment="c"  charge="-2" boundaryCondition="false"/>
<species  id="cpd11569_c"  name="14-methyl-pentadecanoyl-ACP_C27H51N2O8PRS"  compartment="c"  charge="-1" boundaryCondition="false"/>
<species  id="cpd02414_c"  name="L-2-Amino-6-oxopimelate_C7H10NO5"  compartment="c"  charge="-1" boundaryCondition="false"/>
<species  id="cpd01262_e"  name="Amylotriose_C18H32O16"  compartment="e"  charge="0" boundaryCondition="false"/>
<species  id="cpd01262_c"  name="Amylotriose_C18H32O16"  compartment="c"  charge="0" boundaryCondition="false"/>
<species  id="cpd00142_e"  name="Acetoacetate_C4H5O3"  compartment="e"  charge="-1" boundaryCondition="false"/>
<species  id="cpd00142_c"  name="Acetoacetate_C4H5O3"  compartment="c"  charge="-1" boundaryCondition="false"/>
<species  id="cpd15538_c"  name="Phosphatidylglycerol_dihexadecanoyl_C38H74O10P"  compartment="c"  charge="-1" boundaryCondition="false"/>
<species  id="cpd11526_c"  name="7-methyl-3-hydroxy-octanoyl-ACP_C20H37N2O9PRS"  compartment="c"  charge="-1" boundaryCondition="false"/>
<species  id="cpd15723_c"  name="Dianteisoheptadecanoylphosphatidylglycerol_C40H78O10P"  compartment="c"  charge="-1" boundaryCondition="false"/>
<species  id="cpd11825_c"  name="Octadecenoyl-ACP_C29H53N2O8PRS"  compartment="c"  charge="-1" boundaryCondition="false"/>
<species  id="cpd00443_c"  name="ABEE_C7H6NO2"  compartment="c"  charge="-1" boundaryCondition="false"/>
<species  id="cpd00428_c"  name="2-Oxopropanal_C3H4O2"  compartment="c"  charge="0" boundaryCondition="false"/>
<species  id="cpd15277_c"  name="Palmitoyl-ACP_C27H51N2O8PRS"  compartment="c"  charge="-1" boundaryCondition="false"/>
<species  id="cpd11549_c"  name="4-methyl-pentanoyl-ACP_C17H31N2O8PRS"  compartment="c"  charge="-1" boundaryCondition="false"/>
<species  id="cpd03424_e"  name="Vitamin_B12_C61H86CoN13O14PR"  compartment="e"  charge="6" boundaryCondition="false"/>
<species  id="cpd03424_c"  name="Vitamin_B12_C61H86CoN13O14PR"  compartment="c"  charge="6" boundaryCondition="false"/>
<species  id="cpd15268_c"  name="Octadecanoyl-ACP_C29H55N2O8PRS"  compartment="c"  charge="-1" boundaryCondition="false"/>
<species  id="cpd01982_c"  name="5-Phosphoribosylamine_C5H12NO7P"  compartment="c"  charge="0" boundaryCondition="false"/>
<species  id="cpd00029_c"  name="Acetate_C2H3O2"  compartment="c"  charge="-1" boundaryCondition="false"/>
<species  id="cpd00683_c"  name="Dihydropteroate_C14H13N6O3"  compartment="c"  charge="-1" boundaryCondition="false"/>
<species  id="cpd08289_c"  name="1-deoxy-D-xylulose5-phosphate_C5H10O7P"  compartment="c"  charge="-1" boundaryCondition="false"/>
<species  id="cpd11551_c"  name="6-methyl-3-hydroxy-heptanoyl-ACP_C19H35N2O9PRS"  compartment="c"  charge="-1" boundaryCondition="false"/>
<species  id="cpd00176_c"  name="2-keto-3-deoxygluconate_C6H9O6"  compartment="c"  charge="-1" boundaryCondition="false"/>
<species  id="cpd02791_c"  name="methylthioribulose-1-phosphate_C6H12O7PS"  compartment="c"  charge="-1" boundaryCondition="false"/>
<species  id="cpd11441_c"  name="fa6coa_C37H63N7O17P3S"  compartment="c"  charge="-3" boundaryCondition="false"/>
<species  id="cpd00075_c"  name="Nitrite_NO2"  compartment="c"  charge="-1" boundaryCondition="false"/>
<species  id="cpd15336_c"  name="2-Acyl-sn-glycero-3-phosphoethanolamine_dodecanoyl_C17H36NO7P"  compartment="c"  charge="0" boundaryCondition="false"/>
<species  id="cpd15558_c"  name="phosphatidylserine_dioctadec-11-enoyl_C42H76NO10P"  compartment="c"  charge="-2" boundaryCondition="false"/>
<species  id="cpd00013_e"  name="NH3_H4N"  compartment="e"  charge="1" boundaryCondition="false"/>
<species  id="cpd00013_c"  name="NH3_H4N"  compartment="c"  charge="1" boundaryCondition="false"/>
<species  id="cpd00065_c"  name="L-Tryptophan_C11H12N2O2"  compartment="c"  charge="0" boundaryCondition="false"/>
<species  id="cpd00065_e"  name="L-Tryptophan_C11H12N2O2"  compartment="e"  charge="0" boundaryCondition="false"/>
<species  id="cpd00065_b"  name="L-Tryptophan_C11H12N2O2"  compartment="e"  charge="0" boundaryCondition="true"/>
<species  id="cpd15523_c"  name="1,2-ditetradec-7-enoyl-sn-glycerol_3-phosphate_C31H56O8P"  compartment="c"  charge="-1" boundaryCondition="false"/>
<species  id="cpd03130_c"  name="(2E)-Octenoyl-CoA_C29H45N7O17P3S"  compartment="c"  charge="-3" boundaryCondition="false"/>
<species  id="cpd00039_e"  name="L-Lysine_C6H15N2O2"  compartment="e"  charge="1" boundaryCondition="false"/>
<species  id="cpd00039_c"  name="L-Lysine_C6H15N2O2"  compartment="c"  charge="1" boundaryCondition="false"/>
<species  id="cpd03524_c"  name="10-Formyl-THF-L-glutamate_C25H27N8O10"  compartment="c"  charge="-3" boundaryCondition="false"/>
<species  id="cpd00638_c"  name="Deamido-NAD_C21H24N6O15P2"  compartment="c"  charge="-2" boundaryCondition="false"/>
<species  id="cpd15722_c"  name="Diisoheptadecanoylphosphatidylglycerol_C40H78O10P"  compartment="c"  charge="-1" boundaryCondition="false"/>
<species  id="cpd11591_c"  name="Gly-Met_C7H14N2O3S"  compartment="c"  charge="0" boundaryCondition="false"/>
<species  id="cpd15701_c"  name="1,2-Diisoheptadecanoyl-sn-glycerol_C37H72O5"  compartment="c"  charge="0" boundaryCondition="false"/>
<species  id="cpd11498_c"  name="4-methyl-trans-hex-2-enoyl-ACP_C18H31N2O8PRS"  compartment="c"  charge="-1" boundaryCondition="false"/>
<species  id="cpd11466_c"  name="Myristoyl-ACP_C25H47N2O8PRS"  compartment="c"  charge="-1" boundaryCondition="false"/>
<species  id="cpd00128_c"  name="Adenine_C5H5N5"  compartment="c"  charge="0" boundaryCondition="false"/>
<species  id="cpd11485_c"  name="3-oxohexadecanoyl-acp_C27H49N2O9PRS"  compartment="c"  charge="-1" boundaryCondition="false"/>
<species  id="cpd00210_c"  name="Taurine_C2H7NO3S"  compartment="c"  charge="0" boundaryCondition="false"/>
<species  id="cpd00738_c"  name="phosphoserine_C3H7NO6P"  compartment="c"  charge="-1" boundaryCondition="false"/>
<species  id="cpd00050_c"  name="FMN_C17H20N4O9P"  compartment="c"  charge="-1" boundaryCondition="false"/>
<species  id="cpd00836_c"  name="S-Acetyldihydrolipoamide_C10H19NO2S2"  compartment="c"  charge="0" boundaryCondition="false"/>
<species  id="cpd11580_c"  name="Gly-Gln_C7H13N3O4"  compartment="c"  charge="0" boundaryCondition="false"/>
<species  id="cpd15352_c"  name="2-Demethylmenaquinone_8_C50H70O2"  compartment="c"  charge="0" boundaryCondition="false"/>
<species  id="cpd00231_c"  name="Dihydrobiopterin_C9H13N5O3"  compartment="c"  charge="0" boundaryCondition="false"/>
<species  id="cpd00107_c"  name="L-Leucine_C6H13NO2"  compartment="c"  charge="0" boundaryCondition="false"/>
<species  id="cpd11420_c"  name="trdox_C6H7NO2R2S2"  compartment="c"  charge="0" boundaryCondition="false"/>
<species  id="cpd00357_c"  name="TTP_C10H14N2O14P3"  compartment="c"  charge="-3" boundaryCondition="false"/>
<species  id="cpd00110_c"  name="Cytochrome_c2+_C42H52FeN8O6S2"  compartment="c"  charge="4" boundaryCondition="false"/>
<species  id="cpd15676_c"  name="1-isohexadecanoyl-sn-glycerol_3-phosphate_C19H38O7P"  compartment="c"  charge="-1" boundaryCondition="false"/>
<species  id="cpd12848_c"  name="Holo-[carboxylase]_C17H27N5O4R2S"  compartment="c"  charge="0" boundaryCondition="false"/>
<species  id="cpd15528_c"  name="phosphatidylethanolamine_didodecanoyl_C29H58NO8P"  compartment="c"  charge="0" boundaryCondition="false"/>
<species  id="cpd11504_c"  name="8-methyl-3-oxo-decanoyl-ACP_C22H39N2O9PRS"  compartment="c"  charge="-1" boundaryCondition="false"/>
<species  id="cpd00782_c"  name="Pimeloyl-CoA_C28H42N7O19P3S"  compartment="c"  charge="-4" boundaryCondition="false"/>
<species  id="cpd00133_c"  name="Nicotinamide_C6H6N2O"  compartment="c"  charge="0" boundaryCondition="false"/>
<species  id="cpd00221_e"  name="D-Lactate_C3H5O3"  compartment="e"  charge="-1" boundaryCondition="false"/>
<species  id="cpd00221_c"  name="D-Lactate_C3H5O3"  compartment="c"  charge="-1" boundaryCondition="false"/>
<species  id="cpd00103_c"  name="PRPP_C5H10O14P3"  compartment="c"  charge="-3" boundaryCondition="false"/>
<species  id="cpd00113_c"  name="Isopentenyldiphosphate_C5H10O7P2"  compartment="c"  charge="-2" boundaryCondition="false"/>
<species  id="cpd00190_c"  name="beta-D-Glucose_C6H12O6"  compartment="c"  charge="0" boundaryCondition="false"/>
<species  id="cpd15237_c"  name="hexadecenoate_C16H29O2"  compartment="c"  charge="-1" boundaryCondition="false"/>
<species  id="cpd11511_c"  name="10-methyl-dodecanoyl-ACP_C24H45N2O8PRS"  compartment="c"  charge="-1" boundaryCondition="false"/>
<species  id="cpd00045_c"  name="Adenosine_3-5-bisphosphate_C10H13N5O10P2"  compartment="c"  charge="-2" boundaryCondition="false"/>
<species  id="cpd00081_c"  name="Sulfite_HO3S"  compartment="c"  charge="-1" boundaryCondition="false"/>
<species  id="cpd11534_c"  name="11-methyl-3-hydroxy-dodecanoyl-ACP_C24H45N2O9PRS"  compartment="c"  charge="-1" boundaryCondition="false"/>
<species  id="cpd12370_c"  name="apo-ACP_HOR"  compartment="c"  charge="0" boundaryCondition="false"/>
<species  id="cpd02851_c"  name="AICAR_C9H14N4O8P"  compartment="c"  charge="-1" boundaryCondition="false"/>
<species  id="cpd03118_c"  name="(S)-Hydroxydecanoyl-CoA_C31H51N7O18P3S"  compartment="c"  charge="-3" boundaryCondition="false"/>
<species  id="cpd11470_c"  name="Octanoyl-ACP_C19H35N2O8PRS"  compartment="c"  charge="-1" boundaryCondition="false"/>
<species  id="cpd11557_c"  name="8-methyl-nonanoyl-ACP_C21H39N2O8PRS"  compartment="c"  charge="-1" boundaryCondition="false"/>
<species  id="cpd12227_c"  name="L-Glutamyl-tRNA-Glu_C15H19N6O6R"  compartment="c"  charge="0" boundaryCondition="false"/>
<species  id="cpd00449_c"  name="Dihydrolipoamide_C8H17NOS2"  compartment="c"  charge="0" boundaryCondition="false"/>
<species  id="cpd00120_c"  name="Butyryl-CoA_C25H39N7O17P3S"  compartment="c"  charge="-3" boundaryCondition="false"/>
<species  id="cpd00540_c"  name="BET_C5H11NO2"  compartment="c"  charge="0" boundaryCondition="false"/>
<species  id="cpd00032_c"  name="Oxaloacetate_C4H2O5"  compartment="c"  charge="-2" boundaryCondition="false"/>
<species  id="cpd00363_c"  name="Ethanol_C2H6O"  compartment="c"  charge="0" boundaryCondition="false"/>
<species  id="cpd00139_c"  name="Glycolate_C2H3O3"  compartment="c"  charge="-1" boundaryCondition="false"/>
<species  id="cpd04122_c"  name="Aminoacetaldehyde_C2H6NO"  compartment="c"  charge="1" boundaryCondition="false"/>
<species  id="cpd15358_c"  name="2-octadecanoyl-sn-glycerol_3-phosphate_C21H42O7P"  compartment="c"  charge="-1" boundaryCondition="false"/>
<species  id="cpd15319_c"  name="1-Acyl-sn-glycero-3-phosphoglycerol_tetradecanoyl_C20H40O9P"  compartment="c"  charge="-1" boundaryCondition="false"/>
<species  id="cpd15692_c"  name="Diisopentadecanoylphosphatidylserine_C36H68NO10P"  compartment="c"  charge="-2" boundaryCondition="false"/>
<species  id="cpd02826_c"  name="5'-Phosphoribosylformylglycinamidine_C8H16N3O8P"  compartment="c"  charge="0" boundaryCondition="false"/>
<species  id="cpd15706_c"  name="1,2-Diisohexadecanoyl-sn-glycerol_C35H68O5"  compartment="c"  charge="0" boundaryCondition="false"/>
<species  id="cpd11519_c"  name="14-methyl-hexa-decanoyl-ACP_C28H53N2O8PRS"  compartment="c"  charge="-1" boundaryCondition="false"/>
<species  id="cpd11587_c"  name="Ala-Gln_C8H15N3O4"  compartment="c"  charge="0" boundaryCondition="false"/>
<species  id="cpd03646_c"  name="gamma-Glutamyl-3-aminopropiononitrile_C8H13N3O3"  compartment="c"  charge="0" boundaryCondition="false"/>
<species  id="cpd00493_c"  name="Pyridoxamine_phosphate_C8H13N2O5P"  compartment="c"  charge="0" boundaryCondition="false"/>
<species  id="cpd00233_c"  name="Tetrahydrobiopterin_C9H15N5O3"  compartment="c"  charge="0" boundaryCondition="false"/>
<species  id="cpd03525_c"  name="N-Succinyl-L-glutamate_C9H10NO7"  compartment="c"  charge="-3" boundaryCondition="false"/>
<species  id="cpd08286_c"  name="2-C-methyl-D-erythritol4-phosphate_C5H12O7P"  compartment="c"  charge="-1" boundaryCondition="false"/>
<species  id="cpd03115_c"  name="(S)-3-Hydroxytetradecanoyl-CoA_C35H59N7O18P3S"  compartment="c"  charge="-3" boundaryCondition="false"/>
<species  id="cpd02964_c"  name="UDP-N-acetylmuramoyl-L-alanyl-D-gamma-glutamyl-meso-2-6-diaminopimelate_C35H51N7O26P2"  compartment="c"  charge="-4" boundaryCondition="false"/>
<species  id="cpd02569_c"  name="2-Oxo-3-hydroxyisovalerate_C5H7O4"  compartment="c"  charge="-1" boundaryCondition="false"/>
<species  id="cpd02698_c"  name="N-Succinyl-L-2,6-diaminopimelate_C11H16N2O7"  compartment="c"  charge="-2" boundaryCondition="false"/>
<species  id="cpd00859_c"  name="Pseudouridine_5'-phosphate_C9H12N2O9P"  compartment="c"  charge="-1" boundaryCondition="false"/>
<species  id="cpd03121_c"  name="3-Oxooctanoyl-CoA_C29H45N7O18P3S"  compartment="c"  charge="-3" boundaryCondition="false"/>
<species  id="cpd03125_c"  name="(2E)-Hexenoyl-CoA_C27H41N7O17P3S"  compartment="c"  charge="-3" boundaryCondition="false"/>
<species  id="cpd03446_c"  name="2-Octaprenyl-6-methoxyphenol_C47H72O2"  compartment="c"  charge="0" boundaryCondition="false"/>
<species  id="cpd15269_c"  name="octadecenoate_C18H33O2"  compartment="c"  charge="-1" boundaryCondition="false"/>
<species  id="cpd11483_c"  name="(R)-3-Hydroxyoctanoyl-[acyl-carrier_protein]_C19H35N2O9PRS"  compartment="c"  charge="-1" boundaryCondition="false"/>
<species  id="cpd02140_c"  name="AIR_C8H14N3O7P"  compartment="c"  charge="0" boundaryCondition="false"/>
<species  id="cpd03847_e"  name="Myristic_acid_C14H27O2"  compartment="e"  charge="-1" boundaryCondition="false"/>
<species  id="cpd03847_c"  name="Myristic_acid_C14H27O2"  compartment="c"  charge="-1" boundaryCondition="false"/>
<species  id="cpd00932_c"  name="5-O--1-Carboxyvinyl-3-phosphoshikimate_C10H10O10P"  compartment="c"  charge="-3" boundaryCondition="false"/>
<species  id="cpd11588_c"  name="gly-pro-L_C7H12N2O3"  compartment="c"  charge="0" boundaryCondition="false"/>
<species  id="cpd11568_c"  name="14-methyl-trans-pentadec-2-enoyl-ACP_C27H49N2O8PRS"  compartment="c"  charge="-1" boundaryCondition="false"/>
<species  id="cpd02182_c"  name="(R)-S-Lactoylglutathione_C13H20N3O8S"  compartment="c"  charge="-1" boundaryCondition="false"/>
<species  id="cpd15307_c"  name="1,2-Diacyl-sn-glycerol_ditetradecanoyl_C31H60O5"  compartment="c"  charge="0" boundaryCondition="false"/>
<species  id="cpd11537_c"  name="13-methyl-3-oxo-tetra-decanoyl-ACP_C26H47N2O9PRS"  compartment="c"  charge="-1" boundaryCondition="false"/>
<species  id="cpd02484_c"  name="Inositol_3-phosphate_C6H12O9P"  compartment="c"  charge="-1" boundaryCondition="false"/>
<species  id="cpd00343_c"  name="N-Carbamoyl-L-aspartate_C5H6N2O5"  compartment="c"  charge="-2" boundaryCondition="false"/>
<species  id="cpd00213_c"  name="Lipoamide_C8H15NOS2"  compartment="c"  charge="0" boundaryCondition="false"/>
<species  id="cpd03919_c"  name="Adenosyl_cobinamide phosphate_C58H84CoN16O14P"  compartment="c"  charge="0" boundaryCondition="false"/>
<species  id="cpd11516_c"  name="14-methyl-3-oxo-hexa-decanoyl-ACP_C28H51N2O9PRS"  compartment="c"  charge="-1" boundaryCondition="false"/>
<species  id="cpd00346_c"  name="L-Aspartate4-semialdehyde_C4H7NO3"  compartment="c"  charge="0" boundaryCondition="false"/>
<species  id="cpd00800_c"  name="8-Amino-7-oxononanoate_C9H17NO3"  compartment="c"  charge="0" boundaryCondition="false"/>
<species  id="cpd00092_e"  name="Uracil_C4H4N2O2"  compartment="e"  charge="0" boundaryCondition="false"/>
<species  id="cpd00092_c"  name="Uracil_C4H4N2O2"  compartment="c"  charge="0" boundaryCondition="false"/>
<species  id="cpd11573_c"  name="Octodecanoyl-ACP_C29H55N2O8PRS"  compartment="c"  charge="-1" boundaryCondition="false"/>
<species  id="cpd15354_c"  name="2-hexadec-9-enoyl-sn-glycerol_3-phosphate_C19H36O7P"  compartment="c"  charge="-1" boundaryCondition="false"/>
<species  id="cpd00807_c"  name="L-histidinol-phosphate_C6H12N3O4P"  compartment="c"  charge="0" boundaryCondition="false"/>
<species  id="cpd15704_c"  name="1,2-Diisopentadecanoyl-sn-glycerol_C33H64O5"  compartment="c"  charge="0" boundaryCondition="false"/>
<species  id="cpd02978_c"  name="7,8-Dihydroneopterin_3'-triphosphate_C9H13N5O13P3"  compartment="c"  charge="-3" boundaryCondition="false"/>
<species  id="cpd11488_c"  name="Acetoacetyl-ACP_C15H25N2O9PRS"  compartment="c"  charge="-1" boundaryCondition="false"/>
<species  id="cpd00982_c"  name="FADH2_C27H33N9O15P2"  compartment="c"  charge="-2" boundaryCondition="false"/>
<species  id="cpd00242_c"  name="H2CO3_CHO3"  compartment="c"  charge="-1" boundaryCondition="false"/>
<species  id="cpd00096_c"  name="CDP_C9H13N3O11P2"  compartment="c"  charge="-2" boundaryCondition="false"/>
<species  id="cpd11540_c"  name="13-methyl-tetra-decanoyl-ACP_C26H49N2O8PRS"  compartment="c"  charge="-1" boundaryCondition="false"/>
<species  id="cpd11528_c"  name="7-methyl-octanoyl-ACP_C20H37N2O8PRS"  compartment="c"  charge="-1" boundaryCondition="false"/>
<species  id="cpd02160_c"  name="N2-Succinyl-L-ornithine_C9H15N2O5"  compartment="c"  charge="-1" boundaryCondition="false"/>
<species  id="cpd00041_c"  name="L-Aspartate_C4H6NO4"  compartment="c"  charge="-1" boundaryCondition="false"/>
<species  id="cpd00108_c"  name="Galactose_C6H12O6"  compartment="c"  charge="0" boundaryCondition="false"/>
<species  id="cpd00108_e"  name="Galactose_C6H12O6"  compartment="c"  charge="0" boundaryCondition="false"/>
<species  id="cpd15339_c"  name="2-Acyl-sn-glycero-3-phosphoethanolamine_(n-C160)_C21H44NO7P"  compartment="c"  charge="0" boundaryCondition="false"/>
<species  id="cpd02799_c"  name="Methylisocitrate_C7H7O7"  compartment="c"  charge="-3" boundaryCondition="false"/>
<species  id="cpd15421_c"  name="CDP-1,2-dioctadecanoylglycerol_C48H87N3O15P2"  compartment="c"  charge="-2" boundaryCondition="false"/>
<species  id="cpd00837_c"  name="S-Adenosylmethioninamine_C14H24N6O3S"  compartment="c"  charge="2" boundaryCondition="false"/>
<species  id="cpd08301_c"  name="2-C-methyl-D-erythritol2-4-cyclodiphosphate_C5H10O9P2"  compartment="c"  charge="-2" boundaryCondition="false"/>
<species  id="cpd03519_c"  name="2,5-Diaminopyrimidine_nucleoside triphosphate_C9H15N5O14P3"  compartment="c"  charge="-3" boundaryCondition="false"/>
<species  id="cpd02678_c"  name="N-Formyl-GAR_C8H14N2O9P"  compartment="c"  charge="-1" boundaryCondition="false"/>
<species  id="cpd00498_c"  name="2-Aceto-2-hydroxybutanoate_C6H9O4"  compartment="c"  charge="-1" boundaryCondition="false"/>
<species  id="cpd11496_c"  name="4-methyl-3-oxo-hexanoyl-ACP_C18H31N2O9PRS"  compartment="c"  charge="-1" boundaryCondition="false"/>
<species  id="cpd01101_c"  name="Carbamate_CH2NO2"  compartment="c"  charge="-1" boundaryCondition="false"/>
<species  id="cpd15342_c"  name="2-Acyl-sn-glycero-3-phosphoethanolamine_octadec-11-enoyl_C23H46NO7P"  compartment="c"  charge="0" boundaryCondition="false"/>
<species  id="cpd11430_c"  name="fa1_C14H27O2"  compartment="c"  charge="-1" boundaryCondition="false"/>
<species  id="cpd15309_c"  name="1,2-Diacyl-sn-glycerol_dihexadecanoyl_C35H68O5"  compartment="c"  charge="0" boundaryCondition="false"/>
<species  id="cpd11475_c"  name="(2E)-Decenoyl-[acp]_C21H37N2O8PRS"  compartment="c"  charge="-1" boundaryCondition="false"/>
<species  id="cpd00162_c"  name="Aminoethanol_C2H8NO"  compartment="c"  charge="1" boundaryCondition="false"/>
<species  id="cpd02625_c"  name="3-Hydroxy-L-1-pyrroline-5-carboxylate_C5H6NO3"  compartment="c"  charge="-1" boundaryCondition="false"/>
<species  id="cpd02555_c"  name="Tetrahydropteroyltri-L-glutamate_C29H33N9O12"  compartment="c"  charge="-4" boundaryCondition="false"/>
<species  id="cpd09027_c"  name="5-Hydroxy-2-oxo-4-ureido-2,5-dihydro-1H-imidazole-5-carboxylate_C5H5N4O5"  compartment="c"  charge="-1" boundaryCondition="false"/>
<species  id="cpd01974_c"  name="4-Hydroxy-L-glutamate_C5H8NO5"  compartment="c"  charge="-1" boundaryCondition="false"/>
<species  id="cpd03488_c"  name="Undecaprenyl-diphospho-N-acetylmuramoyl-(N-acetylglucosamine)-L-alanyl-D-glutaminyl-L-lysyl-D-alanyl-D-alanine_C94H155N9O25P2"  compartment="c"  charge="-2" boundaryCondition="false"/>
<species  id="cpd11553_c"  name="6-methyl-heptanoyl-ACP_C19H35N2O8PRS"  compartment="c"  charge="-1" boundaryCondition="false"/>
<species  id="cpd00119_c"  name="L-Histidine_C6H9N3O2"  compartment="c"  charge="0" boundaryCondition="false"/>
<species  id="cpd00119_e"  name="L-Histidine_C6H9N3O2"  compartment="e"  charge="0" boundaryCondition="false"/>
<species  id="cpd00119_b"  name="L-Histidine_C6H9N3O2"  compartment="e"  charge="0" boundaryCondition="true"/>
<species  id="cpd01401_c"  name="Vitamin_K1_C31H46O2"  compartment="c"  charge="0" boundaryCondition="false"/>
<species  id="cpd00314_c"  name="D-Mannitol_C6H14O6"  compartment="c"  charge="0" boundaryCondition="false"/>
<species  id="cpd00314_e"  name="D-Mannitol_C6H14O6"  compartment="e"  charge="0" boundaryCondition="false"/>
<species  id="cpd00314_b"  name="D-Mannitol_C6H14O6"  compartment="e"  charge="0" boundaryCondition="true"/>
<species  id="cpd11621_c"  name="Oxidizedferredoxin_Fe2R4S6"  compartment="c"  charge="6" boundaryCondition="false"/>
<species  id="cpd00868_c"  name="p-hydroxyphenylpyruvate_C9H7O4"  compartment="c"  charge="-1" boundaryCondition="false"/>
<species  id="cpd00067_e"  name="H+_H"  compartment="e"  charge="1" boundaryCondition="false"/>
<species  id="cpd00067_c"  name="H+_H"  compartment="c"  charge="1" boundaryCondition="false"/>
<species  id="cpd00134_c"  name="Palmitoyl-CoA_C37H63N7O17P3S"  compartment="c"  charge="-3" boundaryCondition="false"/>
<species  id="cpd15345_c"  name="2-Acyl-sn-glycero-3-phosphoglycerol_tetradec-7-enoyl_C20H38O9P"  compartment="c"  charge="-1" boundaryCondition="false"/>
<species  id="cpd00851_c"  name="trans-4-Hydroxy-L-proline_C5H8NO3"  compartment="c"  charge="-1" boundaryCondition="false"/>
<species  id="cpd00281_c"  name="GABA_C4H9NO2"  compartment="c"  charge="0" boundaryCondition="false"/>
<species  id="cpd15524_c"  name="1,2-dihexadecanoyl-sn-glycerol_3-phosphate_C35H68O8P"  compartment="c"  charge="-1" boundaryCondition="false"/>
<species  id="cpd15330_c"  name="1-tetradec-7-enoyl-sn-glycerol_3-phosphate_C17H32O7P"  compartment="c"  charge="-1" boundaryCondition="false"/>
<species  id="cpd00282_c"  name="S-Dihydroorotate_C5H5N2O4"  compartment="c"  charge="-1" boundaryCondition="false"/>
<species  id="cpd00129_e"  name="L-Proline_C5H8NO2"  compartment="e"  charge="-1" boundaryCondition="false"/>
<species  id="cpd00129_c"  name="L-Proline_C5H8NO2"  compartment="c"  charge="-1" boundaryCondition="false"/>
<species  id="cpd11421_c"  name="trdrd_C6H9NO2R2S2"  compartment="c"  charge="0" boundaryCondition="false"/>
<species  id="cpd00238_c"  name="Sedoheptulose7-phosphate_C7H14O10P"  compartment="c"  charge="-1" boundaryCondition="false"/>
<species  id="cpd00033_e"  name="Glycine_C2H5NO2"  compartment="e"  charge="0" boundaryCondition="false"/>
<species  id="cpd00033_c"  name="Glycine_C2H5NO2"  compartment="c"  charge="0" boundaryCondition="false"/>
<species  id="cpd00260_c"  name="Isocitrate_C6H5O7"  compartment="c"  charge="-3" boundaryCondition="false"/>
<species  id="cpd02701_c"  name="S-Adenosyl-4-methylthio-2-oxobutanoate_C15H19N5O6S"  compartment="c"  charge="0" boundaryCondition="false"/>
<species  id="cpd00533_c"  name="dCDP_C9H13N3O10P2"  compartment="c"  charge="-2" boundaryCondition="false"/>
<species  id="cpd15539_c"  name="Phosphatidylglycerol_dihexadec-9-enoyl_C38H70O10P"  compartment="c"  charge="-1" boundaryCondition="false"/>
<species  id="cpd00359_c"  name="indol_C8H7N"  compartment="c"  charge="0" boundaryCondition="false"/>
<species  id="cpd00635_e"  name="Cbl_C62H89CoN13O14P"  compartment="e"  charge="0" boundaryCondition="false"/>
<species  id="cpd00635_c"  name="Cbl_C62H89CoN13O14P"  compartment="c"  charge="0" boundaryCondition="false"/>
<species  id="cpd00191_c"  name="3-Oxopropanoate_C3H3O3"  compartment="c"  charge="-1" boundaryCondition="false"/>
<species  id="cpd15544_c"  name="Phosphatidylglycerophosphate_ditetradec-7-enoyl_C34H62O13P2"  compartment="c"  charge="-2" boundaryCondition="false"/>
<species  id="cpd11538_c"  name="13-methyl-3-hydroxy-tetra-decanoyl-ACP_C26H49N2O9PRS"  compartment="c"  charge="-1" boundaryCondition="false"/>
<species  id="cpd15306_c"  name="1,2-Diacyl-sn-glycerol_didodecanoyl_C27H52O5"  compartment="c"  charge="0" boundaryCondition="false"/>
<species  id="cpd11416_c"  name="Biomass_"  compartment="c"  charge="1000000" boundaryCondition="false"/>
<species  id="cpd11416_e"  name="Biomass_"  compartment="c"  charge="1000000" boundaryCondition="false"/>
<species  id="cpd00858_c"  name="L-Glutamate5-semialdehyde_C5H9NO3"  compartment="c"  charge="0" boundaryCondition="false"/>
<species  id="cpd11584_c"  name="Ala-His_C9H14N4O3"  compartment="c"  charge="0" boundaryCondition="false"/>
<species  id="cpd15527_c"  name="1,2-dioctadec-11-enoyl-sn-glycerol_3-phosphate_C39H72O8P"  compartment="c"  charge="-1" boundaryCondition="false"/>
<species  id="cpd02656_c"  name="6-7-Dimethyl-8--1-D-ribityllumazine_C13H18N4O6"  compartment="c"  charge="0" boundaryCondition="false"/>
<species  id="cpd12543_c"  name="Carboxybiotin-carboxyl-carrier_protein_C18H26N5O6R2S"  compartment="c"  charge="-1" boundaryCondition="false"/>
<species  id="cpd11476_c"  name="hexadecanoyl-acp_C27H51N2O8PRS"  compartment="c"  charge="-1" boundaryCondition="false"/>
<species  id="cpd00478_c"  name="Pyridoxine_phosphate_C8H11NO6P"  compartment="c"  charge="-1" boundaryCondition="false"/>
<species  id="cpd15294_c"  name="Tetradecenoyl-ACP_C25H45N2O8PRS"  compartment="c"  charge="-1" boundaryCondition="false"/>
<species  id="cpd15668_c"  name="glycerol_teichoic acid (n=45), linked, D-ala substituted_C326H584N55O304P46R"  compartment="c"  charge="-48" boundaryCondition="false"/>
<species  id="cpd02060_c"  name="(2E)-Dodecenoyl-CoA_C33H53N7O17P3S"  compartment="c"  charge="-3" boundaryCondition="false"/>
<species  id="cpd15529_c"  name="phosphatidylethanolamine_ditetradecanoyl_C33H66NO8P"  compartment="c"  charge="0" boundaryCondition="false"/>
<species  id="cpd15310_c"  name="1,2-Diacyl-sn-glycerol_dihexadec-9-enoyl_C35H64O5"  compartment="c"  charge="0" boundaryCondition="false"/>
<species  id="cpd00152_c"  name="Agmatine_C5H16N4"  compartment="c"  charge="2" boundaryCondition="false"/>
<species  id="cpd00175_c"  name="UDP-N-acetyl-D-galactosamine_C17H25N3O17P2"  compartment="c"  charge="-2" boundaryCondition="false"/>
<species  id="cpd02591_c"  name="pendp_C25H42O7P2"  compartment="c"  charge="-2" boundaryCondition="false"/>
<species  id="cpd02724_c"  name="N-Succinyl-L-2-amino-6-oxopimelate_C11H12NO8"  compartment="c"  charge="-3" boundaryCondition="false"/>
<species  id="cpd02884_c"  name="FAICAR_C10H14N4O9P"  compartment="c"  charge="-1" boundaryCondition="false"/>
<species  id="cpd15557_c"  name="phosphatidylserine_dioctadecanoyl_C42H80NO10P"  compartment="c"  charge="-2" boundaryCondition="false"/>
<species  id="cpd00481_c"  name="Isobutyryl-CoA_C25H39N7O17P3S"  compartment="c"  charge="-3" boundaryCondition="false"/>
<species  id="cpd00182_e"  name="Adenosine_C10H13N5O4"  compartment="e"  charge="0" boundaryCondition="false"/>
<species  id="cpd00182_c"  name="Adenosine_C10H13N5O4"  compartment="c"  charge="0" boundaryCondition="false"/>
<species  id="cpd15318_c"  name="1-Acyl-sn-glycero-3-phosphoglycerol_dodecanoyl_C18H36O9P"  compartment="c"  charge="-1" boundaryCondition="false"/>
<species  id="cpd11480_c"  name="D-3-Hydroxydodecanoyl-[acp]_C23H43N2O9PRS"  compartment="c"  charge="-1" boundaryCondition="false"/>
<species  id="cpd11592_c"  name="gly-glu-L_C7H11N2O5"  compartment="c"  charge="-1" boundaryCondition="false"/>
<species  id="cpd00020_c"  name="Pyruvate_C3H3O3"  compartment="c"  charge="-1" boundaryCondition="false"/>
<species  id="cpd00020_e"  name="Pyruvate_C3H3O3"  compartment="c"  charge="-1" boundaryCondition="false"/>
<species  id="cpd15717_c"  name="Dianteisoheptadecanoylphosphatidylglycerophosphate_C40H78O13P2"  compartment="c"  charge="-2" boundaryCondition="false"/>
<species  id="cpd02197_c"  name="5-Formyltetrahydrofolate_C20H21N7O7"  compartment="c"  charge="-2" boundaryCondition="false"/>
<species  id="cpd03414_c"  name="UroporphyrinogenI_C40H36N4O16"  compartment="c"  charge="-8" boundaryCondition="false"/>
<species  id="cpd00209_c"  name="Nitrate_NO3"  compartment="c"  charge="-1" boundaryCondition="false"/>
<species  id="cpd02135_c"  name="4-Nitrophenyl_phosphate_C6H5NO6P"  compartment="c"  charge="-1" boundaryCondition="false"/>
<species  id="cpd02546_c"  name="CMP-KDO_C17H24N3O15P"  compartment="c"  charge="-2" boundaryCondition="false"/>
<species  id="cpd15675_c"  name="1-anteisopentadecanoyl-sn-glycerol_3-phosphate_C18H36O7P"  compartment="c"  charge="-1" boundaryCondition="false"/>
<species  id="cpd00289_c"  name="Geranylgeranyl_diphosphate_C20H34O7P2"  compartment="c"  charge="-2" boundaryCondition="false"/>
<species  id="cpd01501_c"  name="2-Methylcitrate_C7H7O7"  compartment="c"  charge="-3" boundaryCondition="false"/>
<species  id="cpd00330_c"  name="Dihydrofolate_C19H19N7O6"  compartment="c"  charge="-2" boundaryCondition="false"/>
<species  id="cpd00104_c"  name="BIOT_C10H15N2O3S"  compartment="c"  charge="-1" boundaryCondition="false"/>
<species  id="cpd01914_c"  name="L-Methionine_S-oxide_C5H11NO3S"  compartment="c"  charge="0" boundaryCondition="false"/>
<species  id="cpd01914_b"  name="L-Methionine_S-oxide_C5H11NO3S"  compartment="e"  charge="0" boundaryCondition="true"/>
<species  id="cpd01914_e"  name="L-Methionine_S-oxide_C5H11NO3S"  compartment="e"  charge="0" boundaryCondition="false"/>
<species  id="cpd11521_c"  name="5-methyl-3-oxo-hexanoyl-ACP_C18H31N2O9PRS"  compartment="c"  charge="-1" boundaryCondition="false"/>
<species  id="cpd03671_c"  name="D-Glucosamine1-phosphate_C6H14NO8P"  compartment="c"  charge="0" boundaryCondition="false"/>
<species  id="cpd00091_c"  name="UMP_C9H12N2O9P"  compartment="c"  charge="-1" boundaryCondition="false"/>
<species  id="cpd00219_c"  name="Prephenate_C10H8O6"  compartment="c"  charge="-2" boundaryCondition="false"/>
<species  id="cpd02843_c"  name="D-erythro-imidazol-glycerol-phosphate_C6H10N2O6P"  compartment="c"  charge="-1" boundaryCondition="false"/>
<species  id="cpd03831_c"  name="ADP-L-glycero-D-manno-heptose_C17H25N5O16P2"  compartment="c"  charge="-2" boundaryCondition="false"/>
<species  id="cpd00485_c"  name="D-Mannose1-phosphate_C6H12O9P"  compartment="c"  charge="-1" boundaryCondition="false"/>
<species  id="cpd11474_c"  name="Decanoyl-ACP_C21H39N2O8PRS"  compartment="c"  charge="-1" boundaryCondition="false"/>
<species  id="cpd00085_c"  name="beta-Alanine_C3H7NO2"  compartment="c"  charge="0" boundaryCondition="false"/>
<species  id="cpd12237_c"  name="Peptide-L-methionine_C6H10N2O2R2S"  compartment="c"  charge="0" boundaryCondition="false"/>
<species  id="cpd00184_e"  name="Thymidine_C10H14N2O5"  compartment="e"  charge="0" boundaryCondition="false"/>
<species  id="cpd00184_c"  name="Thymidine_C10H14N2O5"  compartment="c"  charge="0" boundaryCondition="false"/>
<species  id="cpd02700_c"  name="S-(2-Methylpropionyl)-dihydrolipoamide_C12H23NO2S2"  compartment="c"  charge="0" boundaryCondition="false"/>
<species  id="cpd00074_c"  name="S_S"  compartment="c"  charge="0" boundaryCondition="false"/>
<species  id="cpd15556_c"  name="phosphatidylserine_dihexadec-9-enoyl_C38H68NO10P"  compartment="c"  charge="-2" boundaryCondition="false"/>
<species  id="cpd03920_c"  name="Adenosylcobinamide-GDP_C68H96CoN21O21P2"  compartment="c"  charge="0" boundaryCondition="false"/>
<species  id="cpd02230_c"  name="Inositol_4-phosphate_C6H12O9P"  compartment="c"  charge="-1" boundaryCondition="false"/>
<species  id="cpd11531_c"  name="9-methyl-trans-dec-2-enoyl-ACP_C22H39N2O8PRS"  compartment="c"  charge="-1" boundaryCondition="false"/>
<species  id="cpd00867_c"  name="Inositol_1-phosphate_C6H12O9P"  compartment="c"  charge="-1" boundaryCondition="false"/>
<species  id="cpd11490_c"  name="3-oxooctanoyl-acp_C19H33N2O9PRS"  compartment="c"  charge="-1" boundaryCondition="false"/>
<species  id="cpd11589_c"  name="gly-asp-L_C6H9N2O5"  compartment="c"  charge="-1" boundaryCondition="false"/>
<species  id="cpd12005_c"  name="Lipoylprotein_CHRS2"  compartment="c"  charge="0" boundaryCondition="false"/>
<species  id="cpd15326_c"  name="1-hexadec-9-enoyl-sn-glycerol_3-phosphate_C19H36O7P"  compartment="c"  charge="-1" boundaryCondition="false"/>
<species  id="cpd11520_c"  name="isovaleryl-ACP_C16H29N2O8PRS"  compartment="c"  charge="-1" boundaryCondition="false"/>
<species  id="cpd03122_c"  name="(S)-Hydroxyhexanoyl-CoA_C27H43N7O18P3S"  compartment="c"  charge="-3" boundaryCondition="false"/>
<species  id="cpd15667_c"  name="glycerol_teichoic acid (n=45), linked, unsubstituted_C191H359N10O259P46R"  compartment="c"  charge="-48" boundaryCondition="false"/>
<species  id="cpd15669_c"  name="glycerol_teichoic acid (n=45), linked, glucose substituted_C461H809N10O484P46R"  compartment="c"  charge="-48" boundaryCondition="false"/>
<species  id="cpd00082_c"  name="D-Fructose_C6H12O6"  compartment="c"  charge="0" boundaryCondition="false"/>
<species  id="cpd11468_c"  name="Dodecanoyl-ACP_C23H43N2O8PRS"  compartment="c"  charge="-1" boundaryCondition="false"/>
<species  id="cpd11517_c"  name="14-methyl-3-hydroxy-hexa-decanoyl-ACP_C28H53N2O9PRS"  compartment="c"  charge="-1" boundaryCondition="false"/>
<species  id="cpd03470_c"  name="Iminoaspartate_C4H3NO4"  compartment="c"  charge="-2" boundaryCondition="false"/>
<species  id="cpd15795_c"  name="Anteisoheptadecanoylcardiolipin_(B. subtilis)_C77H148O17P2"  compartment="c"  charge="-2" boundaryCondition="false"/>
<species  id="cpd15547_c"  name="Phosphatidylglycerophosphate_dioctadecanoyl_C42H82O13P2"  compartment="c"  charge="-2" boundaryCondition="false"/>
<species  id="cpd03487_c"  name="Undecaprenyl-diphospho-N-acetylmuramoyl-(N-acetylglucosamine)-L-alanyl-D-glutamyl-L-lysyl-D-alanyl-D-alanine_C94H153N8O26P2"  compartment="c"  charge="-3" boundaryCondition="false"/>
<species  id="cpd00755_c"  name="Hydroxymethylbilane_C40H38N4O17"  compartment="c"  charge="-8" boundaryCondition="false"/>
<species  id="cpd15545_c"  name="Phosphatidylglycerophosphate_dihexadecanoyl_C38H74O13P2"  compartment="c"  charge="-2" boundaryCondition="false"/>
<species  id="cpd02498_c"  name="2,3-Dihydroxy-isovalerate_C5H9O4"  compartment="c"  charge="-1" boundaryCondition="false"/>
<species  id="cpd15312_c"  name="1,2-Diacyl-sn-glycerol_dioctadec-11-enoyl_C39H72O5"  compartment="c"  charge="0" boundaryCondition="false"/>
<species  id="cpd03447_c"  name="2-Octaprenyl-6-methoxy-1,4-benzoquinone_C47H70O3"  compartment="c"  charge="0" boundaryCondition="false"/>
<species  id="cpd02394_c"  name="GAR_C7H15N2O8P"  compartment="c"  charge="0" boundaryCondition="false"/>
<species  id="cpd03480_c"  name="2-Hydroxyphenylacetate_C8H7O3"  compartment="c"  charge="-1" boundaryCondition="false"/>
<species  id="cpd03518_c"  name="Formamidopyrimidine_nucleoside triphosphate_C10H15N5O15P3"  compartment="c"  charge="-3" boundaryCondition="false"/>
<species  id="cpd00477_c"  name="N-Acetyl-L-glutamate_C7H9NO5"  compartment="c"  charge="-2" boundaryCondition="false"/>
<species  id="cpd15338_c"  name="2-Acyl-sn-glycero-3-phosphoethanolamine_tetradec-7-enoyl_C19H38NO7P"  compartment="c"  charge="0" boundaryCondition="false"/>
<species  id="cpd15317_c"  name="1-Acyl-sn-glycero-3-phosphoethanolamine_hexadec-9-enoyl_C21H42NO7P"  compartment="c"  charge="0" boundaryCondition="false"/>
<species  id="cpd00135_c"  name="Homocysteine_C4H9NO2S"  compartment="c"  charge="0" boundaryCondition="false"/>
<species  id="cpd15331_c"  name="1-tetradecanoyl-sn-glycerol_3-phosphate_C17H34O7P"  compartment="c"  charge="-1" boundaryCondition="false"/>
<species  id="cpd00251_c"  name="ADPribose_C15H21N5O14P2"  compartment="c"  charge="-2" boundaryCondition="false"/>
<species  id="cpd00040_c"  name="Glyoxalate_C2HO3"  compartment="c"  charge="-1" boundaryCondition="false"/>
<species  id="cpd11503_c"  name="6-methyl-octanoyl-ACP_C20H37N2O8PRS"  compartment="c"  charge="-1" boundaryCondition="false"/>
<species  id="cpd15693_c"  name="Dianteisopentadecanoylphosphatidylserine_C36H68NO10P"  compartment="c"  charge="-2" boundaryCondition="false"/>
<species  id="cpd00161_c"  name="L-Threonine_C4H9NO3"  compartment="c"  charge="0" boundaryCondition="false"/>
<species  id="cpd00161_e"  name="L-Threonine_C4H9NO3"  compartment="c"  charge="0" boundaryCondition="false"/>
<species  id="cpd00161_b"  name="L-Threonine_C4H9NO3"  compartment="c"  charge="0" boundaryCondition="true"/>
<species  id="cpd11543_c"  name="15-methyl-trans-hexa-dec-2-enoyl-ACP_C28H51N2O8PRS"  compartment="c"  charge="-1" boundaryCondition="false"/>
<species  id="cpd00689_c"  name="Porphobilinogen_C10H13N2O4"  compartment="c"  charge="-1" boundaryCondition="false"/>
<species  id="cpd00093_c"  name="Anthranilate_C7H6NO2"  compartment="c"  charge="-1" boundaryCondition="false"/>
<species  id="cpd15274_c"  name="Octadecenoyl-CoA_C39H65N7O17P3S"  compartment="c"  charge="-3" boundaryCondition="false"/>
<species  id="cpd12547_c"  name="L-2-Lysophosphatidylethanolamine_C23H46NO7P"  compartment="c"  charge="0" boundaryCondition="false"/>
<species  id="cpd02882_c"  name="4--1-D-Ribitylamino-5-aminouracil_C9H16N4O6"  compartment="c"  charge="0" boundaryCondition="false"/>
<species  id="cpd08287_c"  name="4--cytidine5-diphospho-2-C-methyl-D-erythritol_C14H23N3O14P2"  compartment="c"  charge="-2" boundaryCondition="false"/>
<species  id="cpd15536_c"  name="Phosphatidylglycerol_ditetradecanoyl_C34H66O10P"  compartment="c"  charge="-1" boundaryCondition="false"/>
<species  id="cpd00842_c"  name="(S)-3-Hydroxybutyryl-CoA_C25H39N7O18P3S"  compartment="c"  charge="-3" boundaryCondition="false"/>
<species  id="cpd02740_c"  name="Guanosine_5'-triphosphate,3'-diphosphate_C10H13N5O20P5"  compartment="c"  charge="-5" boundaryCondition="false"/>
<species  id="cpd00290_c"  name="D-fructose-1,6-bisphosphate_C6H12O12P2"  compartment="c"  charge="-2" boundaryCondition="false"/>
<species  id="cpd00497_c"  name="XMP_C10H12N4O9P"  compartment="c"  charge="-1" boundaryCondition="false"/>
<species  id="cpd03426_c"  name="Sirohydrochlorin_C42H38N4O16"  compartment="c"  charge="-8" boundaryCondition="false"/>
<species  id="cpd00408_c"  name="Pantoate_C6H11O4"  compartment="c"  charge="-1" boundaryCondition="false"/>
<species  id="cpd00908_c"  name="Glycerophosphoethanolamine_C5H14NO6P"  compartment="c"  charge="0" boundaryCondition="false"/>
<species  id="cpd15298_c"  name="tetradecenoate_C14H25O2"  compartment="c"  charge="-1" boundaryCondition="false"/>
<species  id="cpd14698_c"  name="3-Methyl-1-hydroxybutyl-TPP_C17H27N4O8P2S"  compartment="c"  charge="-1" boundaryCondition="false"/>
<species  id="cpd02311_c"  name="4-Imidazolone-5-propanoate_C6H7N2O3"  compartment="c"  charge="-1" boundaryCondition="false"/>
<species  id="cpd15674_c"  name="1-isopentadecanoyl-sn-glycerol_3-phosphate_C18H36O7P"  compartment="c"  charge="-1" boundaryCondition="false"/>
<species  id="cpd00239_c"  name="H2S_H2S"  compartment="c"  charge="0" boundaryCondition="false"/>
<species  id="cpd00034_e"  name="Zn2+_Zn"  compartment="e"  charge="2" boundaryCondition="false"/>
<species  id="cpd00034_c"  name="Zn2+_Zn"  compartment="c"  charge="2" boundaryCondition="false"/>
<species  id="cpd00014_c"  name="UDP_C9H12N2O12P2"  compartment="c"  charge="-2" boundaryCondition="false"/>
<species  id="cpd15604_c"  name="Gly-Leu_C8H16N2O3"  compartment="c"  charge="0" boundaryCondition="false"/>
<species  id="cpd11502_c"  name="6-methyl-trans-oct-2-enoyl-ACP_C20H35N2O8PRS"  compartment="c"  charge="-1" boundaryCondition="false"/>
<species  id="cpd00288_c"  name="D-Glucosamine_phosphate_C6H14NO8P"  compartment="c"  charge="0" boundaryCondition="false"/>
<species  id="cpd00626_c"  name="dTDPglucose_C16H24N2O16P2"  compartment="c"  charge="-2" boundaryCondition="false"/>
<species  id="cpd00123_c"  name="3-Methyl-2-oxobutanoate_C5H7O3"  compartment="c"  charge="-1" boundaryCondition="false"/>
<species  id="cpd00086_c"  name="Propionyl-CoA_C24H37N7O17P3S"  compartment="c"  charge="-3" boundaryCondition="false"/>
<species  id="cpd01651_c"  name="L-3-Cyanoalanine_C4H6N2O2"  compartment="c"  charge="0" boundaryCondition="false"/>
<species  id="cpd11492_c"  name="Malonyl-acyl-carrierprotein-_C14H22N2O10PRS"  compartment="c"  charge="-2" boundaryCondition="false"/>
<species  id="cpd00712_c"  name="2-Dehydropantoate_C6H9O4"  compartment="c"  charge="-1" boundaryCondition="false"/>
<species  id="cpd15311_c"  name="1,2-Diacyl-sn-glycerol_dioctadecanoyl_C39H76O5"  compartment="c"  charge="0" boundaryCondition="false"/>
<species  id="cpd00007_e"  name="O2_O2"  compartment="e"  charge="0" boundaryCondition="false"/>
<species  id="cpd00007_c"  name="O2_O2"  compartment="c"  charge="0" boundaryCondition="false"/>
<species  id="cpd02103_c"  name="N2-Succinyl-L-arginine_C10H17N4O5"  compartment="c"  charge="-1" boundaryCondition="false"/>
<species  id="cpd11465_c"  name="But-2-enoyl-[acyl-carrier_protein]_C15H25N2O8PRS"  compartment="c"  charge="-1" boundaryCondition="false"/>
<species  id="cpd11536_c"  name="11-methyl-dodecanoyl-ACP_C24H45N2O8PRS"  compartment="c"  charge="-1" boundaryCondition="false"/>
<species  id="cpd00043_c"  name="UDP-galactose_C15H22N2O17P2"  compartment="c"  charge="-2" boundaryCondition="false"/>
<species  id="cpd08210_c"  name="ADC_C10H10NO5"  compartment="c"  charge="-1" boundaryCondition="false"/>
<species  id="cpd11491_c"  name="3-oxotetradecanoyl-acp_C25H45N2O9PRS"  compartment="c"  charge="-1" boundaryCondition="false"/>
<species  id="cpd01831_c"  name="4-Imidazoleacetate_C5H5N2O2"  compartment="c"  charge="-1" boundaryCondition="false"/>
<species  id="cpd02857_c"  name="DAHP_C7H11O10P"  compartment="c"  charge="-2" boundaryCondition="false"/>
<species  id="cpd02920_c"  name="7,8-Dihydropterin_pyrophosphate_C7H9N5O8P2"  compartment="c"  charge="-2" boundaryCondition="false"/>
<species  id="cpd00205_e"  name="K+_K"  compartment="e"  charge="1" boundaryCondition="false"/>
<species  id="cpd00205_c"  name="K+_K"  compartment="c"  charge="1" boundaryCondition="false"/>
<species  id="cpd00331_c"  name="cis-Aconitate_C6H3O6"  compartment="c"  charge="-3" boundaryCondition="false"/>
<species  id="cpd00229_c"  name="Glycolaldehyde_C2H4O2"  compartment="c"  charge="0" boundaryCondition="false"/>
<species  id="cpd00283_c"  name="Geranyldiphosphate_C10H18O7P2"  compartment="c"  charge="-2" boundaryCondition="false"/>
<species  id="cpd01646_c"  name="2-Isopropylmalate_C7H10O5"  compartment="c"  charge="-2" boundaryCondition="false"/>
<species  id="cpd00482_c"  name="2-Phospho-D-glycerate_C3H5O7P"  compartment="c"  charge="-2" boundaryCondition="false"/>
<species  id="cpd02295_c"  name="1-4-Dihydroxy-2-naphthoate_C11H7O4"  compartment="c"  charge="-1" boundaryCondition="false"/>
<species  id="cpd00760_c"  name="2-Methylbutyryl-CoA_C26H41N7O17P3S"  compartment="c"  charge="-3" boundaryCondition="false"/>
<species  id="cpd01324_c"  name="L-Histidinal_C6H10N3O"  compartment="c"  charge="1" boundaryCondition="false"/>
<species  id="cpd02886_c"  name="UDP-3-O-(beta-hydroxymyristoyl)-N-acetylglucosamine_C31H51N3O19P2"  compartment="c"  charge="-2" boundaryCondition="false"/>
<species  id="cpd01772_c"  name="Succinylbenzoate_C11H8O5"  compartment="c"  charge="-2" boundaryCondition="false"/>
<species  id="cpd11479_c"  name="D-3-Hydroxyhexanoyl-[acp]_C17H31N2O9PRS"  compartment="c"  charge="-1" boundaryCondition="false"/>
<species  id="cpd00344_c"  name="N-Formimino-L-glutamate_C6H9N2O4"  compartment="c"  charge="-1" boundaryCondition="false"/>
<species  id="cpd02074_c"  name="2-Oxo-6-aminocaproate_C6H11NO3"  compartment="c"  charge="0" boundaryCondition="false"/>
<species  id="cpd11593_c"  name="ala-L-asp-L_C7H11N2O5"  compartment="c"  charge="-1" boundaryCondition="false"/>
<species  id="cpd00790_c"  name="O-Acetyl-L-homoserine_C6H11NO4"  compartment="c"  charge="0" boundaryCondition="false"/>
<species  id="cpd15540_c"  name="Phosphatidylglycerol_dioctadecanoyl_C42H82O10P"  compartment="c"  charge="-1" boundaryCondition="false"/>
<species  id="cpd03494_c"  name="Undecaprenyl-diphospho-N-acetylmuramoyl-L-alanyl-D-glutamyl-meso-2-6-diaminopimeloyl-D-alanyl-D-alanine_C87H139N7O23P2"  compartment="c"  charge="-4" boundaryCondition="false"/>
<species  id="cpd02691_c"  name="2-methyl-3-hydroxy-butyryl-CoA_C26H41N7O18P3S"  compartment="c"  charge="-3" boundaryCondition="false"/>
<species  id="cpd00052_c"  name="CTP_C9H13N3O14P3"  compartment="c"  charge="-3" boundaryCondition="false"/>
<species  id="cpd02507_c"  name="5-Carboxy-2-oxohept-3-enedioate_C8H5O7"  compartment="c"  charge="-3" boundaryCondition="false"/>
<species  id="cpd11539_c"  name="13-methyl-trans-tetra-dec-2-enoyl-ACP_C26H47N2O8PRS"  compartment="c"  charge="-1" boundaryCondition="false"/>
<species  id="cpd15560_c"  name="Ubiquinone-8_C49H74O4"  compartment="c"  charge="0" boundaryCondition="false"/>
<species  id="cpd00122_c"  name="N-Acetyl-D-glucosamine_C8H15NO6"  compartment="c"  charge="0" boundaryCondition="false"/>
<species  id="cpd11313_c"  name="hemeO_C49H56FeN4O5"  compartment="c"  charge="-2" boundaryCondition="false"/>
<species  id="cpd00118_c"  name="Putrescine_C4H14N2"  compartment="c"  charge="2" boundaryCondition="false"/>
<species  id="cpd00118_b"  name="Putrescine_C4H14N2"  compartment="b"  charge="2" boundaryCondition="true"/>
<species  id="cpd11487_c"  name="3-oxodecanoyl-acp_C21H37N2O9PRS"  compartment="c"  charge="-1" boundaryCondition="false"/>
<species  id="cpd02590_c"  name="all-trans-Heptaprenyl_diphosphate_C35H58O7P2"  compartment="c"  charge="-2" boundaryCondition="false"/>
<species  id="cpd00111_c"  name="Oxidized_glutathione_C20H30N6O12S2"  compartment="c"  charge="-2" boundaryCondition="false"/>
<species  id="cpd00004_c"  name="NADH_C21H27N7O14P2"  compartment="c"  charge="-2" boundaryCondition="false"/>
<species  id="cpd00004_b"  name="NADH_C21H27N7O14P2"  compartment="b"  charge="-2" boundaryCondition="true"/>
<species  id="cpd02333_c"  name="Quinolinate_C7H3NO4"  compartment="c"  charge="-2" boundaryCondition="false"/>
<species  id="cpd15716_c"  name="Diisoheptadecanoylphosphatidylglycerophosphate_C40H78O13P2"  compartment="c"  charge="-2" boundaryCondition="false"/>
<species  id="cpd00905_c"  name="Guanosine_3',5'-bis(diphosphate)_C10H13N5O17P4"  compartment="c"  charge="-4" boundaryCondition="false"/>
<species  id="cpd15327_c"  name="1-hexadecanoyl-sn-glycerol_3-phosphate_C19H38O7P"  compartment="c"  charge="-1" boundaryCondition="false"/>
<species  id="cpd02835_c"  name="UDP-2,3-bis(3-hydroxytetradecanoyl)glucosamine_C43H75N3O20P2"  compartment="c"  charge="-2" boundaryCondition="false"/>
<species  id="cpd00073_e"  name="Urea_CH4N2O"  compartment="e"  charge="0" boundaryCondition="false"/>
<species  id="cpd00073_c"  name="Urea_CH4N2O"  compartment="c"  charge="0" boundaryCondition="false"/>
<species  id="cpd11571_c"  name="3-Hydroxyoctodecanoyl-ACP_C29H55N2O9PRS"  compartment="c"  charge="-1" boundaryCondition="false"/>
<species  id="cpd02557_c"  name="Farnesylfarnesylgeraniol_C40H66O7P2"  compartment="c"  charge="-2" boundaryCondition="false"/>
<species  id="cpd03830_c"  name="ADP-D-glycero-D-manno-heptose_C17H25N5O16P2"  compartment="c"  charge="-2" boundaryCondition="false"/>
<species  id="cpd03279_e"  name="Deoxyinosine_C10H12N4O4"  compartment="e"  charge="0" boundaryCondition="false"/>
<species  id="cpd03279_c"  name="Deoxyinosine_C10H12N4O4"  compartment="c"  charge="0" boundaryCondition="false"/>
<species  id="cpd00424_c"  name="Cystathionine_C7H14N2O4S"  compartment="c"  charge="0" boundaryCondition="false"/>
<species  id="cpd02522_c"  name="2-Aminoadipate_6-semialdehyde_C6H11NO3"  compartment="c"  charge="0" boundaryCondition="false"/>
<species  id="cpd11530_c"  name="9-methyl-3-hydroxy-decanoyl-ACP_C22H41N2O9PRS"  compartment="c"  charge="-1" boundaryCondition="false"/>
<species  id="cpd11438_c"  name="fa4_C15H29O2"  compartment="c"  charge="-1" boundaryCondition="false"/>
<species  id="cpd12712_c"  name="Reduced_azurin_C4H6N2NiS4"  compartment="c"  charge="10000000" boundaryCondition="false"/>
<species  id="cpd12139_c"  name="Protein_disulfide_C7H9N3O3R2S2"  compartment="c"  charge="0" boundaryCondition="false"/>
<species  id="cpd15797_c"  name="Isopentadecanoylcardiolipin_(B. subtilis)_C69H132O17P2"  compartment="c"  charge="-2" boundaryCondition="false"/>
<species  id="cpd15325_c"  name="1-dodecanoyl-sn-glycerol_3-phosphate_C15H30O7P"  compartment="c"  charge="-1" boundaryCondition="false"/>
<species  id="cpd00179_e"  name="Maltose_C12H22O11"  compartment="e"  charge="0" boundaryCondition="false"/>
<species  id="cpd00179_c"  name="Maltose_C12H22O11"  compartment="c"  charge="0" boundaryCondition="false"/>
<species  id="cpd03448_c"  name="2-Octaprenyl-3-methyl-6-methoxy-1,4-benzoquinone_C48H72O3"  compartment="c"  charge="0" boundaryCondition="false"/>
<species  id="cpd11432_c"  name="fa11coa_C38H65N7O17P3S"  compartment="c"  charge="-3" boundaryCondition="false"/>
<species  id="cpd00341_c"  name="N-Carbamoylputrescine_C5H14N3O"  compartment="c"  charge="1" boundaryCondition="false"/>
<species  id="cpd00001_e"  name="H2O_H2O"  compartment="e"  charge="0" boundaryCondition="false"/>
<species  id="cpd00001_c"  name="H2O_H2O"  compartment="c"  charge="0" boundaryCondition="false"/>
<species  id="cpd02961_c"  name="Dihydroneopterin_C9H13N5O4"  compartment="c"  charge="0" boundaryCondition="false"/>
<species  id="cpd02187_c"  name="Methacrylyl-CoA_C25H37N7O17P3S"  compartment="c"  charge="-3" boundaryCondition="false"/>
<species  id="cpd00412_e"  name="Deoxyuridine_C9H12N2O5"  compartment="e"  charge="0" boundaryCondition="false"/>
<species  id="cpd00412_c"  name="Deoxyuridine_C9H12N2O5"  compartment="c"  charge="0" boundaryCondition="false"/>
<species  id="cpd00655_c"  name="Dephospho-CoA_C21H33N7O13P2S"  compartment="c"  charge="-2" boundaryCondition="false"/>
<species  id="cpd15703_c"  name="1,2-Diisotetradecanoyl-sn-glycerol_C31H60O5"  compartment="c"  charge="0" boundaryCondition="false"/>
<species  id="cpd02893_c"  name="5'-Phosphoribosyl-4-carboxy-5-aminoimidazole_C9H13N3O9P"  compartment="c"  charge="-1" boundaryCondition="false"/>
<species  id="cpd15685_c"  name="CDP-1,2-diisotetradecanoylglycerol_C40H71N3O15P2"  compartment="c"  charge="-2" boundaryCondition="false"/>
<species  id="cpd11529_c"  name="9-methyl-3-oxo-decanoyl-ACP_C22H39N2O9PRS"  compartment="c"  charge="-1" boundaryCondition="false"/>
<species  id="cpd00352_c"  name="delta1-Piperideine-6-L-carboxylate_C6H8NO2"  compartment="c"  charge="-1" boundaryCondition="false"/>
<species  id="cpd15533_c"  name="phosphatidylethanolamine_dioctadecanoyl_C41H82NO8P"  compartment="c"  charge="0" boundaryCondition="false"/>
<species  id="cpd01997_c"  name="Dimethylbenzimidazole_C9H10N2"  compartment="c"  charge="0" boundaryCondition="false"/>
<species  id="cpd00367_e"  name="Cytidine_C9H13N3O5"  compartment="e"  charge="0" boundaryCondition="false"/>
<species  id="cpd00367_c"  name="Cytidine_C9H13N3O5"  compartment="c"  charge="0" boundaryCondition="false"/>
<species  id="cpd11564_c"  name="12-methyl-trans-tridec-2-enoyl-ACP_C25H45N2O8PRS"  compartment="c"  charge="-1" boundaryCondition="false"/>
<species  id="cpd15605_c"  name="Gly-Phe_C11H14N2O3"  compartment="c"  charge="0" boundaryCondition="false"/>
<species  id="cpd00861_c"  name="UDP-N-acetyl-D-mannosamine_C17H25N3O17P2"  compartment="c"  charge="-2" boundaryCondition="false"/>
<species  id="cpd15346_c"  name="2-Acyl-sn-glycero-3-phosphoglycerol_hexadecanoyl_C22H44O9P"  compartment="c"  charge="-1" boundaryCondition="false"/>
<species  id="cpd03918_c"  name="Adenosyl_cobinamide_C58H85CoN16O11"  compartment="c"  charge="2" boundaryCondition="false"/>
<species  id="cpd00802_c"  name="D-fructose-1-phosphate_C6H12O9P"  compartment="c"  charge="-1" boundaryCondition="false"/>
<species  id="cpd00068_c"  name="ITP_C10H12N4O14P3"  compartment="c"  charge="-3" boundaryCondition="false"/>
<species  id="cpd01620_c"  name="Precorrin_2_C42H40N4O16"  compartment="c"  charge="-8" boundaryCondition="false"/>
<species  id="cpd03666_c"  name="2,5-Diamino-6-(5'-triphosphoryl-3',4'-trihydroxy-2'-oxopentyl)-_amino-4-oxopyrimidine_C9H15N5O14P3"  compartment="c"  charge="-3" boundaryCondition="false"/>
<species  id="cpd00202_c"  name="DMAPP_C5H10O7P2"  compartment="c"  charge="-2" boundaryCondition="false"/>
<species  id="cpd15695_c"  name="Diisoheptadecanoylphosphatidylethanolamine_C39H78NO8P"  compartment="c"  charge="0" boundaryCondition="false"/>
<species  id="cpd00809_c"  name="O-Phospho-L-homoserine_C4H9NO6P"  compartment="c"  charge="-1" boundaryCondition="false"/>
<species  id="cpd00147_c"  name="5-Methylthioadenosine_C11H15N5O3S"  compartment="c"  charge="0" boundaryCondition="false"/>
<species  id="cpd00147_e"  name="5-Methylthioadenosine_C11H15N5O3S"  compartment="c"  charge="0" boundaryCondition="false"/>
<species  id="cpd00147_b"  name="5-Methylthioadenosine_C11H15N5O3S"  compartment="b"  charge="0" boundaryCondition="true"/>
<species  id="cpd02572_c"  name="5-Carboxymethyl-2-hydroxymuconate_C8H5O7"  compartment="c"  charge="-3" boundaryCondition="false"/>
<species  id="cpd02693_c"  name="3-Isopropylmalate_C7H10O5"  compartment="c"  charge="-2" boundaryCondition="false"/>
<species  id="cpd15500_c"  name="Menaquinone_8_C51H72O2"  compartment="c"  charge="0" boundaryCondition="false"/>
<species  id="cpd02431_c"  name="1-Pyrroline-5-carboxylate_C5H6NO2"  compartment="c"  charge="-1" boundaryCondition="false"/>
<species  id="cpd00100_e"  name="Glycerol_C3H8O3"  compartment="e"  charge="0" boundaryCondition="false"/>
<species  id="cpd00100_c"  name="Glycerol_C3H8O3"  compartment="c"  charge="0" boundaryCondition="false"/>
<species  id="cpd00658_c"  name="Isochorismate_C10H8O6"  compartment="c"  charge="-2" boundaryCondition="false"/>
<species  id="cpd02375_c"  name="Adenylosuccinate_C14H15N5O11P"  compartment="c"  charge="-3" boundaryCondition="false"/>
<species  id="cpd00223_c"  name="Glycerate_C3H5O4"  compartment="c"  charge="-1" boundaryCondition="false"/>
<species  id="cpd00203_c"  name="1,3-Bisphospho-D-glycerate_C3H6O10P2"  compartment="c"  charge="-2" boundaryCondition="false"/>
<species  id="cpd15542_c"  name="Phosphatidylglycerophosphate_didodecanoyl_C30H58O13P2"  compartment="c"  charge="-2" boundaryCondition="false"/>
<species  id="cpd04539_c"  name="2-Amino-3-oxo-4-phosphonooxybutyrate_C4H7NO7P"  compartment="c"  charge="-1" boundaryCondition="false"/>
<species  id="cpd00035_c"  name="L-Alanine_C3H7NO2"  compartment="c"  charge="0" boundaryCondition="false"/>
<species  id="cpd02465_c"  name="tetrahydrodipicolinate_C7H7NO4"  compartment="c"  charge="-2" boundaryCondition="false"/>
<species  id="cpd15499_c"  name="Menaquinol_8_C51H74O2"  compartment="c"  charge="0" boundaryCondition="false"/>
<species  id="cpd15316_c"  name="1-Acyl-sn-glycero-3-phosphoethanolamine_hexadecanoyl_C21H44NO7P"  compartment="c"  charge="0" boundaryCondition="false"/>
<species  id="cpd00364_c"  name="Chinone_C6H4O2"  compartment="c"  charge="0" boundaryCondition="false"/>
<species  id="cpd15665_c"  name="Peptidoglycan_polymer (n subunits)_C80H125N16O42R"  compartment="c"  charge="-4" boundaryCondition="false"/>
<species  id="cpd00012_e"  name="PPi_H2O7P2"  compartment="e"  charge="-2" boundaryCondition="false"/>
<species  id="cpd00012_c"  name="PPi_H2O7P2"  compartment="c"  charge="-2" boundaryCondition="false"/>
<species  id="cpd02611_c"  name="N-Acetyl-D-glucosamine1-phosphate_C8H15NO9P"  compartment="c"  charge="-1" boundaryCondition="false"/>
<species  id="cpd00054_e"  name="L-Serine_C3H7NO3"  compartment="e"  charge="0" boundaryCondition="false"/>
<species  id="cpd00054_c"  name="L-Serine_C3H7NO3"  compartment="c"  charge="0" boundaryCondition="false"/>
<species  id="cpd00137_c"  name="Citrate_C6H5O7"  compartment="c"  charge="-3" boundaryCondition="false"/>
<species  id="cpd15554_c"  name="phosphatidylserine_ditetradec-7-enoyl_C34H60NO10P"  compartment="c"  charge="-2" boundaryCondition="false"/>
<species  id="cpd11509_c"  name="10-methyl-3-hydroxy-dodecanoyl-ACP_C24H45N2O9PRS"  compartment="c"  charge="-1" boundaryCondition="false"/>
<species  id="cpd15340_c"  name="2-Acyl-sn-glycero-3-phosphoethanolamine_hexadec-9-enoyl_C21H42NO7P"  compartment="c"  charge="0" boundaryCondition="false"/>
<species  id="cpd03584_c"  name="UDP-3-O-(beta-hydroxymyristoyl)-D-glucosamine_C29H50N3O18P2"  compartment="c"  charge="-1" boundaryCondition="false"/>
<species  id="cpd11544_c"  name="15-methyl-hexa-decanoyl-ACP_C28H53N2O8PRS"  compartment="c"  charge="-1" boundaryCondition="false"/>
<species  id="cpd15423_c"  name="CDP-1,2-ditetradecanoylglycerol_C40H71N3O15P2"  compartment="c"  charge="-2" boundaryCondition="false"/>
<species  id="cpd11514_c"  name="12-methyl-trans-tetra-dec-2-enoyl-ACP_C26H47N2O8PRS"  compartment="c"  charge="-1" boundaryCondition="false"/>
<species  id="cpd11830_c"  name="S-Aminomethyldihydrolipoylprotein_C2H7NRS2"  compartment="c"  charge="1" boundaryCondition="false"/>
<species  id="cpd01012_e"  name="Cd2+_Cd"  compartment="e"  charge="2" boundaryCondition="false"/>
<species  id="cpd01012_c"  name="Cd2+_Cd"  compartment="c"  charge="2" boundaryCondition="false"/>
<species  id="cpd00822_c"  name="O-Succinyl-L-homoserine_C8H12NO6"  compartment="c"  charge="-1" boundaryCondition="false"/>
<species  id="cpd15791_c"  name="Palmitoylcardiolipin_(B. subtilis)_C73H140O17P2"  compartment="c"  charge="-2" boundaryCondition="false"/>
<species  id="cpd00287_c"  name="3-Oxo-2-methylpropanoate_C4H5O3"  compartment="c"  charge="-1" boundaryCondition="false"/>
<species  id="cpd00025_c"  name="H2O2_H2O2"  compartment="c"  charge="0" boundaryCondition="false"/>
<species  id="cpd15727_c"  name="Diisohexadecanoylphosphatidylglycerol_C38H74O10P"  compartment="c"  charge="-1" boundaryCondition="false"/>
<species  id="cpd00293_c"  name="N-Acetyl-D-glucosamine_6-phosphate_C8H15NO9P"  compartment="c"  charge="-1" boundaryCondition="false"/>
<species  id="cpd11464_c"  name="Butyryl-ACP_C15H27N2O8PRS"  compartment="c"  charge="-1" boundaryCondition="false"/>
<species  id="cpd00810_c"  name="Orotidylic_acid_C10H11N2O11P"  compartment="c"  charge="-2" boundaryCondition="false"/>
<species  id="cpd00121_c"  name="L-Inositol_C6H12O6"  compartment="c"  charge="0" boundaryCondition="false"/>
<species  id="cpd00446_c"  name="cAMP_C10H11N5O6P"  compartment="c"  charge="-1" boundaryCondition="false"/>
<species  id="cpd00531_e"  name="Hg2+_Hg"  compartment="e"  charge="2" boundaryCondition="false"/>
<species  id="cpd00531_c"  name="Hg2+_Hg"  compartment="c"  charge="2" boundaryCondition="false"/>
<species  id="cpd15555_c"  name="phosphatidylserine_dihexadecanoyl_C38H72NO10P"  compartment="c"  charge="-2" boundaryCondition="false"/>
<species  id="cpd00510_c"  name="deoxyribose-5-phosphate_C5H10O7P"  compartment="c"  charge="-1" boundaryCondition="false"/>
<species  id="cpd00931_c"  name="5-Amino-6--5-phosphoribosylaminouracil_C9H14N4O9P"  compartment="c"  charge="-1" boundaryCondition="false"/>
<species  id="cpd01441_c"  name="Acetyl-maltose_C14H24O12"  compartment="c"  charge="0" boundaryCondition="false"/>
<species  id="cpd11542_c"  name="15-methyl-3-hydroxy-hexa-decanoyl-ACP_C28H53N2O9PRS"  compartment="c"  charge="-1" boundaryCondition="false"/>
<species  id="cpd03607_c"  name="4-(Phosphonooxy)-threonine_C4H9NO7P"  compartment="c"  charge="-1" boundaryCondition="false"/>
<species  id="cpd02720_c"  name="5-Amino-6--5-phosphoribitylaminouracil_C9H16N4O9P"  compartment="c"  charge="-1" boundaryCondition="false"/>
<species  id="cpd00072_c"  name="D-fructose-6-phosphate_C6H12O9P"  compartment="c"  charge="-1" boundaryCondition="false"/>
<species  id="cpd00072_e"  name="D-fructose-6-phosphate_C6H12O9P"  compartment="e"  charge="-1" boundaryCondition="false"/>
<species  id="cpd00072_b"  name="D-fructose-6-phosphate_C6H12O9P"  compartment="e"  charge="-1" boundaryCondition="true"/>
<species  id="cpd00061_c"  name="Phosphoenolpyruvate_C3H3O6P"  compartment="c"  charge="-2" boundaryCondition="false"/>
<species  id="cpd11501_c"  name="6-methyl-3-hydroxy-octanoyl-ACP_C20H37N2O9PRS"  compartment="c"  charge="-1" boundaryCondition="false"/>
<species  id="cpd11563_c"  name="12-methyl-3-hydroxy-tridecanoyl-ACP_C25H47N2O9PRS"  compartment="c"  charge="-1" boundaryCondition="false"/>
<species  id="cpd11555_c"  name="8-methyl-3-hydroxy-nonanoyl-ACP_C21H39N2O9PRS"  compartment="c"  charge="-1" boundaryCondition="false"/>
<species  id="cpd11565_c"  name="12-methyl-tridecanoyl-ACP_C25H47N2O8PRS"  compartment="c"  charge="-1" boundaryCondition="false"/>
<species  id="cpd00338_c"  name="5-Aminolevulinate_C5H9NO3"  compartment="c"  charge="0" boundaryCondition="false"/>
<species  id="cpd09844_c"  name="(3S)-3-Hydroxyadipyl-CoA_C27H40N7O20P3S"  compartment="c"  charge="-4" boundaryCondition="false"/>
<species  id="cpd00525_c"  name="UDP-N-acetylmuramoyl-L-alanyl-D-glutamate_C28H39N5O23P2"  compartment="c"  charge="-4" boundaryCondition="false"/>
<species  id="cpd11493_c"  name="ACP_C11H21N2O7PRS"  compartment="c"  charge="-1" boundaryCondition="false"/>
<species  id="cpd01329_e"  name="Maltohexaose_C36H62O31"  compartment="e"  charge="0" boundaryCondition="false"/>
<species  id="cpd01329_c"  name="Maltohexaose_C36H62O31"  compartment="c"  charge="0" boundaryCondition="false"/>
<species  id="cpd11581_c"  name="gly-asn-L_C6H11N3O4"  compartment="c"  charge="0" boundaryCondition="false"/>
<species  id="cpd01092_c"  name="Allantoin_C4H6N4O3"  compartment="c"  charge="0" boundaryCondition="false"/>
<species  id="cpd00764_c"  name="7-8-Diaminononanoate_C9H21N2O2"  compartment="c"  charge="1" boundaryCondition="false"/>
<species  id="cpd03129_c"  name="(2E)-Decenoyl-CoA_C31H49N7O17P3S"  compartment="c"  charge="-3" boundaryCondition="false"/>
<species  id="cpd00492_c"  name="N-Acetyl-D-mannosamine_C8H15NO6"  compartment="c"  charge="0" boundaryCondition="false"/>
<species  id="cpd02201_c"  name="4-phosphopantothenate_C9H16NO8P"  compartment="c"  charge="-2" boundaryCondition="false"/>
<species  id="cpd02654_c"  name="4-Methyl-5--2-phosphoethyl-thiazole_C6H9NO4PS"  compartment="c"  charge="-1" boundaryCondition="false"/>
<species  id="cpd00008_c"  name="ADP_C10H13N5O10P2"  compartment="c"  charge="-2" boundaryCondition="false"/>
<species  id="cpd03049_c"  name="2-Hydroxyethyl-ThPP_C14H21N4O8P2S"  compartment="c"  charge="-1" boundaryCondition="false"/>
<species  id="cpd00327_c"  name="strcoa_C39H67N7O17P3S"  compartment="c"  charge="-3" boundaryCondition="false"/>
<species  id="cpd03608_c"  name="4-Hydroxy-L-threonine_C4H9NO4"  compartment="c"  charge="0" boundaryCondition="false"/>
<species  id="cpd11533_c"  name="11-methyl-3-oxo-dodecanoyl-ACP_C24H43N2O9PRS"  compartment="c"  charge="-1" boundaryCondition="false"/>
<species  id="cpd00249_e"  name="Uridine_C9H12N2O6"  compartment="e"  charge="0" boundaryCondition="false"/>
<species  id="cpd00249_c"  name="Uridine_C9H12N2O6"  compartment="c"  charge="0" boundaryCondition="false"/>
<species  id="cpd00507_c"  name="Glycerophosphocholine_C8H20NO6P"  compartment="c"  charge="0" boundaryCondition="false"/>
<species  id="cpd00971_e"  name="Na+_Na"  compartment="e"  charge="1" boundaryCondition="false"/>
<species  id="cpd00971_c"  name="Na+_Na"  compartment="c"  charge="1" boundaryCondition="false"/>
<species  id="cpd00475_c"  name="Ribose_1-phosphate_C5H10O8P"  compartment="c"  charge="-1" boundaryCondition="false"/>
<species  id="cpd00268_c"  name="H2S2O3_O3S2"  compartment="c"  charge="-2" boundaryCondition="false"/>
<species  id="cpd02738_c"  name="5-Methyltetrahydropteroyltri-L-glutamate_C30H35N9O12"  compartment="c"  charge="-4" boundaryCondition="false"/>
<species  id="cpd02125_c"  name="Tiglyl-CoA_C26H39N7O17P3S"  compartment="c"  charge="-3" boundaryCondition="false"/>
<species  id="cpd00659_c"  name="Nitrous_oxide_HN2O"  compartment="c"  charge="1" boundaryCondition="false"/>
<species  id="cpd00516_c"  name="meso-2,6-Diaminopimelate_C7H14N2O4"  compartment="c"  charge="0" boundaryCondition="false"/>
<species  id="cpd01298_c"  name="Aminoacetone_C3H8NO"  compartment="c"  charge="1" boundaryCondition="false"/>
<species  id="cpd11558_c"  name="10-methyl-3-oxo-undecanoyl-ACP_C23H41N2O9PRS"  compartment="c"  charge="-1" boundaryCondition="false"/>
<species  id="cpd02021_c"  name="Succinylbenzoyl-CoA_C32H40N7O20P3S"  compartment="c"  charge="-4" boundaryCondition="false"/>
<species  id="cpd00098_e"  name="Choline_C5H14NO"  compartment="e"  charge="1" boundaryCondition="false"/>
<species  id="cpd00098_c"  name="Choline_C5H14NO"  compartment="c"  charge="1" boundaryCondition="false"/>
<species  id="cpd00654_e"  name="Deoxycytidine_C9H13N3O4"  compartment="e"  charge="0" boundaryCondition="false"/>
<species  id="cpd00654_c"  name="Deoxycytidine_C9H13N3O4"  compartment="c"  charge="0" boundaryCondition="false"/>
<species  id="cpd00423_e"  name="Vitamin_B12r_C62H89CoN13O14P"  compartment="e"  charge="1" boundaryCondition="false"/>
<species  id="cpd00423_c"  name="Vitamin_B12r_C62H89CoN13O14P"  compartment="c"  charge="1" boundaryCondition="false"/>
<species  id="cpd00924_c"  name="AppppA_C20H24N10O19P4"  compartment="c"  charge="-4" boundaryCondition="false"/>
<species  id="cpd00911_c"  name="6-phospho-D-glucono-1-5-lactone_C6H10O9P"  compartment="c"  charge="-1" boundaryCondition="false"/>
<species  id="cpd01977_c"  name="4-Phospho-L-aspartate_C4H7NO7P"  compartment="c"  charge="-1" boundaryCondition="false"/>
<species  id="cpd15534_c"  name="phosphatidylethanolamine_dioctadec-11-enoyl_C41H78NO8P"  compartment="c"  charge="0" boundaryCondition="false"/>
<species  id="cpd11431_c"  name="fa11_C17H33O2"  compartment="c"  charge="-1" boundaryCondition="false"/>
<species  id="cpd15328_c"  name="1-octadec-11-enoyl-sn-glycerol_3-phosphate_C21H40O7P"  compartment="c"  charge="-1" boundaryCondition="false"/>
<species  id="cpd00235_c"  name="D-mannose-6-phosphate_C6H12O9P"  compartment="c"  charge="-1" boundaryCondition="false"/>
<species  id="cpd15355_c"  name="2-hexadecanoyl-sn-glycerol_3-phosphate_C19H38O7P"  compartment="c"  charge="-1" boundaryCondition="false"/>
<species  id="cpd00106_c"  name="Fumarate_C4H2O4"  compartment="c"  charge="-2" boundaryCondition="false"/>
<species  id="cpd00106_e"  name="Fumarate_C4H2O4"  compartment="c"  charge="-2" boundaryCondition="false"/>
<species  id="cpd00106_b"  name="Fumarate_C4H2O4"  compartment="c"  charge="-2" boundaryCondition="true"/>
<species  id="cpd11523_c"  name="5-methyl-trans-hex-2-enoyl-ACP_C18H31N2O8PRS"  compartment="c"  charge="-1" boundaryCondition="false"/>
<species  id="cpd15694_c"  name="Diisohexadecanoylphosphatidylserine_C38H72NO10P"  compartment="c"  charge="-2" boundaryCondition="false"/>
<species  id="cpd00060_c"  name="L-Methionine_C5H11NO2S"  compartment="c"  charge="0" boundaryCondition="false"/>
<species  id="cpd00060_e"  name="L-Methionine_C5H11NO2S"  compartment="c"  charge="0" boundaryCondition="false"/>
<species  id="cpd00060_b"  name="L-Methionine_C5H11NO2S"  compartment="c"  charge="0" boundaryCondition="true"/>
<species  id="cpd00048_e"  name="Sulfate_O4S"  compartment="e"  charge="-2" boundaryCondition="false"/>
<species  id="cpd00048_c"  name="Sulfate_O4S"  compartment="c"  charge="-2" boundaryCondition="false"/>
<species  id="cpd00036_c"  name="Succinate_C4H4O4"  compartment="c"  charge="-2" boundaryCondition="false"/>
<species  id="cpd11508_c"  name="10-methyl-3-oxo-dodecanoyl-ACP_C24H43N2O9PRS"  compartment="c"  charge="-1" boundaryCondition="false"/>
<species  id="cpd08615_c"  name="1-Hydroxy-2-methyl-2-butenyl_4-diphosphate_C5H10O8P2"  compartment="c"  charge="-2" boundaryCondition="false"/>
<species  id="cpd11489_c"  name="3-oxododecanoyl-acp_C23H41N2O9PRS"  compartment="c"  charge="-1" boundaryCondition="false"/>
<species  id="cpd02147_c"  name="4-Phosphoerythronate_C4H7O8P"  compartment="c"  charge="-2" boundaryCondition="false"/>
<species  id="cpd02147_e"  name="4-Phosphoerythronate_C4H7O8P"  compartment="e"  charge="-2" boundaryCondition="false"/>
<species  id="cpd02147_b"  name="4-Phosphoerythronate_C4H7O8P"  compartment="e"  charge="-2" boundaryCondition="true"/>
<species  id="cpd15357_c"  name="2-octadec-11-enoyl-sn-glycerol_3-phosphate_C21H40O7P"  compartment="c"  charge="-1" boundaryCondition="false"/>
<species  id="cpd03124_c"  name="Hexanoyl-CoA_C27H43N7O17P3S"  compartment="c"  charge="-3" boundaryCondition="false"/>
<species  id="cpd00292_c"  name="HMG-CoA_C27H40N7O20P3S"  compartment="c"  charge="-4" boundaryCondition="false"/>
<species  id="cpd03706_c"  name="UppppU_C18H22N4O23P4"  compartment="c"  charge="-4" boundaryCondition="false"/>
<species  id="cpd00136_c"  name="4-Hydroxybenzoate_C7H5O3"  compartment="c"  charge="-1" boundaryCondition="false"/>
<species  id="cpd00731_c"  name="Ala-Ala_C6H12N2O3"  compartment="c"  charge="0" boundaryCondition="false"/>
<species  id="cpd11482_c"  name="(R)-3-Hydroxydecanoyl-[acyl-carrier_protein]_C21H39N2O9PRS"  compartment="c"  charge="-1" boundaryCondition="false"/>
<species  id="cpd00186_c"  name="D-Glutamate_C5H8NO4"  compartment="c"  charge="-1" boundaryCondition="false"/>
<species  id="cpd00186_e"  name="D-Glutamate_C5H8NO4"  compartment="e"  charge="-1" boundaryCondition="false"/>
<species  id="cpd00186_b"  name="D-Glutamate_C5H8NO4"  compartment="e"  charge="-1" boundaryCondition="true"/>
<species  id="cpd15798_c"  name="Anteisopentadecanoylcardiolipin_(B. subtilis)_C69H132O17P2"  compartment="c"  charge="-2" boundaryCondition="false"/>
<species  id="cpd02069_c"  name="3-Phosphonooxypyruvate_C3H3O7P"  compartment="c"  charge="-2" boundaryCondition="false"/>
<species  id="cpd15324_c"  name="1-Acyl-sn-glycero-3-phosphoglycerol_octadec-11-enoyl_C24H46O9P"  compartment="c"  charge="-1" boundaryCondition="false"/>
<species  id="cpd11477_c"  name="(2E)-Hexadecenoyl-[acp]_C27H49N2O8PRS"  compartment="c"  charge="-1" boundaryCondition="false"/>
<species  id="cpd11562_c"  name="12-methyl-3-oxo-tridecanoyl-ACP_C25H45N2O9PRS"  compartment="c"  charge="-1" boundaryCondition="false"/>
<species  id="cpd15378_c"  name="4-Hydroxy-benzylalcohol_C7H8O2"  compartment="c"  charge="0" boundaryCondition="false"/>
<species  id="cpd00024_c"  name="2-Oxoglutarate_C5H4O5"  compartment="c"  charge="-2" boundaryCondition="false"/>
<species  id="cpd00232_c"  name="Neu5Ac_C11H18NO9"  compartment="c"  charge="-1" boundaryCondition="false"/>
<species  id="cpd00232_e"  name="Neu5Ac_C11H18NO9"  compartment="e"  charge="-1" boundaryCondition="false"/>
<species  id="cpd00309_c"  name="XAN_C5H4N4O2"  compartment="c"  charge="0" boundaryCondition="false"/>
<species  id="cpd15725_c"  name="Diisopentadecanoylphosphatidylglycerol_C36H70O10P"  compartment="c"  charge="-1" boundaryCondition="false"/>
<species  id="cpd00860_c"  name="S-Succinyldihydrolipoamide_C12H20NO4S2"  compartment="c"  charge="-1" boundaryCondition="false"/>
<species  id="cpd02642_c"  name="N-5-phosphoribosyl-anthranilate_C12H14NO9P"  compartment="c"  charge="-2" boundaryCondition="false"/>
<species  id="cpd00002_c"  name="ATP_C10H13N5O13P3"  compartment="c"  charge="-3" boundaryCondition="false"/>
<species  id="cpd00002_e"  name="ATP_C10H13N5O13P3"  compartment="b"  charge="-3" boundaryCondition="true"/>
<species  id="cpd00002_b"  name="ATP_C10H13N5O13P3"  compartment="b"  charge="-3" boundaryCondition="true"/>
<species  id="cpd15420_c"  name="CDP-1,2-dioctadec-11-enoylglycerol_C48H83N3O15P2"  compartment="c"  charge="-2" boundaryCondition="false"/>
<species  id="cpd11225_c"  name="3-4-dihydroxy-2-butanone4-phosphate_C4H8O6P"  compartment="c"  charge="-1" boundaryCondition="false"/>
<species  id="cpd15343_c"  name="2-Acyl-sn-glycero-3-phosphoglycerol_dodecanoyl_C18H36O9P"  compartment="c"  charge="-1" boundaryCondition="false"/>
<species  id="cpd11547_c"  name="4-methyl-3-hydroxy-pentanoyl-ACP_C17H31N2O9PRS"  compartment="c"  charge="-1" boundaryCondition="false"/>
<species  id="cpd15543_c"  name="Phosphatidylglycerophosphate_ditetradecanoyl_C34H66O13P2"  compartment="c"  charge="-2" boundaryCondition="false"/>
<species  id="cpd11507_c"  name="8-methyl-decanoyl-ACP_C22H41N2O8PRS"  compartment="c"  charge="-1" boundaryCondition="false"/>
<species  id="cpd11481_c"  name="R-3-hydroxypalmitoyl-acyl-carrierprotein-_C27H51N2O9PRS"  compartment="c"  charge="-1" boundaryCondition="false"/>
<species  id="cpd00254_e"  name="Mg_Mg"  compartment="e"  charge="2" boundaryCondition="false"/>
<species  id="cpd00254_c"  name="Mg_Mg"  compartment="c"  charge="2" boundaryCondition="false"/>
<species  id="cpd00019_c"  name="S-Adenosyl-homocysteine_C14H20N6O5S"  compartment="c"  charge="0" boundaryCondition="false"/>
<species  id="cpd00157_c"  name="Glycerone_C3H6O3"  compartment="c"  charge="0" boundaryCondition="false"/>
<species  id="cpd01080_e"  name="ocdca_C18H35O2"  compartment="e"  charge="-1" boundaryCondition="false"/>
<species  id="cpd01080_c"  name="ocdca_C18H35O2"  compartment="c"  charge="-1" boundaryCondition="false"/>
<species  id="cpd11546_c"  name="4-methyl-3-oxo-pentanoyl-ACP_C17H29N2O9PRS"  compartment="c"  charge="-1" boundaryCondition="false"/>
<species  id="cpd11554_c"  name="8-methyl-3-oxo-nonanoyl-ACP_C21H37N2O9PRS"  compartment="c"  charge="-1" boundaryCondition="false"/>
<species  id="cpd00149_e"  name="Co2+_Co"  compartment="e"  charge="2" boundaryCondition="false"/>
<species  id="cpd00149_c"  name="Co2+_Co"  compartment="c"  charge="2" boundaryCondition="false"/>
<species  id="cpd02612_c"  name="N-Acetylmannosamine_6-phosphate_C8H15NO9P"  compartment="c"  charge="-1" boundaryCondition="false"/>
<species  id="cpd03114_c"  name="3-Oxopalmitoyl-CoA_C37H61N7O18P3S"  compartment="c"  charge="-3" boundaryCondition="false"/>
<species  id="cpd00438_e"  name="Deoxyadenosine_C10H13N5O3"  compartment="e"  charge="0" boundaryCondition="false"/>
<species  id="cpd00438_c"  name="Deoxyadenosine_C10H13N5O3"  compartment="c"  charge="0" boundaryCondition="false"/>
<species  id="cpd11583_c"  name="Ala-Leu_C9H18N2O3"  compartment="c"  charge="0" boundaryCondition="false"/>
<species  id="cpd15347_c"  name="2-Acyl-sn-glycero-3-phosphoglycerol_hexadec-9-enoyl_C22H42O9P"  compartment="c"  charge="-1" boundaryCondition="false"/>
<species  id="cpd01960_c"  name="2-Oxohept-3-enedioate_C7H6O5"  compartment="c"  charge="-2" boundaryCondition="false"/>
<species  id="cpd00146_c"  name="Carbamoylphosphate_CH3NO5P"  compartment="c"  charge="-1" boundaryCondition="false"/>
<species  id="cpd00101_c"  name="ribose-5-phosphate_C5H10O8P"  compartment="c"  charge="-1" boundaryCondition="false"/>
<species  id="cpd00830_c"  name="4-Hydroxy-2-oxoglutarate_C5H4O6"  compartment="c"  charge="-2" boundaryCondition="false"/>
<species  id="cpd00873_c"  name="Nicotinate_ribonucleotide_C11H13NO9P"  compartment="c"  charge="-1" boundaryCondition="false"/>
<species  id="cpd00214_e"  name="Palmitate_C16H31O2"  compartment="e"  charge="-1" boundaryCondition="false"/>
<species  id="cpd00214_c"  name="Palmitate_C16H31O2"  compartment="c"  charge="-1" boundaryCondition="false"/>
<species  id="cpd02120_c"  name="Dihydrodipicolinate_C7H5NO4"  compartment="c"  charge="-2" boundaryCondition="false"/>
<species  id="cpd15792_c"  name="Myristoylcardiolipin_(B. subtilis)_C65H124O17P2"  compartment="c"  charge="-2" boundaryCondition="false"/>
<species  id="cpd00876_c"  name="3-Hydroxyisobutyrate_C4H7O3"  compartment="c"  charge="-1" boundaryCondition="false"/>
<species  id="cpd00378_c"  name="Formamide_CH3NO"  compartment="c"  charge="0" boundaryCondition="false"/>
<species  id="cpd00011_e"  name="CO2_CO2"  compartment="e"  charge="0" boundaryCondition="false"/>
<species  id="cpd00011_c"  name="CO2_CO2"  compartment="c"  charge="0" boundaryCondition="false"/>
<species  id="cpd00095_c"  name="Glycerone-phosphate_C3H6O6P"  compartment="c"  charge="-1" boundaryCondition="false"/>
<species  id="cpd11515_c"  name="12-methyl-tetra-decanoyl-ACP_C26H49N2O8PRS"  compartment="c"  charge="-1" boundaryCondition="false"/>
<species  id="cpd00080_c"  name="Glycerol-3-phosphate_C3H8O6P"  compartment="c"  charge="-1" boundaryCondition="false"/>
<species  id="cpd00080_e"  name="Glycerol-3-phosphate_C3H8O6P"  compartment="e"  charge="-1" boundaryCondition="false"/>
<species  id="cpd00080_b"  name="Glycerol-3-phosphate_C3H8O6P"  compartment="e"  charge="-1" boundaryCondition="true"/>
<species  id="cpd03492_c"  name="Undecaprenyl-diphospho-N-acetylmuramoyl-(N-acetylglucosamine)-L-alanyl-D-isoglutaminyl-L-lysyl-D-alanyl-D-alanine_C94H155N9O25P2"  compartment="c"  charge="-2" boundaryCondition="false"/>
<species  id="cpd00906_c"  name="all-trans-Hexaprenyl_diphosphate_C30H50O7P2"  compartment="c"  charge="-2" boundaryCondition="false"/>
<species  id="cpd01335_c"  name="Octanoyl-CoA_C29H47N7O17P3S"  compartment="c"  charge="-3" boundaryCondition="false"/>
<species  id="cpd15726_c"  name="Dianteisopentadecanoylphosphatidylglycerol_C36H70O10P"  compartment="c"  charge="-1" boundaryCondition="false"/>
<species  id="cpd03572_c"  name="(S)-3-Hydroxyisobutyryl-CoA_C25H39N7O18P3S"  compartment="c"  charge="-3" boundaryCondition="false"/>
<species  id="cpd00222_c"  name="GLCN_C6H11O7"  compartment="c"  charge="-1" boundaryCondition="false"/>
<species  id="cpd00222_e"  name="GLCN_C6H11O7"  compartment="e"  charge="-1" boundaryCondition="false"/>
<species  id="cpd00222_b"  name="GLCN_C6H11O7"  compartment="e"  charge="-1" boundaryCondition="true"/>
<species  id="cpd15684_c"  name="CDP-1,2-dianteisoheptadecanoylglycerol_C46H83N3O15P2"  compartment="c"  charge="-2" boundaryCondition="false"/>
<species  id="cpd00504_c"  name="LL-2,6-Diaminopimelate_C7H14N2O4"  compartment="c"  charge="0" boundaryCondition="false"/>
<species  id="cpd15666_c"  name="Peptidoglycan_polymer (n-1 subunits)_C40H63N8O21R"  compartment="c"  charge="-2" boundaryCondition="false"/>
<species  id="cpd02605_c"  name="2-isopropyl-3-oxosuccinate_C7H8O5"  compartment="c"  charge="-2" boundaryCondition="false"/>
<species  id="cpd02993_c"  name="Lipid_IV(A)_C68H128N2O23P2"  compartment="c"  charge="-2" boundaryCondition="false"/>
<species  id="cpd00241_c"  name="dGTP_C10H13N5O13P3"  compartment="c"  charge="-3" boundaryCondition="false"/>
<species  id="cpd15718_c"  name="Diisotetradecanoylphosphatidylglycerophosphate_C34H66O13P2"  compartment="c"  charge="-2" boundaryCondition="false"/>
<species  id="cpd11494_c"  name="Acetyl-ACP_C13H23N2O8PRS"  compartment="c"  charge="-1" boundaryCondition="false"/>
<species  id="cpd00071_c"  name="Acetaldehyde_C2H4O"  compartment="c"  charge="0" boundaryCondition="false"/>
<species  id="cpd00130_e"  name="L-Malate_C4H4O5"  compartment="e"  charge="-2" boundaryCondition="false"/>
<species  id="cpd00130_c"  name="L-Malate_C4H4O5"  compartment="c"  charge="-2" boundaryCondition="false"/>
<species  id="cpd03560_c"  name="Propionyladenylate_C13H17N5O8P"  compartment="c"  charge="-1" boundaryCondition="false"/>
<species  id="cpd03451_c"  name="SHCHC_C11H10O6"  compartment="c"  charge="-2" boundaryCondition="false"/>
<species  id="cpd14699_c"  name="S-(3-Methylbutanoyl)-dihydrolipoamide-E_C13H25NO2S2"  compartment="c"  charge="0" boundaryCondition="false"/>
<species  id="cpd00026_c"  name="UDP-glucose_C15H22N2O17P2"  compartment="c"  charge="-2" boundaryCondition="false"/>
<species  id="cpd03128_c"  name="Decanoyl-CoA_C31H51N7O17P3S"  compartment="c"  charge="-3" boundaryCondition="false"/>
<species  id="cpd00342_c"  name="N-Acetylornithine_C7H14N2O3"  compartment="c"  charge="0" boundaryCondition="false"/>
<species  id="cpd15419_c"  name="CDP-1,2-dihexadecanoylglycerol_C44H79N3O15P2"  compartment="c"  charge="-2" boundaryCondition="false"/>
<species  id="cpd01017_c"  name="Cys-Gly_C5H10N2O3S"  compartment="c"  charge="0" boundaryCondition="false"/>
<species  id="cpd03411_c"  name="Glutathionylspermidine_C17H36N6O5S"  compartment="c"  charge="2" boundaryCondition="false"/>
<species  id="cpd02227_c"  name="S-Ribosylhomocysteine_C9H17NO6S"  compartment="c"  charge="0" boundaryCondition="false"/>
<species  id="cpd15561_c"  name="Ubiquinol-8_C49H76O4"  compartment="c"  charge="0" boundaryCondition="false"/>
<species  id="cpd00028_c"  name="Heme_C34H30FeN4O4"  compartment="c"  charge="-2" boundaryCondition="false"/>
<species  id="cpd11500_c"  name="6-methyl-3-oxo-octanoyl-ACP_C20H35N2O9PRS"  compartment="c"  charge="-1" boundaryCondition="false"/>
<species  id="cpd15238_c"  name="Hexadecenoyl-CoA_C37H61N7O17P3S"  compartment="c"  charge="-3" boundaryCondition="false"/>
<species  id="cpd00349_c"  name="Sedoheptulose_1,7-bisphosphate_C7H14O13P2"  compartment="c"  charge="-2" boundaryCondition="false"/>
<species  id="cpd15700_c"  name="Diisohexadecanoylphosphatidylethanolamine_C37H74NO8P"  compartment="c"  charge="0" boundaryCondition="false"/>
<species  id="cpd00145_c"  name="Hydroxypyruvate_C3H3O4"  compartment="c"  charge="-1" boundaryCondition="false"/>
<species  id="cpd02030_c"  name="3-phosphoshikimate_C7H9O8P"  compartment="c"  charge="-2" boundaryCondition="false"/>
<species  id="cpd00508_c"  name="3MOP_C6H9O3"  compartment="c"  charge="-1" boundaryCondition="false"/>
<species  id="cpd00010_c"  name="CoA_C21H33N7O16P3S"  compartment="c"  charge="-3" boundaryCondition="false"/>
<species  id="cpd00010_e"  name="CoA_C21H33N7O16P3S"  compartment="c"  charge="-3" boundaryCondition="false"/>
<species  id="cpd00010_b"  name="CoA_C21H33N7O16P3S"  compartment="b"  charge="-3" boundaryCondition="true"/>
<species  id="cpd01567_c"  name="(R)-Allantoin_C4H6N4O3"  compartment="c"  charge="0" boundaryCondition="false"/>
<species  id="cpd00044_c"  name="3-phosphoadenylylsulfate_C10H12N5O13P2S"  compartment="c"  charge="-3" boundaryCondition="false"/>
<species  id="cpd15315_c"  name="1-Acyl-sn-glycero-3-phosphoethanolamine_tetradec-7-enoyl_C19H38NO7P"  compartment="c"  charge="0" boundaryCondition="false"/>
<species  id="cpd11434_c"  name="fa12coa_C38H65N7O17P3S"  compartment="c"  charge="-3" boundaryCondition="false"/>
<species  id="cpd15793_c"  name="Stearoylcardiolipin_(B. subtilis)_C81H156O17P2"  compartment="c"  charge="-2" boundaryCondition="false"/>
<species  id="cpd00006_c"  name="NADP_C21H26N7O17P3"  compartment="c"  charge="-2" boundaryCondition="false"/>
<species  id="cpd00006_b"  name="NADP_C21H26N7O17P3"  compartment="b"  charge="-2" boundaryCondition="true"/>
<species  id="cpd15663_c"  name="Prenol-45n_teichoic acid-alanine substituted_C341H611N47O287P47"  compartment="c"  charge="-47" boundaryCondition="false"/>
<species  id="cpd15363_c"  name="2-tetradecanoyl-sn-glycerol_3-phosphate_C17H34O7P"  compartment="c"  charge="-1" boundaryCondition="false"/>
<species  id="cpd11499_c"  name="4-methyl-hexanoyl-ACP_C18H33N2O8PRS"  compartment="c"  charge="-1" boundaryCondition="false"/>
<species  id="cpd00200_c"  name="4MOP_C6H9O3"  compartment="c"  charge="-1" boundaryCondition="false"/>
<species  id="cpd00141_c"  name="Propionate_C3H5O2"  compartment="c"  charge="-1" boundaryCondition="false"/>
<species  id="cpd01507_c"  name="3-Oxoadipyl-CoA_C27H38N7O20P3S"  compartment="c"  charge="-4" boundaryCondition="false"/>
<species  id="cpd00056_c"  name="TPP_C12H17N4O7P2S"  compartment="c"  charge="-1" boundaryCondition="false"/>
<species  id="cpd00954_c"  name="6-hydroxymethyl_dihydropterin_C7H9N5O2"  compartment="c"  charge="0" boundaryCondition="false"/>
<species  id="cpd15724_c"  name="Diisotetradecanoylphosphatidylglycerol_C34H66O10P"  compartment="c"  charge="-1" boundaryCondition="false"/>
<species  id="cpd11545_c"  name="isobutyryl-ACP_C15H27N2O8PRS"  compartment="c"  charge="-1" boundaryCondition="false"/>
<species  id="cpd15603_c"  name="Gly-Cys_C5H10N2O3S"  compartment="c"  charge="0" boundaryCondition="false"/>
<species  id="cpd00079_c"  name="D-glucose-6-phosphate_C6H12O9P"  compartment="c"  charge="-1" boundaryCondition="false"/>
<species  id="cpd00079_e"  name="D-glucose-6-phosphate_C6H12O9P"  compartment="c"  charge="-1" boundaryCondition="false"/>
<species  id="cpd00079_b"  name="D-glucose-6-phosphate_C6H12O9P"  compartment="b"  charge="-1" boundaryCondition="true"/>
<species  id="cpd15531_c"  name="phosphatidylethanolamine_dihexadecanoyl_C37H74NO8P"  compartment="c"  charge="0" boundaryCondition="false"/>
<species  id="cpd00644_e"  name="PAN_C9H16NO5"  compartment="e"  charge="-1" boundaryCondition="false"/>
<species  id="cpd00644_c"  name="PAN_C9H16NO5"  compartment="c"  charge="-1" boundaryCondition="false"/>
<species  id="cpd02152_c"  name="L-Argininosuccinate_C10H17N4O6"  compartment="c"  charge="-1" boundaryCondition="false"/>
<species  id="cpd03189_c"  name="3-Carboxy-1-hydroxypropyl-ThPP_C16H22N4O10P2S"  compartment="c"  charge="-2" boundaryCondition="false"/>
<species  id="cpd03606_c"  name="2-Oxo-3-hydroxy-4-phosphobutanoate_C4H5O8P"  compartment="c"  charge="-2" boundaryCondition="false"/>
<species  id="cpd00279_c"  name="Acetoacetyl-CoA_C25H37N7O18P3S"  compartment="c"  charge="-3" boundaryCondition="false"/>
<species  id="cpd00023_e"  name="L-Glutamate_C5H8NO4"  compartment="e"  charge="-1" boundaryCondition="false"/>
<species  id="cpd00023_c"  name="L-Glutamate_C5H8NO4"  compartment="c"  charge="-1" boundaryCondition="false"/>
<species  id="cpd15323_c"  name="1-Acyl-sn-glycero-3-phosphoglycerol_octadecanoyl_C24H48O9P"  compartment="c"  charge="-1" boundaryCondition="false"/>
<species  id="cpd00018_c"  name="AMP_C10H13N5O7P"  compartment="c"  charge="-1" boundaryCondition="false"/>
<species  id="cpd00018_b"  name="AMP_C10H13N5O7P"  compartment="b"  charge="-1" boundaryCondition="true"/>
<species  id="cpd03495_c"  name="Undecaprenyl-diphospho-N-acetylmuramoyl--N-acetylglucosamine-L-ala-D-glu-meso-2-6-diaminopimeloyl-D-ala-D-ala_C95H152N8O28P2"  compartment="c"  charge="-4" boundaryCondition="false"/>
<species  id="cpd02211_c"  name="L-2-Amino-acetoacetate_C4H7NO3"  compartment="c"  charge="0" boundaryCondition="false"/>
<species  id="cpd15683_c"  name="CDP-1,2-diisoheptadecanoylglycerol_C46H83N3O15P2"  compartment="c"  charge="-2" boundaryCondition="false"/>
<species  id="cpd15680_c"  name="1,2-diisopentadecanoyl-sn-glycerol_3-phosphate_C33H64O8P"  compartment="c"  charge="-1" boundaryCondition="false"/>
<species  id="cpd03471_c"  name="Nicotinate_D-ribonucleoside_C11H13NO6"  compartment="c"  charge="0" boundaryCondition="false"/>
<species  id="cpd03897_c"  name="4a-Hydroxytetrahydrobiopterin_C9H15N5O4"  compartment="c"  charge="0" boundaryCondition="false"/>
<species  id="cpd00171_c"  name="D-Ribulose5-phosphate_C5H10O8P"  compartment="c"  charge="-1" boundaryCondition="false"/>
<species  id="cpd00415_c"  name="Quinol_C6H6O2"  compartment="c"  charge="0" boundaryCondition="false"/>
<species  id="cpd00356_c"  name="dCTP_C9H13N3O13P3"  compartment="c"  charge="-3" boundaryCondition="false"/>
<species  id="cpd00114_c"  name="IMP_C10H12N4O8P"  compartment="c"  charge="-1" boundaryCondition="false"/>
<species  id="cpd00773_c"  name="UDP-MurNAc_C20H28N3O19P2"  compartment="c"  charge="-3" boundaryCondition="false"/>
<species  id="cpd01217_c"  name="Xanthosine_C10H12N4O6"  compartment="c"  charge="0" boundaryCondition="false"/>
<species  id="cpd00102_c"  name="Glyceraldehyde3-phosphate_C3H6O6P"  compartment="c"  charge="-1" boundaryCondition="false"/>
<species  id="cpd00064_c"  name="Ornithine_C5H13N2O2"  compartment="c"  charge="1" boundaryCondition="false"/>
<species  id="cpd00064_e"  name="Ornithine_C5H13N2O2"  compartment="e"  charge="1" boundaryCondition="false"/>
<species  id="cpd00064_b"  name="Ornithine_C5H13N2O2"  compartment="e"  charge="1" boundaryCondition="true"/>
<species  id="cpd11495_c"  name="2-methylbutyryl-ACP_C16H29N2O8PRS"  compartment="c"  charge="-1" boundaryCondition="false"/>
<species  id="cpd03052_c"  name="Imidazole_acetaldehyde_C5H6N2O"  compartment="c"  charge="0" boundaryCondition="false"/>
<species  id="cpd11295_c"  name="2,3-diketo5-methylthio-1-phosphopentane_C6H10O6PS"  compartment="c"  charge="-1" boundaryCondition="false"/>
<species  id="cpd00557_c"  name="Siroheme_C42H36FeN4O16"  compartment="c"  charge="-8" boundaryCondition="false"/>
<species  id="cpd00089_c"  name="Glucose-1-phosphate_C6H12O9P"  compartment="c"  charge="-1" boundaryCondition="false"/>
<species  id="cpd11532_c"  name="9-methyl-decanoyl-ACP_C22H41N2O8PRS"  compartment="c"  charge="-1" boundaryCondition="false"/>
<species  id="cpd00274_c"  name="Citrulline_C6H13N3O3"  compartment="c"  charge="0" boundaryCondition="false"/>
<species  id="cpd00506_c"  name="gamma-Glutamylcysteine_C8H13N2O5S"  compartment="c"  charge="-1" boundaryCondition="false"/>
<species  id="cpd14702_c"  name="2-Methyl-1-hydroxybutyl-TPP_C17H27N4O8P2S"  compartment="c"  charge="-1" boundaryCondition="false"/>
<species  id="cpd15553_c"  name="phosphatidylserine_ditetradecanoyl_C34H64NO10P"  compartment="c"  charge="-2" boundaryCondition="false"/>
<species  id="cpd12072_c"  name="Protein_dithiol_C7H11N3O3R2S2"  compartment="c"  charge="0" boundaryCondition="false"/>
<species  id="cpd01741_c"  name="ddca_C12H23O2"  compartment="c"  charge="-1" boundaryCondition="false"/>
<species  id="cpd02904_c"  name="alpha-Ribazole_5'-phosphate_C14H18N2O7P"  compartment="c"  charge="-1" boundaryCondition="false"/>
<species  id="cpd15348_c"  name="2-Acyl-sn-glycero-3-phosphoglycerol_octadecanoyl_C24H48O9P"  compartment="c"  charge="-1" boundaryCondition="false"/>
<species  id="cpd01311_c"  name="Dethiobiotin_C10H17N2O3"  compartment="c"  charge="-1" boundaryCondition="false"/>
<species  id="cpd00532_c"  name="O2-_HO2"  compartment="c"  charge="0" boundaryCondition="false"/>
<species  id="cpd00030_e"  name="Mn2+_Mn"  compartment="e"  charge="2" boundaryCondition="false"/>
<species  id="cpd00030_c"  name="Mn2+_Mn"  compartment="c"  charge="2" boundaryCondition="false"/>
<species  id="cpd11522_c"  name="5-methyl-3-hydroxy-hexanoyl-ACP_C18H33N2O9PRS"  compartment="c"  charge="-1" boundaryCondition="false"/>
<species  id="cpd00311_c"  name="Guanosine_C10H13N5O5"  compartment="c"  charge="0" boundaryCondition="false"/>
<species  id="cpd00125_c"  name="5-10-Methylenetetrahydrofolate_C20H21N7O6"  compartment="c"  charge="-2" boundaryCondition="false"/>
<species  id="cpd11570_c"  name="3-Oxooctodecanoyl-ACP_C29H53N2O9PRS"  compartment="c"  charge="-1" boundaryCondition="false"/>
<species  id="cpd15697_c"  name="Diisotetradecanoylphosphatidylethanolamine_C33H66NO8P"  compartment="c"  charge="0" boundaryCondition="false"/>
<species  id="cpd01710_c"  name="2-Isopropylmaleate_C7H8O4"  compartment="c"  charge="-2" boundaryCondition="false"/>
<species  id="cpd02083_c"  name="CoproporphyrinogenIII_C36H40N4O8"  compartment="c"  charge="-4" boundaryCondition="false"/>
<species  id="cpd00084_c"  name="L-Cysteine_C3H7NO2S"  compartment="c"  charge="0" boundaryCondition="false"/>
<species  id="cpd00084_e"  name="L-Cysteine_C3H7NO2S"  compartment="e"  charge="0" boundaryCondition="false"/>
<species  id="cpd00084_b"  name="L-Cysteine_C3H7NO2S"  compartment="e"  charge="0" boundaryCondition="true"/>
<species  id="cpd08211_c"  name="trans,trans,cis-Geranylgeranyl_diphosphate_C20H34O7P2"  compartment="c"  charge="-2" boundaryCondition="false"/>
<species  id="cpd11467_c"  name="(2E)-Tetradecenoyl-[acp]_C25H45N2O8PRS"  compartment="c"  charge="-1" boundaryCondition="false"/>
<species  id="cpd01695_c"  name="Myristoyl-CoA_C35H59N7O17P3S"  compartment="c"  charge="-3" boundaryCondition="false"/>
<species  id="cpd03416_c"  name="CoproporphyrinogenI_C36H40N4O8"  compartment="c"  charge="-4" boundaryCondition="false"/>
<species  id="cpd03117_c"  name="3-Oxododecanoyl-CoA_C33H53N7O18P3S"  compartment="c"  charge="-3" boundaryCondition="false"/>
<species  id="cpd01157_c"  name="Chitobiose_C16H28N2O11"  compartment="c"  charge="0" boundaryCondition="false"/>
<species  id="cpd00166_c"  name="Calomide_C72H101CoN18O17P"  compartment="c"  charge="1" boundaryCondition="false"/>
<species  id="cpd00115_c"  name="dATP_C10H13N5O12P3"  compartment="c"  charge="-3" boundaryCondition="false"/>
<species  id="cpd03127_c"  name="(2E)-Tetradecenoyl-CoA_C35H57N7O17P3S"  compartment="c"  charge="-3" boundaryCondition="false"/>
<species  id="cpd11548_c"  name="4-methyl-trans-pent-2-enoyl-ACP_C17H29N2O8PRS"  compartment="c"  charge="-1" boundaryCondition="false"/>
<species  id="cpd00051_c"  name="L-Arginine_C6H15N4O2"  compartment="c"  charge="1" boundaryCondition="false"/>
<species  id="cpd00051_e"  name="L-Arginine_C6H15N4O2"  compartment="e"  charge="1" boundaryCondition="false"/>
<species  id="cpd00051_b"  name="L-Arginine_C6H15N4O2"  compartment="e"  charge="1" boundaryCondition="true"/>
<species  id="cpd15688_c"  name="CDP-1,2-diisohexadecanoylglycerol_C44H79N3O15P2"  compartment="c"  charge="-2" boundaryCondition="false"/>
<species  id="cpd12225_c"  name="Dihydrolipolprotein_CH3RS2"  compartment="c"  charge="0" boundaryCondition="false"/>
<species  id="cpd03916_c"  name="Adenosyl_cobyrinate diamide_C55H69CoN11O15"  compartment="c"  charge="-3" boundaryCondition="false"/>
<species  id="cpd11550_c"  name="6-methyl-3-oxo-heptanoyl-ACP_C19H33N2O9PRS"  compartment="c"  charge="-1" boundaryCondition="false"/>
<species  id="cpd00286_c"  name="Undecaprenylphosphate_C55H90O4P"  compartment="c"  charge="-1" boundaryCondition="false"/>
<species  id="cpd11567_c"  name="14-methyl-3-hydroxy-pentadecanoyl-ACP_C27H51N2O9PRS"  compartment="c"  charge="-1" boundaryCondition="false"/>
<species  id="cpd03443_c"  name="3-Octaprenyl-4-hydroxybenzoate_C47H69O3"  compartment="c"  charge="-1" boundaryCondition="false"/>
<species  id="cpd00109_c"  name="Cytochrome_c3+_C42H52FeN8O6S2"  compartment="c"  charge="5" boundaryCondition="false"/>
<species  id="cpd15691_c"  name="Diisotetradecanoylphosphatidylserine_C34H64NO10P"  compartment="c"  charge="-2" boundaryCondition="false"/>
<species  id="cpd00264_e"  name="Spermidine_C7H22N3"  compartment="e"  charge="3" boundaryCondition="false"/>
<species  id="cpd00264_c"  name="Spermidine_C7H22N3"  compartment="c"  charge="3" boundaryCondition="false"/>
<species  id="cpd00448_c"  name="D-Glyceraldehyde_C3H6O3"  compartment="c"  charge="0" boundaryCondition="false"/>
<species  id="cpd15698_c"  name="Diisopentadecanoylphosphatidylethanolamine_C35H70NO8P"  compartment="c"  charge="0" boundaryCondition="false"/>
<species  id="cpd01966_c"  name="Dimethylacryloyl-CoA_C26H39N7O17P3S"  compartment="c"  charge="-3" boundaryCondition="false"/>
<species  id="cpd00641_c"  name="L-Histidinol_C6H12N3O"  compartment="c"  charge="1" boundaryCondition="false"/>
<species  id="cpd00922_c"  name="delta1-Piperideine-2-carboxylate_C6H8NO2"  compartment="c"  charge="-1" boundaryCondition="false"/>
<species  id="cpd15522_c"  name="1,2-ditetradecanoyl-sn-glycerol_3-phosphate_C31H60O8P"  compartment="c"  charge="-1" boundaryCondition="false"/>
<species  id="cpd00099_e"  name="Cl-_Cl"  compartment="e"  charge="-1" boundaryCondition="false"/>
<species  id="cpd00099_c"  name="Cl-_Cl"  compartment="c"  charge="-1" boundaryCondition="false"/>
<species  id="cpd02921_c"  name="SAICAR_C13H16N4O12P"  compartment="c"  charge="-3" boundaryCondition="false"/>
<species  id="cpd15799_c"  name="Isohexadecanoylcardiolipin_(B. subtilis)_C73H140O17P2"  compartment="c"  charge="-2" boundaryCondition="false"/>
<species  id="cpd00218_c"  name="Niacin_C6H4NO2"  compartment="c"  charge="-1" boundaryCondition="false"/>
<species  id="cpd04918_c"  name="D-Glycero-D-manno-heptose7-phosphate_C7H14O10P"  compartment="c"  charge="-1" boundaryCondition="false"/>
<species  id="cpd03491_c"  name="Undecaprenyl-diphospho-N-acetylmuramoyl-(N-acetylglucosamine)-L-alanyl-gamma-D-glutamyl-L-lysyl-D-alanyl-D-alanine_C94H153N8O26P2"  compartment="c"  charge="-3" boundaryCondition="false"/>
<species  id="cpd03736_c"  name="Lauroyl-KDO2-lipid_IV(A)_C96H172N2O38P2"  compartment="c"  charge="-4" boundaryCondition="false"/>
<species  id="cpd01777_c"  name="Phosphoribosyl-AMP_C15H21N5O14P2"  compartment="c"  charge="-2" boundaryCondition="false"/>
<species  id="cpd00277_e"  name="Deoxyguanosine_C10H13N5O4"  compartment="e"  charge="0" boundaryCondition="false"/>
<species  id="cpd00277_c"  name="Deoxyguanosine_C10H13N5O4"  compartment="c"  charge="0" boundaryCondition="false"/>
<species  id="cpd00047_c"  name="Formate_CHO2"  compartment="c"  charge="-1" boundaryCondition="false"/>
<species  id="cpd10516_e"  name="fe3_Fe"  compartment="e"  charge="3" boundaryCondition="false"/>
<species  id="cpd10516_c"  name="fe3_Fe"  compartment="c"  charge="3" boundaryCondition="false"/>
<species  id="cpd02930_c"  name="Lipid_X_C34H65NO12P"  compartment="c"  charge="-1" boundaryCondition="false"/>
<species  id="cpd00978_c"  name="dUDP_C9H12N2O11P2"  compartment="c"  charge="-2" boundaryCondition="false"/>
<species  id="cpd11525_c"  name="7-methyl-3-oxo-octanoyl-ACP_C20H35N2O9PRS"  compartment="c"  charge="-1" boundaryCondition="false"/>
<species  id="RNASYNTH_c"  name="RNA_transcription_"  compartment="c"  charge="0" boundaryCondition="false"/>
<species  id="RNASYNTH_b"  name="RNA_transcription_"  compartment="b"  charge="0" boundaryCondition="true"/>
<species  id="cpd03091_c"  name="5'-Deoxyadenosine_C10H13N5O3"  compartment="c"  charge="0" boundaryCondition="false"/>
<species  id="cpd15537_c"  name="Phosphatidylglycerol_ditetradec-7-enoyl_C34H62O10P"  compartment="c"  charge="-1" boundaryCondition="false"/>
<species  id="cpd02828_c"  name="5-Carboxymethyl-2-hydroxymuconic_semialdehyde_C8H6O6"  compartment="c"  charge="-2" boundaryCondition="false"/>
<species  id="cpd15239_c"  name="Hexadecenoyl-ACP_C27H49N2O8PRS"  compartment="c"  charge="-1" boundaryCondition="false"/>
<species  id="cpd02124_c"  name="2-Methylacetoacetyl-CoA_C26H39N7O18P3S"  compartment="c"  charge="-3" boundaryCondition="false"/>
<species  id="cpd00699_c"  name="5-Dehydroquinate_C7H9O6"  compartment="c"  charge="-1" boundaryCondition="false"/>
<species  id="cpd15314_c"  name="1-Acyl-sn-glycero-3-phosphoethanolamine_tetradecanoyl_C19H40NO7P"  compartment="c"  charge="0" boundaryCondition="false"/>
<species  id="cpd11471_c"  name="(2E)-Octenoyl-[acp]_C19H33N2O8PRS"  compartment="c"  charge="-1" boundaryCondition="false"/>
<species  id="cpd15690_c"  name="Dianteisoheptadecanoylphosphatidylserine_C40H76NO10P"  compartment="c"  charge="-2" boundaryCondition="false"/>
<species  id="cpd11640_c"  name="H2_H2"  compartment="c"  charge="0" boundaryCondition="false"/>
<species  id="cpd00793_e"  name="Thiamine_phosphate_C12H17N4O4PS"  compartment="e"  charge="0" boundaryCondition="false"/>
<species  id="cpd00793_c"  name="Thiamine_phosphate_C12H17N4O4PS"  compartment="c"  charge="0" boundaryCondition="false"/>
<species  id="cpd00220_c"  name="Riboflavin_C17H20N4O6"  compartment="c"  charge="0" boundaryCondition="false"/>
<species  id="cpd00817_c"  name="D-Arabinose5-phosphate_C5H10O8P"  compartment="c"  charge="-1" boundaryCondition="false"/>
<species  id="cpd00062_c"  name="UTP_C9H12N2O15P3"  compartment="c"  charge="-3" boundaryCondition="false"/>
<species  id="cpd00581_c"  name="Urocanate_C6H5N2O2"  compartment="c"  charge="-1" boundaryCondition="false"/>
<species  id="cpd15308_c"  name="1,2-Diacyl-sn-glycerol_ditetradec-7-enoyl_C31H56O5"  compartment="c"  charge="0" boundaryCondition="false"/>
<species  id="cpd00322_c"  name="L-Isoleucine_C6H13NO2"  compartment="c"  charge="0" boundaryCondition="false"/>
<species  id="cpd00322_e"  name="L-Isoleucine_C6H13NO2"  compartment="e"  charge="0" boundaryCondition="false"/>
<species  id="cpd00322_b"  name="L-Isoleucine_C6H13NO2"  compartment="e"  charge="0" boundaryCondition="true"/>
<species  id="cpd00447_c"  name="Betaine_aldehyde_C5H12NO"  compartment="c"  charge="1" boundaryCondition="false"/>
<species  id="cpd00668_c"  name="ALCTT_C5H7O4"  compartment="c"  charge="-1" boundaryCondition="false"/>
<species  id="cpd15682_c"  name="1,2-diisohexadecanoyl-sn-glycerol_3-phosphate_C35H68O8P"  compartment="c"  charge="-1" boundaryCondition="false"/>
<species  id="cpd00017_c"  name="S-Adenosyl-L-methionine_C15H23N6O5S"  compartment="c"  charge="1" boundaryCondition="false"/>
<species  id="cpd00294_c"  name="dAMP_C10H13N5O6P"  compartment="c"  charge="-1" boundaryCondition="false"/>
<species  id="cpd00069_e"  name="L-Tyrosine_C9H11NO3"  compartment="e"  charge="0" boundaryCondition="false"/>
<species  id="cpd00069_c"  name="L-Tyrosine_C9H11NO3"  compartment="c"  charge="0" boundaryCondition="false"/>
<species  id="cpd15362_c"  name="2-tetradec-7-enoyl-sn-glycerol_3-phosphate_C17H32O7P"  compartment="c"  charge="-1" boundaryCondition="false"/>
<species  id="cpd11572_c"  name="trans-Octodec-2-enoyl-ACP_C29H53N2O8PRS"  compartment="c"  charge="-1" boundaryCondition="false"/>
<species  id="cpd00918_c"  name="2-Acetamido-5-oxopentanoate_C7H10NO4"  compartment="c"  charge="-1" boundaryCondition="false"/>
<species  id="cpd01775_c"  name="Phosphoribosyl-ATP_C15H21N5O20P4"  compartment="c"  charge="-4" boundaryCondition="false"/>
<species  id="cpd00022_c"  name="Acetyl-CoA_C23H35N7O17P3S"  compartment="c"  charge="-3" boundaryCondition="false"/>
<species  id="cpd00022_b"  name="Acetyl-CoA_C23H35N7O17P3S"  compartment="b"  charge="-3" boundaryCondition="true"/>
<species  id="cpd00063_e"  name="Ca2+_Ca"  compartment="e"  charge="2" boundaryCondition="false"/>
<species  id="cpd00063_c"  name="Ca2+_Ca"  compartment="c"  charge="2" boundaryCondition="false"/>
<species  id="cpd01919_c"  name="maltose-6-phosphate_C12H22O14P"  compartment="c"  charge="-1" boundaryCondition="false"/>
<species  id="cpd00046_c"  name="CMP_C9H13N3O8P"  compartment="c"  charge="-1" boundaryCondition="false"/>
<species  id="cpd15541_c"  name="Phosphatidylglycerol_dioctadec-11-enoyl_C42H78O10P"  compartment="c"  charge="-1" boundaryCondition="false"/>
<species  id="cpd15532_c"  name="phosphatidylethanolamine_dihexadec-9enoyl_C37H70NO8P"  compartment="c"  charge="0" boundaryCondition="false"/>
<species  id="cpd00027_e"  name="D-Glucose_C6H12O6"  compartment="e"  charge="0" boundaryCondition="false"/>
<species  id="cpd00027_c"  name="D-Glucose_C6H12O6"  compartment="c"  charge="0" boundaryCondition="false"/>
<species  id="cpd00350_c"  name="Farnesyldiphosphate_C15H26O7P2"  compartment="c"  charge="-2" boundaryCondition="false"/>
<species  id="cpd02068_c"  name="3-Methylglutaconyl-CoA_C27H38N7O19P3S"  compartment="c"  charge="-4" boundaryCondition="false"/>
<species  id="cpd00159_e"  name="L-Lactate_C3H5O3"  compartment="e"  charge="-1" boundaryCondition="false"/>
<species  id="cpd00159_c"  name="L-Lactate_C3H5O3"  compartment="c"  charge="-1" boundaryCondition="false"/>
<species  id="cpd03444_c"  name="2-Octaprenylphenol_C46H70O"  compartment="c"  charge="0" boundaryCondition="false"/>
<species  id="cpd11472_c"  name="Hexanoyl-ACP_C17H31N2O8PRS"  compartment="c"  charge="-1" boundaryCondition="false"/>
<species  id="cpd15525_c"  name="1,2-dihexadec-9-enoyl-sn-glycerol_3-phosphate_C35H64O8P"  compartment="c"  charge="-1" boundaryCondition="false"/>
<species  id="cpd12711_c"  name="Oxidized_azurin_C4H6N2NiS4"  compartment="c"  charge="10000000" boundaryCondition="false"/>
<species  id="cpd00070_c"  name="Malonyl-CoA_C24H34N7O19P3S"  compartment="c"  charge="-4" boundaryCondition="false"/>
<species  id="cpd14703_c"  name="S-(2-Methylbutanoyl)-dihydrolipoamide-E_C13H25NO2S2"  compartment="c"  charge="0" boundaryCondition="false"/>
<species  id="cpd00015_c"  name="FAD_C27H31N9O15P2"  compartment="c"  charge="-2" boundaryCondition="false"/>
<species  id="cpd00015_b"  name="FAD_C27H31N9O15P2"  compartment="b"  charge="-2" boundaryCondition="true"/>
<species  id="cpd15349_c"  name="2-Acyl-sn-glycero-3-phosphoglycerol_octadec-11-enoyl_C24H46O9P"  compartment="c"  charge="-1" boundaryCondition="false"/>
<species  id="cpd03496_c"  name="Undecaprenyl-diphospho-N-acetylmuramoyl-(N-acetylglucosamine)-L-alanyl-D-glutaminyl-meso-2,6-diaminopimeloyl-D-alanyl-D-alanine_C95H154N9O27P2"  compartment="c"  charge="-3" boundaryCondition="false"/>
<species  id="cpd02666_c"  name="(R)-4'-Phosphopantothenoyl-L-cysteine_C12H21N2O9PS"  compartment="c"  charge="-2" boundaryCondition="false"/>
<species  id="cpd00003_b"  name="NAD_C21H26N7O14P2"  compartment="b"  charge="-1" boundaryCondition="true"/>
<species  id="cpd00003_c"  name="NAD_C21H26N7O14P2"  compartment="c"  charge="-1" boundaryCondition="false"/>
<species  id="cpd00774_c"  name="UroporphyrinogenIII_C40H36N4O16"  compartment="c"  charge="-8" boundaryCondition="false"/>
<species  id="cpd00957_c"  name="2,5-Diamino-6-(5'-phosphoribosylamino)-4-pyrimidineone_C9H15N5O8P"  compartment="c"  charge="-1" boundaryCondition="false"/>
<species  id="cpd15696_c"  name="Dianteisoheptadecanoylphosphatidylethanolamine_C39H78NO8P"  compartment="c"  charge="0" boundaryCondition="false"/>
<species  id="cpd15322_c"  name="1-Acyl-sn-glycero-3-phosphoglycerol_hexadec-9-enoyl_C22H42O9P"  compartment="c"  charge="-1" boundaryCondition="false"/>
<species  id="cpd00418_c"  name="NO_NO"  compartment="c"  charge="0" boundaryCondition="false"/>
<species  id="cpd01260_c"  name="Lauroyl-CoA_C33H55N7O17P3S"  compartment="c"  charge="-3" boundaryCondition="false"/>
<species  id="cpd00031_c"  name="GDP_C10H13N5O11P2"  compartment="c"  charge="-2" boundaryCondition="false"/>
<species  id="cpd15350_c"  name="2-dodecanoyl-sn-glycerol_3-phosphate_C15H30O7P"  compartment="c"  charge="-1" boundaryCondition="false"/>
<species  id="cpd00090_c"  name="IDP_C10H12N4O11P2"  compartment="c"  charge="-2" boundaryCondition="false"/>
<species  id="cpd11439_c"  name="fa4coa_C36H61N7O17P3S"  compartment="c"  charge="-3" boundaryCondition="false"/>
<species  id="cpd03915_c"  name="Cob(I)yrinate_diamide_C45H57CoN6O12"  compartment="c"  charge="-4" boundaryCondition="false"/>
<species  id="cpd00156_c"  name="L-Valine_C5H11NO2"  compartment="c"  charge="0" boundaryCondition="false"/>
<species  id="cpd00156_e"  name="L-Valine_C5H11NO2"  compartment="e"  charge="0" boundaryCondition="false"/>
<species  id="cpd00156_b"  name="L-Valine_C5H11NO2"  compartment="b"  charge="0" boundaryCondition="true"/>
<species  id="cpd00347_c"  name="5-10-Methenyltetrahydrofolate_C20H20N7O6"  compartment="c"  charge="-1" boundaryCondition="false"/>
<species  id="cpd15321_c"  name="1-Acyl-sn-glycero-3-phosphoglycerol_hexadecanoyl_C22H44O9P"  compartment="c"  charge="-1" boundaryCondition="false"/>
<species  id="cpd00201_c"  name="10-Formyltetrahydrofolate_C20H21N7O7"  compartment="c"  charge="-2" boundaryCondition="false"/>
<species  id="cpd00646_c"  name="PNP_C6H5NO3"  compartment="c"  charge="0" boundaryCondition="false"/>
<species  id="cpd11433_c"  name="fa12_C17H33O2"  compartment="c"  charge="-1" boundaryCondition="false"/>
<species  id="cpd15662_c"  name="Prenol-45n_teichoic acid-glucose substituted_C476H836N2O467P47"  compartment="c"  charge="-47" boundaryCondition="false"/>
<species  id="cpd15552_c"  name="phosphatidylserine_didodecanoyl_C30H56NO10P"  compartment="c"  charge="-2" boundaryCondition="false"/>
<species  id="cpd00180_c"  name="Oxalate_C2O4"  compartment="c"  charge="-2" boundaryCondition="false"/>
<species  id="cpd00875_c"  name="KDO_C8H13O8"  compartment="c"  charge="-1" boundaryCondition="false"/>
<species  id="cpd11512_c"  name="12-methyl-3-oxo-tetra-decanoyl-ACP_C26H47N2O9PRS"  compartment="c"  charge="-1" boundaryCondition="false"/>
<species  id="cpd11561_c"  name="10-methyl-undecanoyl-ACP_C23H43N2O8PRS"  compartment="c"  charge="-1" boundaryCondition="false"/>
<species  id="cpd15337_c"  name="2-Acyl-sn-glycero-3-phosphoethanolamine_tetradecanoyl_C19H40NO7P"  compartment="c"  charge="0" boundaryCondition="false"/>
<species  id="cpd11582_c"  name="ala-L-Thr-L_C7H14N2O4"  compartment="c"  charge="0" boundaryCondition="false"/>
<species  id="cpd15521_c"  name="1,2-didodecanoyl-sn-glycerol_3-phosphate_C27H52O8P"  compartment="c"  charge="-1" boundaryCondition="false"/>
<species  id="cpd03126_c"  name="(2E)-Hexadecenoyl-CoA_C37H61N7O17P3S"  compartment="c"  charge="-3" boundaryCondition="false"/>
<species  id="cpd15341_c"  name="2-Acyl-sn-glycero-3-phosphoethanolamine_(n-C180)_C23H48NO7P"  compartment="c"  charge="0" boundaryCondition="false"/>
<species  id="cpd02711_c"  name="2-Keto-3-deoxy-6-phosphogluconate_C6H9O9P"  compartment="c"  charge="-2" boundaryCondition="false"/>
<species  id="cpd15422_c"  name="CDP-1,2-ditetradec-7-enoylglycerol_C40H67N3O15P2"  compartment="c"  charge="-2" boundaryCondition="false"/>
<species  id="cpd15320_c"  name="1-Acyl-sn-glycero-3-phosphoglycerol_tetradec-7-enoyl_C20H38O9P"  compartment="c"  charge="-1" boundaryCondition="false"/>
<species  id="cpd03422_c"  name="Cobinamide_C48H73CoN11O8"  compartment="c"  charge="3" boundaryCondition="false"/>
<species  id="cpd15678_c"  name="1,2-dianteisoheptadecanoyl-sn-glycerol_3-phosphate_C37H72O8P"  compartment="c"  charge="-1" boundaryCondition="false"/>
<species  id="cpd15530_c"  name="phosphatidylethanolamine_ditetradec-7-enoyl_C33H62NO8P"  compartment="c"  charge="0" boundaryCondition="false"/>
<species  id="cpd03526_c"  name="N-Succinyl-L-glutamate_5-semialdehyde_C9H11NO6"  compartment="c"  charge="-2" boundaryCondition="false"/>
<species  id="cpd00078_c"  name="Succinyl-CoA_C25H36N7O19P3S"  compartment="c"  charge="-4" boundaryCondition="false"/>
<species  id="cpd00797_e"  name="(R)-3-Hydroxybutanoate_C4H7O3"  compartment="e"  charge="-1" boundaryCondition="false"/>
<species  id="cpd00797_c"  name="(R)-3-Hydroxybutanoate_C4H7O3"  compartment="c"  charge="-1" boundaryCondition="false"/>
<species  id="cpd02991_c"  name="phosphoribulosylformimino-AICAR-phosphate_C15H23N5O15P2"  compartment="c"  charge="-2" boundaryCondition="false"/>
<species  id="cpd02597_c"  name="cis-2-Methylaconitate_C7H5O6"  compartment="c"  charge="-3" boundaryCondition="false"/>
<species  id="cpd10162_c"  name="(R)-3-Hydroxy-3-methyl-2-oxopentanoate_C6H9O4"  compartment="c"  charge="-1" boundaryCondition="false"/>
<species  id="cpd00834_c"  name="Phosphopantetheine_C11H22N2O7PS"  compartment="c"  charge="-1" boundaryCondition="false"/>
<species  id="cpd00216_c"  name="Chorismate_C10H8O6"  compartment="c"  charge="-2" boundaryCondition="false"/>
<species  id="cpd02535_c"  name="2,3-Dihydroxy-3-methylvalerate_C6H11O4"  compartment="c"  charge="-1" boundaryCondition="false"/>
<species  id="cpd15689_c"  name="Diisoheptadecanoylphosphatidylserine_C40H76NO10P"  compartment="c"  charge="-2" boundaryCondition="false"/>
<species  id="cpd09410_c"  name="Demethylphylloquinone_C30H44O2"  compartment="c"  charge="0" boundaryCondition="false"/>
<species  id="cpd00355_c"  name="Nicotinamide_ribonucleotide_C11H15N2O8P"  compartment="c"  charge="0" boundaryCondition="false"/>
<species  id="cpd03708_c"  name="2,4-Dihydroxyhept-2-enedioate_C7H8O6"  compartment="c"  charge="-2" boundaryCondition="false"/>
<species  id="cpd00930_c"  name="imidazole_acetol-phosphate_C6H8N2O5P"  compartment="c"  charge="-1" boundaryCondition="false"/>
<species  id="cpd00144_c"  name="UDPglucuronate_C15H19N2O18P2"  compartment="c"  charge="-3" boundaryCondition="false"/>
<species  id="cpd00236_c"  name="D-Erythrose4-phosphate_C4H8O7P"  compartment="c"  charge="-1" boundaryCondition="false"/>
<species  id="cpd00509_c"  name="deoxyribose-1-phosphate_C5H10O7P"  compartment="c"  charge="-1" boundaryCondition="false"/>
<species  id="cpd15794_c"  name="Isoheptadecanoylcardiolipin_(B. subtilis)_C77H148O17P2"  compartment="c"  charge="-2" boundaryCondition="false"/>
<species  id="cpd11524_c"  name="5-methyl-hexanoyl-ACP_C18H33N2O8PRS"  compartment="c"  charge="-1" boundaryCondition="false"/>
<species  id="cpd00863_c"  name="beta-D-Glucose_6-phosphate_C6H12O9P"  compartment="c"  charge="-1" boundaryCondition="false"/>
<species  id="cpd11585_c"  name="L-alanylglycine_C5H10N2O3"  compartment="c"  charge="0" boundaryCondition="false"/>
<species  id="cpd00038_c"  name="GTP_C10H13N5O14P3"  compartment="c"  charge="-3" boundaryCondition="false"/>
<species  id="cpd03116_c"  name="(S)-3-Hydroxydodecanoyl-CoA_C33H55N7O18P3S"  compartment="c"  charge="-3" boundaryCondition="false"/>
<species  id="cpd11473_c"  name="(2E)-Hexenoyl-[acp]_C17H29N2O8PRS"  compartment="c"  charge="-1" boundaryCondition="false"/>
<species  id="cpd00383_c"  name="Shikimate_C7H9O5"  compartment="c"  charge="-1" boundaryCondition="false"/>
<species  id="cpd15417_c"  name="CDP-1,2-didodecanoylglycerol_C36H63N3O15P2"  compartment="c"  charge="-2" boundaryCondition="false"/>
<species  id="cpd00295_c"  name="dGDP_C10H13N5O10P2"  compartment="c"  charge="-2" boundaryCondition="false"/>
<species  id="cpd15329_c"  name="1-octadecanoyl-sn-glycerol_3-phosphate_C21H42O7P"  compartment="c"  charge="-1" boundaryCondition="false"/>
<species  id="cpd08449_c"  name="3-Amino-2-oxopropyl_phosphate_C3H8NO5P"  compartment="c"  charge="0" boundaryCondition="false"/>
<species  id="cpd15485_c"  name="heptosyl-kdo2-lipidA_C117H210N2O45P2"  compartment="c"  charge="-4" boundaryCondition="false"/>
<species  id="cpd11559_c"  name="10-methyl-3-hydroxy-undecanoyl-ACP_C23H43N2O9PRS"  compartment="c"  charge="-1" boundaryCondition="false"/>
<species  id="cpd11506_c"  name="8-methyl-trans-dec-2-enoyl-ACP_C22H39N2O8PRS"  compartment="c"  charge="-1" boundaryCondition="false"/>
<species  id="cpd15671_c"  name="1-isoheptadecanoyl-sn-glycerol_3-phosphate_C20H40O7P"  compartment="c"  charge="-1" boundaryCondition="false"/>
<species  id="cpd01476_c"  name="Protoporphyrin_C34H32N4O4"  compartment="c"  charge="-2" boundaryCondition="false"/>
<species  id="cpd00199_c"  name="4-Oxobutanoate_C4H5O3"  compartment="c"  charge="-1" boundaryCondition="false"/>
<species  id="cpd00246_e"  name="Inosine_C10H12N4O5"  compartment="e"  charge="0" boundaryCondition="false"/>
<species  id="cpd00246_c"  name="Inosine_C10H12N4O5"  compartment="c"  charge="0" boundaryCondition="false"/>
<species  id="cpd04097_e"  name="Pb_Pb"  compartment="e"  charge="2" boundaryCondition="false"/>
<species  id="cpd04097_c"  name="Pb_Pb"  compartment="c"  charge="2" boundaryCondition="false"/>
<species  id="cpd00254_b"  name="Mg_Mg" compartment="b"  charge="2" boundaryCondition="true"/>
<species  id="cpd00012_b"  name="PPi_H2O7P2" compartment="b"  charge="-2" boundaryCondition="true"/>
<species  id="cpd00138_b"  name="D-Mannose_C6H12O6" compartment="b"  charge="0" boundaryCondition="true"/>
<species  id="cpd00793_b"  name="Thiamine_phosphate_C12H17N4O4PS" compartment="b"  charge="0" boundaryCondition="true"/>
<species  id="cpd01080_b"  name="ocdca_C18H35O2" compartment="b"  charge="-1" boundaryCondition="true"/>
<species  id="cpd00054_b"  name="L-Serine_C3H7NO3" compartment="b"  charge="0" boundaryCondition="true"/>
<species  id="cpd00073_b"  name="Urea_CH4N2O" compartment="b"  charge="0" boundaryCondition="true"/>
<species  id="cpd00249_b"  name="Uridine_C9H12N2O6" compartment="b"  charge="0" boundaryCondition="true"/>
<species  id="cpd03279_b"  name="Deoxyinosine_C10H12N4O4" compartment="b"  charge="0" boundaryCondition="true"/>
<species  id="cpd00971_b"  name="Na+_Na" compartment="b"  charge="1" boundaryCondition="true"/>
<species  id="cpd00067_b"  name="H+_H" compartment="b"  charge="1" boundaryCondition="true"/>
<species  id="cpd00034_b"  name="Zn2+_Zn" compartment="b"  charge="2" boundaryCondition="true"/>
<species  id="cpd00797_b"  name="(R)-3-Hydroxybutanoate_C4H7O3" compartment="b"  charge="-1" boundaryCondition="true"/>
<species  id="cpd00149_b"  name="Co2+_Co" compartment="b"  charge="2" boundaryCondition="true"/>
<species  id="cpd00069_b"  name="L-Tyrosine_C9H11NO3" compartment="b"  charge="0" boundaryCondition="true"/>
<species  id="cpd00226_b"  name="HYXN_C5H4N4O" compartment="b"  charge="0" boundaryCondition="true"/>
<species  id="cpd00438_b"  name="Deoxyadenosine_C10H13N5O3" compartment="b"  charge="0" boundaryCondition="true"/>
<species  id="cpd00184_b"  name="Thymidine_C10H14N2O5" compartment="b"  charge="0" boundaryCondition="true"/>
<species  id="cpd00129_b"  name="L-Proline_C5H8NO2" compartment="b"  charge="-1" boundaryCondition="true"/>
<species  id="cpd00654_b"  name="Deoxycytidine_C9H13N3O4" compartment="b"  charge="0" boundaryCondition="true"/>
<species  id="cpd00098_b"  name="Choline_C5H14NO" compartment="b"  charge="1" boundaryCondition="true"/>
<species  id="cpd00179_b"  name="Maltose_C12H22O11" compartment="b"  charge="0" boundaryCondition="true"/>
<species  id="cpd00063_b"  name="Ca2+_Ca" compartment="b"  charge="2" boundaryCondition="true"/>
<species  id="cpd00423_b"  name="Vitamin_B12r_C62H89CoN13O14P" compartment="b"  charge="1" boundaryCondition="true"/>
<species  id="cpd00001_b"  name="H2O_H2O" compartment="b"  charge="0" boundaryCondition="true"/>
<species  id="cpd00007_b"  name="O2_O2" compartment="b"  charge="0" boundaryCondition="true"/>
<species  id="cpd00027_b"  name="D-Glucose_C6H12O6" compartment="b"  charge="0" boundaryCondition="true"/>
<species  id="cpd00214_b"  name="Palmitate_C16H31O2" compartment="b"  charge="-1" boundaryCondition="true"/>
<species  id="cpd00058_b"  name="Cu2+_Cu" compartment="b"  charge="2" boundaryCondition="true"/>
<species  id="cpd00033_b"  name="Glycine_C2H5NO2" compartment="b"  charge="0" boundaryCondition="true"/>
<species  id="cpd00412_b"  name="Deoxyuridine_C9H12N2O5" compartment="b"  charge="0" boundaryCondition="true"/>
<species  id="cpd01012_b"  name="Cd2+_Cd" compartment="b"  charge="2" boundaryCondition="true"/>
<species  id="cpd00221_b"  name="D-Lactate_C3H5O3" compartment="b"  charge="-1" boundaryCondition="true"/>
<species  id="cpd00211_b"  name="Butyrate_C4H7O2" compartment="b"  charge="-1" boundaryCondition="true"/>
<species  id="cpd03847_b"  name="Myristic_acid_C14H27O2" compartment="b"  charge="-1" boundaryCondition="true"/>
<species  id="cpd00159_b"  name="L-Lactate_C3H5O3" compartment="b"  charge="-1" boundaryCondition="true"/>
<species  id="cpd00644_b"  name="PAN_C9H16NO5" compartment="b"  charge="-1" boundaryCondition="true"/>
<species  id="cpd00011_b"  name="CO2_CO2" compartment="b"  charge="0" boundaryCondition="true"/>
<species  id="cpd00531_b"  name="Hg2+_Hg" compartment="b"  charge="2" boundaryCondition="true"/>
<species  id="cpd00635_b"  name="Cbl_C62H89CoN13O14P" compartment="b"  charge="0" boundaryCondition="true"/>
<species  id="cpd00048_b"  name="Sulfate_O4S" compartment="b"  charge="-2" boundaryCondition="true"/>
<species  id="cpd00205_b"  name="K+_K" compartment="b"  charge="1" boundaryCondition="true"/>
<species  id="cpd00367_b"  name="Cytidine_C9H13N3O5" compartment="b"  charge="0" boundaryCondition="true"/>
<species  id="cpd00023_b"  name="L-Glutamate_C5H8NO4" compartment="b"  charge="-1" boundaryCondition="true"/>
<species  id="cpd01262_b"  name="Amylotriose_C18H32O16" compartment="b"  charge="0" boundaryCondition="true"/>
<species  id="cpd00142_b"  name="Acetoacetate_C4H5O3" compartment="b"  charge="-1" boundaryCondition="true"/>
<species  id="cpd00264_b"  name="Spermidine_C7H22N3" compartment="b"  charge="3" boundaryCondition="true"/>
<species  id="cpd00092_b"  name="Uracil_C4H4N2O2" compartment="b"  charge="0" boundaryCondition="true"/>
<species  id="cpd03424_b"  name="Vitamin_B12_C61H86CoN13O14PR" compartment="b"  charge="6" boundaryCondition="true"/>
<species  id="cpd00099_b"  name="Cl-_Cl" compartment="b"  charge="-1" boundaryCondition="true"/>
<species  id="cpd00009_b"  name="Phosphate_HO4P" compartment="b"  charge="-2" boundaryCondition="true"/>
<species  id="cpd00182_b"  name="Adenosine_C10H13N5O4" compartment="b"  charge="0" boundaryCondition="true"/>
<species  id="cpd00013_b"  name="NH3_H4N" compartment="b"  charge="1" boundaryCondition="true"/>
<species  id="cpd00100_b"  name="Glycerol_C3H8O3" compartment="b"  charge="0" boundaryCondition="true"/>
<species  id="cpd00277_b"  name="Deoxyguanosine_C10H13N5O4" compartment="b"  charge="0" boundaryCondition="true"/>
<species  id="cpd00130_b"  name="L-Malate_C4H4O5" compartment="b"  charge="-2" boundaryCondition="true"/>
<species  id="cpd01329_b"  name="Maltohexaose_C36H62O31" compartment="b"  charge="0" boundaryCondition="true"/>
<species  id="cpd10516_b"  name="fe3_Fe" compartment="b"  charge="3" boundaryCondition="true"/>
<species  id="cpd00039_b"  name="L-Lysine_C6H15N2O2" compartment="b"  charge="1" boundaryCondition="true"/>
<species  id="cpd10515_b"  name="Fe2+_Fe" compartment="b"  charge="2" boundaryCondition="true"/>
<species  id="cpd00246_b"  name="Inosine_C10H12N4O5" compartment="b"  charge="0" boundaryCondition="true"/>
<species  id="cpd04097_b"  name="Pb_Pb" compartment="b"  charge="2" boundaryCondition="true"/>
<species  id="cpd00030_b"  name="Mn2+_Mn" compartment="b"  charge="2" boundaryCondition="true"/>
<species  id="cpd11629_c"  name="Acid_" compartment="b"  charge="2" boundaryCondition="true"/>

<!-- Missing in Seed Annotation -->


<species  id="cpd11677_c"  name="Triacylglycerol_C6H5O6R3"  compartment="c"  charge="0" boundaryCondition="false"/>
<species  id="cpd16629_c"  name="octadenoyl-acp_"  compartment="c"  charge="10000000" boundaryCondition="false"/>
<species  id="cpd11611_b"  name="Acyl-CoA_C22H32N7O17P3RS"  compartment="b"  charge="-3" boundaryCondition="true"/>
<species  id="cpd12829_c"  name="Asp-tRNA(Asn)_C14H16N6O6R"  compartment="c"  charge="-3" boundaryCondition="false"/>
<species  id="cpd11463_c"  name="Protein_C4H5N2O3R2"  compartment="c"  charge="-1" boundaryCondition="false"/>
<species  id="cpd11463_b"  name="Protein_C4H5N2O3R2"  compartment="b"  charge="-1" boundaryCondition="true"/>
<species  id="cpd11611_e"  name="Acyl-CoA_C22H32N7O17P3RS"  compartment="e"  charge="-3" boundaryCondition="false"/>
<species  id="cpd11455_c"  name="ps_BS_C8H10NO10PR2"  compartment="c"  charge="-2" boundaryCondition="false"/>
<species  id="cpd00176_b"  name="2-keto-3-deoxygluconate_C6H9O6"  compartment="b"  charge="-1" boundaryCondition="true"/>
<species  id="cpd00176_e"  name="2-keto-3-deoxygluconate_C6H9O6"  compartment="c"  charge="-1" boundaryCondition="false"/>
<species  id="cpd00041_b"  name="L-Aspartate_C4H6NO4"  compartment="b"  charge="-1" boundaryCondition="true"/>
<species  id="cpd00041_e"  name="L-Aspartate_C4H6NO4"  compartment="c"  charge="-1" boundaryCondition="false"/>
<species  id="cpd00035_b"  name="L-Alanine_C3H7NO2"  compartment="b"  charge="0" boundaryCondition="true"/>
<species  id="cpd00035_e"  name="L-Alanine_C3H7NO2"  compartment="e"  charge="0" boundaryCondition="false"/>
<species  id="cpd00558_c"  name="Spermine_C10H30N4"  compartment="c"  charge="4" boundaryCondition="false"/>
<species  id="cpd16661_e"  name="generic-peptidoglycan-(mass)_"  compartment="e"  charge="10000000" boundaryCondition="false"/>
<species  id="cpd16661_c"  name="generic-peptidoglycan-(mass)_"  compartment="c"  charge="10000000" boundaryCondition="false"/>
<species  id="cpd16661_b"  name="generic-peptidoglycan-(mass)_"  compartment="b"  charge="10000000" boundaryCondition="true"/>
<species  id="cpd11582_e"  name="ala-L-Thr-L_C7H14N2O4"  compartment="e"  charge="0" boundaryCondition="false"/>
<species  id="cdp00251_c"  name="ADP-ribose_C15H21N5O14P2"  compartment="c"  charge="-2" boundaryCondition="false"/>
<species  id="cpd11665_c"  name="QH2_C19H28O4"  compartment="c"  charge="0" boundaryCondition="false"/>
<species  id="cpd11669_c"  name="Q_C19H26O4"  compartment="c"  charge="0" boundaryCondition="false"/>
<species  id="cpd11427_c"  name="CDP-diacylglycerol_C14H17N3O15P2R2"  compartment="c"  charge="-2" boundaryCondition="false"/>
<species  id="cpd11422_c"  name="1,2-diacyl-sn-glycerol 3-phosphate_C5H6O8PR2"  compartment="c"  charge="-1" boundaryCondition="false"/>
<species  id="cpd11611_c"  name="Acyl-CoA_C22H32N7O17P3RS"  compartment="c"  charge="-3" boundaryCondition="false"/>
<species  id="cpd00049_c"  name="Carboxylic acid_CO2R"  compartment="c"  charge="-1" boundaryCondition="false"/>
<species  id="cpd11456_c"  name="Phosphatidylethanolamine_C7H11NO8PR2"  compartment="c"  charge="-1" boundaryCondition="false"/>
<species  id="cpd11456_b"  name="Phosphatidylethanolamine_C7H11NO8PR2"  compartment="b"  charge="-1" boundaryCondition="true"/>
<species  id="cpd03557_c"  name="O-(2-Acyl-sn-glycero-3-phospho)-ethanolamine_C6H12NO7PR"  compartment="c"  charge="-1" boundaryCondition="false"/>
<species  id="cpd00168_c"  name="2,3-Dihydroxybenzoic acid_C7H5O4"  compartment="c"  charge="-1" boundaryCondition="false"/>
<species  id="cpd00395_c"  name="2-Amino-3-sulfopropionic acid_C3H6NO5S"  compartment="c"  charge="0" boundaryCondition="false"/>
<species  id="cpd00461_c"  name="2-Hydroxypenta-2,4-dienoate_C5H5O3"  compartment="c"  charge="-1" boundaryCondition="false"/>
<species  id="cpd00530_c"  name="XTP_C10H12N4O15P3"  compartment="c"  charge="-3" boundaryCondition="false"/>
<species  id="cpd00730_c"  name="Aquacobalamin_C62H90CoN13O15P"  compartment="c"  charge="+1" boundaryCondition="false"/>
<species  id="cpd00840_c"  name="L-beta-Lysine_C6H15N2O2"  compartment="c"  charge="0" boundaryCondition="false"/>
<species  id="cpd00939_c"  name="4-Amino-2-methyl-5-pyrimidinemethanol_C6H9N3O"  compartment="c"  charge="0" boundaryCondition="false"/>
<species  id="cpd00977_c"  name="2'-Deoxyinosine 5'-triphosphate_C10H12N4O13P3"  compartment="c"  charge="-3" boundaryCondition="false"/>
<species  id="cpd02039_c"  name="1-Aminopropan-2-ol_C3H10NO"  compartment="c"  charge="+1" boundaryCondition="false"/>
<species  id="cpd02258_c"  name="4-Hydroxy-2-oxovalerate_C5H7O4"  compartment="c"  charge="-1" boundaryCondition="false"/>
<species  id="cpd02547_c"  name="(R)-1-Aminopropan-2-yl phosphate_C3H10NO4P"  compartment="c"  charge="0" boundaryCondition="false"/>
<species  id="cpd02775_c"  name="4-Amino-5-phosphomethyl-2-methylpyrimidine_C6H9N3O4P"  compartment="c"  charge="-1" boundaryCondition="false"/>
<species  id="cpd02894_c"  name="2-Methyl-4-amino-5-hydroxymethylpyrimidinediphosphate_C6H9N3O7P2"  compartment="c"  charge="-2" boundaryCondition="false"/>
<species  id="cpd03214_c"  name="Phytyl diphosphate_C20H40O7P2"  compartment="c"  charge="-2" boundaryCondition="false"/>
<species  id="cpd03377_c"  name="3-Aminopropiononitrile_C3H7N2"  compartment="c"  charge="1" boundaryCondition="false"/>
<species  id="cpd03490_c"  name="UDP-N-acetylmuramoyl-L-alanyl-gamma-D-glutamyl-L-lysine_C34H52N7O24P2"  compartment="c"  charge="-3" boundaryCondition="false"/>
<species  id="cpd03517_c"  name="Biotinyl-5-AMP_C20H27N7O9PS"  compartment="c"  charge="-1" boundaryCondition="false"/>
<species  id="cpd03585_c"  name="(kdo)-lipid iv(a)_C76H139N2O30P2"  compartment="c"  charge="-3" boundaryCondition="false"/>
<species  id="cpd03704_c"  name="dIMP_C10H12N4O7P"  compartment="c"  charge="-1" boundaryCondition="false"/>
<species  id="cpd03917_c"  name="adenosyl-cobyric acid_C55H77CoN15O11"  compartment="c"  charge="+1" boundaryCondition="false"/>
<species  id="cpd12285_c"  name="N-Formylmethionyl-tRNA_C16H21N6O5RS"  compartment="c"  charge="0" boundaryCondition="false"/>
<species  id="cpd12713_c"  name="e-"  compartment="c"  charge="-1" boundaryCondition="false"/>
<species  id="cpd14551_c"  name="Thiamine biosynthesis intermediate 6"  compartment="c"  charge="-10000" boundaryCondition="false"/>
<species  id="cpd14550_c"  name="Thiamine biosynthesis intermediate 5"  compartment="c"  charge="-10000" boundaryCondition="false"/>
<species  id="cpd16496_c"  name="R-S-Cysteinylglycine_C13H16O2"  compartment="c"  charge="-10000" boundaryCondition="false"/>
<species  id="cpd12344_c"  name="S-Substituted L-cysteine_C3H5NO2RS"  compartment="c"  charge="-10000" boundaryCondition="false"/>
<species  id="cpd01155_c"  name="Pentamethylenediamine_C5H16N2"  compartment="c"  charge="-10000" boundaryCondition="false"/>
<species  id="cpd16379_c"  name="Aminopropylcadaverine_C8H24N3"  compartment="c"  charge="-10000" boundaryCondition="false"/>
<species  id="cpd00426_c"  name="2,5-Dihydroxyphenylacetate_C8H7O4"  compartment="c"  charge="-10000" boundaryCondition="false"/>
<species  id="cpd00763_c"  name="4-Maleylacetoacetic acide_C8H6O6"  compartment="c"  charge="-10000" boundaryCondition="false"/>
<species  id="cpd00107_e"  name="L-Leucine_C6H13NO2"  compartment="e"  charge="0" boundaryCondition="false"/>
<species  id="cpd00107_b"  name="L-Leucine_C6H13NO2_Boundary"  compartment="b"  charge="0" boundaryCondition="true"/>
<species  id="cpd00209_e"  name="Nitrate_NO3"  compartment="e"  charge="-1" boundaryCondition="false"/>
<species  id="cpd00209_b"  name="Nitrate_NO3"  compartment="b"  charge="-1" boundaryCondition="true"/>
<species  id="DNA_c"  name="DNA"  compartment="c"  charge="0" boundaryCondition="false"/>
<species  id="DNA_b"  name="DNA"  compartment="b"  charge="0" boundaryCondition="true"/>
<species  id="cpd00155_c"  name="Glycogen_C30H52O26"  compartment="c"  charge="0" boundaryCondition="false"/>
<species  id="cpd00155_b"  name="Glycogen_C30H52O26"  compartment="b"  charge="0" boundaryCondition="true"/>
<species  id="LOS_c"  name="Lipooligosaccharide_C39H75O54P5"  compartment="c"  charge="-1" boundaryCondition="false"/>
<species  id="LOS_b"  name="Lipooligosaccharide_C39H75O54P5"  compartment="c"  charge="-1" boundaryCondition="true"/>


<!-- Glycerophospholipid metabolism -->

<species  id="APS_c"  name="2-Acyl-sn-glycero-3-phosphoserine_C8H11NO10PR"  compartment="c"  charge="-1" boundaryCondition="false"/>
<species  id="GPE_c"  name="sn-glycero-3-phosphoethanolamine_C5H14NO6P"  compartment="c"  charge="-1" boundaryCondition="false"/>
<species  id="cpd00517_c"  name="1-Acyl-sn-glycerol-3-phosphate_C4H7O7PR"  compartment="c"  charge="-1" boundaryCondition="false"/>
<species  id="cpd11423_c"  name="1,2-Diacyl-sn-glycerol_C5H6O5R2"  compartment="c"  charge="0" boundaryCondition="false"/>
<species  id="cpd11454_c"  name="Phosphatidylglycerophosphate_C8H12O13P2R2"  compartment="c"  charge="-2" boundaryCondition="false"/>
<species  id="cpd11652_c"  name="Phosphatidylglycerol_C8H12O10PR2"  compartment="c"  charge="-1" boundaryCondition="false"/>
<species  id="cpd11652_b"  name="Phosphatidylglycerol_C8H12O10PR2"  compartment="b"  charge="-1" boundaryCondition="true"/>

<!-- Protein biosynthesis, adding tRNA -->
<species  id="cpd11912_c"  name="tRNA(Glu)_C10H12N5O3R"  compartment="c"  charge="0" boundaryCondition="false"/>
<species  id="cpd11920_c"  name="tRNA(Pro)_C10H12N5O3R"  compartment="c"  charge="0" boundaryCondition="false"/>
<species  id="cpd11906_c"  name="tRNA(Ala)_C10H12N5O3R"  compartment="c"  charge="0" boundaryCondition="false"/>
<species  id="cpd11907_c"  name="tRNA(Arg)_C10H12N5O3R"  compartment="c"  charge="0" boundaryCondition="false"/>
<species  id="cpd11908_c"  name="tRNA(Asn)_C10H12N5O3R"  compartment="c"  charge="0" boundaryCondition="false"/>
<species  id="cpd11909_c"  name="tRNA(Asp)_C10H12N5O3R"  compartment="c"  charge="0" boundaryCondition="false"/>
<species  id="cpd11910_c"  name="tRNA(Cys)_C10H12N5O3R"  compartment="c"  charge="0" boundaryCondition="false"/>
<species  id="cpd11911_c"  name="tRNA(Gln)_C10H12N5O3R"  compartment="c"  charge="0" boundaryCondition="false"/>
<species  id="cpd11913_c"  name="tRNA(Gly)_C10H12N5O3R"  compartment="c"  charge="0" boundaryCondition="false"/>
<species  id="cpd11914_c"  name="tRNA(His)_C10H12N5O3R"  compartment="c"  charge="0" boundaryCondition="false"/>
<species  id="cpd11915_c"  name="tRNA(Ile)_C10H12N5O3R"  compartment="c"  charge="0" boundaryCondition="false"/>
<species  id="cpd11916_c"  name="tRNA(Leu)_C10H12N5O3R"  compartment="c"  charge="0" boundaryCondition="false"/>
<species  id="cpd11917_c"  name="tRNA(Lys)_C10H12N5O3R"  compartment="c"  charge="0" boundaryCondition="false"/>
<species  id="cpd11918_c"  name="tRNA(Met)_C10H12N5O3R"  compartment="c"  charge="0" boundaryCondition="false"/>
<species  id="cpd11919_c"  name="tRNA(Phe)_C10H12N5O3R"  compartment="c"  charge="0" boundaryCondition="false"/>
<species  id="cpd11921_c"  name="tRNA(Ser)_C10H12N5O3R"  compartment="c"  charge="0" boundaryCondition="false"/>
<species  id="cpd11922_c"  name="tRNA(Thr)_C10H12N5O3R"  compartment="c"  charge="0" boundaryCondition="false"/>
<species  id="cpd11923_c"  name="tRNA(Trp)_C10H12N5O3R"  compartment="c"  charge="0" boundaryCondition="false"/>
<species  id="cpd11751_c"  name="tRNA(Tyr)_C10H12N5O3R"  compartment="c"  charge="0" boundaryCondition="false"/>
<species  id="cpd11924_c"  name="tRNA(Val)_C10H12N5O3R"  compartment="c"  charge="0" boundaryCondition="false"/>
<species  id="cpd11917_b"  name="tRNA(Lys)_C10H12N5O3R"  compartment="b"  charge="0" boundaryCondition="true"/>
<species  id="cpd11906_b"  name="tRNA(Ala)_C10H12N5O3R"  compartment="b"  charge="0" boundaryCondition="true"/>
<species  id="cpd11916_b"  name="tRNA(Leu)_C10H12N5O3R"  compartment="b"  charge="0" boundaryCondition="true"/>
<species  id="cpd11919_b"  name="tRNA(Phe)_C10H12N5O3R"  compartment="b"  charge="0" boundaryCondition="true"/>
<species  id="cpd11913_b"  name="tRNA(Gly)_C10H12N5O3R"  compartment="b"  charge="0" boundaryCondition="true"/>
<species  id="cpd11910_b"  name="tRNA(Cys)_C10H12N5O3R"  compartment="b"  charge="0" boundaryCondition="true"/>
<species  id="cpd11921_b"  name="tRNA(Ser)_C10H12N5O3R"  compartment="b"  charge="0" boundaryCondition="true"/>
<species  id="cpd11907_b"  name="tRNA(Arg)_C10H12N5O3R"  compartment="b"  charge="0" boundaryCondition="true"/>
<species  id="cpd11914_b"  name="tRNA(His)_C10H12N5O3R"  compartment="b"  charge="0" boundaryCondition="true"/>
<species  id="cpd11911_b"  name="tRNA(Gln)_C10H12N5O3R"  compartment="b"  charge="0" boundaryCondition="true"/>
<species  id="cpd11915_b"  name="tRNA(Ile)_C10H12N5O3R"  compartment="b"  charge="0" boundaryCondition="true"/>
<species  id="cpd11923_b"  name="tRNA(Trp)_C10H12N5O3R"  compartment="b"  charge="0" boundaryCondition="true"/>
<species  id="cpd11920_b"  name="tRNA(Pro)_C10H12N5O3R"  compartment="b"  charge="0" boundaryCondition="true"/>
<species  id="cpd11908_b"  name="tRNA(Asn)_C10H12N5O3R"  compartment="b"  charge="0" boundaryCondition="true"/>
<species  id="cpd11909_b"  name="tRNA(Asp)_C10H12N5O3R"  compartment="b"  charge="0" boundaryCondition="true"/>
<species  id="cpd11924_b"  name="tRNA(Val)_C10H12N5O3R"  compartment="b"  charge="0" boundaryCondition="true"/>
<species  id="cpd11922_b"  name="tRNA(Thr)_C10H12N5O3R"  compartment="b"  charge="0" boundaryCondition="true"/>
<species  id="cpd11912_b"  name="tRNA(Glu)_C10H12N5O3R"  compartment="b"  charge="0" boundaryCondition="true"/>
<species  id="cpd11751_b"  name="tRNA(Tyr)_C10H12N5O3R"  compartment="b"  charge="0" boundaryCondition="true"/>
<species  id="cpd11918_b"  name="tRNA(Met)_C10H12N5O3R"  compartment="b"  charge="0" boundaryCondition="true"/>
<!-- Protein biosynthesis, adding AA-tRNA -->

<species  id="cpd11770_c"  name="L-Alanyl-tRNA_C13H18N6O4R"  compartment="c"  charge="+1" boundaryCondition="false"/>
<species  id="cpd12036_c"  name="L-Arginyl-tRNA(Arg)_C16H26N9O4R"  compartment="c"  charge="+2" boundaryCondition="false"/>
<species  id="cpd12313_c"  name="L-Asparaginyl-tRNA(Asn)_C14H19N7O5R"  compartment="c"  charge="+1" boundaryCondition="false"/>
<species  id="cpd12226_c"  name="L-Aspartyl-tRNA(Asp)_C14H17N6O6R"  compartment="c"  charge="0" boundaryCondition="false"/>
<species  id="cpd12255_c"  name="L-Cysteinyl-tRNA(Cys)_C13H18N6O4RS"  compartment="c"  charge="+1" boundaryCondition="false"/>
<species  id="cpd12060_c"  name="Gln-tRNA(Gln)_C15H21N7O5R"  compartment="c"  charge="+1" boundaryCondition="false"/>
<species  id="cpd12100_c"  name="Glycyl-tRNA(Gly)_C12H16N6O4R"  compartment="c"  charge="+1" boundaryCondition="false"/>
<species  id="cpd12228_c"  name="L-Histidyl-tRNA(His)_C16H20N8O4R"  compartment="c"  charge="+1" boundaryCondition="false"/>
<species  id="cpd12256_c"  name="L-Isoleucyl-tRNA(Ile)_C16H24N6O4R"  compartment="c"  charge="+1" boundaryCondition="false"/>
<species  id="cpd12003_c"  name="L-Leucyl-tRNA_C16H24N6O4R"  compartment="c"  charge="+1" boundaryCondition="false"/>
<species  id="cpd01326_c"  name="L-Lysyl-tRNA_C16H29N2O11PR2(C5H8O6PR)n"  compartment="c"  charge="0" boundaryCondition="false"/>
<species  id="cpd12105_c"  name="L-Methionyl-tRNA_C15H22N6O4RS"  compartment="c"  charge="+1" boundaryCondition="false"/>
<species  id="cpd12335_c"  name="L-Phenylalanyl-tRNA(Phe)_C19H22N6O4R"  compartment="c"  charge="+1" boundaryCondition="false"/>
<species  id="cpd12164_c"  name="L-Prolyl-tRNA(Pro)_C15H19N6O4R"  compartment="c"  charge="0" boundaryCondition="false"/>
<species  id="cpd12132_c"  name="L-Seryl-tRNA(Ser)_C13H17N6O5R"  compartment="c"  charge="0" boundaryCondition="false"/>
<species  id="cpd12229_c"  name="L-Threonyl-tRNA(Thr)_C14H19N6O5R"  compartment="c"  charge="0" boundaryCondition="false"/>
<species  id="cpd12336_c"  name="L-Tryptophanyl-tRNA(Trp)_C21H23N7O4R"  compartment="c"  charge="+1" boundaryCondition="false"/>
<species  id="cpd12194_c"  name="L-Tyrosyl-tRNA(Tyr)_C19H22N6O5R"  compartment="c"  charge="+1" boundaryCondition="false"/>
<species  id="cpd12133_c"  name="L-Valyl-tRNA(Val)_C15H22N6O4R"  compartment="c"  charge="+1" boundaryCondition="false"/>
<species  id="cpd00178_c"  name="2-Propanone_C3H6O"  compartment="c"  charge="0" boundaryCondition="false"/>

<!-- Missing in Seed Annotation END -->

</listOfSpecies>
<listOfReactions>


<reaction  id="rxn12008"  name="rxn12008"  reversible="true">
<notes>
<html:p>GENE_ASSOCIATION: PSHAa2365 </html:p>
<html:p>KEGG_RID:R05611</html:p>
</notes>
<listOfReactants>
<speciesReference  species="cpd00012_c"  stoichiometry="1"/>
<speciesReference  species="cpd02557_c"  stoichiometry="1"/>
</listOfReactants>
<listOfProducts>
<speciesReference  species="cpd00113_c"  stoichiometry="1"/>
<speciesReference  species="cpd02590_c"  stoichiometry="1"/>
</listOfProducts>
<kineticLaw>
	<math xmlns="http://www.w3.org/1998/Math/MathML">
			<ci> FLUX_VALUE </ci>
	</math>
	<listOfParameters>
		<parameter id="LOWER_BOUND" value="-10000" name="mmol_per_gDW_per_hr"/>
		<parameter id="UPPER_BOUND" value="10000" name="mmol_per_gDW_per_hr"/>
		<parameter id="OBJECTIVE_COEFFICIENT" value="0.0"/>
		<parameter id="FLUX_VALUE" value="0.0" name="mmol_per_gDW_per_hr"/>
	</listOfParameters>
</kineticLaw>
</reaction>
<reaction  id="rxn00541"  name="L-Threonine acetaldehyde-lyase"  reversible="true">
<notes>
<html:p>GENE_ASSOCIATION: PSHAb0295 </html:p>
<html:p>KEGG_RID:R00751</html:p>
</notes>
<listOfReactants>
<speciesReference  species="cpd00161_c"  stoichiometry="1"/>
</listOfReactants>
<listOfProducts>
<speciesReference  species="cpd00033_c"  stoichiometry="1"/>
<speciesReference  species="cpd00071_c"  stoichiometry="1"/>
</listOfProducts>
<kineticLaw>
	<math xmlns="http://www.w3.org/1998/Math/MathML">
			<ci> FLUX_VALUE </ci>
	</math>
	<listOfParameters>
		<parameter id="LOWER_BOUND" value="-10000" name="mmol_per_gDW_per_hr"/>
		<parameter id="UPPER_BOUND" value="10000" name="mmol_per_gDW_per_hr"/>
		<parameter id="OBJECTIVE_COEFFICIENT" value="0.0"/>
		<parameter id="FLUX_VALUE" value="0.0" name="mmol_per_gDW_per_hr"/>
	</listOfParameters>
</kineticLaw>
</reaction>
<reaction  id="rxn00966"  name="chorismate pyruvate-lyase (4-hydroxybenzoate-forming)"  reversible="true">
<notes>
<html:p>GENE_ASSOCIATION:PSHAa2311</html:p>
<html:p>KEGG_RID:R01302</html:p>
<html:p>PROTEIN_CLASS:4.1.3.40</html:p>
</notes>
<listOfReactants>
<speciesReference  species="cpd00020_c"  stoichiometry="1"/>
<speciesReference  species="cpd00136_c"  stoichiometry="1"/>
</listOfReactants>
<listOfProducts>
<speciesReference  species="cpd00216_c"  stoichiometry="1"/>
</listOfProducts>
<kineticLaw>
	<math xmlns="http://www.w3.org/1998/Math/MathML">
			<ci> FLUX_VALUE </ci>
	</math>
	<listOfParameters>
		<parameter id="LOWER_BOUND" value="-10000" name="mmol_per_gDW_per_hr"/>
		<parameter id="UPPER_BOUND" value="10000" name="mmol_per_gDW_per_hr"/>
		<parameter id="OBJECTIVE_COEFFICIENT" value="0.0"/>
		<parameter id="FLUX_VALUE" value="0.0" name="mmol_per_gDW_per_hr"/>
	</listOfParameters>
</kineticLaw>
</reaction>
<reaction  id="rxn01451"  name="(S)-3-Hydroxybutanoyl-CoANAD+ oxidoreductase"  reversible="true">
<notes>
<html:p>GENE_ASSOCIATION:( PSHAa0011  and  PSHAa0967  and  PSHAa0399  and  PSHAa1458 )</html:p>
<html:p>KEGG_RID:R01975</html:p>
<html:p>PROTEIN_CLASS:1.1.1.35</html:p>
</notes>
<listOfReactants>
<speciesReference  species="cpd00003_c"  stoichiometry="1"/>
<speciesReference  species="cpd00842_c"  stoichiometry="1"/>
</listOfReactants>
<listOfProducts>
<speciesReference  species="cpd00004_c"  stoichiometry="1"/>
<speciesReference  species="cpd00067_c"  stoichiometry="1"/>
<speciesReference  species="cpd00279_c"  stoichiometry="1"/>
</listOfProducts>
<kineticLaw>
	<math xmlns="http://www.w3.org/1998/Math/MathML">
			<ci> FLUX_VALUE </ci>
	</math>
	<listOfParameters>
		<parameter id="LOWER_BOUND" value="-10000" name="mmol_per_gDW_per_hr"/>
		<parameter id="UPPER_BOUND" value="10000" name="mmol_per_gDW_per_hr"/>
		<parameter id="OBJECTIVE_COEFFICIENT" value="0.0"/>
		<parameter id="FLUX_VALUE" value="0.0" name="mmol_per_gDW_per_hr"/>
	</listOfParameters>
</kineticLaw>
</reaction>
<reaction  id="rxn10215"  name="anteisoheptadecanoyl-1-acylglycerol-3-phosphate O-acyltransferase"  reversible="false">
<notes>
<html:p>GENE_ASSOCIATION:PSHAa2584</html:p>
<html:p>PROTEIN_CLASS:2.3.1.51</html:p>
</notes>
<listOfReactants>
<speciesReference  species="cpd11434_c"  stoichiometry="1"/>
<speciesReference  species="cpd15672_c"  stoichiometry="1"/>
</listOfReactants>
<listOfProducts>
<speciesReference  species="cpd00010_c"  stoichiometry="1"/>
<speciesReference  species="cpd15678_c"  stoichiometry="1"/>
</listOfProducts>
<kineticLaw>
	<math xmlns="http://www.w3.org/1998/Math/MathML">
			<ci> FLUX_VALUE </ci>
	</math>
	<listOfParameters>
		<parameter id="LOWER_BOUND" value="0" name="mmol_per_gDW_per_hr"/>
		<parameter id="UPPER_BOUND" value="10000" name="mmol_per_gDW_per_hr"/>
		<parameter id="OBJECTIVE_COEFFICIENT" value="0.0"/>
		<parameter id="FLUX_VALUE" value="0.0" name="mmol_per_gDW_per_hr"/>
	</listOfParameters>
</kineticLaw>
</reaction>
<reaction  id="rxn00785"  name="D-Fructose 6-phosphateD-glyceraldehyde-3-phosphate glycolaldehyde"  reversible="true">
<notes>
<html:p>GENE_ASSOCIATION:PSHAa0671</html:p>
<html:p>KEGG_RID:R01830</html:p>
</notes>
<listOfReactants>
<speciesReference  species="cpd00072_c"  stoichiometry="1"/>
<speciesReference  species="cpd00102_c"  stoichiometry="1"/>
</listOfReactants>
<listOfProducts>
<speciesReference  species="cpd00198_c"  stoichiometry="1"/>
<speciesReference  species="cpd00236_c"  stoichiometry="1"/>
</listOfProducts>
<kineticLaw>
	<math xmlns="http://www.w3.org/1998/Math/MathML">
			<ci> FLUX_VALUE </ci>
	</math>
	<listOfParameters>
		<parameter id="LOWER_BOUND" value="-10000" name="mmol_per_gDW_per_hr"/>
		<parameter id="UPPER_BOUND" value="10000" name="mmol_per_gDW_per_hr"/>
		<parameter id="OBJECTIVE_COEFFICIENT" value="0.0"/>
		<parameter id="FLUX_VALUE" value="0.0" name="mmol_per_gDW_per_hr"/>
	</listOfParameters>
</kineticLaw>
</reaction>
<reaction  id="rxn00802"  name="N-(L-Argininosuccinate) arginie-lyase"  reversible="true">
<notes>
<html:p>GENE_ASSOCIATION:PSHAa2287</html:p>
<html:p>KEGG_RID:R01086</html:p>
</notes>
<listOfReactants>
<speciesReference  species="cpd02152_c"  stoichiometry="1"/>
</listOfReactants>
<listOfProducts>
<speciesReference  species="cpd00051_c"  stoichiometry="1"/>
<speciesReference  species="cpd00106_c"  stoichiometry="1"/>
</listOfProducts>
<kineticLaw>
	<math xmlns="http://www.w3.org/1998/Math/MathML">
			<ci> FLUX_VALUE </ci>
	</math>
	<listOfParameters>
		<parameter id="LOWER_BOUND" value="-10000" name="mmol_per_gDW_per_hr"/>
		<parameter id="UPPER_BOUND" value="10000" name="mmol_per_gDW_per_hr"/>
		<parameter id="OBJECTIVE_COEFFICIENT" value="0.0"/>
		<parameter id="FLUX_VALUE" value="0.0" name="mmol_per_gDW_per_hr"/>
	</listOfParameters>
</kineticLaw>
</reaction>
<reaction  id="rxn03638"  name="Acetyl-CoAD-glucosamine-1-phosphate N-acetyltransferase"  reversible="false">
<notes>
<html:p>GENE_ASSOCIATION:PSHAa3006</html:p>
<html:p>KEGG_RID:R05332</html:p>
<html:p>PROTEIN_CLASS:2.3.1.4</html:p>
</notes>
<listOfReactants>
<speciesReference  species="cpd00022_c"  stoichiometry="1"/>
<speciesReference  species="cpd03671_c"  stoichiometry="1"/>
</listOfReactants>
<listOfProducts>
<speciesReference  species="cpd00010_c"  stoichiometry="1"/>
<speciesReference  species="cpd00067_c"  stoichiometry="1"/>
<speciesReference  species="cpd02611_c"  stoichiometry="1"/>
</listOfProducts>
<kineticLaw>
	<math xmlns="http://www.w3.org/1998/Math/MathML">
			<ci> FLUX_VALUE </ci>
	</math>
	<listOfParameters>
		<parameter id="LOWER_BOUND" value="0" name="mmol_per_gDW_per_hr"/>
		<parameter id="UPPER_BOUND" value="10000" name="mmol_per_gDW_per_hr"/>
		<parameter id="OBJECTIVE_COEFFICIENT" value="0.0"/>
		<parameter id="FLUX_VALUE" value="0.0" name="mmol_per_gDW_per_hr"/>
	</listOfParameters>
</kineticLaw>
</reaction>
<reaction  id="rxn08851"  name="Lysophospholipase L2 (2-acylglycerophosphoglycerol, n-C181)"  reversible="true">
<notes>
<html:p>GENE_ASSOCIATION:( PSHAa0373 ) or ( PSHAa0051 )</html:p>
<html:p>PROTEIN_CLASS:3.1.1.5</html:p>
</notes>
<listOfReactants>
<speciesReference  species="cpd00001_c"  stoichiometry="1"/>
<speciesReference  species="cpd15349_c"  stoichiometry="1"/>
</listOfReactants>
<listOfProducts>
<speciesReference  species="cpd00067_c"  stoichiometry="1"/>
<speciesReference  species="cpd02090_c"  stoichiometry="1"/>
<speciesReference  species="cpd15269_c"  stoichiometry="1"/>
</listOfProducts>
<kineticLaw>
	<math xmlns="http://www.w3.org/1998/Math/MathML">
			<ci> FLUX_VALUE </ci>
	</math>
	<listOfParameters>
		<parameter id="LOWER_BOUND" value="-10000" name="mmol_per_gDW_per_hr"/>
		<parameter id="UPPER_BOUND" value="10000" name="mmol_per_gDW_per_hr"/>
		<parameter id="OBJECTIVE_COEFFICIENT" value="0.0"/>
		<parameter id="FLUX_VALUE" value="0.0" name="mmol_per_gDW_per_hr"/>
	</listOfParameters>
</kineticLaw>
</reaction>
<reaction  id="rxn08842"  name="Lysophospholipase L2 (2-acylglycerophosphoethanolamine, n-C161)"  reversible="true">
<notes>
<html:p>GENE_ASSOCIATION:( PSHAa0373 ) or ( PSHAa0051 )</html:p>
<html:p>PROTEIN_CLASS:3.1.1.5</html:p>
</notes>
<listOfReactants>
<speciesReference  species="cpd00001_c"  stoichiometry="1"/>
<speciesReference  species="cpd15340_c"  stoichiometry="1"/>
</listOfReactants>
<listOfProducts>
<speciesReference  species="cpd00067_c"  stoichiometry="1"/>
<speciesReference  species="cpd00908_c"  stoichiometry="1"/>
<speciesReference  species="cpd15237_c"  stoichiometry="1"/>
</listOfProducts>
<kineticLaw>
	<math xmlns="http://www.w3.org/1998/Math/MathML">
			<ci> FLUX_VALUE </ci>
	</math>
	<listOfParameters>
		<parameter id="LOWER_BOUND" value="-10000" name="mmol_per_gDW_per_hr"/>
		<parameter id="UPPER_BOUND" value="10000" name="mmol_per_gDW_per_hr"/>
		<parameter id="OBJECTIVE_COEFFICIENT" value="0.0"/>
		<parameter id="FLUX_VALUE" value="0.0" name="mmol_per_gDW_per_hr"/>
	</listOfParameters>
</kineticLaw>
</reaction>
<reaction  id="rxn05323"  name="Tetradecanoyl-[acyl-carrier protein]malonyl-CoA"  reversible="true">
<notes>
<html:p>GENE_ASSOCIATION:PSHAa0879</html:p>
<html:p>KEGG_RID:R04966</html:p>
<html:p>PROTEIN_CLASS:1.3.1.9</html:p>
</notes>
<listOfReactants>
<speciesReference  species="cpd00003_c"  stoichiometry="1"/>
<speciesReference  species="cpd11466_c"  stoichiometry="1"/>
</listOfReactants>
<listOfProducts>
<speciesReference  species="cpd00004_c"  stoichiometry="1"/>
<speciesReference  species="cpd00067_c"  stoichiometry="1"/>
<speciesReference  species="cpd11467_c"  stoichiometry="1"/>
</listOfProducts>
<kineticLaw>
	<math xmlns="http://www.w3.org/1998/Math/MathML">
			<ci> FLUX_VALUE </ci>
	</math>
	<listOfParameters>
		<parameter id="LOWER_BOUND" value="-10000" name="mmol_per_gDW_per_hr"/>
		<parameter id="UPPER_BOUND" value="10000" name="mmol_per_gDW_per_hr"/>
		<parameter id="OBJECTIVE_COEFFICIENT" value="0.0"/>
		<parameter id="FLUX_VALUE" value="0.0" name="mmol_per_gDW_per_hr"/>
	</listOfParameters>
</kineticLaw>
</reaction>
<reaction  id="rxn03084"  name="5'-PhosphoribosylformylglycinamideL-glutamine amido-ligase"  reversible="false">
<notes>
<html:p>GENE_ASSOCIATION:PSHAa2330</html:p>
<html:p>KEGG_RID:R04463</html:p>
</notes>
<listOfReactants>
<speciesReference  species="cpd00001_c"  stoichiometry="1"/>
<speciesReference  species="cpd00002_c"  stoichiometry="1"/>
<speciesReference  species="cpd00053_c"  stoichiometry="1"/>
<speciesReference  species="cpd02678_c"  stoichiometry="1"/>
</listOfReactants>
<listOfProducts>
<speciesReference  species="cpd00008_c"  stoichiometry="1"/>
<speciesReference  species="cpd00009_c"  stoichiometry="1"/>
<speciesReference  species="cpd00023_c"  stoichiometry="1"/>
<speciesReference  species="cpd00067_c"  stoichiometry="1"/>
<speciesReference  species="cpd02826_c"  stoichiometry="1"/>
</listOfProducts>
<kineticLaw>
	<math xmlns="http://www.w3.org/1998/Math/MathML">
			<ci> FLUX_VALUE </ci>
	</math>
	<listOfParameters>
		<parameter id="LOWER_BOUND" value="0" name="mmol_per_gDW_per_hr"/>
		<parameter id="UPPER_BOUND" value="10000" name="mmol_per_gDW_per_hr"/>
		<parameter id="OBJECTIVE_COEFFICIENT" value="0.0"/>
		<parameter id="FLUX_VALUE" value="0.0" name="mmol_per_gDW_per_hr"/>
	</listOfParameters>
</kineticLaw>
</reaction>
<reaction  id="rxn06078"  name="O-Acetyl-L-homoserine acetate-lyase (adding methanethiol)"  reversible="true">
<notes>
<html:p>GENE_ASSOCIATION:PSHAb0477</html:p>
<html:p>KEGG_RID:R02026</html:p>
<html:p>PROTEIN_CLASS:2.5.1.49</html:p>
</notes>
<listOfReactants>
<speciesReference  species="cpd00268_c"  stoichiometry="1"/>
<speciesReference  species="cpd00790_c"  stoichiometry="1"/>
<speciesReference  species="cpd11421_c"  stoichiometry="1"/>
</listOfReactants>
<listOfProducts>
<speciesReference  species="cpd00029_c"  stoichiometry="1"/>
<speciesReference  species="cpd00081_c"  stoichiometry="1"/>
<speciesReference  species="cpd00135_c"  stoichiometry="1"/>
<speciesReference  species="cpd11420_c"  stoichiometry="1"/>
</listOfProducts>
<kineticLaw>
	<math xmlns="http://www.w3.org/1998/Math/MathML">
			<ci> FLUX_VALUE </ci>
	</math>
	<listOfParameters>
		<parameter id="LOWER_BOUND" value="-10000" name="mmol_per_gDW_per_hr"/>
		<parameter id="UPPER_BOUND" value="10000" name="mmol_per_gDW_per_hr"/>
		<parameter id="OBJECTIVE_COEFFICIENT" value="0.0"/>
		<parameter id="FLUX_VALUE" value="0.0" name="mmol_per_gDW_per_hr"/>
	</listOfParameters>
</kineticLaw>
</reaction>

<!--  teichoic acida are not found in G- Bacteria


<reaction  id="rxn10195"  name="Teichoic acid (glucose substituted) export"  reversible="true">
<notes>
<html:p>GENE_ASSOCIATION:PSHAa1583</html:p>
<html:p>PROTEIN_CLASS:3.6.3.40</html:p>
</notes>
<listOfReactants>
<speciesReference  species="cpd15662_c"  stoichiometry="1"/>
<speciesReference  species="cpd15666_c"  stoichiometry="1"/>
</listOfReactants>
<listOfProducts>
<speciesReference  species="cpd00286_c"  stoichiometry="1"/>
<speciesReference  species="cpd15669_c"  stoichiometry="1"/>
</listOfProducts>
<kineticLaw>
	<math xmlns="http://www.w3.org/1998/Math/MathML">
			<ci> FLUX_VALUE </ci>
	</math>
	<listOfParameters>
		<parameter id="LOWER_BOUND" value="-10000" name="mmol_per_gDW_per_hr"/>
		<parameter id="UPPER_BOUND" value="10000" name="mmol_per_gDW_per_hr"/>
		<parameter id="OBJECTIVE_COEFFICIENT" value="0.0"/>
		<parameter id="FLUX_VALUE" value="0.0" name="mmol_per_gDW_per_hr"/>
	</listOfParameters>
</kineticLaw>
</reaction>

-->

<reaction  id="rxn00868"  name="Butanoyl-CoA(acceptor) 2,3-oxidoreductase"  reversible="true">
<notes>
<html:p>GENE_ASSOCIATION:( PSHAb0374 ) or (PSHAa0907  and  PSHAa1952  and  PSHAa2131 ) or ( PSHAa1920 ) or ( PSHAa0885 )</html:p>
<html:p>KEGG_RID:R01171</html:p>
<html:p>PROTEIN_CLASS:1.3.1.44</html:p>
</notes>
<listOfReactants>
<speciesReference  species="cpd00003_c"  stoichiometry="1"/>
<speciesReference  species="cpd00120_c"  stoichiometry="1"/>
</listOfReactants>
<listOfProducts>
<speciesReference  species="cpd00004_c"  stoichiometry="1"/>
<speciesReference  species="cpd00067_c"  stoichiometry="1"/>
<speciesReference  species="cpd00650_c"  stoichiometry="1"/>
</listOfProducts>
<kineticLaw>
	<math xmlns="http://www.w3.org/1998/Math/MathML">
			<ci> FLUX_VALUE </ci>
	</math>
	<listOfParameters>
		<parameter id="LOWER_BOUND" value="-10000" name="mmol_per_gDW_per_hr"/>
		<parameter id="UPPER_BOUND" value="10000" name="mmol_per_gDW_per_hr"/>
		<parameter id="OBJECTIVE_COEFFICIENT" value="0.0"/>
		<parameter id="FLUX_VALUE" value="0.0" name="mmol_per_gDW_per_hr"/>
	</listOfParameters>
</kineticLaw>
</reaction>
<reaction  id="rxn00011"  name="pyruvatethiamin diphosphate acetaldehydetransferase"  reversible="false">
<notes>
<html:p>GENE_ASSOCIATION:( PSHAa2770  and  PSHAa2771  and  PSHAa0391 ) or ( PSHAb0464  and  PSHAb0463 )</html:p>
<html:p>KEGG_RID:R00014</html:p>
<html:p>PROTEIN_CLASS:1.2.4.1</html:p>
</notes>
<listOfReactants>
<speciesReference  species="cpd00020_c"  stoichiometry="1"/>
<speciesReference  species="cpd00056_c"  stoichiometry="1"/>
<speciesReference  species="cpd00067_c"  stoichiometry="1"/>
</listOfReactants>
<listOfProducts>
<speciesReference  species="cpd00011_c"  stoichiometry="1"/>
<speciesReference  species="cpd03049_c"  stoichiometry="1"/>
</listOfProducts>
<kineticLaw>
	<math xmlns="http://www.w3.org/1998/Math/MathML">
			<ci> FLUX_VALUE </ci>
	</math>
	<listOfParameters>
		<parameter id="LOWER_BOUND" value="0" name="mmol_per_gDW_per_hr"/>
		<parameter id="UPPER_BOUND" value="10000" name="mmol_per_gDW_per_hr"/>
		<parameter id="OBJECTIVE_COEFFICIENT" value="0.0"/>
		<parameter id="FLUX_VALUE" value="0.0" name="mmol_per_gDW_per_hr"/>
	</listOfParameters>
</kineticLaw>
</reaction>
<reaction  id="rxn00292"  name="UDP-N-acetyl-D-glucosamine 2-epimerase"  reversible="true">
<notes>
<html:p>GENE_ASSOCIATION:PSHAa0466</html:p>
<html:p>KEGG_RID:R00414</html:p>
<html:p>PROTEIN_CLASS:5.1.3.14</html:p>
</notes>
<listOfReactants>
<speciesReference  species="cpd00001_c"  stoichiometry="1"/>
<speciesReference  species="cpd00037_c"  stoichiometry="1"/>
</listOfReactants>
<listOfProducts>
<speciesReference  species="cpd00014_c"  stoichiometry="1"/>
<speciesReference  species="cpd00492_c"  stoichiometry="1"/>
</listOfProducts>
<kineticLaw>
	<math xmlns="http://www.w3.org/1998/Math/MathML">
			<ci> FLUX_VALUE </ci>
	</math>
	<listOfParameters>
		<parameter id="LOWER_BOUND" value="-10000" name="mmol_per_gDW_per_hr"/>
		<parameter id="UPPER_BOUND" value="10000" name="mmol_per_gDW_per_hr"/>
		<parameter id="OBJECTIVE_COEFFICIENT" value="0.0"/>
		<parameter id="FLUX_VALUE" value="0.0" name="mmol_per_gDW_per_hr"/>
	</listOfParameters>
</kineticLaw>
</reaction>
<reaction  id="rxn01675"  name="dTTPalpha-D-glucose-1-phosphate thymidylyltransferase"  reversible="true">
<notes>
<html:p>GENE_ASSOCIATION:PSHAa2630</html:p>
<html:p>KEGG_RID:R02328</html:p>
<html:p>PROTEIN_CLASS:2.7.7.33</html:p>
</notes>
<listOfReactants>
<speciesReference  species="cpd00089_c"  stoichiometry="1"/>
<speciesReference  species="cpd00357_c"  stoichiometry="1"/>
</listOfReactants>
<listOfProducts>
<speciesReference  species="cpd00012_c"  stoichiometry="1"/>
<speciesReference  species="cpd00626_c"  stoichiometry="1"/>
</listOfProducts>
<kineticLaw>
	<math xmlns="http://www.w3.org/1998/Math/MathML">
			<ci> FLUX_VALUE </ci>
	</math>
	<listOfParameters>
		<parameter id="LOWER_BOUND" value="-10000" name="mmol_per_gDW_per_hr"/>
		<parameter id="UPPER_BOUND" value="10000" name="mmol_per_gDW_per_hr"/>
		<parameter id="OBJECTIVE_COEFFICIENT" value="0.0"/>
		<parameter id="FLUX_VALUE" value="0.0" name="mmol_per_gDW_per_hr"/>
	</listOfParameters>
</kineticLaw>
</reaction>
<reaction  id="rxn05252"  name="FACOAL170(ISO)"  reversible="false">
<notes>
<html:p>GENE_ASSOCIATION:( PSHAa1394  and  PSHAb0502 ) or ( PSHAa2132  and  PSHAa2134 )</html:p>
<html:p>PROTEIN_CLASS:6.2.1.3</html:p>
</notes>
<listOfReactants>
<speciesReference  species="cpd00002_c"  stoichiometry="1"/>
<speciesReference  species="cpd00010_c"  stoichiometry="1"/>
<speciesReference  species="cpd00067_c"  stoichiometry="1"/>
<speciesReference  species="cpd11431_c"  stoichiometry="1"/>
</listOfReactants>
<listOfProducts>
<speciesReference  species="cpd00012_c"  stoichiometry="1"/>
<speciesReference  species="cpd00018_c"  stoichiometry="1"/>
<speciesReference  species="cpd11432_c"  stoichiometry="1"/>
</listOfProducts>
<kineticLaw>
	<math xmlns="http://www.w3.org/1998/Math/MathML">
			<ci> FLUX_VALUE </ci>
	</math>
	<listOfParameters>
		<parameter id="LOWER_BOUND" value="0" name="mmol_per_gDW_per_hr"/>
		<parameter id="UPPER_BOUND" value="10000" name="mmol_per_gDW_per_hr"/>
		<parameter id="OBJECTIVE_COEFFICIENT" value="0.0"/>
		<parameter id="FLUX_VALUE" value="0.0" name="mmol_per_gDW_per_hr"/>
	</listOfParameters>
</kineticLaw>
</reaction>
<reaction  id="rxn00016"  name="Hexosaminidase"  reversible="true">
<notes>
<html:p>GENE_ASSOCIATION:PSHAb0065</html:p>
<html:p>KEGG_RID:R00022</html:p>
<html:p>PROTEIN_CLASS:3.2.1.52</html:p>
</notes>
<listOfReactants>
<speciesReference  species="cpd00001_c"  stoichiometry="1"/>
<speciesReference  species="cpd01157_c"  stoichiometry="1"/>
</listOfReactants>
<listOfProducts>
<speciesReference  species="cpd00122_c"  stoichiometry="2"/>
</listOfProducts>
<kineticLaw>
	<math xmlns="http://www.w3.org/1998/Math/MathML">
			<ci> FLUX_VALUE </ci>
	</math>
	<listOfParameters>
		<parameter id="LOWER_BOUND" value="-10000" name="mmol_per_gDW_per_hr"/>
		<parameter id="UPPER_BOUND" value="10000" name="mmol_per_gDW_per_hr"/>
		<parameter id="OBJECTIVE_COEFFICIENT" value="0.0"/>
		<parameter id="FLUX_VALUE" value="0.0" name="mmol_per_gDW_per_hr"/>
	</listOfParameters>
</kineticLaw>
</reaction>
<reaction  id="rxn05398"  name="11-methyl-3-hydroxy-dodecanoyl-ACP hydro-lyase"  reversible="true">
<notes>
<html:p>GENE_ASSOCIATION:PSHAa2025</html:p>
<html:p>PROTEIN_CLASS:4.2.1.0</html:p>
</notes>
<listOfReactants>
<speciesReference  species="cpd11534_c"  stoichiometry="1"/>
</listOfReactants>
<listOfProducts>
<speciesReference  species="cpd00001_c"  stoichiometry="1"/>
<speciesReference  species="cpd11535_c"  stoichiometry="1"/>
</listOfProducts>
<kineticLaw>
	<math xmlns="http://www.w3.org/1998/Math/MathML">
			<ci> FLUX_VALUE </ci>
	</math>
	<listOfParameters>
		<parameter id="LOWER_BOUND" value="-10000" name="mmol_per_gDW_per_hr"/>
		<parameter id="UPPER_BOUND" value="10000" name="mmol_per_gDW_per_hr"/>
		<parameter id="OBJECTIVE_COEFFICIENT" value="0.0"/>
		<parameter id="FLUX_VALUE" value="0.0" name="mmol_per_gDW_per_hr"/>
	</listOfParameters>
</kineticLaw>
</reaction>
<reaction  id="rxn12636"  name="aminopeptidase"  reversible="true">
<notes>
<html:p>GENE_ASSOCIATION:( PSHAa0608 ) or ( PSHAb0302 ) or ( PSHAa1143  and  PSHAa1484 ) or ( PSHAa2037  and  PSHAa2423 ) or ( PSHAa1676 ) or ( PSHAa2492 )</html:p>
</notes>
<listOfReactants>
<speciesReference  species="cpd00001_c"  stoichiometry="1"/>
<speciesReference  species="cpd00067_c"  stoichiometry="1"/>
<speciesReference  species="cpd11590_c"  stoichiometry="1"/>
</listOfReactants>
<listOfProducts>
<speciesReference  species="cpd00035_c"  stoichiometry="1"/>
<speciesReference  species="cpd00060_c"  stoichiometry="1"/>
</listOfProducts>
<kineticLaw>
	<math xmlns="http://www.w3.org/1998/Math/MathML">
			<ci> FLUX_VALUE </ci>
	</math>
	<listOfParameters>
		<parameter id="LOWER_BOUND" value="-10000" name="mmol_per_gDW_per_hr"/>
		<parameter id="UPPER_BOUND" value="10000" name="mmol_per_gDW_per_hr"/>
		<parameter id="OBJECTIVE_COEFFICIENT" value="0.0"/>
		<parameter id="FLUX_VALUE" value="0.0" name="mmol_per_gDW_per_hr"/>
	</listOfParameters>
</kineticLaw>
</reaction>
<reaction  id="rxn05466"  name="Ammonia transport via diffusion"  reversible="false">
<notes>
<html:p>GENE_ASSOCIATION:PSHAa2257</html:p>
</notes>
<listOfReactants>
<speciesReference  species="cpd00013_e"  stoichiometry="1"/>
</listOfReactants>
<listOfProducts>
<speciesReference  species="cpd00013_c"  stoichiometry="1"/>
</listOfProducts>
<kineticLaw>
	<math xmlns="http://www.w3.org/1998/Math/MathML">
			<ci> FLUX_VALUE </ci>
	</math>
	<listOfParameters>
		<parameter id="LOWER_BOUND" value="-10000" name="mmol_per_gDW_per_hr"/>
		<parameter id="UPPER_BOUND" value="10000" name="mmol_per_gDW_per_hr"/>
		<parameter id="OBJECTIVE_COEFFICIENT" value="0.0"/>
		<parameter id="FLUX_VALUE" value="0.0" name="mmol_per_gDW_per_hr"/>
	</listOfParameters>
</kineticLaw>
</reaction>
<reaction  id="rxn08707"  name="Heme O synthase"  reversible="true">
<notes>
<html:p>GENE_ASSOCIATION:( PSHAa2227 ) or ( PSHAa2865 )</html:p>
<html:p>PROTEIN_CLASS:2.5.1.-</html:p>
</notes>
<listOfReactants>
<speciesReference  species="cpd00001_c"  stoichiometry="1"/>
<speciesReference  species="cpd00028_c"  stoichiometry="1"/>
<speciesReference  species="cpd00350_c"  stoichiometry="1"/>
</listOfReactants>
<listOfProducts>
<speciesReference  species="cpd00012_c"  stoichiometry="1"/>
<speciesReference  species="cpd11313_c"  stoichiometry="1"/>
</listOfProducts>
<kineticLaw>
	<math xmlns="http://www.w3.org/1998/Math/MathML">
			<ci> FLUX_VALUE </ci>
	</math>
	<listOfParameters>
		<parameter id="LOWER_BOUND" value="-10000" name="mmol_per_gDW_per_hr"/>
		<parameter id="UPPER_BOUND" value="10000" name="mmol_per_gDW_per_hr"/>
		<parameter id="OBJECTIVE_COEFFICIENT" value="0.0"/>
		<parameter id="FLUX_VALUE" value="0.0" name="mmol_per_gDW_per_hr"/>
	</listOfParameters>
</kineticLaw>
</reaction>
<reaction  id="rxn12644"  name="aminopeptidase"  reversible="true">
<notes>
<html:p>GENE_ASSOCIATION:( PSHAa0608 ) or ( PSHAb0302 ) or ( PSHAa1143  and  PSHAa1484 ) or ( PSHAa2037  and  PSHAa2423 ) or ( PSHAa1676 ) or ( PSHAa2492 )</html:p>
</notes>
<listOfReactants>
<speciesReference  species="cpd00001_c"  stoichiometry="1"/>
<speciesReference  species="cpd11582_c"  stoichiometry="1"/>
</listOfReactants>
<listOfProducts>
<speciesReference  species="cpd00035_c"  stoichiometry="1"/>
<speciesReference  species="cpd00161_c"  stoichiometry="1"/>
</listOfProducts>
<kineticLaw>
	<math xmlns="http://www.w3.org/1998/Math/MathML">
			<ci> FLUX_VALUE </ci>
	</math>
	<listOfParameters>
		<parameter id="LOWER_BOUND" value="-10000" name="mmol_per_gDW_per_hr"/>
		<parameter id="UPPER_BOUND" value="10000" name="mmol_per_gDW_per_hr"/>
		<parameter id="OBJECTIVE_COEFFICIENT" value="0.0"/>
		<parameter id="FLUX_VALUE" value="0.0" name="mmol_per_gDW_per_hr"/>
	</listOfParameters>
</kineticLaw>
</reaction>
<reaction  id="rxn10161"  name="Octadecanoate transport via proton symport"  reversible="true">
<notes>
<html:p>GENE_ASSOCIATION:PSHAa2426</html:p>
</notes>
<listOfReactants>
<speciesReference  species="cpd00067_e"  stoichiometry="1"/>
<speciesReference  species="cpd01080_e"  stoichiometry="1"/>
</listOfReactants>
<listOfProducts>
<speciesReference  species="cpd00067_c"  stoichiometry="1"/>
<speciesReference  species="cpd01080_c"  stoichiometry="1"/>
</listOfProducts>
<kineticLaw>
	<math xmlns="http://www.w3.org/1998/Math/MathML">
			<ci> FLUX_VALUE </ci>
	</math>
	<listOfParameters>
		<parameter id="LOWER_BOUND" value="-10000" name="mmol_per_gDW_per_hr"/>
		<parameter id="UPPER_BOUND" value="10000" name="mmol_per_gDW_per_hr"/>
		<parameter id="OBJECTIVE_COEFFICIENT" value="0.0"/>
		<parameter id="FLUX_VALUE" value="0.0" name="mmol_per_gDW_per_hr"/>
	</listOfParameters>
</kineticLaw>
</reaction>
<reaction  id="rxn03422"  name="N-succinyl-L-glutamate 5-semialdehydeNAD+ oxidoreductase"  reversible="true">
<notes>
<html:p>GENE_ASSOCIATION:( PSHAa0196 ) or ( PSHAb0426 )</html:p>
<html:p>KEGG_RID:R05049</html:p>
<html:p>PROTEIN_CLASS:1.2.1.71</html:p>
</notes>
<listOfReactants>
<speciesReference  species="cpd00001_c"  stoichiometry="1"/>
<speciesReference  species="cpd00003_c"  stoichiometry="1"/>
<speciesReference  species="cpd03526_c"  stoichiometry="1"/>
</listOfReactants>
<listOfProducts>
<speciesReference  species="cpd00004_c"  stoichiometry="1"/>
<speciesReference  species="cpd00067_c"  stoichiometry="2"/>
<speciesReference  species="cpd03525_c"  stoichiometry="1"/>
</listOfProducts>
<kineticLaw>
	<math xmlns="http://www.w3.org/1998/Math/MathML">
			<ci> FLUX_VALUE </ci>
	</math>
	<listOfParameters>
		<parameter id="LOWER_BOUND" value="-10000" name="mmol_per_gDW_per_hr"/>
		<parameter id="UPPER_BOUND" value="10000" name="mmol_per_gDW_per_hr"/>
		<parameter id="OBJECTIVE_COEFFICIENT" value="0.0"/>
		<parameter id="FLUX_VALUE" value="0.0" name="mmol_per_gDW_per_hr"/>
	</listOfParameters>
</kineticLaw>
</reaction>
<reaction  id="rxn08800"  name="Lysophospholipase L1 (2-acylglycerophosphotidate, n-C161) (periplasm)"  reversible="true">
<notes>
<html:p>GENE_ASSOCIATION:( PSHAa0373 ) or ( PSHAa0051 )</html:p>
<html:p>PROTEIN_CLASS:3.1.1.5</html:p>
</notes>
<listOfReactants>
<speciesReference  species="cpd00001_c"  stoichiometry="1"/>
<speciesReference  species="cpd15326_c"  stoichiometry="1"/>
</listOfReactants>
<listOfProducts>
<speciesReference  species="cpd00067_c"  stoichiometry="1"/>
<speciesReference  species="cpd00080_c"  stoichiometry="1"/>
<speciesReference  species="cpd15237_c"  stoichiometry="1"/>
</listOfProducts>
<kineticLaw>
	<math xmlns="http://www.w3.org/1998/Math/MathML">
			<ci> FLUX_VALUE </ci>
	</math>
	<listOfParameters>
		<parameter id="LOWER_BOUND" value="-10000" name="mmol_per_gDW_per_hr"/>
		<parameter id="UPPER_BOUND" value="10000" name="mmol_per_gDW_per_hr"/>
		<parameter id="OBJECTIVE_COEFFICIENT" value="0.0"/>
		<parameter id="FLUX_VALUE" value="0.0" name="mmol_per_gDW_per_hr"/>
	</listOfParameters>
</kineticLaw>
</reaction>
<reaction  id="rxn00708"  name="Uridine 5'-monophosphate phosphohydrolase"  reversible="false">
<notes>
<html:p>GENE_ASSOCIATION:( PSHAb0345 ) or ( PSHAa2167 )</html:p>
<html:p>KEGG_RID:R00963</html:p>
<html:p>PROTEIN_CLASS:3.1.3.5)</html:p>
</notes>
<listOfReactants>
<speciesReference  species="cpd00001_c"  stoichiometry="1"/>
<speciesReference  species="cpd00091_c"  stoichiometry="1"/>
</listOfReactants>
<listOfProducts>
<speciesReference  species="cpd00009_c"  stoichiometry="1"/>
<speciesReference  species="cpd00067_c"  stoichiometry="1"/>
<speciesReference  species="cpd00249_c"  stoichiometry="1"/>
</listOfProducts>
<kineticLaw>
	<math xmlns="http://www.w3.org/1998/Math/MathML">
			<ci> FLUX_VALUE </ci>
	</math>
	<listOfParameters>
		<parameter id="LOWER_BOUND" value="0" name="mmol_per_gDW_per_hr"/>
		<parameter id="UPPER_BOUND" value="10000" name="mmol_per_gDW_per_hr"/>
		<parameter id="OBJECTIVE_COEFFICIENT" value="0.0"/>
		<parameter id="FLUX_VALUE" value="0.0" name="mmol_per_gDW_per_hr"/>
	</listOfParameters>
</kineticLaw>
</reaction>
<reaction  id="rxn01513"  name="ATPdTMP phosphotransferase"  reversible="false">
<notes>
<html:p>GENE_ASSOCIATION:PSHAa1803</html:p>
<html:p>KEGG_RID:R02094</html:p>
<html:p>PROTEIN_CLASS:2.7.4.9</html:p>
</notes>
<listOfReactants>
<speciesReference  species="cpd00002_c"  stoichiometry="1"/>
<speciesReference  species="cpd00298_c"  stoichiometry="1"/>
</listOfReactants>
<listOfProducts>
<speciesReference  species="cpd00008_c"  stoichiometry="1"/>
<speciesReference  species="cpd00297_c"  stoichiometry="1"/>
</listOfProducts>
<kineticLaw>
	<math xmlns="http://www.w3.org/1998/Math/MathML">
			<ci> FLUX_VALUE </ci>
	</math>
	<listOfParameters>
		<parameter id="LOWER_BOUND" value="0" name="mmol_per_gDW_per_hr"/>
		<parameter id="UPPER_BOUND" value="10000" name="mmol_per_gDW_per_hr"/>
		<parameter id="OBJECTIVE_COEFFICIENT" value="0.0"/>
		<parameter id="FLUX_VALUE" value="0.0" name="mmol_per_gDW_per_hr"/>
	</listOfParameters>
</kineticLaw>
</reaction>
<reaction  id="rxn02476"  name="Phosphoenolpyruvate3-phosphoshikimate"  reversible="true">
<notes>
<html:p>GENE_ASSOCIATION:PSHAa1423</html:p>
<html:p>KEGG_RID:R03460</html:p>
</notes>
<listOfReactants>
<speciesReference  species="cpd00061_c"  stoichiometry="1"/>
<speciesReference  species="cpd02030_c"  stoichiometry="1"/>
</listOfReactants>
<listOfProducts>
<speciesReference  species="cpd00009_c"  stoichiometry="1"/>
<speciesReference  species="cpd00067_c"  stoichiometry="1"/>
<speciesReference  species="cpd00932_c"  stoichiometry="1"/>
</listOfProducts>
<kineticLaw>
	<math xmlns="http://www.w3.org/1998/Math/MathML">
			<ci> FLUX_VALUE </ci>
	</math>
	<listOfParameters>
		<parameter id="LOWER_BOUND" value="-10000" name="mmol_per_gDW_per_hr"/>
		<parameter id="UPPER_BOUND" value="10000" name="mmol_per_gDW_per_hr"/>
		<parameter id="OBJECTIVE_COEFFICIENT" value="0.0"/>
		<parameter id="FLUX_VALUE" value="0.0" name="mmol_per_gDW_per_hr"/>
	</listOfParameters>
</kineticLaw>
</reaction>
<reaction  id="rxn06729"  name="(R)-3-Hydroxytetradecanoly-[acyl-carrier-protein]UDP-N-acetyl-"  reversible="true">
<notes>
<html:p>GENE_ASSOCIATION:PSHAa2024</html:p>
<html:p>KEGG_RID:R04567</html:p>
</notes>
<listOfReactants>
<speciesReference  species="cpd00037_c"  stoichiometry="1"/>
<speciesReference  species="cpd11484_c"  stoichiometry="1"/>
</listOfReactants>
<listOfProducts>
<speciesReference  species="cpd02886_c"  stoichiometry="1"/>
<speciesReference  species="cpd11493_c"  stoichiometry="1"/>
</listOfProducts>
<kineticLaw>
	<math xmlns="http://www.w3.org/1998/Math/MathML">
			<ci> FLUX_VALUE </ci>
	</math>
	<listOfParameters>
		<parameter id="LOWER_BOUND" value="-10000" name="mmol_per_gDW_per_hr"/>
		<parameter id="UPPER_BOUND" value="10000" name="mmol_per_gDW_per_hr"/>
		<parameter id="OBJECTIVE_COEFFICIENT" value="0.0"/>
		<parameter id="FLUX_VALUE" value="0.0" name="mmol_per_gDW_per_hr"/>
	</listOfParameters>
</kineticLaw>
</reaction>
<reaction  id="rxn01870"  name="D-Fructose 1-phosphate D-glyceraldehyde-3-phosphate-lyase"  reversible="true">
<notes>
<html:p>GENE_ASSOCIATION:( PSHAa1743 ) or ( PSHAa1093 ) or ( PSHAa0596 )</html:p>
<html:p>KEGG_RID:R02568</html:p>
<html:p>PROTEIN_CLASS:4.1.2.13</html:p>
</notes>
<listOfReactants>
<speciesReference  species="cpd00802_c"  stoichiometry="1"/>
</listOfReactants>
<listOfProducts>
<speciesReference  species="cpd00095_c"  stoichiometry="1"/>
<speciesReference  species="cpd00448_c"  stoichiometry="1"/>
</listOfProducts>
<kineticLaw>
	<math xmlns="http://www.w3.org/1998/Math/MathML">
			<ci> FLUX_VALUE </ci>
	</math>
	<listOfParameters>
		<parameter id="LOWER_BOUND" value="-10000" name="mmol_per_gDW_per_hr"/>
		<parameter id="UPPER_BOUND" value="10000" name="mmol_per_gDW_per_hr"/>
		<parameter id="OBJECTIVE_COEFFICIENT" value="0.0"/>
		<parameter id="FLUX_VALUE" value="0.0" name="mmol_per_gDW_per_hr"/>
	</listOfParameters>
</kineticLaw>
</reaction>
<reaction  id="rxn05333"  name="(3R)-3-Hydroxybutanoyl-[acyl-carrier-protein] hydro-lyase"  reversible="true">
<notes>
<html:p>GENE_ASSOCIATION:( PSHAa2025 ) or ( PSHAa1491 )</html:p>
<html:p>KEGG_RID:R04535</html:p>
<html:p>PROTEIN_CLASS:2.3.1.85</html:p>
</notes>
<listOfReactants>
<speciesReference  species="cpd11482_c"  stoichiometry="1"/>
</listOfReactants>
<listOfProducts>
<speciesReference  species="cpd00001_c"  stoichiometry="1"/>
<speciesReference  species="cpd11475_c"  stoichiometry="1"/>
</listOfProducts>
<kineticLaw>
	<math xmlns="http://www.w3.org/1998/Math/MathML">
			<ci> FLUX_VALUE </ci>
	</math>
	<listOfParameters>
		<parameter id="LOWER_BOUND" value="-10000" name="mmol_per_gDW_per_hr"/>
		<parameter id="UPPER_BOUND" value="10000" name="mmol_per_gDW_per_hr"/>
		<parameter id="OBJECTIVE_COEFFICIENT" value="0.0"/>
		<parameter id="FLUX_VALUE" value="0.0" name="mmol_per_gDW_per_hr"/>
	</listOfParameters>
</kineticLaw>
</reaction>
<reaction  id="rxn01387"  name="IsocitrateNADP+ oxidoreductase (decarboxylating)"  reversible="true">
<notes>
<html:p>GENE_ASSOCIATION:( PSHAa1303  and  PSHAa1727 )</html:p>
<html:p>KEGG_RID:R01899</html:p>
<html:p>PROTEIN_CLASS:1.1.1.42</html:p>
</notes>
<listOfReactants>
<speciesReference  species="cpd00006_c"  stoichiometry="1"/>
<speciesReference  species="cpd00260_c"  stoichiometry="1"/>
</listOfReactants>
<listOfProducts>
<speciesReference  species="cpd00005_c"  stoichiometry="1"/>
<speciesReference  species="cpd00067_c"  stoichiometry="1"/>
<speciesReference  species="cpd03187_c"  stoichiometry="1"/>
</listOfProducts>
<kineticLaw>
	<math xmlns="http://www.w3.org/1998/Math/MathML">
			<ci> FLUX_VALUE </ci>
	</math>
	<listOfParameters>
		<parameter id="LOWER_BOUND" value="-10000" name="mmol_per_gDW_per_hr"/>
		<parameter id="UPPER_BOUND" value="10000" name="mmol_per_gDW_per_hr"/>
		<parameter id="OBJECTIVE_COEFFICIENT" value="0.0"/>
		<parameter id="FLUX_VALUE" value="0.0" name="mmol_per_gDW_per_hr"/>
	</listOfParameters>
</kineticLaw>
</reaction>
<reaction  id="rxn01575"  name="L-Isoleucine2-oxoglutarate aminotransferase"  reversible="true">
<notes>
<html:p>GENE_ASSOCIATION:PSHAa1270</html:p>
<html:p>KEGG_RID:R02199</html:p>
</notes>
<listOfReactants>
<speciesReference  species="cpd00024_c"  stoichiometry="1"/>
<speciesReference  species="cpd00322_c"  stoichiometry="1"/>
</listOfReactants>
<listOfProducts>
<speciesReference  species="cpd00023_c"  stoichiometry="1"/>
<speciesReference  species="cpd00508_c"  stoichiometry="1"/>
</listOfProducts>
<kineticLaw>
	<math xmlns="http://www.w3.org/1998/Math/MathML">
			<ci> FLUX_VALUE </ci>
	</math>
	<listOfParameters>
		<parameter id="LOWER_BOUND" value="-10000" name="mmol_per_gDW_per_hr"/>
		<parameter id="UPPER_BOUND" value="10000" name="mmol_per_gDW_per_hr"/>
		<parameter id="OBJECTIVE_COEFFICIENT" value="0.0"/>
		<parameter id="FLUX_VALUE" value="0.0" name="mmol_per_gDW_per_hr"/>
	</listOfParameters>
</kineticLaw>
</reaction>
<reaction  id="rxn01506"  name="N-Acetyl-D-glucosamine 6-phosphate 2-epimerase"  reversible="true">
<notes>
<html:p>GENE_ASSOCIATION:PSHAb0150</html:p>
<html:p>KEGG_RID:R02087</html:p>
<html:p>PROTEIN_CLASS:5.1.3.9</html:p>
</notes>
<listOfReactants>
<speciesReference  species="cpd00293_c"  stoichiometry="1"/>
</listOfReactants>
<listOfProducts>
<speciesReference  species="cpd02612_c"  stoichiometry="1"/>
</listOfProducts>
<kineticLaw>
	<math xmlns="http://www.w3.org/1998/Math/MathML">
			<ci> FLUX_VALUE </ci>
	</math>
	<listOfParameters>
		<parameter id="LOWER_BOUND" value="-10000" name="mmol_per_gDW_per_hr"/>
		<parameter id="UPPER_BOUND" value="10000" name="mmol_per_gDW_per_hr"/>
		<parameter id="OBJECTIVE_COEFFICIENT" value="0.0"/>
		<parameter id="FLUX_VALUE" value="0.0" name="mmol_per_gDW_per_hr"/>
	</listOfParameters>
</kineticLaw>
</reaction>
<reaction  id="rxn08823"  name="Lysophospholipase L2 (2-acylglycerophosphotidate, n-C181)"  reversible="true">
<notes>
<html:p>GENE_ASSOCIATION:( PSHAa0373 ) or ( PSHAa0051 )</html:p>
<html:p>PROTEIN_CLASS:3.1.1.5</html:p>
</notes>
<listOfReactants>
<speciesReference  species="cpd00001_c"  stoichiometry="1"/>
<speciesReference  species="cpd15357_c"  stoichiometry="1"/>
</listOfReactants>
<listOfProducts>
<speciesReference  species="cpd00067_c"  stoichiometry="1"/>
<speciesReference  species="cpd00080_c"  stoichiometry="1"/>
<speciesReference  species="cpd15269_c"  stoichiometry="1"/>
</listOfProducts>
<kineticLaw>
	<math xmlns="http://www.w3.org/1998/Math/MathML">
			<ci> FLUX_VALUE </ci>
	</math>
	<listOfParameters>
		<parameter id="LOWER_BOUND" value="-10000" name="mmol_per_gDW_per_hr"/>
		<parameter id="UPPER_BOUND" value="10000" name="mmol_per_gDW_per_hr"/>
		<parameter id="OBJECTIVE_COEFFICIENT" value="0.0"/>
		<parameter id="FLUX_VALUE" value="0.0" name="mmol_per_gDW_per_hr"/>
	</listOfParameters>
</kineticLaw>
</reaction>
<reaction  id="rxn09206"  name="Phosphatidylserine syntase (n-C140)"  reversible="false">
<notes>
<html:p>GENE_ASSOCIATION:PSHAa1719</html:p>
<html:p>PROTEIN_CLASS:2.7.8.8</html:p>
</notes>
<listOfReactants>
<speciesReference  species="cpd00054_c"  stoichiometry="1"/>
<speciesReference  species="cpd15423_c"  stoichiometry="1"/>
</listOfReactants>
<listOfProducts>
<speciesReference  species="cpd00046_c"  stoichiometry="1"/>
<speciesReference  species="cpd00067_c"  stoichiometry="1"/>
<speciesReference  species="cpd15553_c"  stoichiometry="1"/>
</listOfProducts>
<kineticLaw>
	<math xmlns="http://www.w3.org/1998/Math/MathML">
			<ci> FLUX_VALUE </ci>
	</math>
	<listOfParameters>
		<parameter id="LOWER_BOUND" value="0" name="mmol_per_gDW_per_hr"/>
		<parameter id="UPPER_BOUND" value="10000" name="mmol_per_gDW_per_hr"/>
		<parameter id="OBJECTIVE_COEFFICIENT" value="0.0"/>
		<parameter id="FLUX_VALUE" value="0.0" name="mmol_per_gDW_per_hr"/>
	</listOfParameters>
</kineticLaw>
</reaction>
<reaction  id="rxn02342"  name="2-(alpha-Hydroxyethyl)thiamine diphosphatelipoamide"  reversible="true">
<notes>
<html:p>GENE_ASSOCIATION:PSHAa0391</html:p>
<html:p>KEGG_RID:R03270</html:p>
<html:p>PROTEIN_CLASS:1.2.4.1</html:p>
</notes>
<listOfReactants>
<speciesReference  species="cpd00213_c"  stoichiometry="1"/>
<speciesReference  species="cpd03049_c"  stoichiometry="1"/>
</listOfReactants>
<listOfProducts>
<speciesReference  species="cpd00056_c"  stoichiometry="1"/>
<speciesReference  species="cpd00836_c"  stoichiometry="1"/>
</listOfProducts>
<kineticLaw>
	<math xmlns="http://www.w3.org/1998/Math/MathML">
			<ci> FLUX_VALUE </ci>
	</math>
	<listOfParameters>
		<parameter id="LOWER_BOUND" value="-10000" name="mmol_per_gDW_per_hr"/>
		<parameter id="UPPER_BOUND" value="10000" name="mmol_per_gDW_per_hr"/>
		<parameter id="OBJECTIVE_COEFFICIENT" value="0.0"/>
		<parameter id="FLUX_VALUE" value="0.0" name="mmol_per_gDW_per_hr"/>
	</listOfParameters>
</kineticLaw>
</reaction>
<reaction  id="rxn00781"  name="D-Glyceraldehyde-3-phosphateNAD+ oxidoreductase(phosphorylating)"  reversible="true">
<notes>
<html:p>GENE_ASSOCIATION:( PSHAb0182 ) or ( PSHAa1368  )</html:p>
<html:p>KEGG_RID:R01061</html:p>
<html:p>PROTEIN_CLASS:1.2.1.13</html:p>
</notes>
<listOfReactants>
<speciesReference  species="cpd00003_c"  stoichiometry="1"/>
<speciesReference  species="cpd00009_c"  stoichiometry="1"/>
<speciesReference  species="cpd00102_c"  stoichiometry="1"/>
</listOfReactants>
<listOfProducts>
<speciesReference  species="cpd00004_c"  stoichiometry="1"/>
<speciesReference  species="cpd00203_c"  stoichiometry="1"/>
</listOfProducts>
<kineticLaw>
	<math xmlns="http://www.w3.org/1998/Math/MathML">
			<ci> FLUX_VALUE </ci>
	</math>
	<listOfParameters>
		<parameter id="LOWER_BOUND" value="-10000" name="mmol_per_gDW_per_hr"/>
		<parameter id="UPPER_BOUND" value="10000" name="mmol_per_gDW_per_hr"/>
		<parameter id="OBJECTIVE_COEFFICIENT" value="0.0"/>
		<parameter id="FLUX_VALUE" value="0.0" name="mmol_per_gDW_per_hr"/>
	</listOfParameters>
</kineticLaw>
</reaction>
<reaction  id="rxn01133"  name="Acetyl-CoAmaltose O-acetyltransferase"  reversible="true">
<notes>
<html:p>GENE_ASSOCIATION:PSHAa2996</html:p>
<html:p>KEGG_RID:R01556</html:p>
<html:p>PROTEIN_CLASS:2.3.1.79</html:p>
</notes>
<listOfReactants>
<speciesReference  species="cpd00022_c"  stoichiometry="1"/>
<speciesReference  species="cpd00179_c"  stoichiometry="1"/>
</listOfReactants>
<listOfProducts>
<speciesReference  species="cpd00010_c"  stoichiometry="1"/>
<speciesReference  species="cpd01441_c"  stoichiometry="1"/>
</listOfProducts>
<kineticLaw>
	<math xmlns="http://www.w3.org/1998/Math/MathML">
			<ci> FLUX_VALUE </ci>
	</math>
	<listOfParameters>
		<parameter id="LOWER_BOUND" value="-10000" name="mmol_per_gDW_per_hr"/>
		<parameter id="UPPER_BOUND" value="10000" name="mmol_per_gDW_per_hr"/>
		<parameter id="OBJECTIVE_COEFFICIENT" value="0.0"/>
		<parameter id="FLUX_VALUE" value="0.0" name="mmol_per_gDW_per_hr"/>
	</listOfParameters>
</kineticLaw>
</reaction>
<reaction  id="rxn00973"  name="citrate hydro-lyase"  reversible="true">
<notes>
<html:p>GENE_ASSOCIATION:( PSHAa0184  and  PSHAa0159 )</html:p>
<html:p>KEGG_RID:R01324</html:p>
</notes>
<listOfReactants>
<speciesReference  species="cpd00137_c"  stoichiometry="1"/>
</listOfReactants>
<listOfProducts>
<speciesReference  species="cpd00260_c"  stoichiometry="1"/>
</listOfProducts>
<kineticLaw>
	<math xmlns="http://www.w3.org/1998/Math/MathML">
			<ci> FLUX_VALUE </ci>
	</math>
	<listOfParameters>
		<parameter id="LOWER_BOUND" value="-10000" name="mmol_per_gDW_per_hr"/>
		<parameter id="UPPER_BOUND" value="10000" name="mmol_per_gDW_per_hr"/>
		<parameter id="OBJECTIVE_COEFFICIENT" value="0.0"/>
		<parameter id="FLUX_VALUE" value="0.0" name="mmol_per_gDW_per_hr"/>
	</listOfParameters>
</kineticLaw>
</reaction>
<reaction  id="rxn03061"  name="(2S,3R)-3-Hydroxybutane-1,2,3-tricarboxylate hydro-lyase"  reversible="true">
<notes>
<html:p>GENE_ASSOCIATION:PSHAa0159</html:p>
<html:p>KEGG_RID:R04425</html:p>
</notes>
<listOfReactants>
<speciesReference  species="cpd02799_c"  stoichiometry="1"/>
</listOfReactants>
<listOfProducts>
<speciesReference  species="cpd00001_c"  stoichiometry="1"/>
<speciesReference  species="cpd02597_c"  stoichiometry="1"/>
</listOfProducts>
<kineticLaw>
	<math xmlns="http://www.w3.org/1998/Math/MathML">
			<ci> FLUX_VALUE </ci>
	</math>
	<listOfParameters>
		<parameter id="LOWER_BOUND" value="-10000" name="mmol_per_gDW_per_hr"/>
		<parameter id="UPPER_BOUND" value="10000" name="mmol_per_gDW_per_hr"/>
		<parameter id="OBJECTIVE_COEFFICIENT" value="0.0"/>
		<parameter id="FLUX_VALUE" value="0.0" name="mmol_per_gDW_per_hr"/>
	</listOfParameters>
</kineticLaw>
</reaction>
<reaction  id="rxn02916"  name="6-Amino-2-oxohexanoate cyclation"  reversible="false">
<notes>
<html:p>GENE_ASSOCIATION:SPONTANEOUS</html:p>
<html:p>KEGG_RID:R04175</html:p>
</notes>
<listOfReactants>
<speciesReference  species="cpd02074_c"  stoichiometry="1"/>
</listOfReactants>
<listOfProducts>
<speciesReference  species="cpd00001_c"  stoichiometry="1"/>
<speciesReference  species="cpd00067_c"  stoichiometry="1"/>
<speciesReference  species="cpd00922_c"  stoichiometry="1"/>
</listOfProducts>
<kineticLaw>
	<math xmlns="http://www.w3.org/1998/Math/MathML">
			<ci> FLUX_VALUE </ci>
	</math>
	<listOfParameters>
		<parameter id="LOWER_BOUND" value="0" name="mmol_per_gDW_per_hr"/>
		<parameter id="UPPER_BOUND" value="10000" name="mmol_per_gDW_per_hr"/>
		<parameter id="OBJECTIVE_COEFFICIENT" value="0.0"/>
		<parameter id="FLUX_VALUE" value="0.0" name="mmol_per_gDW_per_hr"/>
	</listOfParameters>
</kineticLaw>
</reaction>
<reaction  id="rxn01985"  name="Deoxyinosineorthophosphate ribosyltransferase"  reversible="true">
<notes>
<html:p>GENE_ASSOCIATION:PSHAb0082</html:p>
<html:p>KEGG_RID:R02748</html:p>
<html:p>PROTEIN_CLASS:2.4.2.4</html:p>
</notes>
<listOfReactants>
<speciesReference  species="cpd00009_c"  stoichiometry="1"/>
<speciesReference  species="cpd00067_c"  stoichiometry="1"/>
<speciesReference  species="cpd03279_c"  stoichiometry="1"/>
</listOfReactants>
<listOfProducts>
<speciesReference  species="cpd00226_c"  stoichiometry="1"/>
<speciesReference  species="cpd00509_c"  stoichiometry="1"/>
</listOfProducts>
<kineticLaw>
	<math xmlns="http://www.w3.org/1998/Math/MathML">
			<ci> FLUX_VALUE </ci>
	</math>
	<listOfParameters>
		<parameter id="LOWER_BOUND" value="-10000" name="mmol_per_gDW_per_hr"/>
		<parameter id="UPPER_BOUND" value="10000" name="mmol_per_gDW_per_hr"/>
		<parameter id="OBJECTIVE_COEFFICIENT" value="0.0"/>
		<parameter id="FLUX_VALUE" value="0.0" name="mmol_per_gDW_per_hr"/>
	</listOfParameters>
</kineticLaw>
</reaction>
<reaction  id="rxn05330"  name="(3R)-3-Hydroxybutanoyl-[acyl-carrier-protein] hydro-lyase"  reversible="true">
<notes>
<html:p>GENE_ASSOCIATION:( PSHAa2025 ) or ( PSHAa1491 )</html:p>
<html:p>KEGG_RID:R04954</html:p>
<html:p>PROTEIN_CLASS:2.3.1.85</html:p>
</notes>
<listOfReactants>
<speciesReference  species="cpd11479_c"  stoichiometry="1"/>
</listOfReactants>
<listOfProducts>
<speciesReference  species="cpd00001_c"  stoichiometry="1"/>
<speciesReference  species="cpd11473_c"  stoichiometry="1"/>
</listOfProducts>
<kineticLaw>
	<math xmlns="http://www.w3.org/1998/Math/MathML">
			<ci> FLUX_VALUE </ci>
	</math>
	<listOfParameters>
		<parameter id="LOWER_BOUND" value="-10000" name="mmol_per_gDW_per_hr"/>
		<parameter id="UPPER_BOUND" value="10000" name="mmol_per_gDW_per_hr"/>
		<parameter id="OBJECTIVE_COEFFICIENT" value="0.0"/>
		<parameter id="FLUX_VALUE" value="0.0" name="mmol_per_gDW_per_hr"/>
	</listOfParameters>
</kineticLaw>
</reaction>
<reaction  id="rxn03910"  name="2-Phospho-4-(cytidine 5'-diphospho)-2-C-methyl-D-erythritol"  reversible="true">
<notes>
<html:p>GENE_ASSOCIATION:PSHAa0685</html:p>
<html:p>KEGG_RID:R05637</html:p>
<html:p>PROTEIN_CLASS:4.6.1.12</html:p>
</notes>
<listOfReactants>
<speciesReference  species="cpd08288_c"  stoichiometry="1"/>
</listOfReactants>
<listOfProducts>
<speciesReference  species="cpd00046_c"  stoichiometry="1"/>
<speciesReference  species="cpd08301_c"  stoichiometry="1"/>
</listOfProducts>
<kineticLaw>
	<math xmlns="http://www.w3.org/1998/Math/MathML">
			<ci> FLUX_VALUE </ci>
	</math>
	<listOfParameters>
		<parameter id="LOWER_BOUND" value="-10000" name="mmol_per_gDW_per_hr"/>
		<parameter id="UPPER_BOUND" value="10000" name="mmol_per_gDW_per_hr"/>
		<parameter id="OBJECTIVE_COEFFICIENT" value="0.0"/>
		<parameter id="FLUX_VALUE" value="0.0" name="mmol_per_gDW_per_hr"/>
	</listOfParameters>
</kineticLaw>
</reaction>
<reaction  id="rxn00364"  name="ATPCMP phosphotransferase"  reversible="false">
<notes>
<html:p>GENE_ASSOCIATION:PSHAa1424</html:p>
<html:p>KEGG_RID:R00512</html:p>
</notes>
<listOfReactants>
<speciesReference  species="cpd00002_c"  stoichiometry="1"/>
<speciesReference  species="cpd00046_c"  stoichiometry="1"/>
</listOfReactants>
<listOfProducts>
<speciesReference  species="cpd00008_c"  stoichiometry="1"/>
<speciesReference  species="cpd00096_c"  stoichiometry="1"/>
</listOfProducts>
<kineticLaw>
	<math xmlns="http://www.w3.org/1998/Math/MathML">
			<ci> FLUX_VALUE </ci>
	</math>
	<listOfParameters>
		<parameter id="LOWER_BOUND" value="0" name="mmol_per_gDW_per_hr"/>
		<parameter id="UPPER_BOUND" value="10000" name="mmol_per_gDW_per_hr"/>
		<parameter id="OBJECTIVE_COEFFICIENT" value="0.0"/>
		<parameter id="FLUX_VALUE" value="0.0" name="mmol_per_gDW_per_hr"/>
	</listOfParameters>
</kineticLaw>
</reaction>
<reaction  id="rxn00775"  name="ADPribose ribophosphohydrolase"  reversible="false">
<notes>
<html:p>GENE_ASSOCIATION:PSHAa2591</html:p>
<html:p>PROTEIN_CLASS:3.6.1.13</html:p>
</notes>
<listOfReactants>
<speciesReference  species="cpd00001_c"  stoichiometry="1"/>
<speciesReference  species="cpd00251_c"  stoichiometry="1"/>
</listOfReactants>
<listOfProducts>
<speciesReference  species="cpd00018_c"  stoichiometry="1"/>
<speciesReference  species="cpd00101_c"  stoichiometry="1"/>
</listOfProducts>
<kineticLaw>
	<math xmlns="http://www.w3.org/1998/Math/MathML">
			<ci> FLUX_VALUE </ci>
	</math>
	<listOfParameters>
		<parameter id="LOWER_BOUND" value="0" name="mmol_per_gDW_per_hr"/>
		<parameter id="UPPER_BOUND" value="10000" name="mmol_per_gDW_per_hr"/>
		<parameter id="OBJECTIVE_COEFFICIENT" value="0.0"/>
		<parameter id="FLUX_VALUE" value="0.0" name="mmol_per_gDW_per_hr"/>
	</listOfParameters>
</kineticLaw>
</reaction>
<reaction  id="rxn05616"  name="magnesium transport in/out via permease (no H+)"  reversible="true">
<notes>
<html:p>GENE_ASSOCIATION:PSHAa2579</html:p>
<html:p>PROTEIN_CLASS:TC-1.A.35</html:p>
</notes>
<listOfReactants>
<speciesReference  species="cpd00254_c"  stoichiometry="1"/>
</listOfReactants>
<listOfProducts>
<speciesReference  species="cpd00254_e"  stoichiometry="1"/>
</listOfProducts>
<kineticLaw>
	<math xmlns="http://www.w3.org/1998/Math/MathML">
			<ci> FLUX_VALUE </ci>
	</math>
	<listOfParameters>
		<parameter id="LOWER_BOUND" value="-10000" name="mmol_per_gDW_per_hr"/>
		<parameter id="UPPER_BOUND" value="10000" name="mmol_per_gDW_per_hr"/>
		<parameter id="OBJECTIVE_COEFFICIENT" value="0.0"/>
		<parameter id="FLUX_VALUE" value="0.0" name="mmol_per_gDW_per_hr"/>
	</listOfParameters>
</kineticLaw>
</reaction>
<reaction  id="rxn00515"  name="ATPnucleoside-diphosphate phosphatransferase"  reversible="false">
<notes>
<html:p>GENE_ASSOCIATION:PSHAb0142</html:p>
<html:p>KEGG_RID:R00722</html:p>
<html:p>PROTEIN_CLASS:2.7.4.6</html:p>
</notes>
<listOfReactants>
<speciesReference  species="cpd00002_c"  stoichiometry="1"/>
<speciesReference  species="cpd00090_c"  stoichiometry="1"/>
</listOfReactants>
<listOfProducts>
<speciesReference  species="cpd00008_c"  stoichiometry="1"/>
<speciesReference  species="cpd00068_c"  stoichiometry="1"/>
</listOfProducts>
<kineticLaw>
	<math xmlns="http://www.w3.org/1998/Math/MathML">
			<ci> FLUX_VALUE </ci>
	</math>
	<listOfParameters>
		<parameter id="LOWER_BOUND" value="0" name="mmol_per_gDW_per_hr"/>
		<parameter id="UPPER_BOUND" value="10000" name="mmol_per_gDW_per_hr"/>
		<parameter id="OBJECTIVE_COEFFICIENT" value="0.0"/>
		<parameter id="FLUX_VALUE" value="0.0" name="mmol_per_gDW_per_hr"/>
	</listOfParameters>
</kineticLaw>
</reaction>
<reaction  id="rxn02345"  name="(S)-3-Hydroxybutanoyl-CoA 3-epimerase"  reversible="true">
<notes>
<html:p>GENE_ASSOCIATION:( PSHAa0011  and  PSHAa0967 )</html:p>
<html:p>KEGG_RID:R03276</html:p>
<html:p>PROTEIN_CLASS:5.1.2.3</html:p>
</notes>
<listOfReactants>
<speciesReference  species="cpd00842_c"  stoichiometry="1"/>
</listOfReactants>
<listOfProducts>
<speciesReference  species="cpd02234_c"  stoichiometry="1"/>
</listOfProducts>
<kineticLaw>
	<math xmlns="http://www.w3.org/1998/Math/MathML">
			<ci> FLUX_VALUE </ci>
	</math>
	<listOfParameters>
		<parameter id="LOWER_BOUND" value="-10000" name="mmol_per_gDW_per_hr"/>
		<parameter id="UPPER_BOUND" value="10000" name="mmol_per_gDW_per_hr"/>
		<parameter id="OBJECTIVE_COEFFICIENT" value="0.0"/>
		<parameter id="FLUX_VALUE" value="0.0" name="mmol_per_gDW_per_hr"/>
	</listOfParameters>
</kineticLaw>
</reaction>
<reaction  id="rxn02011"  name="UDP-N-acetylmuramoyl-L-alanyl-D-glutamatemeso-2,6-"  reversible="false">
<notes>
<html:p>GENE_ASSOCIATION:PSHAa2509</html:p>
<html:p>KEGG_RID:R02788</html:p>
</notes>
<listOfReactants>
<speciesReference  species="cpd00002_c"  stoichiometry="1"/>
<speciesReference  species="cpd00516_c"  stoichiometry="1"/>
<speciesReference  species="cpd00525_c"  stoichiometry="1"/>
</listOfReactants>
<listOfProducts>
<speciesReference  species="cpd00008_c"  stoichiometry="1"/>
<speciesReference  species="cpd00009_c"  stoichiometry="1"/>
<speciesReference  species="cpd00067_c"  stoichiometry="1"/>
<speciesReference  species="cpd02964_c"  stoichiometry="1"/>
</listOfProducts>
<kineticLaw>
	<math xmlns="http://www.w3.org/1998/Math/MathML">
			<ci> FLUX_VALUE </ci>
	</math>
	<listOfParameters>
		<parameter id="LOWER_BOUND" value="0" name="mmol_per_gDW_per_hr"/>
		<parameter id="UPPER_BOUND" value="10000" name="mmol_per_gDW_per_hr"/>
		<parameter id="OBJECTIVE_COEFFICIENT" value="0.0"/>
		<parameter id="FLUX_VALUE" value="0.0" name="mmol_per_gDW_per_hr"/>
	</listOfParameters>
</kineticLaw>
</reaction>
<reaction  id="rxn02186"  name="2,3-Dihydroxy-3-methylbutanoateNADP+ oxidoreductase (isomerizing)"  reversible="true">
<notes>
<html:p>GENE_ASSOCIATION:PSHAa0849</html:p>
<html:p>KEGG_RID:R03051</html:p>
</notes>
<listOfReactants>
<speciesReference  species="cpd00005_c"  stoichiometry="1"/>
<speciesReference  species="cpd00067_c"  stoichiometry="1"/>
<speciesReference  species="cpd00668_c"  stoichiometry="1"/>
</listOfReactants>
<listOfProducts>
<speciesReference  species="cpd00006_c"  stoichiometry="1"/>
<speciesReference  species="cpd02498_c"  stoichiometry="1"/>
</listOfProducts>
<kineticLaw>
	<math xmlns="http://www.w3.org/1998/Math/MathML">
			<ci> FLUX_VALUE </ci>
	</math>
	<listOfParameters>
		<parameter id="LOWER_BOUND" value="-10000" name="mmol_per_gDW_per_hr"/>
		<parameter id="UPPER_BOUND" value="10000" name="mmol_per_gDW_per_hr"/>
		<parameter id="OBJECTIVE_COEFFICIENT" value="0.0"/>
		<parameter id="FLUX_VALUE" value="0.0" name="mmol_per_gDW_per_hr"/>
	</listOfParameters>
</kineticLaw>
</reaction>
<reaction  id="rxn08527"  name="fumarate reductase"  reversible="true">
<notes>
<html:p>GENE_ASSOCIATION:( PSHAa1651  and  PSHAa1650  and  PSHAa1649 and  PSHAa1648 )</html:p>
</notes>
<listOfReactants>
<speciesReference  species="cpd00106_c"  stoichiometry="1"/>
<speciesReference  species="cpd15499_c"  stoichiometry="1"/>
</listOfReactants>
<listOfProducts>
<speciesReference  species="cpd00036_c"  stoichiometry="1"/>
<speciesReference  species="cpd15500_c"  stoichiometry="1"/>
</listOfProducts>
<kineticLaw>
	<math xmlns="http://www.w3.org/1998/Math/MathML">
			<ci> FLUX_VALUE </ci>
	</math>
	<listOfParameters>
		<parameter id="LOWER_BOUND" value="-10000" name="mmol_per_gDW_per_hr"/>
		<parameter id="UPPER_BOUND" value="10000" name="mmol_per_gDW_per_hr"/>
		<parameter id="OBJECTIVE_COEFFICIENT" value="0.0"/>
		<parameter id="FLUX_VALUE" value="0.0" name="mmol_per_gDW_per_hr"/>
	</listOfParameters>
</kineticLaw>
</reaction>
<reaction  id="rxn00369"  name="GTPcytidine 5'-phosphotransferase"  reversible="true">
<notes>
<html:p>GENE_ASSOCIATION:PSHAb0080</html:p>
<html:p>KEGG_RID:R00517</html:p>
<html:p>PROTEIN_CLASS:2.7.1.48</html:p>
</notes>
<listOfReactants>
<speciesReference  species="cpd00038_c"  stoichiometry="1"/>
<speciesReference  species="cpd00367_c"  stoichiometry="1"/>
</listOfReactants>
<listOfProducts>
<speciesReference  species="cpd00031_c"  stoichiometry="1"/>
<speciesReference  species="cpd00046_c"  stoichiometry="1"/>
</listOfProducts>
<kineticLaw>
	<math xmlns="http://www.w3.org/1998/Math/MathML">
			<ci> FLUX_VALUE </ci>
	</math>
	<listOfParameters>
		<parameter id="LOWER_BOUND" value="-10000" name="mmol_per_gDW_per_hr"/>
		<parameter id="UPPER_BOUND" value="10000" name="mmol_per_gDW_per_hr"/>
		<parameter id="OBJECTIVE_COEFFICIENT" value="0.0"/>
		<parameter id="FLUX_VALUE" value="0.0" name="mmol_per_gDW_per_hr"/>
	</listOfParameters>
</kineticLaw>
</reaction>
<reaction  id="rxn02212"  name="2-Dehydro-3-deoxy-D-arabino-heptonate 7-phosphate phosphate-lyase"  reversible="false">
<notes>
<html:p>GENE_ASSOCIATION:PSHAa2714</html:p>
<html:p>KEGG_RID:R03083</html:p>
<html:p>PROTEIN_CLASS:4.2.3.4</html:p>
</notes>
<listOfReactants>
<speciesReference  species="cpd02857_c"  stoichiometry="1"/>
</listOfReactants>
<listOfProducts>
<speciesReference  species="cpd00009_c"  stoichiometry="1"/>
<speciesReference  species="cpd00067_c"  stoichiometry="1"/>
<speciesReference  species="cpd00699_c"  stoichiometry="1"/>
</listOfProducts>
<kineticLaw>
	<math xmlns="http://www.w3.org/1998/Math/MathML">
			<ci> FLUX_VALUE </ci>
	</math>
	<listOfParameters>
		<parameter id="LOWER_BOUND" value="0" name="mmol_per_gDW_per_hr"/>
		<parameter id="UPPER_BOUND" value="10000" name="mmol_per_gDW_per_hr"/>
		<parameter id="OBJECTIVE_COEFFICIENT" value="0.0"/>
		<parameter id="FLUX_VALUE" value="0.0" name="mmol_per_gDW_per_hr"/>
	</listOfParameters>
</kineticLaw>
</reaction>
<reaction  id="rxn03419"  name="Formamidopyrimidine nucleoside triphosphate 7,8-8,9-dihydrolase"  reversible="true">
<notes>
<html:p>GENE_ASSOCIATION:( PSHAa0073 ) or ( PSHAa0549 )</html:p>
<html:p>KEGG_RID:R05046</html:p>
<html:p>PROTEIN_CLASS:3.5.4.16</html:p>
</notes>
<listOfReactants>
<speciesReference  species="cpd00001_c"  stoichiometry="1"/>
<speciesReference  species="cpd03518_c"  stoichiometry="1"/>
</listOfReactants>
<listOfProducts>
<speciesReference  species="cpd00047_c"  stoichiometry="1"/>
<speciesReference  species="cpd00067_c"  stoichiometry="1"/>
<speciesReference  species="cpd03519_c"  stoichiometry="1"/>
</listOfProducts>
<kineticLaw>
	<math xmlns="http://www.w3.org/1998/Math/MathML">
			<ci> FLUX_VALUE </ci>
	</math>
	<listOfParameters>
		<parameter id="LOWER_BOUND" value="-10000" name="mmol_per_gDW_per_hr"/>
		<parameter id="UPPER_BOUND" value="10000" name="mmol_per_gDW_per_hr"/>
		<parameter id="OBJECTIVE_COEFFICIENT" value="0.0"/>
		<parameter id="FLUX_VALUE" value="0.0" name="mmol_per_gDW_per_hr"/>
	</listOfParameters>
</kineticLaw>
</reaction>
<reaction  id="rxn05408"  name="2-methylpropionyl-CoA[acyl-carrier-protein] transferase"  reversible="true">
<notes>
<html:p>GENE_ASSOCIATION:PSHAa1809</html:p>
<html:p>PROTEIN_CLASS:2.3.1.0</html:p>
</notes>
<listOfReactants>
<speciesReference  species="cpd00481_c"  stoichiometry="1"/>
<speciesReference  species="cpd11493_c"  stoichiometry="1"/>
</listOfReactants>
<listOfProducts>
<speciesReference  species="cpd00010_c"  stoichiometry="1"/>
<speciesReference  species="cpd11545_c"  stoichiometry="1"/>
</listOfProducts>
<kineticLaw>
	<math xmlns="http://www.w3.org/1998/Math/MathML">
			<ci> FLUX_VALUE </ci>
	</math>
	<listOfParameters>
		<parameter id="LOWER_BOUND" value="-10000" name="mmol_per_gDW_per_hr"/>
		<parameter id="UPPER_BOUND" value="10000" name="mmol_per_gDW_per_hr"/>
		<parameter id="OBJECTIVE_COEFFICIENT" value="0.0"/>
		<parameter id="FLUX_VALUE" value="0.0" name="mmol_per_gDW_per_hr"/>
	</listOfParameters>
</kineticLaw>
</reaction>
<reaction  id="rxn10227"  name="anteisoheptadecanoyl-CDPdiacylglycerol-serine O-phosphatidyltransferase"  reversible="false">
<notes>
<html:p>GENE_ASSOCIATION:PSHAa1719</html:p>
<html:p>PROTEIN_CLASS:2.7.8.8</html:p>
</notes>
<listOfReactants>
<speciesReference  species="cpd00054_c"  stoichiometry="1"/>
<speciesReference  species="cpd15684_c"  stoichiometry="1"/>
</listOfReactants>
<listOfProducts>
<speciesReference  species="cpd00046_c"  stoichiometry="1"/>
<speciesReference  species="cpd00067_c"  stoichiometry="1"/>
<speciesReference  species="cpd15690_c"  stoichiometry="1"/>
</listOfProducts>
<kineticLaw>
	<math xmlns="http://www.w3.org/1998/Math/MathML">
			<ci> FLUX_VALUE </ci>
	</math>
	<listOfParameters>
		<parameter id="LOWER_BOUND" value="0" name="mmol_per_gDW_per_hr"/>
		<parameter id="UPPER_BOUND" value="10000" name="mmol_per_gDW_per_hr"/>
		<parameter id="OBJECTIVE_COEFFICIENT" value="0.0"/>
		<parameter id="FLUX_VALUE" value="0.0" name="mmol_per_gDW_per_hr"/>
	</listOfParameters>
</kineticLaw>
</reaction>
<reaction  id="rxn09150"  name="Phospholipase A2 (phosphatidate, n-C181) (periplasm)"  reversible="true">
<notes>
<html:p>GENE_ASSOCIATION:PSHAa0175</html:p>
<html:p>PROTEIN_CLASS:3.1.1.4</html:p>
</notes>
<listOfReactants>
<speciesReference  species="cpd00001_c"  stoichiometry="1"/>
<speciesReference  species="cpd15527_c"  stoichiometry="1"/>
</listOfReactants>
<listOfProducts>
<speciesReference  species="cpd00067_c"  stoichiometry="1"/>
<speciesReference  species="cpd15269_c"  stoichiometry="1"/>
<speciesReference  species="cpd15328_c"  stoichiometry="1"/>
</listOfProducts>
<kineticLaw>
	<math xmlns="http://www.w3.org/1998/Math/MathML">
			<ci> FLUX_VALUE </ci>
	</math>
	<listOfParameters>
		<parameter id="LOWER_BOUND" value="-10000" name="mmol_per_gDW_per_hr"/>
		<parameter id="UPPER_BOUND" value="10000" name="mmol_per_gDW_per_hr"/>
		<parameter id="OBJECTIVE_COEFFICIENT" value="0.0"/>
		<parameter id="FLUX_VALUE" value="0.0" name="mmol_per_gDW_per_hr"/>
	</listOfParameters>
</kineticLaw>
</reaction>
<reaction  id="rxn09113"  name="Phosphatidylglycerol synthase (n-C180)"  reversible="true">
<notes>
<html:p>GENE_ASSOCIATION:( PSHAb0226  and  PSHAa1914 )</html:p>
<html:p>PROTEIN_CLASS:2.7.8.5</html:p>
</notes>
<listOfReactants>
<speciesReference  species="cpd00080_c"  stoichiometry="1"/>
<speciesReference  species="cpd15421_c"  stoichiometry="1"/>
</listOfReactants>
<listOfProducts>
<speciesReference  species="cpd00046_c"  stoichiometry="1"/>
<speciesReference  species="cpd15547_c"  stoichiometry="1"/>
</listOfProducts>
<kineticLaw>
	<math xmlns="http://www.w3.org/1998/Math/MathML">
			<ci> FLUX_VALUE </ci>
	</math>
	<listOfParameters>
		<parameter id="LOWER_BOUND" value="-10000" name="mmol_per_gDW_per_hr"/>
		<parameter id="UPPER_BOUND" value="10000" name="mmol_per_gDW_per_hr"/>
		<parameter id="OBJECTIVE_COEFFICIENT" value="0.0"/>
		<parameter id="FLUX_VALUE" value="0.0" name="mmol_per_gDW_per_hr"/>
	</listOfParameters>
</kineticLaw>
</reaction>
<reaction  id="rxn02160"  name="L-Histidinol-phosphate phosphohydrolase"  reversible="false">
<notes>
<html:p>GENE_ASSOCIATION:PSHAb0491</html:p>
<html:p>KEGG_RID:R03013</html:p>
</notes>
<listOfReactants>
<speciesReference  species="cpd00001_c"  stoichiometry="1"/>
<speciesReference  species="cpd00807_c"  stoichiometry="1"/>
</listOfReactants>
<listOfProducts>
<speciesReference  species="cpd00009_c"  stoichiometry="1"/>
<speciesReference  species="cpd00067_c"  stoichiometry="1"/>
<speciesReference  species="cpd00641_c"  stoichiometry="1"/>
</listOfProducts>
<kineticLaw>
	<math xmlns="http://www.w3.org/1998/Math/MathML">
			<ci> FLUX_VALUE </ci>
	</math>
	<listOfParameters>
		<parameter id="LOWER_BOUND" value="0" name="mmol_per_gDW_per_hr"/>
		<parameter id="UPPER_BOUND" value="10000" name="mmol_per_gDW_per_hr"/>
		<parameter id="OBJECTIVE_COEFFICIENT" value="0.0"/>
		<parameter id="FLUX_VALUE" value="0.0" name="mmol_per_gDW_per_hr"/>
	</listOfParameters>
</kineticLaw>
</reaction>
<reaction  id="rxn03052"  name="5-Methyltetrahydropteroyltri-L-glutamateL-homocysteine"  reversible="true">
<notes>
<html:p>GENE_ASSOCIATION:PSHAa1470</html:p>
<html:p>KEGG_RID:R04405</html:p>
<html:p>PROTEIN_CLASS:2.1.1.14</html:p>
</notes>
<listOfReactants>
<speciesReference  species="cpd00135_c"  stoichiometry="1"/>
<speciesReference  species="cpd02738_c"  stoichiometry="1"/>
</listOfReactants>
<listOfProducts>
<speciesReference  species="cpd00060_c"  stoichiometry="1"/>
<speciesReference  species="cpd02555_c"  stoichiometry="1"/>
</listOfProducts>
<kineticLaw>
	<math xmlns="http://www.w3.org/1998/Math/MathML">
			<ci> FLUX_VALUE </ci>
	</math>
	<listOfParameters>
		<parameter id="LOWER_BOUND" value="-10000" name="mmol_per_gDW_per_hr"/>
		<parameter id="UPPER_BOUND" value="10000" name="mmol_per_gDW_per_hr"/>
		<parameter id="OBJECTIVE_COEFFICIENT" value="0.0"/>
		<parameter id="FLUX_VALUE" value="0.0" name="mmol_per_gDW_per_hr"/>
	</listOfParameters>
</kineticLaw>
</reaction>
<reaction  id="rxn09692"  name="choline transport via proton symport"  reversible="true">
<notes>
<html:p>GENE_ASSOCIATION:( PSHAa1436 ) or ( PSHAa2041 )</html:p>
</notes>
<listOfReactants>
<speciesReference  species="cpd00067_e"  stoichiometry="1"/>
<speciesReference  species="cpd00098_e"  stoichiometry="1"/>
</listOfReactants>
<listOfProducts>
<speciesReference  species="cpd00067_c"  stoichiometry="1"/>
<speciesReference  species="cpd00098_c"  stoichiometry="1"/>
</listOfProducts>
<kineticLaw>
	<math xmlns="http://www.w3.org/1998/Math/MathML">
			<ci> FLUX_VALUE </ci>
	</math>
	<listOfParameters>
		<parameter id="LOWER_BOUND" value="-10000" name="mmol_per_gDW_per_hr"/>
		<parameter id="UPPER_BOUND" value="10000" name="mmol_per_gDW_per_hr"/>
		<parameter id="OBJECTIVE_COEFFICIENT" value="0.0"/>
		<parameter id="FLUX_VALUE" value="0.0" name="mmol_per_gDW_per_hr"/>
	</listOfParameters>
</kineticLaw>
</reaction>
<reaction  id="rxn03536"  name="Adenosyl cobinamide kinase"  reversible="false">
<notes>
<html:p>GENE_ASSOCIATION:PSHAa2997</html:p>
<html:p>KEGG_RID:R05221</html:p>
<html:p>PROTEIN_CLASS:2.7.1.156</html:p>
</notes>
<listOfReactants>
<speciesReference  species="cpd00002_c"  stoichiometry="1"/>
<speciesReference  species="cpd03918_c"  stoichiometry="1"/>
</listOfReactants>
<listOfProducts>
<speciesReference  species="cpd00008_c"  stoichiometry="1"/>
<speciesReference  species="cpd00067_c"  stoichiometry="1"/>
<speciesReference  species="cpd03919_c"  stoichiometry="1"/>
</listOfProducts>
<kineticLaw>
	<math xmlns="http://www.w3.org/1998/Math/MathML">
			<ci> FLUX_VALUE </ci>
	</math>
	<listOfParameters>
		<parameter id="LOWER_BOUND" value="0" name="mmol_per_gDW_per_hr"/>
		<parameter id="UPPER_BOUND" value="10000" name="mmol_per_gDW_per_hr"/>
		<parameter id="OBJECTIVE_COEFFICIENT" value="0.0"/>
		<parameter id="FLUX_VALUE" value="0.0" name="mmol_per_gDW_per_hr"/>
	</listOfParameters>
</kineticLaw>
</reaction>
<reaction  id="rxn00883"  name="1D-myo-Inositol 3-phosphate phosphahydrolase"  reversible="false">
<notes>
<html:p>GENE_ASSOCIATION:( PSHAa0323  and  PSHAa0208 )</html:p>
<html:p>KEGG_RID:R01187</html:p>
<html:p>PROTEIN_CLASS:3.1.3.25</html:p>
</notes>
<listOfReactants>
<speciesReference  species="cpd00001_c"  stoichiometry="1"/>
<speciesReference  species="cpd02484_c"  stoichiometry="1"/>
</listOfReactants>
<listOfProducts>
<speciesReference  species="cpd00009_c"  stoichiometry="1"/>
<speciesReference  species="cpd00067_c"  stoichiometry="1"/>
<speciesReference  species="cpd00121_c"  stoichiometry="1"/>
</listOfProducts>
<kineticLaw>
	<math xmlns="http://www.w3.org/1998/Math/MathML">
			<ci> FLUX_VALUE </ci>
	</math>
	<listOfParameters>
		<parameter id="LOWER_BOUND" value="0" name="mmol_per_gDW_per_hr"/>
		<parameter id="UPPER_BOUND" value="10000" name="mmol_per_gDW_per_hr"/>
		<parameter id="OBJECTIVE_COEFFICIENT" value="0.0"/>
		<parameter id="FLUX_VALUE" value="0.0" name="mmol_per_gDW_per_hr"/>
	</listOfParameters>
</kineticLaw>
</reaction>
<reaction  id="rxn01218"  name="2'-Deoxycytidine 5'-monophosphate phosphohydrolase"  reversible="false">
<notes>
<html:p>GENE_ASSOCIATION:( PSHAb0345 ) or ( PSHAa2167 )</html:p>
<html:p>KEGG_RID:R01664</html:p>
<html:p>PROTEIN_CLASS:3.1.3.5)</html:p>
</notes>
<listOfReactants>
<speciesReference  species="cpd00001_c"  stoichiometry="1"/>
<speciesReference  species="cpd00206_c"  stoichiometry="1"/>
</listOfReactants>
<listOfProducts>
<speciesReference  species="cpd00009_c"  stoichiometry="1"/>
<speciesReference  species="cpd00067_c"  stoichiometry="1"/>
<speciesReference  species="cpd00654_c"  stoichiometry="1"/>
</listOfProducts>
<kineticLaw>
	<math xmlns="http://www.w3.org/1998/Math/MathML">
			<ci> FLUX_VALUE </ci>
	</math>
	<listOfParameters>
		<parameter id="LOWER_BOUND" value="0" name="mmol_per_gDW_per_hr"/>
		<parameter id="UPPER_BOUND" value="10000" name="mmol_per_gDW_per_hr"/>
		<parameter id="OBJECTIVE_COEFFICIENT" value="0.0"/>
		<parameter id="FLUX_VALUE" value="0.0" name="mmol_per_gDW_per_hr"/>
	</listOfParameters>
</kineticLaw>
</reaction>
<reaction  id="rxn12846"  name="Gly-Phe aminopeptidase"  reversible="true">
<notes>
<html:p>GENE_ASSOCIATION:( PSHAa0608 ) or ( PSHAb0302 ) or ( PSHAa1143 and  PSHAa1484 ) or ( PSHAa2037  and  PSHAa2423 ) or ( PSHAa1676 ) or ( PSHAa2492 )</html:p>
<html:p>PROTEIN_CLASS:3.4.11.2</html:p>
</notes>
<listOfReactants>
<speciesReference  species="cpd00001_c"  stoichiometry="1"/>
<speciesReference  species="cpd15605_c"  stoichiometry="1"/>
</listOfReactants>
<listOfProducts>
<speciesReference  species="cpd00033_c"  stoichiometry="1"/>
<speciesReference  species="cpd00066_c"  stoichiometry="1"/>
</listOfProducts>
<kineticLaw>
	<math xmlns="http://www.w3.org/1998/Math/MathML">
			<ci> FLUX_VALUE </ci>
	</math>
	<listOfParameters>
		<parameter id="LOWER_BOUND" value="-10000" name="mmol_per_gDW_per_hr"/>
		<parameter id="UPPER_BOUND" value="10000" name="mmol_per_gDW_per_hr"/>
		<parameter id="OBJECTIVE_COEFFICIENT" value="0.0"/>
		<parameter id="FLUX_VALUE" value="0.0" name="mmol_per_gDW_per_hr"/>
	</listOfParameters>
</kineticLaw>
</reaction>
<reaction  id="rxn00248"  name="(S)-malateNAD+ oxidoreductase"  reversible="true">
<notes>
<html:p>GENE_ASSOCIATION:PSHAa2658</html:p>
<html:p>KEGG_RID:R00342</html:p>
</notes>
<listOfReactants>
<speciesReference  species="cpd00003_c"  stoichiometry="1"/>
<speciesReference  species="cpd00130_c"  stoichiometry="1"/>
</listOfReactants>
<listOfProducts>
<speciesReference  species="cpd00004_c"  stoichiometry="1"/>
<speciesReference  species="cpd00032_c"  stoichiometry="1"/>
<speciesReference  species="cpd00067_c"  stoichiometry="1"/>
</listOfProducts>
<kineticLaw>
	<math xmlns="http://www.w3.org/1998/Math/MathML">
			<ci> FLUX_VALUE </ci>
	</math>
	<listOfParameters>
		<parameter id="LOWER_BOUND" value="-10000" name="mmol_per_gDW_per_hr"/>
		<parameter id="UPPER_BOUND" value="10000" name="mmol_per_gDW_per_hr"/>
		<parameter id="OBJECTIVE_COEFFICIENT" value="0.0"/>
		<parameter id="FLUX_VALUE" value="0.0" name="mmol_per_gDW_per_hr"/>
	</listOfParameters>
</kineticLaw>
</reaction>
<reaction  id="rxn05239"  name="adenosine 3',5'-bisphosphate,sulfiteoxidized-thioredoxin oxidoreductase"  reversible="false">
<notes>
<html:p>GENE_ASSOCIATION:PSHAa0156</html:p>
<html:p>KEGG_RID:R02021</html:p>
</notes>
<listOfReactants>
<speciesReference  species="cpd00044_c"  stoichiometry="1"/>
<speciesReference  species="cpd11421_c"  stoichiometry="1"/>
</listOfReactants>
<listOfProducts>
<speciesReference  species="cpd00045_c"  stoichiometry="1"/>
<speciesReference  species="cpd00081_c"  stoichiometry="1"/>
<speciesReference  species="cpd11420_c"  stoichiometry="1"/>
</listOfProducts>
<kineticLaw>
	<math xmlns="http://www.w3.org/1998/Math/MathML">
			<ci> FLUX_VALUE </ci>
	</math>
	<listOfParameters>
		<parameter id="LOWER_BOUND" value="0" name="mmol_per_gDW_per_hr"/>
		<parameter id="UPPER_BOUND" value="10000" name="mmol_per_gDW_per_hr"/>
		<parameter id="OBJECTIVE_COEFFICIENT" value="0.0"/>
		<parameter id="FLUX_VALUE" value="0.0" name="mmol_per_gDW_per_hr"/>
	</listOfParameters>
</kineticLaw>
</reaction>
<reaction  id="rxn05734"  name="aldehyde dehydrogenase (glyoxylate, NAD)"  reversible="true">
<notes>
<html:p>GENE_ASSOCIATION:PSHAb0219</html:p>
</notes>
<listOfReactants>
<speciesReference  species="cpd00001_c"  stoichiometry="1"/>
<speciesReference  species="cpd00003_c"  stoichiometry="1"/>
<speciesReference  species="cpd00040_c"  stoichiometry="1"/>
</listOfReactants>
<listOfProducts>
<speciesReference  species="cpd00004_c"  stoichiometry="1"/>
<speciesReference  species="cpd00067_c"  stoichiometry="2"/>
<speciesReference  species="cpd00180_c"  stoichiometry="1"/>
</listOfProducts>
<kineticLaw>
	<math xmlns="http://www.w3.org/1998/Math/MathML">
			<ci> FLUX_VALUE </ci>
	</math>
	<listOfParameters>
		<parameter id="LOWER_BOUND" value="-10000" name="mmol_per_gDW_per_hr"/>
		<parameter id="UPPER_BOUND" value="10000" name="mmol_per_gDW_per_hr"/>
		<parameter id="OBJECTIVE_COEFFICIENT" value="0.0"/>
		<parameter id="FLUX_VALUE" value="0.0" name="mmol_per_gDW_per_hr"/>
	</listOfParameters>
</kineticLaw>
</reaction>
<reaction  id="rxn08547"  name="glycerol-3-phosphate acyltransferase (C140)"  reversible="false">
<notes>
<html:p>GENE_ASSOCIATION:( PSHAa1810  and  PSHAa2303 ) or ( PSHAa0142 )</html:p>
<html:p>PROTEIN_CLASS:2.3.1.15</html:p>
</notes>
<listOfReactants>
<speciesReference  species="cpd00080_c"  stoichiometry="1"/>
<speciesReference  species="cpd11466_c"  stoichiometry="1"/>
</listOfReactants>
<listOfProducts>
<speciesReference  species="cpd11493_c"  stoichiometry="1"/>
<speciesReference  species="cpd15331_c"  stoichiometry="1"/>
</listOfProducts>
<kineticLaw>
	<math xmlns="http://www.w3.org/1998/Math/MathML">
			<ci> FLUX_VALUE </ci>
	</math>
	<listOfParameters>
		<parameter id="LOWER_BOUND" value="0" name="mmol_per_gDW_per_hr"/>
		<parameter id="UPPER_BOUND" value="10000" name="mmol_per_gDW_per_hr"/>
		<parameter id="OBJECTIVE_COEFFICIENT" value="0.0"/>
		<parameter id="FLUX_VALUE" value="0.0" name="mmol_per_gDW_per_hr"/>
	</listOfParameters>
</kineticLaw>
</reaction>
<reaction  id="rxn01302"  name="L-HomoserineNADP+ oxidoreductase"  reversible="true">
<notes>
<html:p>GENE_ASSOCIATION:( PSHAa2722 ) or ( PSHAa2379 )</html:p>
<html:p>KEGG_RID:R01775</html:p>
</notes>
<listOfReactants>
<speciesReference  species="cpd00006_c"  stoichiometry="1"/>
<speciesReference  species="cpd00227_c"  stoichiometry="1"/>
</listOfReactants>
<listOfProducts>
<speciesReference  species="cpd00005_c"  stoichiometry="1"/>
<speciesReference  species="cpd00067_c"  stoichiometry="1"/>
<speciesReference  species="cpd00346_c"  stoichiometry="1"/>
</listOfProducts>
<kineticLaw>
	<math xmlns="http://www.w3.org/1998/Math/MathML">
			<ci> FLUX_VALUE </ci>
	</math>
	<listOfParameters>
		<parameter id="LOWER_BOUND" value="-10000" name="mmol_per_gDW_per_hr"/>
		<parameter id="UPPER_BOUND" value="10000" name="mmol_per_gDW_per_hr"/>
		<parameter id="OBJECTIVE_COEFFICIENT" value="0.0"/>
		<parameter id="FLUX_VALUE" value="0.0" name="mmol_per_gDW_per_hr"/>
	</listOfParameters>
</kineticLaw>
</reaction>
<reaction  id="rxn05422"  name="10-methyl-3-oxo-undecanoyl-ACPNADP+ oxidoreductase"  reversible="true">
<notes>
<html:p>GENE_ASSOCIATION:( PSHAa1885  and  PSHAa0894  and  PSHAa2129  and  PSHAa2151 ) or ( PSHAa1808 ) or ( PSHAa0875 ) or ( PSHAa0891 )</html:p>
<html:p>PROTEIN_CLASS:1.1.1.0</html:p>
</notes>
<listOfReactants>
<speciesReference  species="cpd00005_c"  stoichiometry="1"/>
<speciesReference  species="cpd00067_c"  stoichiometry="1"/>
<speciesReference  species="cpd11558_c"  stoichiometry="1"/>
</listOfReactants>
<listOfProducts>
<speciesReference  species="cpd00006_c"  stoichiometry="1"/>
<speciesReference  species="cpd11559_c"  stoichiometry="1"/>
</listOfProducts>
<kineticLaw>
	<math xmlns="http://www.w3.org/1998/Math/MathML">
			<ci> FLUX_VALUE </ci>
	</math>
	<listOfParameters>
		<parameter id="LOWER_BOUND" value="-10000" name="mmol_per_gDW_per_hr"/>
		<parameter id="UPPER_BOUND" value="10000" name="mmol_per_gDW_per_hr"/>
		<parameter id="OBJECTIVE_COEFFICIENT" value="0.0"/>
		<parameter id="FLUX_VALUE" value="0.0" name="mmol_per_gDW_per_hr"/>
	</listOfParameters>
</kineticLaw>
</reaction>
<reaction  id="rxn05448"  name="10-methyl-trans-undec-2-enoyl-ACPNAD+ oxidoreductase (A-specific)"  reversible="false">
<notes>
<html:p>GENE_ASSOCIATION:PSHAa0879</html:p>
<html:p>PROTEIN_CLASS:1.3.1.0</html:p>
</notes>
<listOfReactants>
<speciesReference  species="cpd00004_c"  stoichiometry="1"/>
<speciesReference  species="cpd00067_c"  stoichiometry="1"/>
<speciesReference  species="cpd11560_c"  stoichiometry="1"/>
</listOfReactants>
<listOfProducts>
<speciesReference  species="cpd00003_c"  stoichiometry="1"/>
<speciesReference  species="cpd11561_c"  stoichiometry="1"/>
</listOfProducts>
<kineticLaw>
	<math xmlns="http://www.w3.org/1998/Math/MathML">
			<ci> FLUX_VALUE </ci>
	</math>
	<listOfParameters>
		<parameter id="LOWER_BOUND" value="0" name="mmol_per_gDW_per_hr"/>
		<parameter id="UPPER_BOUND" value="10000" name="mmol_per_gDW_per_hr"/>
		<parameter id="OBJECTIVE_COEFFICIENT" value="0.0"/>
		<parameter id="FLUX_VALUE" value="0.0" name="mmol_per_gDW_per_hr"/>
	</listOfParameters>
</kineticLaw>
</reaction>
<reaction  id="rxn00048"  name="6,7-Dimethyl-8-(1-D-ribityl)lumazine6,7-dimethyl-8-(1-D-ribityl)"  reversible="false">
<notes>
<html:p>GENE_ASSOCIATION:( PSHAa1734 ) or ( PSHAa2373 )</html:p>
<html:p>KEGG_RID:R00066</html:p>
</notes>
<listOfReactants>
<speciesReference  species="cpd02656_c"  stoichiometry="2"/>
</listOfReactants>
<listOfProducts>
<speciesReference  species="cpd00220_c"  stoichiometry="1"/>
<speciesReference  species="cpd02882_c"  stoichiometry="1"/>
</listOfProducts>
<kineticLaw>
	<math xmlns="http://www.w3.org/1998/Math/MathML">
			<ci> FLUX_VALUE </ci>
	</math>
	<listOfParameters>
		<parameter id="LOWER_BOUND" value="0" name="mmol_per_gDW_per_hr"/>
		<parameter id="UPPER_BOUND" value="10000" name="mmol_per_gDW_per_hr"/>
		<parameter id="OBJECTIVE_COEFFICIENT" value="0.0"/>
		<parameter id="FLUX_VALUE" value="0.0" name="mmol_per_gDW_per_hr"/>
	</listOfParameters>
</kineticLaw>
</reaction>
<reaction  id="rxn10233"  name="anteisoheptadecanoyl-phosphatidylserine decarboxylase"  reversible="true">
<notes>
<html:p>GENE_ASSOCIATION:PSHAa0486</html:p>
<html:p>PROTEIN_CLASS:4.1.1.65</html:p>
</notes>
<listOfReactants>
<speciesReference  species="cpd00067_c"  stoichiometry="2"/>
<speciesReference  species="cpd15690_c"  stoichiometry="1"/>
</listOfReactants>
<listOfProducts>
<speciesReference  species="cpd00011_c"  stoichiometry="1"/>
<speciesReference  species="cpd15696_c"  stoichiometry="1"/>
</listOfProducts>
<kineticLaw>
	<math xmlns="http://www.w3.org/1998/Math/MathML">
			<ci> FLUX_VALUE </ci>
	</math>
	<listOfParameters>
		<parameter id="LOWER_BOUND" value="-10000" name="mmol_per_gDW_per_hr"/>
		<parameter id="UPPER_BOUND" value="10000" name="mmol_per_gDW_per_hr"/>
		<parameter id="OBJECTIVE_COEFFICIENT" value="0.0"/>
		<parameter id="FLUX_VALUE" value="0.0" name="mmol_per_gDW_per_hr"/>
	</listOfParameters>
</kineticLaw>
</reaction>
<reaction  id="rxn05201"  name="Hypoxanthine ion-coupled transport"  reversible="true">
<notes>
<html:p>GENE_ASSOCIATION:( PSHAa1160  )</html:p>
</notes>
<listOfReactants>
<speciesReference  species="cpd00067_e"  stoichiometry="1"/>
<speciesReference  species="cpd00226_e"  stoichiometry="1"/>
</listOfReactants>
<listOfProducts>
<speciesReference  species="cpd00067_c"  stoichiometry="1"/>
<speciesReference  species="cpd00226_c"  stoichiometry="1"/>
</listOfProducts>
<kineticLaw>
	<math xmlns="http://www.w3.org/1998/Math/MathML">
			<ci> FLUX_VALUE </ci>
	</math>
	<listOfParameters>
		<parameter id="LOWER_BOUND" value="-10000" name="mmol_per_gDW_per_hr"/>
		<parameter id="UPPER_BOUND" value="10000" name="mmol_per_gDW_per_hr"/>
		<parameter id="OBJECTIVE_COEFFICIENT" value="0.0"/>
		<parameter id="FLUX_VALUE" value="0.0" name="mmol_per_gDW_per_hr"/>
	</listOfParameters>
</kineticLaw>
</reaction>
<reaction  id="rxn03164"  name="UDP-N-acetylmuramoyl-L-alanyl-D-glutamyl-meso-2,6-"  reversible="false">
<notes>
<html:p>GENE_ASSOCIATION:PSHAa2508</html:p>
<html:p>KEGG_RID:R04617</html:p>
<html:p>PROTEIN_CLASS:6.3.2.15</html:p>
</notes>
<listOfReactants>
<speciesReference  species="cpd00002_c"  stoichiometry="1"/>
<speciesReference  species="cpd00731_c"  stoichiometry="1"/>
<speciesReference  species="cpd02964_c"  stoichiometry="1"/>
</listOfReactants>
<listOfProducts>
<speciesReference  species="cpd00008_c"  stoichiometry="1"/>
<speciesReference  species="cpd00009_c"  stoichiometry="1"/>
<speciesReference  species="cpd00067_c"  stoichiometry="1"/>
<speciesReference  species="cpd02968_c"  stoichiometry="1"/>
</listOfProducts>
<kineticLaw>
	<math xmlns="http://www.w3.org/1998/Math/MathML">
			<ci> FLUX_VALUE </ci>
	</math>
	<listOfParameters>
		<parameter id="LOWER_BOUND" value="0" name="mmol_per_gDW_per_hr"/>
		<parameter id="UPPER_BOUND" value="10000" name="mmol_per_gDW_per_hr"/>
		<parameter id="OBJECTIVE_COEFFICIENT" value="0.0"/>
		<parameter id="FLUX_VALUE" value="0.0" name="mmol_per_gDW_per_hr"/>
	</listOfParameters>
</kineticLaw>
</reaction>
<reaction  id="rxn08976"  name="NADH dehydrogenase (demethylmenaquinone-8  0 protons)"  reversible="false">
<notes>
<html:p>GENE_ASSOCIATION:PSHAb0118</html:p>
</notes>
<listOfReactants>
<speciesReference  species="cpd00004_c"  stoichiometry="1"/>
<speciesReference  species="cpd00067_c"  stoichiometry="1"/>
<speciesReference  species="cpd15352_c"  stoichiometry="1"/>
</listOfReactants>
<listOfProducts>
<speciesReference  species="cpd00003_c"  stoichiometry="1"/>
<speciesReference  species="cpd15353_c"  stoichiometry="1"/>
</listOfProducts>
<kineticLaw>
	<math xmlns="http://www.w3.org/1998/Math/MathML">
			<ci> FLUX_VALUE </ci>
	</math>
	<listOfParameters>
		<parameter id="LOWER_BOUND" value="0" name="mmol_per_gDW_per_hr"/>
		<parameter id="UPPER_BOUND" value="10000" name="mmol_per_gDW_per_hr"/>
		<parameter id="OBJECTIVE_COEFFICIENT" value="0.0"/>
		<parameter id="FLUX_VALUE" value="0.0" name="mmol_per_gDW_per_hr"/>
	</listOfParameters>
</kineticLaw>
</reaction>
<reaction  id="rxn05298"  name="GLUt4i"  reversible="true">
<notes>
<html:p>GENE_ASSOCIATION:( PSHAa2084 ) or ( PSHAa1917 )</html:p>
</notes>
<listOfReactants>
<speciesReference  species="cpd00023_e"  stoichiometry="1"/>
<speciesReference  species="cpd00971_e"  stoichiometry="1"/>
</listOfReactants>
<listOfProducts>
<speciesReference  species="cpd00023_c"  stoichiometry="1"/>
<speciesReference  species="cpd00971_c"  stoichiometry="1"/>
</listOfProducts>
<kineticLaw>
	<math xmlns="http://www.w3.org/1998/Math/MathML">
			<ci> FLUX_VALUE </ci>
	</math>
	<listOfParameters>
		<parameter id="LOWER_BOUND" value="-10000" name="mmol_per_gDW_per_hr"/>
		<parameter id="UPPER_BOUND" value="10000" name="mmol_per_gDW_per_hr"/>
		<parameter id="OBJECTIVE_COEFFICIENT" value="0.0"/>
		<parameter id="FLUX_VALUE" value="0.0" name="mmol_per_gDW_per_hr"/>
	</listOfParameters>
</kineticLaw>
</reaction>
<reaction  id="rxn02789"  name="2-Isopropylmalate hydro-lyase"  reversible="true">
<notes>
<html:p>GENE_ASSOCIATION:( PSHAa2891  and  PSHAa2892 )</html:p>
<html:p>KEGG_RID:R03968</html:p>
</notes>
<listOfReactants>
<speciesReference  species="cpd01646_c"  stoichiometry="1"/>
</listOfReactants>
<listOfProducts>
<speciesReference  species="cpd00001_c"  stoichiometry="1"/>
<speciesReference  species="cpd01710_c"  stoichiometry="1"/>
</listOfProducts>
<kineticLaw>
	<math xmlns="http://www.w3.org/1998/Math/MathML">
			<ci> FLUX_VALUE </ci>
	</math>
	<listOfParameters>
		<parameter id="LOWER_BOUND" value="-10000" name="mmol_per_gDW_per_hr"/>
		<parameter id="UPPER_BOUND" value="10000" name="mmol_per_gDW_per_hr"/>
		<parameter id="OBJECTIVE_COEFFICIENT" value="0.0"/>
		<parameter id="FLUX_VALUE" value="0.0" name="mmol_per_gDW_per_hr"/>
	</listOfParameters>
</kineticLaw>
</reaction>
<reaction  id="rxn05383"  name="3-methylbutanoyl-CoA[acyl-carrier-protein] transferase"  reversible="true">
<notes>
<html:p>GENE_ASSOCIATION:PSHAa1809</html:p>
<html:p>PROTEIN_CLASS:2.3.1.0</html:p>
</notes>
<listOfReactants>
<speciesReference  species="cpd01882_c"  stoichiometry="1"/>
<speciesReference  species="cpd11493_c"  stoichiometry="1"/>
</listOfReactants>
<listOfProducts>
<speciesReference  species="cpd00010_c"  stoichiometry="1"/>
<speciesReference  species="cpd11520_c"  stoichiometry="1"/>
</listOfProducts>
<kineticLaw>
	<math xmlns="http://www.w3.org/1998/Math/MathML">
			<ci> FLUX_VALUE </ci>
	</math>
	<listOfParameters>
		<parameter id="LOWER_BOUND" value="-10000" name="mmol_per_gDW_per_hr"/>
		<parameter id="UPPER_BOUND" value="10000" name="mmol_per_gDW_per_hr"/>
		<parameter id="OBJECTIVE_COEFFICIENT" value="0.0"/>
		<parameter id="FLUX_VALUE" value="0.0" name="mmol_per_gDW_per_hr"/>
	</listOfParameters>
</kineticLaw>
</reaction>
<reaction  id="rxn08180"  name="Biotin synthase"  reversible="false">
<notes>
<html:p>GENE_ASSOCIATION:PSHAa1609</html:p>
<html:p>PROTEIN_CLASS:2.8.1.6</html:p>
</notes>
<listOfReactants>
<speciesReference  species="cpd00017_c"  stoichiometry="1"/>
<speciesReference  species="cpd00074_c"  stoichiometry="1"/>
<speciesReference  species="cpd01311_c"  stoichiometry="1"/>
</listOfReactants>
<listOfProducts>
<speciesReference  species="cpd00060_c"  stoichiometry="1"/>
<speciesReference  species="cpd00067_c"  stoichiometry="1"/>
<speciesReference  species="cpd00104_c"  stoichiometry="1"/>
<speciesReference  species="cpd03091_c"  stoichiometry="1"/>
</listOfProducts>
<kineticLaw>
	<math xmlns="http://www.w3.org/1998/Math/MathML">
			<ci> FLUX_VALUE </ci>
	</math>
	<listOfParameters>
		<parameter id="LOWER_BOUND" value="0" name="mmol_per_gDW_per_hr"/>
		<parameter id="UPPER_BOUND" value="10000" name="mmol_per_gDW_per_hr"/>
		<parameter id="OBJECTIVE_COEFFICIENT" value="0.0"/>
		<parameter id="FLUX_VALUE" value="0.0" name="mmol_per_gDW_per_hr"/>
	</listOfParameters>
</kineticLaw>
</reaction>
<reaction  id="rxn05229"  name="NCAIR synthetase and NCAIR mutase"  reversible="false">
<notes>
<html:p>GENE_ASSOCIATION:( PSHAa1573  and  PSHAa1572 )</html:p>
</notes>
<listOfReactants>
<speciesReference  species="cpd00002_c"  stoichiometry="1"/>
<speciesReference  species="cpd00242_c"  stoichiometry="1"/>
<speciesReference  species="cpd02140_c"  stoichiometry="1"/>
</listOfReactants>
<listOfProducts>
<speciesReference  species="cpd00008_c"  stoichiometry="1"/>
<speciesReference  species="cpd00009_c"  stoichiometry="1"/>
<speciesReference  species="cpd00067_c"  stoichiometry="1"/>
<speciesReference  species="cpd02893_c"  stoichiometry="1"/>
</listOfProducts>
<kineticLaw>
	<math xmlns="http://www.w3.org/1998/Math/MathML">
			<ci> FLUX_VALUE </ci>
	</math>
	<listOfParameters>
		<parameter id="LOWER_BOUND" value="0" name="mmol_per_gDW_per_hr"/>
		<parameter id="UPPER_BOUND" value="10000" name="mmol_per_gDW_per_hr"/>
		<parameter id="OBJECTIVE_COEFFICIENT" value="0.0"/>
		<parameter id="FLUX_VALUE" value="0.0" name="mmol_per_gDW_per_hr"/>
	</listOfParameters>
</kineticLaw>
</reaction>
<reaction  id="rxn01331"  name="D-erythrose 4-phosphateNAD+ oxidoreductase"  reversible="true">
<notes>
<html:p>GENE_ASSOCIATION:( PSHAb0182  and  PSHAa0594 ) or (PSHAa1368 )</html:p>
<html:p>KEGG_RID:R01825</html:p>
<html:p>PROTEIN_CLASS:1.2.1.72</html:p>
</notes>
<listOfReactants>
<speciesReference  species="cpd00001_c"  stoichiometry="1"/>
<speciesReference  species="cpd00003_c"  stoichiometry="1"/>
<speciesReference  species="cpd00236_c"  stoichiometry="1"/>
</listOfReactants>
<listOfProducts>
<speciesReference  species="cpd00004_c"  stoichiometry="1"/>
<speciesReference  species="cpd00067_c"  stoichiometry="2"/>
<speciesReference  species="cpd02147_c"  stoichiometry="1"/>
</listOfProducts>
<kineticLaw>
	<math xmlns="http://www.w3.org/1998/Math/MathML">
			<ci> FLUX_VALUE </ci>
	</math>
	<listOfParameters>
		<parameter id="LOWER_BOUND" value="-10000" name="mmol_per_gDW_per_hr"/>
		<parameter id="UPPER_BOUND" value="10000" name="mmol_per_gDW_per_hr"/>
		<parameter id="OBJECTIVE_COEFFICIENT" value="0.0"/>
		<parameter id="FLUX_VALUE" value="0.0" name="mmol_per_gDW_per_hr"/>
	</listOfParameters>
</kineticLaw>
</reaction>
<reaction  id="rxn09130"  name="Phospholipase A1 (phosphatidylethanolamine, n-C120) (periplasm)"  reversible="true">
<notes>
<html:p>GENE_ASSOCIATION:PSHAa0175</html:p>
<html:p>PROTEIN_CLASS:3.1.1.32</html:p>
</notes>
<listOfReactants>
<speciesReference  species="cpd00001_c"  stoichiometry="1"/>
<speciesReference  species="cpd15528_c"  stoichiometry="1"/>
</listOfReactants>
<listOfProducts>
<speciesReference  species="cpd00067_c"  stoichiometry="1"/>
<speciesReference  species="cpd01741_c"  stoichiometry="1"/>
<speciesReference  species="cpd15336_c"  stoichiometry="1"/>
</listOfProducts>
<kineticLaw>
	<math xmlns="http://www.w3.org/1998/Math/MathML">
			<ci> FLUX_VALUE </ci>
	</math>
	<listOfParameters>
		<parameter id="LOWER_BOUND" value="-10000" name="mmol_per_gDW_per_hr"/>
		<parameter id="UPPER_BOUND" value="10000" name="mmol_per_gDW_per_hr"/>
		<parameter id="OBJECTIVE_COEFFICIENT" value="0.0"/>
		<parameter id="FLUX_VALUE" value="0.0" name="mmol_per_gDW_per_hr"/>
	</listOfParameters>
</kineticLaw>
</reaction>
<reaction  id="rxn02302"  name="O-Acetyl-L-homoserine succinate-lyase (adding cysteine)"  reversible="true">
<notes>
<html:p>GENE_ASSOCIATION:PSHAa2723 </html:p>
<html:p>KEGG_RID:R03217</html:p>
<html:p>PROTEIN_CLASS:2.5.1.49</html:p>
</notes>
<listOfReactants>
<speciesReference  species="cpd00084_c"  stoichiometry="1"/>
<speciesReference  species="cpd00790_c"  stoichiometry="1"/>
</listOfReactants>
<listOfProducts>
<speciesReference  species="cpd00029_c"  stoichiometry="1"/>
<speciesReference  species="cpd00424_c"  stoichiometry="1"/>
<speciesReference  species="cpd00067_c"  stoichiometry="1"/>
</listOfProducts>
<kineticLaw>
	<math xmlns="http://www.w3.org/1998/Math/MathML">
			<ci> FLUX_VALUE </ci>
	</math>
	<listOfParameters>
		<parameter id="LOWER_BOUND" value="-10000" name="mmol_per_gDW_per_hr"/>
		<parameter id="UPPER_BOUND" value="10000" name="mmol_per_gDW_per_hr"/>
		<parameter id="OBJECTIVE_COEFFICIENT" value="0.0"/>
		<parameter id="FLUX_VALUE" value="0.0" name="mmol_per_gDW_per_hr"/>
	</listOfParameters>
</kineticLaw>
</reaction>
<reaction  id="rxn12637"  name="aminopeptidase"  reversible="true">
<notes>
<html:p>GENE_ASSOCIATION:( PSHAa0608 ) or ( PSHAb0302 ) or (PSHAa1143  and  PSHAa1484 ) or ( PSHAa2037  and  PSHAa2423 ) or ( PSHAa1676 ) or ( PSHAa2492 )</html:p>
</notes>
<listOfReactants>
<speciesReference  species="cpd00001_c"  stoichiometry="1"/>
<speciesReference  species="cpd11589_c"  stoichiometry="1"/>
</listOfReactants>
<listOfProducts>
<speciesReference  species="cpd00033_c"  stoichiometry="1"/>
<speciesReference  species="cpd00041_c"  stoichiometry="1"/>
</listOfProducts>
<kineticLaw>
	<math xmlns="http://www.w3.org/1998/Math/MathML">
			<ci> FLUX_VALUE </ci>
	</math>
	<listOfParameters>
		<parameter id="LOWER_BOUND" value="-10000" name="mmol_per_gDW_per_hr"/>
		<parameter id="UPPER_BOUND" value="10000" name="mmol_per_gDW_per_hr"/>
		<parameter id="OBJECTIVE_COEFFICIENT" value="0.0"/>
		<parameter id="FLUX_VALUE" value="0.0" name="mmol_per_gDW_per_hr"/>
	</listOfParameters>
</kineticLaw>
</reaction>
<reaction  id="rxn10042"  name="ATP synthase (four protons for one ATP)"  reversible="true">
<notes>
<html:p>GENE_ASSOCIATION:( PSHAa3015  and  PSHAa3014  and  PSHAa3013  and  PSHAa3012  and  PSHAa3011  and  PSHAa3010  and  PSHAa3009  and  PSHAa3008  and  PSHAa3007 )</html:p>
</notes>
<listOfReactants>
<speciesReference  species="cpd00008_c"  stoichiometry="1"/>
<speciesReference  species="cpd00009_c"  stoichiometry="1"/>
<speciesReference  species="cpd00067_e"  stoichiometry="4"/>
</listOfReactants>
<listOfProducts>
<speciesReference  species="cpd00001_c"  stoichiometry="1"/>
<speciesReference  species="cpd00002_c"  stoichiometry="1"/>
<speciesReference  species="cpd00067_c"  stoichiometry="3"/>
</listOfProducts>
<kineticLaw>
	<math xmlns="http://www.w3.org/1998/Math/MathML">
			<ci> FLUX_VALUE </ci>
	</math>
	<listOfParameters>
		<parameter id="LOWER_BOUND" value="-1000" name="mmol_per_gDW_per_hr"/>
		<parameter id="UPPER_BOUND" value="10000" name="mmol_per_gDW_per_hr"/>
		<parameter id="OBJECTIVE_COEFFICIENT" value="0.0"/>
		<parameter id="FLUX_VALUE" value="0.0" name="mmol_per_gDW_per_hr"/>
	</listOfParameters>
</kineticLaw>
</reaction>
<reaction  id="rxn09104"  name="phosphatidylglycerol phosphate phosphatase (n-C160)"  reversible="false">
<notes>
<html:p>GENE_ASSOCIATION:PSHAa2368</html:p>
<html:p>PROTEIN_CLASS:3.1.3.27</html:p>
</notes>
<listOfReactants>
<speciesReference  species="cpd00001_c"  stoichiometry="1"/>
<speciesReference  species="cpd15545_c"  stoichiometry="1"/>
</listOfReactants>
<listOfProducts>
<speciesReference  species="cpd00009_c"  stoichiometry="1"/>
<speciesReference  species="cpd00067_c"  stoichiometry="1"/>
<speciesReference  species="cpd15538_c"  stoichiometry="1"/>
</listOfProducts>
<kineticLaw>
	<math xmlns="http://www.w3.org/1998/Math/MathML">
			<ci> FLUX_VALUE </ci>
	</math>
	<listOfParameters>
		<parameter id="LOWER_BOUND" value="0" name="mmol_per_gDW_per_hr"/>
		<parameter id="UPPER_BOUND" value="10000" name="mmol_per_gDW_per_hr"/>
		<parameter id="OBJECTIVE_COEFFICIENT" value="0.0"/>
		<parameter id="FLUX_VALUE" value="0.0" name="mmol_per_gDW_per_hr"/>
	</listOfParameters>
</kineticLaw>
</reaction>
<reaction  id="rxn00800"  name="N6-(1,2-Dicarboxyethyl)AMP AMP-lyase"  reversible="true">
<notes>
<html:p>GENE_ASSOCIATION:PSHAa1692</html:p>
<html:p>KEGG_RID:R01083</html:p>
</notes>
<listOfReactants>
<speciesReference  species="cpd02375_c"  stoichiometry="1"/>
</listOfReactants>
<listOfProducts>
<speciesReference  species="cpd00018_c"  stoichiometry="1"/>
<speciesReference  species="cpd00106_c"  stoichiometry="1"/>
</listOfProducts>
<kineticLaw>
	<math xmlns="http://www.w3.org/1998/Math/MathML">
			<ci> FLUX_VALUE </ci>
	</math>
	<listOfParameters>
		<parameter id="LOWER_BOUND" value="-10000" name="mmol_per_gDW_per_hr"/>
		<parameter id="UPPER_BOUND" value="10000" name="mmol_per_gDW_per_hr"/>
		<parameter id="OBJECTIVE_COEFFICIENT" value="0.0"/>
		<parameter id="FLUX_VALUE" value="0.0" name="mmol_per_gDW_per_hr"/>
	</listOfParameters>
</kineticLaw>
</reaction>
<reaction  id="rxn00162"  name="Oxaloacetate carboxy-lyase"  reversible="false">
<notes>
<html:p>GENE_ASSOCIATION:( PSHAa0540  and  PSHAa0539  and  PSHAa0538 )</html:p>
<html:p>KEGG_RID:R00217</html:p>
<html:p>PROTEIN_CLASS:4.1.1.3</html:p>
</notes>
<listOfReactants>
<speciesReference  species="cpd00032_c"  stoichiometry="1"/>
<speciesReference  species="cpd00067_c"  stoichiometry="1"/>
</listOfReactants>
<listOfProducts>
<speciesReference  species="cpd00011_c"  stoichiometry="1"/>
<speciesReference  species="cpd00020_c"  stoichiometry="1"/>
</listOfProducts>
<kineticLaw>
	<math xmlns="http://www.w3.org/1998/Math/MathML">
			<ci> FLUX_VALUE </ci>
	</math>
	<listOfParameters>
		<parameter id="LOWER_BOUND" value="0" name="mmol_per_gDW_per_hr"/>
		<parameter id="UPPER_BOUND" value="10000" name="mmol_per_gDW_per_hr"/>
		<parameter id="OBJECTIVE_COEFFICIENT" value="0.0"/>
		<parameter id="FLUX_VALUE" value="0.0" name="mmol_per_gDW_per_hr"/>
	</listOfParameters>
</kineticLaw>
</reaction>
<reaction  id="rxn01520"  name="5,10-MethylenetetrahydrofolatedUMP C-methyltransferase"  reversible="true">
<notes>
<html:p>GENE_ASSOCIATION:PSHAa0749</html:p>
<html:p>KEGG_RID:R02101</html:p>
</notes>
<listOfReactants>
<speciesReference  species="cpd00125_c"  stoichiometry="1"/>
<speciesReference  species="cpd00299_c"  stoichiometry="1"/>
</listOfReactants>
<listOfProducts>
<speciesReference  species="cpd00298_c"  stoichiometry="1"/>
<speciesReference  species="cpd00330_c"  stoichiometry="1"/>
</listOfProducts>
<kineticLaw>
	<math xmlns="http://www.w3.org/1998/Math/MathML">
			<ci> FLUX_VALUE </ci>
	</math>
	<listOfParameters>
		<parameter id="LOWER_BOUND" value="-10000" name="mmol_per_gDW_per_hr"/>
		<parameter id="UPPER_BOUND" value="10000" name="mmol_per_gDW_per_hr"/>
		<parameter id="OBJECTIVE_COEFFICIENT" value="0.0"/>
		<parameter id="FLUX_VALUE" value="0.0" name="mmol_per_gDW_per_hr"/>
	</listOfParameters>
</kineticLaw>
</reaction>
<reaction  id="rxn05415"  name="6-methyl-3-hydroxy-heptanoyl-ACP hydro-lyase"  reversible="true">
<notes>
<html:p>GENE_ASSOCIATION:PSHAa2025</html:p>
<html:p>PROTEIN_CLASS:4.2.1.0</html:p>
</notes>
<listOfReactants>
<speciesReference  species="cpd11551_c"  stoichiometry="1"/>
</listOfReactants>
<listOfProducts>
<speciesReference  species="cpd00001_c"  stoichiometry="1"/>
<speciesReference  species="cpd11552_c"  stoichiometry="1"/>
</listOfProducts>
<kineticLaw>
	<math xmlns="http://www.w3.org/1998/Math/MathML">
			<ci> FLUX_VALUE </ci>
	</math>
	<listOfParameters>
		<parameter id="LOWER_BOUND" value="-10000" name="mmol_per_gDW_per_hr"/>
		<parameter id="UPPER_BOUND" value="10000" name="mmol_per_gDW_per_hr"/>
		<parameter id="OBJECTIVE_COEFFICIENT" value="0.0"/>
		<parameter id="FLUX_VALUE" value="0.0" name="mmol_per_gDW_per_hr"/>
	</listOfParameters>
</kineticLaw>
</reaction>
<reaction  id="rxn01416"  name="thiosulfatecyanide sulfurtranserase"  reversible="true">
<notes>
<html:p>GENE_ASSOCIATION:PSHAa2314</html:p>
<html:p>KEGG_RID:R01931</html:p>
</notes>
<listOfReactants>
<speciesReference  species="cpd00150_c"  stoichiometry="1"/>
<speciesReference  species="cpd00268_c"  stoichiometry="1"/>
</listOfReactants>
<listOfProducts>
<speciesReference  species="cpd00081_c"  stoichiometry="1"/>
<speciesReference  species="cpd01211_c"  stoichiometry="1"/>
</listOfProducts>
<kineticLaw>
	<math xmlns="http://www.w3.org/1998/Math/MathML">
			<ci> FLUX_VALUE </ci>
	</math>
	<listOfParameters>
		<parameter id="LOWER_BOUND" value="-10000" name="mmol_per_gDW_per_hr"/>
		<parameter id="UPPER_BOUND" value="10000" name="mmol_per_gDW_per_hr"/>
		<parameter id="OBJECTIVE_COEFFICIENT" value="0.0"/>
		<parameter id="FLUX_VALUE" value="0.0" name="mmol_per_gDW_per_hr"/>
	</listOfParameters>
</kineticLaw>
</reaction>
<reaction  id="rxn00189"  name="L-Glutamine amidohydrolase"  reversible="true">
<notes>
<html:p>GENE_ASSOCIATION:PSHAa2335</html:p>
<html:p>KEGG_RID:R00256</html:p>
<html:p>PROTEIN_CLASS:3.5.1.38</html:p>
</notes>
<listOfReactants>
<speciesReference  species="cpd00001_c"  stoichiometry="1"/>
<speciesReference  species="cpd00053_c"  stoichiometry="1"/>
</listOfReactants>
<listOfProducts>
<speciesReference  species="cpd00013_c"  stoichiometry="1"/>
<speciesReference  species="cpd00023_c"  stoichiometry="1"/>
</listOfProducts>
<kineticLaw>
	<math xmlns="http://www.w3.org/1998/Math/MathML">
			<ci> FLUX_VALUE </ci>
	</math>
	<listOfParameters>
		<parameter id="LOWER_BOUND" value="-10000" name="mmol_per_gDW_per_hr"/>
		<parameter id="UPPER_BOUND" value="10000" name="mmol_per_gDW_per_hr"/>
		<parameter id="OBJECTIVE_COEFFICIENT" value="0.0"/>
		<parameter id="FLUX_VALUE" value="0.0" name="mmol_per_gDW_per_hr"/>
	</listOfParameters>
</kineticLaw>
</reaction>
<reaction  id="rxn10011"  name="acyl-CoA dehydrogenase (octanoyl-CoA)"  reversible="false">
<notes>
<html:p>GENE_ASSOCIATION:( PSHAb0374 ) or ( PSHAa0907 and  PSHAa1952  and  PSHAa2131 ) or ( PSHAa1920 ) or ( PSHAa0885 )</html:p>
<html:p>PROTEIN_CLASS:1.3.99.3</html:p>
</notes>
<listOfReactants>
<speciesReference  species="cpd00004_c"  stoichiometry="1"/>
<speciesReference  species="cpd00067_c"  stoichiometry="1"/>
<speciesReference  species="cpd03130_c"  stoichiometry="1"/>
</listOfReactants>
<listOfProducts>
<speciesReference  species="cpd00003_c"  stoichiometry="1"/>
<speciesReference  species="cpd01335_c"  stoichiometry="1"/>
</listOfProducts>
<kineticLaw>
	<math xmlns="http://www.w3.org/1998/Math/MathML">
			<ci> FLUX_VALUE </ci>
	</math>
	<listOfParameters>
		<parameter id="LOWER_BOUND" value="0" name="mmol_per_gDW_per_hr"/>
		<parameter id="UPPER_BOUND" value="10000" name="mmol_per_gDW_per_hr"/>
		<parameter id="OBJECTIVE_COEFFICIENT" value="0.0"/>
		<parameter id="FLUX_VALUE" value="0.0" name="mmol_per_gDW_per_hr"/>
	</listOfParameters>
</kineticLaw>
</reaction>
<reaction  id="rxn05890"  name="Reduced azurinoxygen oxidoreductase"  reversible="true">
<notes>
<html:p>GENE_ASSOCIATION:PSHAa1477</html:p>
<html:p>KEGG_RID:R00785</html:p>
<html:p>PROTEIN_CLASS:1.7.2.1</html:p>
</notes>
<listOfReactants>
<speciesReference  species="cpd00001_c"  stoichiometry="1"/>
<speciesReference  species="cpd00418_c"  stoichiometry="1"/>
<speciesReference  species="cpd12711_c"  stoichiometry="1"/>
</listOfReactants>
<listOfProducts>
<speciesReference  species="cpd00067_c"  stoichiometry="2"/>
<speciesReference  species="cpd00075_c"  stoichiometry="1"/>
<speciesReference  species="cpd12712_c"  stoichiometry="1"/>
</listOfProducts>
<kineticLaw>
	<math xmlns="http://www.w3.org/1998/Math/MathML">
			<ci> FLUX_VALUE </ci>
	</math>
	<listOfParameters>
		<parameter id="LOWER_BOUND" value="-10000" name="mmol_per_gDW_per_hr"/>
		<parameter id="UPPER_BOUND" value="10000" name="mmol_per_gDW_per_hr"/>
		<parameter id="OBJECTIVE_COEFFICIENT" value="0.0"/>
		<parameter id="FLUX_VALUE" value="0.0" name="mmol_per_gDW_per_hr"/>
	</listOfParameters>
</kineticLaw>
</reaction>
<reaction  id="rxn05441"  name="9-methyl-trans-dec-2-enoyl-ACPNAD+ oxidoreductase (A-specific)"  reversible="false">
<notes>
<html:p>GENE_ASSOCIATION:PSHAa0879</html:p>
<html:p>PROTEIN_CLASS:1.3.1.0</html:p>
</notes>
<listOfReactants>
<speciesReference  species="cpd00004_c"  stoichiometry="1"/>
<speciesReference  species="cpd00067_c"  stoichiometry="1"/>
<speciesReference  species="cpd11531_c"  stoichiometry="1"/>
</listOfReactants>
<listOfProducts>
<speciesReference  species="cpd00003_c"  stoichiometry="1"/>
<speciesReference  species="cpd11532_c"  stoichiometry="1"/>
</listOfProducts>
<kineticLaw>
	<math xmlns="http://www.w3.org/1998/Math/MathML">
			<ci> FLUX_VALUE </ci>
	</math>
	<listOfParameters>
		<parameter id="LOWER_BOUND" value="0" name="mmol_per_gDW_per_hr"/>
		<parameter id="UPPER_BOUND" value="10000" name="mmol_per_gDW_per_hr"/>
		<parameter id="OBJECTIVE_COEFFICIENT" value="0.0"/>
		<parameter id="FLUX_VALUE" value="0.0" name="mmol_per_gDW_per_hr"/>
	</listOfParameters>
</kineticLaw>
</reaction>
<reaction  id="rxn10342"  name="isohexadecanoyl-cardiolipin synthase"  reversible="true">
<notes>
<html:p>GENE_ASSOCIATION:PSHAa1313</html:p>
</notes>
<listOfReactants>
<speciesReference  species="cpd15727_c"  stoichiometry="2"/>
</listOfReactants>
<listOfProducts>
<speciesReference  species="cpd00100_c"  stoichiometry="1"/>
<speciesReference  species="cpd15799_c"  stoichiometry="1"/>
</listOfProducts>
<kineticLaw>
	<math xmlns="http://www.w3.org/1998/Math/MathML">
			<ci> FLUX_VALUE </ci>
	</math>
	<listOfParameters>
		<parameter id="LOWER_BOUND" value="-10000" name="mmol_per_gDW_per_hr"/>
		<parameter id="UPPER_BOUND" value="10000" name="mmol_per_gDW_per_hr"/>
		<parameter id="OBJECTIVE_COEFFICIENT" value="0.0"/>
		<parameter id="FLUX_VALUE" value="0.0" name="mmol_per_gDW_per_hr"/>
	</listOfParameters>
</kineticLaw>
</reaction>
<reaction  id="rxn01403"  name="gamma-L-Glutamyl-L-cysteinyl-glycinespermidine ligase (ADP-forming)"  reversible="false">
<notes>
<html:p>GENE_ASSOCIATION:PSHAa2455</html:p>
<html:p>KEGG_RID:R01917</html:p>
<html:p>PROTEIN_CLASS:6.3.1.9</html:p>
</notes>
<listOfReactants>
<speciesReference  species="cpd00002_c"  stoichiometry="1"/>
<speciesReference  species="cpd00042_c"  stoichiometry="1"/>
<speciesReference  species="cpd00264_c"  stoichiometry="1"/>
</listOfReactants>
<listOfProducts>
<speciesReference  species="cpd00008_c"  stoichiometry="1"/>
<speciesReference  species="cpd00009_c"  stoichiometry="1"/>
<speciesReference  species="cpd00067_c"  stoichiometry="1"/>
<speciesReference  species="cpd03411_c"  stoichiometry="1"/>
</listOfProducts>
<kineticLaw>
	<math xmlns="http://www.w3.org/1998/Math/MathML">
			<ci> FLUX_VALUE </ci>
	</math>
	<listOfParameters>
		<parameter id="LOWER_BOUND" value="0" name="mmol_per_gDW_per_hr"/>
		<parameter id="UPPER_BOUND" value="10000" name="mmol_per_gDW_per_hr"/>
		<parameter id="OBJECTIVE_COEFFICIENT" value="0.0"/>
		<parameter id="FLUX_VALUE" value="0.0" name="mmol_per_gDW_per_hr"/>
	</listOfParameters>
</kineticLaw>
</reaction>
<reaction  id="rxn08807"  name="Lysophospholipase L1 (2-acylglycerophosphoethanolamine, n-C161) (periplasm)"  reversible="true">
<notes>
<html:p>GENE_ASSOCIATION:( PSHAa0373 ) or ( PSHAa0051 )</html:p>
<html:p>PROTEIN_CLASS:3.1.1.5</html:p>
</notes>
<listOfReactants>
<speciesReference  species="cpd00001_c"  stoichiometry="1"/>
<speciesReference  species="cpd15317_c"  stoichiometry="1"/>
</listOfReactants>
<listOfProducts>
<speciesReference  species="cpd00067_c"  stoichiometry="1"/>
<speciesReference  species="cpd00908_c"  stoichiometry="1"/>
<speciesReference  species="cpd15237_c"  stoichiometry="1"/>
</listOfProducts>
<kineticLaw>
	<math xmlns="http://www.w3.org/1998/Math/MathML">
			<ci> FLUX_VALUE </ci>
	</math>
	<listOfParameters>
		<parameter id="LOWER_BOUND" value="-10000" name="mmol_per_gDW_per_hr"/>
		<parameter id="UPPER_BOUND" value="10000" name="mmol_per_gDW_per_hr"/>
		<parameter id="OBJECTIVE_COEFFICIENT" value="0.0"/>
		<parameter id="FLUX_VALUE" value="0.0" name="mmol_per_gDW_per_hr"/>
	</listOfParameters>
</kineticLaw>
</reaction>
<reaction  id="rxn05426"  name="12-methyl-3-oxo-tridecanoyl-ACPNADP+ oxidoreductase"  reversible="true">
<notes>
<html:p>GENE_ASSOCIATION:( PSHAa1885  and  PSHAa0894  and  PSHAa2129  and  PSHAa2151 ) or ( PSHAa1808 ) or ( PSHAa0875 ) or ( PSHAa0891 )</html:p>
<html:p>PROTEIN_CLASS:1.1.1.0</html:p>
</notes>
<listOfReactants>
<speciesReference  species="cpd00005_c"  stoichiometry="1"/>
<speciesReference  species="cpd00067_c"  stoichiometry="1"/>
<speciesReference  species="cpd11562_c"  stoichiometry="1"/>
</listOfReactants>
<listOfProducts>
<speciesReference  species="cpd00006_c"  stoichiometry="1"/>
<speciesReference  species="cpd11563_c"  stoichiometry="1"/>
</listOfProducts>
<kineticLaw>
	<math xmlns="http://www.w3.org/1998/Math/MathML">
			<ci> FLUX_VALUE </ci>
	</math>
	<listOfParameters>
		<parameter id="LOWER_BOUND" value="-10000" name="mmol_per_gDW_per_hr"/>
		<parameter id="UPPER_BOUND" value="10000" name="mmol_per_gDW_per_hr"/>
		<parameter id="OBJECTIVE_COEFFICIENT" value="0.0"/>
		<parameter id="FLUX_VALUE" value="0.0" name="mmol_per_gDW_per_hr"/>
	</listOfParameters>
</kineticLaw>
</reaction>
<reaction  id="rxn08297"  name="diacylglycerol kinase (n-C160)"  reversible="false">
<notes>
<html:p>GENE_ASSOCIATION:( PSHAa2773 ) or ( PSHAa2786 )</html:p>
<html:p>PROTEIN_CLASS:2.7.1.107</html:p>
</notes>
<listOfReactants>
<speciesReference  species="cpd00002_c"  stoichiometry="1"/>
<speciesReference  species="cpd15309_c"  stoichiometry="1"/>
</listOfReactants>
<listOfProducts>
<speciesReference  species="cpd00008_c"  stoichiometry="1"/>
<speciesReference  species="cpd15524_c"  stoichiometry="1"/>
</listOfProducts>
<kineticLaw>
	<math xmlns="http://www.w3.org/1998/Math/MathML">
			<ci> FLUX_VALUE </ci>
	</math>
	<listOfParameters>
		<parameter id="LOWER_BOUND" value="0" name="mmol_per_gDW_per_hr"/>
		<parameter id="UPPER_BOUND" value="10000" name="mmol_per_gDW_per_hr"/>
		<parameter id="OBJECTIVE_COEFFICIENT" value="0.0"/>
		<parameter id="FLUX_VALUE" value="0.0" name="mmol_per_gDW_per_hr"/>
	</listOfParameters>
</kineticLaw>
</reaction>
<reaction  id="rxn00902"  name="3-Carboxy-3-hydroxy-4-methylpentanoate 3-methyl-2-oxobutanoate-lyase"  reversible="true">
<notes>
<html:p>GENE_ASSOCIATION:PSHAa2894</html:p>
<html:p>KEGG_RID:R01213</html:p>
<html:p>PROTEIN_CLASS:4.1.3.12</html:p>
</notes>
<listOfReactants>
<speciesReference  species="cpd00010_c"  stoichiometry="1"/>
<speciesReference  species="cpd00067_c"  stoichiometry="1"/>
<speciesReference  species="cpd01646_c"  stoichiometry="1"/>
</listOfReactants>
<listOfProducts>
<speciesReference  species="cpd00001_c"  stoichiometry="1"/>
<speciesReference  species="cpd00022_c"  stoichiometry="1"/>
<speciesReference  species="cpd00123_c"  stoichiometry="1"/>
</listOfProducts>
<kineticLaw>
	<math xmlns="http://www.w3.org/1998/Math/MathML">
			<ci> FLUX_VALUE </ci>
	</math>
	<listOfParameters>
		<parameter id="LOWER_BOUND" value="-10000" name="mmol_per_gDW_per_hr"/>
		<parameter id="UPPER_BOUND" value="10000" name="mmol_per_gDW_per_hr"/>
		<parameter id="OBJECTIVE_COEFFICIENT" value="0.0"/>
		<parameter id="FLUX_VALUE" value="0.0" name="mmol_per_gDW_per_hr"/>
	</listOfParameters>
</kineticLaw>
</reaction>
<reaction  id="rxn00952"  name="O-Acetyl-L-homoserine acetate-lyase (adding methanethiol)"  reversible="true">
<notes>
<html:p>GENE_ASSOCIATION:PSHAb0477</html:p>
<html:p>KEGG_RID:R01287</html:p>
<html:p>PROTEIN_CLASS:2.5.1.49</html:p>
</notes>
<listOfReactants>
<speciesReference  species="cpd00239_c"  stoichiometry="1"/>
<speciesReference  species="cpd00790_c"  stoichiometry="1"/>
</listOfReactants>
<listOfProducts>
<speciesReference  species="cpd00029_c"  stoichiometry="1"/>
<speciesReference  species="cpd00067_c"  stoichiometry="1"/>
<speciesReference  species="cpd00135_c"  stoichiometry="1"/>
</listOfProducts>
<kineticLaw>
	<math xmlns="http://www.w3.org/1998/Math/MathML">
			<ci> FLUX_VALUE </ci>
	</math>
	<listOfParameters>
		<parameter id="LOWER_BOUND" value="-10000" name="mmol_per_gDW_per_hr"/>
		<parameter id="UPPER_BOUND" value="10000" name="mmol_per_gDW_per_hr"/>
		<parameter id="OBJECTIVE_COEFFICIENT" value="0.0"/>
		<parameter id="FLUX_VALUE" value="0.0" name="mmol_per_gDW_per_hr"/>
	</listOfParameters>
</kineticLaw>
</reaction>
<reaction  id="rxn08818"  name="Lysophospholipase L2 (2-acylglycerophosphotidate, n-C140)"  reversible="true">
<notes>
<html:p>GENE_ASSOCIATION:( PSHAa0373 ) or ( PSHAa0051 )</html:p>
<html:p>PROTEIN_CLASS:3.1.1.5</html:p>
</notes>
<listOfReactants>
<speciesReference  species="cpd00001_c"  stoichiometry="1"/>
<speciesReference  species="cpd15363_c"  stoichiometry="1"/>
</listOfReactants>
<listOfProducts>
<speciesReference  species="cpd00067_c"  stoichiometry="1"/>
<speciesReference  species="cpd00080_c"  stoichiometry="1"/>
<speciesReference  species="cpd03847_c"  stoichiometry="1"/>
</listOfProducts>
<kineticLaw>
	<math xmlns="http://www.w3.org/1998/Math/MathML">
			<ci> FLUX_VALUE </ci>
	</math>
	<listOfParameters>
		<parameter id="LOWER_BOUND" value="-10000" name="mmol_per_gDW_per_hr"/>
		<parameter id="UPPER_BOUND" value="10000" name="mmol_per_gDW_per_hr"/>
		<parameter id="OBJECTIVE_COEFFICIENT" value="0.0"/>
		<parameter id="FLUX_VALUE" value="0.0" name="mmol_per_gDW_per_hr"/>
	</listOfParameters>
</kineticLaw>
</reaction>
<reaction  id="rxn09149"  name="Phospholipase A2 (phosphatidate, n-C180) (periplasm)"  reversible="true">
<notes>
<html:p>GENE_ASSOCIATION:PSHAa0175</html:p>
<html:p>PROTEIN_CLASS:3.1.1.4</html:p>
</notes>
<listOfReactants>
<speciesReference  species="cpd00001_c"  stoichiometry="1"/>
<speciesReference  species="cpd15526_c"  stoichiometry="1"/>
</listOfReactants>
<listOfProducts>
<speciesReference  species="cpd00067_c"  stoichiometry="1"/>
<speciesReference  species="cpd01080_c"  stoichiometry="1"/>
<speciesReference  species="cpd15329_c"  stoichiometry="1"/>
</listOfProducts>
<kineticLaw>
	<math xmlns="http://www.w3.org/1998/Math/MathML">
			<ci> FLUX_VALUE </ci>
	</math>
	<listOfParameters>
		<parameter id="LOWER_BOUND" value="-10000" name="mmol_per_gDW_per_hr"/>
		<parameter id="UPPER_BOUND" value="10000" name="mmol_per_gDW_per_hr"/>
		<parameter id="OBJECTIVE_COEFFICIENT" value="0.0"/>
		<parameter id="FLUX_VALUE" value="0.0" name="mmol_per_gDW_per_hr"/>
	</listOfParameters>
</kineticLaw>
</reaction>
<reaction  id="rxn00503"  name="L-1-Pyrroline-5-carboxylateNAD+ oxidoreductase"  reversible="true">
<notes>
<html:p>GENE_ASSOCIATION:PSHAa2264</html:p>
<html:p>KEGG_RID:R00707</html:p>
</notes>
<listOfReactants>
<speciesReference  species="cpd00001_c"  stoichiometry="2"/>
<speciesReference  species="cpd00003_c"  stoichiometry="1"/>
<speciesReference  species="cpd02431_c"  stoichiometry="1"/>
</listOfReactants>
<listOfProducts>
<speciesReference  species="cpd00004_c"  stoichiometry="1"/>
<speciesReference  species="cpd00023_c"  stoichiometry="1"/>
<speciesReference  species="cpd00067_c"  stoichiometry="1"/>
</listOfProducts>
<kineticLaw>
	<math xmlns="http://www.w3.org/1998/Math/MathML">
			<ci> FLUX_VALUE </ci>
	</math>
	<listOfParameters>
		<parameter id="LOWER_BOUND" value="-10000" name="mmol_per_gDW_per_hr"/>
		<parameter id="UPPER_BOUND" value="10000" name="mmol_per_gDW_per_hr"/>
		<parameter id="OBJECTIVE_COEFFICIENT" value="0.0"/>
		<parameter id="FLUX_VALUE" value="0.0" name="mmol_per_gDW_per_hr"/>
	</listOfParameters>
</kineticLaw>
</reaction>
<reaction  id="rxn08809"  name="Lysophospholipase L1 (2-acylglycerophosphoethanolamine, n-C181) (periplasm)"  reversible="true">
<notes>
<html:p>GENE_ASSOCIATION:( PSHAa0373 ) or ( PSHAa0051 )</html:p>
<html:p>PROTEIN_CLASS:3.1.1.5</html:p>
</notes>
<listOfReactants>
<speciesReference  species="cpd00001_c"  stoichiometry="1"/>
<speciesReference  species="cpd12547_c"  stoichiometry="1"/>
</listOfReactants>
<listOfProducts>
<speciesReference  species="cpd00067_c"  stoichiometry="1"/>
<speciesReference  species="cpd00908_c"  stoichiometry="1"/>
<speciesReference  species="cpd15269_c"  stoichiometry="1"/>
</listOfProducts>
<kineticLaw>
	<math xmlns="http://www.w3.org/1998/Math/MathML">
			<ci> FLUX_VALUE </ci>
	</math>
	<listOfParameters>
		<parameter id="LOWER_BOUND" value="-10000" name="mmol_per_gDW_per_hr"/>
		<parameter id="UPPER_BOUND" value="10000" name="mmol_per_gDW_per_hr"/>
		<parameter id="OBJECTIVE_COEFFICIENT" value="0.0"/>
		<parameter id="FLUX_VALUE" value="0.0" name="mmol_per_gDW_per_hr"/>
	</listOfParameters>
</kineticLaw>
</reaction>
<reaction  id="rxn10266"  name="anteisoheptadecanoyl-Phosphatidylglycerophosphate phosphohydrolase"  reversible="false">
<notes>
<html:p>GENE_ASSOCIATION:PSHAa2368</html:p>
<html:p>PROTEIN_CLASS:3.1.3.27</html:p>
</notes>
<listOfReactants>
<speciesReference  species="cpd00001_c"  stoichiometry="1"/>
<speciesReference  species="cpd15717_c"  stoichiometry="1"/>
</listOfReactants>
<listOfProducts>
<speciesReference  species="cpd00009_c"  stoichiometry="1"/>
<speciesReference  species="cpd00067_c"  stoichiometry="1"/>
<speciesReference  species="cpd15723_c"  stoichiometry="1"/>
</listOfProducts>
<kineticLaw>
	<math xmlns="http://www.w3.org/1998/Math/MathML">
			<ci> FLUX_VALUE </ci>
	</math>
	<listOfParameters>
		<parameter id="LOWER_BOUND" value="0" name="mmol_per_gDW_per_hr"/>
		<parameter id="UPPER_BOUND" value="10000" name="mmol_per_gDW_per_hr"/>
		<parameter id="OBJECTIVE_COEFFICIENT" value="0.0"/>
		<parameter id="FLUX_VALUE" value="0.0" name="mmol_per_gDW_per_hr"/>
	</listOfParameters>
</kineticLaw>
</reaction>
<reaction  id="rxn09163"  name="Phospholipase A2 (phosphatidylglycerol, n-C180) (periplasm)"  reversible="true">
<notes>
<html:p>GENE_ASSOCIATION:PSHAa0175</html:p>
<html:p>PROTEIN_CLASS:3.1.1.4</html:p>
</notes>
<listOfReactants>
<speciesReference  species="cpd00001_c"  stoichiometry="1"/>
<speciesReference  species="cpd15540_c"  stoichiometry="1"/>
</listOfReactants>
<listOfProducts>
<speciesReference  species="cpd00067_c"  stoichiometry="1"/>
<speciesReference  species="cpd01080_c"  stoichiometry="1"/>
<speciesReference  species="cpd15323_c"  stoichiometry="1"/>
</listOfProducts>
<kineticLaw>
	<math xmlns="http://www.w3.org/1998/Math/MathML">
			<ci> FLUX_VALUE </ci>
	</math>
	<listOfParameters>
		<parameter id="LOWER_BOUND" value="-10000" name="mmol_per_gDW_per_hr"/>
		<parameter id="UPPER_BOUND" value="10000" name="mmol_per_gDW_per_hr"/>
		<parameter id="OBJECTIVE_COEFFICIENT" value="0.0"/>
		<parameter id="FLUX_VALUE" value="0.0" name="mmol_per_gDW_per_hr"/>
	</listOfParameters>
</kineticLaw>
</reaction>
<reaction  id="rxn03909"  name="1-Deoxy-D-xylulose-5-phosphate pyruvate-lyase (carboxylating)"  reversible="false">
<notes>
<html:p>GENE_ASSOCIATION:PSHAa2366</html:p>
<html:p>KEGG_RID:R05636</html:p>
<html:p>PROTEIN_CLASS:2.2.1.7</html:p>
</notes>
<listOfReactants>
<speciesReference  species="cpd00020_c"  stoichiometry="1"/>
<speciesReference  species="cpd00067_c"  stoichiometry="1"/>
<speciesReference  species="cpd00102_c"  stoichiometry="1"/>
</listOfReactants>
<listOfProducts>
<speciesReference  species="cpd00011_c"  stoichiometry="1"/>
<speciesReference  species="cpd08289_c"  stoichiometry="1"/>
</listOfProducts>
<kineticLaw>
	<math xmlns="http://www.w3.org/1998/Math/MathML">
			<ci> FLUX_VALUE </ci>
	</math>
	<listOfParameters>
		<parameter id="LOWER_BOUND" value="0" name="mmol_per_gDW_per_hr"/>
		<parameter id="UPPER_BOUND" value="10000" name="mmol_per_gDW_per_hr"/>
		<parameter id="OBJECTIVE_COEFFICIENT" value="0.0"/>
		<parameter id="FLUX_VALUE" value="0.0" name="mmol_per_gDW_per_hr"/>
	</listOfParameters>
</kineticLaw>
</reaction>
<reaction  id="rxn05187"  name="Vitamin ABC transport"  reversible="false">
<notes>
<html:p>GENE_ASSOCIATION:( PSHAa2566  and  PSHAa2562 )</html:p>
</notes>
<listOfReactants>
<speciesReference  species="cpd00001_c"  stoichiometry="1"/>
<speciesReference  species="cpd00002_c"  stoichiometry="1"/>
<speciesReference  species="cpd03424_e"  stoichiometry="1"/>
</listOfReactants>
<listOfProducts>
<speciesReference  species="cpd00008_c"  stoichiometry="1"/>
<speciesReference  species="cpd00009_c"  stoichiometry="1"/>
<speciesReference  species="cpd00067_c"  stoichiometry="1"/>
<speciesReference  species="cpd03424_c"  stoichiometry="1"/>
</listOfProducts>
<kineticLaw>
	<math xmlns="http://www.w3.org/1998/Math/MathML">
			<ci> FLUX_VALUE </ci>
	</math>
	<listOfParameters>
		<parameter id="LOWER_BOUND" value="0" name="mmol_per_gDW_per_hr"/>
		<parameter id="UPPER_BOUND" value="10000" name="mmol_per_gDW_per_hr"/>
		<parameter id="OBJECTIVE_COEFFICIENT" value="0.0"/>
		<parameter id="FLUX_VALUE" value="0.0" name="mmol_per_gDW_per_hr"/>
	</listOfParameters>
</kineticLaw>
</reaction>
<reaction  id="rxn05328"  name="Hexadecanoyl-[acyl-carrier protein]malonyl-CoA"  reversible="true">
<notes>
<html:p>GENE_ASSOCIATION:PSHAa0879</html:p>
<html:p>KEGG_RID:R04969</html:p>
<html:p>PROTEIN_CLASS:1.3.1.9</html:p>
</notes>
<listOfReactants>
<speciesReference  species="cpd00003_c"  stoichiometry="1"/>
<speciesReference  species="cpd11476_c"  stoichiometry="1"/>
</listOfReactants>
<listOfProducts>
<speciesReference  species="cpd00004_c"  stoichiometry="1"/>
<speciesReference  species="cpd00067_c"  stoichiometry="1"/>
<speciesReference  species="cpd11477_c"  stoichiometry="1"/>
</listOfProducts>
<kineticLaw>
	<math xmlns="http://www.w3.org/1998/Math/MathML">
			<ci> FLUX_VALUE </ci>
	</math>
	<listOfParameters>
		<parameter id="LOWER_BOUND" value="-10000" name="mmol_per_gDW_per_hr"/>
		<parameter id="UPPER_BOUND" value="10000" name="mmol_per_gDW_per_hr"/>
		<parameter id="OBJECTIVE_COEFFICIENT" value="0.0"/>
		<parameter id="FLUX_VALUE" value="0.0" name="mmol_per_gDW_per_hr"/>
	</listOfParameters>
</kineticLaw>
</reaction>

<reaction  id="rxn00179"  name="ATPL-glutamate 5-phosphotransferase"  reversible="false">
<notes>
<html:p>GENE_ASSOCIATION:( PSHAa0633 ) or ( PSHAa0279 )</html:p>
<html:p>KEGG_RID:R00239</html:p>
</notes>
<listOfReactants>
<speciesReference  species="cpd00002_c"  stoichiometry="1"/>
<speciesReference  species="cpd00023_c"  stoichiometry="1"/>
<speciesReference  species="cpd00067_c"  stoichiometry="1"/>
</listOfReactants>
<listOfProducts>
<speciesReference  species="cpd00008_c"  stoichiometry="1"/>
<speciesReference  species="cpd02097_c"  stoichiometry="1"/>
</listOfProducts>
<kineticLaw>
	<math xmlns="http://www.w3.org/1998/Math/MathML">
			<ci> FLUX_VALUE </ci>
	</math>
	<listOfParameters>
		<parameter id="LOWER_BOUND" value="0" name="mmol_per_gDW_per_hr"/>
		<parameter id="UPPER_BOUND" value="10000" name="mmol_per_gDW_per_hr"/>
		<parameter id="OBJECTIVE_COEFFICIENT" value="0.0"/>
		<parameter id="FLUX_VALUE" value="0.0" name="mmol_per_gDW_per_hr"/>
	</listOfParameters>
</kineticLaw>
</reaction>
<reaction  id="rxn10230"  name="anteisopentadecanoyl-CDPdiacylglycerol-serine O-phosphatidyltransferase"  reversible="false">
<notes>
<html:p>GENE_ASSOCIATION:PSHAa1719</html:p>
<html:p>PROTEIN_CLASS:2.7.8.8</html:p>
</notes>
<listOfReactants>
<speciesReference  species="cpd00054_c"  stoichiometry="1"/>
<speciesReference  species="cpd15687_c"  stoichiometry="1"/>
</listOfReactants>
<listOfProducts>
<speciesReference  species="cpd00046_c"  stoichiometry="1"/>
<speciesReference  species="cpd00067_c"  stoichiometry="1"/>
<speciesReference  species="cpd15693_c"  stoichiometry="1"/>
</listOfProducts>
<kineticLaw>
	<math xmlns="http://www.w3.org/1998/Math/MathML">
			<ci> FLUX_VALUE </ci>
	</math>
	<listOfParameters>
		<parameter id="LOWER_BOUND" value="0" name="mmol_per_gDW_per_hr"/>
		<parameter id="UPPER_BOUND" value="10000" name="mmol_per_gDW_per_hr"/>
		<parameter id="OBJECTIVE_COEFFICIENT" value="0.0"/>
		<parameter id="FLUX_VALUE" value="0.0" name="mmol_per_gDW_per_hr"/>
	</listOfParameters>
</kineticLaw>
</reaction>
<reaction  id="rxn02853"  name="Imidazole acetaldehydeNAD+ oxidoreductase"  reversible="true">
<notes>
<html:p>GENE_ASSOCIATION:PSHAb0219</html:p>
<html:p>KEGG_RID:R04065</html:p>
<html:p>PROTEIN_CLASS:1.2.1.3</html:p>
</notes>
<listOfReactants>
<speciesReference  species="cpd00001_c"  stoichiometry="1"/>
<speciesReference  species="cpd00003_c"  stoichiometry="1"/>
<speciesReference  species="cpd03052_c"  stoichiometry="1"/>
</listOfReactants>
<listOfProducts>
<speciesReference  species="cpd00004_c"  stoichiometry="1"/>
<speciesReference  species="cpd00067_c"  stoichiometry="2"/>
<speciesReference  species="cpd01831_c"  stoichiometry="1"/>
</listOfProducts>
<kineticLaw>
	<math xmlns="http://www.w3.org/1998/Math/MathML">
			<ci> FLUX_VALUE </ci>
	</math>
	<listOfParameters>
		<parameter id="LOWER_BOUND" value="-10000" name="mmol_per_gDW_per_hr"/>
		<parameter id="UPPER_BOUND" value="10000" name="mmol_per_gDW_per_hr"/>
		<parameter id="OBJECTIVE_COEFFICIENT" value="0.0"/>
		<parameter id="FLUX_VALUE" value="0.0" name="mmol_per_gDW_per_hr"/>
	</listOfParameters>
</kineticLaw>
</reaction>
<reaction  id="rxn00999"  name="Phenylpyruvateoxygen oxidoreductase (hydroxylating,decarboxylating)"  reversible="false">
<notes>
<html:p>GENE_ASSOCIATION:PSHAa2168</html:p>
<html:p>KEGG_RID:R01372</html:p>
<html:p>PROTEIN_CLASS:1.13.11.27</html:p>
</notes>
<listOfReactants>
<speciesReference  species="cpd00007_c"  stoichiometry="1"/>
<speciesReference  species="cpd00143_c"  stoichiometry="1"/>
</listOfReactants>
<listOfProducts>
<speciesReference  species="cpd00011_c"  stoichiometry="1"/>
<speciesReference  species="cpd03480_c"  stoichiometry="1"/>
</listOfProducts>
<kineticLaw>
	<math xmlns="http://www.w3.org/1998/Math/MathML">
			<ci> FLUX_VALUE </ci>
	</math>
	<listOfParameters>
		<parameter id="LOWER_BOUND" value="0" name="mmol_per_gDW_per_hr"/>
		<parameter id="UPPER_BOUND" value="10000" name="mmol_per_gDW_per_hr"/>
		<parameter id="OBJECTIVE_COEFFICIENT" value="0.0"/>
		<parameter id="FLUX_VALUE" value="0.0" name="mmol_per_gDW_per_hr"/>
	</listOfParameters>
</kineticLaw>
</reaction>
<reaction  id="rxn05307"  name="SERt2"  reversible="true">
<notes>
<html:p>GENE_ASSOCIATION:PSHAa0200</html:p>
<html:p>PROTEIN_CLASS:TC-2.A.42</html:p>
</notes>
<listOfReactants>
<speciesReference  species="cpd00054_e"  stoichiometry="1"/>
<speciesReference  species="cpd00067_e"  stoichiometry="1"/>
</listOfReactants>
<listOfProducts>
<speciesReference  species="cpd00054_c"  stoichiometry="1"/>
<speciesReference  species="cpd00067_c"  stoichiometry="1"/>
</listOfProducts>
<kineticLaw>
	<math xmlns="http://www.w3.org/1998/Math/MathML">
			<ci> FLUX_VALUE </ci>
	</math>
	<listOfParameters>
		<parameter id="LOWER_BOUND" value="-10000" name="mmol_per_gDW_per_hr"/>
		<parameter id="UPPER_BOUND" value="10000" name="mmol_per_gDW_per_hr"/>
		<parameter id="OBJECTIVE_COEFFICIENT" value="0.0"/>
		<parameter id="FLUX_VALUE" value="0.0" name="mmol_per_gDW_per_hr"/>
	</listOfParameters>
</kineticLaw>
</reaction>

<reaction  id="rxn12521"  name="Threonine transport"  reversible="true">
<notes>
<html:p>GENE_ASSOCIATION:PSHAa0200</html:p>
<html:p>PROTEIN_CLASS:TC-2.A.42</html:p>
</notes>
<listOfReactants>
<speciesReference  species="cpd00161_e"  stoichiometry="1"/>
<speciesReference  species="cpd00067_e"  stoichiometry="1"/>
</listOfReactants>
<listOfProducts>
<speciesReference  species="cpd00161_c"  stoichiometry="1"/>
<speciesReference  species="cpd00067_c"  stoichiometry="1"/>
</listOfProducts>
<kineticLaw>
	<math xmlns="http://www.w3.org/1998/Math/MathML">
			<ci> FLUX_VALUE </ci>
	</math>
	<listOfParameters>
		<parameter id="LOWER_BOUND" value="-10000" name="mmol_per_gDW_per_hr"/>
		<parameter id="UPPER_BOUND" value="10000" name="mmol_per_gDW_per_hr"/>
		<parameter id="OBJECTIVE_COEFFICIENT" value="0.0"/>
		<parameter id="FLUX_VALUE" value="0.0" name="mmol_per_gDW_per_hr"/>
	</listOfParameters>
</kineticLaw>
</reaction>

<reaction  id="rxn03991"  name="nitric oxide, NADPH2oxygen oxidoreductase"  reversible="true">
<notes>
<html:p>GENE_ASSOCIATION:PSHAa2880</html:p>
<html:p>KEGG_RID:R05725</html:p>
<html:p>PROTEIN_CLASS:1.14.12.17</html:p>
</notes>
<listOfReactants>
<speciesReference  species="cpd00005_c"  stoichiometry="1"/>
<speciesReference  species="cpd00007_c"  stoichiometry="2"/>
<speciesReference  species="cpd00418_c"  stoichiometry="2"/>
</listOfReactants>
<listOfProducts>
<speciesReference  species="cpd00006_c"  stoichiometry="1"/>
<speciesReference  species="cpd00067_c"  stoichiometry="1"/>
<speciesReference  species="cpd00209_c"  stoichiometry="2"/>
</listOfProducts>
<kineticLaw>
	<math xmlns="http://www.w3.org/1998/Math/MathML">
			<ci> FLUX_VALUE </ci>
	</math>
	<listOfParameters>
		<parameter id="LOWER_BOUND" value="-10000" name="mmol_per_gDW_per_hr"/>
		<parameter id="UPPER_BOUND" value="10000" name="mmol_per_gDW_per_hr"/>
		<parameter id="OBJECTIVE_COEFFICIENT" value="0.0"/>
		<parameter id="FLUX_VALUE" value="0.0" name="mmol_per_gDW_per_hr"/>
	</listOfParameters>
</kineticLaw>
</reaction>
<reaction  id="rxn01465"  name="(S)-Dihydroorotate amidohydrolase"  reversible="true">
<notes>
<html:p>GENE_ASSOCIATION:PSHAa1183</html:p>
<html:p>KEGG_RID:R01993</html:p>
</notes>
<listOfReactants>
<speciesReference  species="cpd00001_c"  stoichiometry="1"/>
<speciesReference  species="cpd00282_c"  stoichiometry="1"/>
</listOfReactants>
<listOfProducts>
<speciesReference  species="cpd00067_c"  stoichiometry="1"/>
<speciesReference  species="cpd00343_c"  stoichiometry="1"/>
</listOfProducts>
<kineticLaw>
	<math xmlns="http://www.w3.org/1998/Math/MathML">
			<ci> FLUX_VALUE </ci>
	</math>
	<listOfParameters>
		<parameter id="LOWER_BOUND" value="-10000" name="mmol_per_gDW_per_hr"/>
		<parameter id="UPPER_BOUND" value="10000" name="mmol_per_gDW_per_hr"/>
		<parameter id="OBJECTIVE_COEFFICIENT" value="0.0"/>
		<parameter id="FLUX_VALUE" value="0.0" name="mmol_per_gDW_per_hr"/>
	</listOfParameters>
</kineticLaw>
</reaction>
<reaction  id="rxn02056"  name="S-Adenosyl-L-methionineuroporphyrin-III C-methyltransferase"  reversible="true">
<notes>
<html:p>GENE_ASSOCIATION:PSHAa0213</html:p>
<html:p>KEGG_RID:R02864</html:p>
<html:p>PROTEIN_CLASS:4.99.1.4</html:p>
</notes>
<listOfReactants>
<speciesReference  species="cpd00067_c"  stoichiometry="2"/>
<speciesReference  species="cpd00557_c"  stoichiometry="1"/>
</listOfReactants>
<listOfProducts>
<speciesReference  species="cpd03426_c"  stoichiometry="1"/>
<speciesReference  species="cpd10515_c"  stoichiometry="1"/>
</listOfProducts>
<kineticLaw>
	<math xmlns="http://www.w3.org/1998/Math/MathML">
			<ci> FLUX_VALUE </ci>
	</math>
	<listOfParameters>
		<parameter id="LOWER_BOUND" value="-10000" name="mmol_per_gDW_per_hr"/>
		<parameter id="UPPER_BOUND" value="10000" name="mmol_per_gDW_per_hr"/>
		<parameter id="OBJECTIVE_COEFFICIENT" value="0.0"/>
		<parameter id="FLUX_VALUE" value="0.0" name="mmol_per_gDW_per_hr"/>
	</listOfParameters>
</kineticLaw>
</reaction>
<reaction  id="rxn05364"  name="6-methyl-3-oxo-octanoyl-ACPNADP+ oxidoreductase"  reversible="true">
<notes>
<html:p>GENE_ASSOCIATION:( PSHAa1885  and  PSHAa0894  and  PSHAa2129  and  PSHAa2151 ) or ( PSHAa1808 ) or ( PSHAa0875 ) or ( PSHAa0891 )</html:p>
<html:p>PROTEIN_CLASS:1.1.1.0</html:p>
</notes>
<listOfReactants>
<speciesReference  species="cpd00005_c"  stoichiometry="1"/>
<speciesReference  species="cpd00067_c"  stoichiometry="1"/>
<speciesReference  species="cpd11500_c"  stoichiometry="1"/>
</listOfReactants>
<listOfProducts>
<speciesReference  species="cpd00006_c"  stoichiometry="1"/>
<speciesReference  species="cpd11501_c"  stoichiometry="1"/>
</listOfProducts>
<kineticLaw>
	<math xmlns="http://www.w3.org/1998/Math/MathML">
			<ci> FLUX_VALUE </ci>
	</math>
	<listOfParameters>
		<parameter id="LOWER_BOUND" value="-10000" name="mmol_per_gDW_per_hr"/>
		<parameter id="UPPER_BOUND" value="10000" name="mmol_per_gDW_per_hr"/>
		<parameter id="OBJECTIVE_COEFFICIENT" value="0.0"/>
		<parameter id="FLUX_VALUE" value="0.0" name="mmol_per_gDW_per_hr"/>
	</listOfParameters>
</kineticLaw>
</reaction>
<reaction  id="rxn05372"  name="10-methyl-3-oxo-dodecanoyl-ACPNADP+ oxidoreductase"  reversible="true">
<notes>
<html:p>GENE_ASSOCIATION:( PSHAa1885  and  PSHAa0894  and  PSHAa2129  and  PSHAa2151 ) or ( PSHAa1808 ) or ( PSHAa0875 ) or ( PSHAa0891 )</html:p>
<html:p>PROTEIN_CLASS:1.1.1.0</html:p>
</notes>
<listOfReactants>
<speciesReference  species="cpd00005_c"  stoichiometry="1"/>
<speciesReference  species="cpd00067_c"  stoichiometry="1"/>
<speciesReference  species="cpd11508_c"  stoichiometry="1"/>
</listOfReactants>
<listOfProducts>
<speciesReference  species="cpd00006_c"  stoichiometry="1"/>
<speciesReference  species="cpd11509_c"  stoichiometry="1"/>
</listOfProducts>
<kineticLaw>
	<math xmlns="http://www.w3.org/1998/Math/MathML">
			<ci> FLUX_VALUE </ci>
	</math>
	<listOfParameters>
		<parameter id="LOWER_BOUND" value="-10000" name="mmol_per_gDW_per_hr"/>
		<parameter id="UPPER_BOUND" value="10000" name="mmol_per_gDW_per_hr"/>
		<parameter id="OBJECTIVE_COEFFICIENT" value="0.0"/>
		<parameter id="FLUX_VALUE" value="0.0" name="mmol_per_gDW_per_hr"/>
	</listOfParameters>
</kineticLaw>
</reaction>
<reaction  id="rxn00863"  name="L-HistidinalNAD+ oxidoreductase"  reversible="true">
<notes>
<html:p>GENE_ASSOCIATION:PSHAb0493</html:p>
<html:p>KEGG_RID:R01163</html:p>
<html:p>PROTEIN_CLASS:1.1.1.23</html:p>
</notes>
<listOfReactants>
<speciesReference  species="cpd00001_c"  stoichiometry="1"/>
<speciesReference  species="cpd00003_c"  stoichiometry="1"/>
<speciesReference  species="cpd01324_c"  stoichiometry="1"/>
</listOfReactants>
<listOfProducts>
<speciesReference  species="cpd00004_c"  stoichiometry="1"/>
<speciesReference  species="cpd00067_c"  stoichiometry="2"/>
<speciesReference  species="cpd00119_c"  stoichiometry="1"/>
</listOfProducts>
<kineticLaw>
	<math xmlns="http://www.w3.org/1998/Math/MathML">
			<ci> FLUX_VALUE </ci>
	</math>
	<listOfParameters>
		<parameter id="LOWER_BOUND" value="-10000" name="mmol_per_gDW_per_hr"/>
		<parameter id="UPPER_BOUND" value="10000" name="mmol_per_gDW_per_hr"/>
		<parameter id="OBJECTIVE_COEFFICIENT" value="0.0"/>
		<parameter id="FLUX_VALUE" value="0.0" name="mmol_per_gDW_per_hr"/>
	</listOfParameters>
</kineticLaw>
</reaction>
<reaction  id="rxn09134"  name="Phospholipase A1 (phosphatidylethanolamine, n-C161) (periplasm)"  reversible="true">
<notes>
<html:p>GENE_ASSOCIATION:PSHAa0175</html:p>
<html:p>PROTEIN_CLASS:3.1.1.32</html:p>
</notes>
<listOfReactants>
<speciesReference  species="cpd00001_c"  stoichiometry="1"/>
<speciesReference  species="cpd15532_c"  stoichiometry="1"/>
</listOfReactants>
<listOfProducts>
<speciesReference  species="cpd00067_c"  stoichiometry="1"/>
<speciesReference  species="cpd15237_c"  stoichiometry="1"/>
<speciesReference  species="cpd15340_c"  stoichiometry="1"/>
</listOfProducts>
<kineticLaw>
	<math xmlns="http://www.w3.org/1998/Math/MathML">
			<ci> FLUX_VALUE </ci>
	</math>
	<listOfParameters>
		<parameter id="LOWER_BOUND" value="-10000" name="mmol_per_gDW_per_hr"/>
		<parameter id="UPPER_BOUND" value="10000" name="mmol_per_gDW_per_hr"/>
		<parameter id="OBJECTIVE_COEFFICIENT" value="0.0"/>
		<parameter id="FLUX_VALUE" value="0.0" name="mmol_per_gDW_per_hr"/>
	</listOfParameters>
</kineticLaw>
</reaction>
<reaction  id="rxn00459"  name="2-Phospho-D-glycerate hydro-lyase"  reversible="true">
<notes>
<html:p>GENE_ASSOCIATION:PSHAa0742</html:p>
<html:p>KEGG_RID:R00658</html:p>
</notes>
<listOfReactants>
<speciesReference  species="cpd00482_c"  stoichiometry="1"/>
</listOfReactants>
<listOfProducts>
<speciesReference  species="cpd00001_c"  stoichiometry="1"/>
<speciesReference  species="cpd00061_c"  stoichiometry="1"/>
</listOfProducts>
<kineticLaw>
	<math xmlns="http://www.w3.org/1998/Math/MathML">
			<ci> FLUX_VALUE </ci>
	</math>
	<listOfParameters>
		<parameter id="LOWER_BOUND" value="-10000" name="mmol_per_gDW_per_hr"/>
		<parameter id="UPPER_BOUND" value="10000" name="mmol_per_gDW_per_hr"/>
		<parameter id="OBJECTIVE_COEFFICIENT" value="0.0"/>
		<parameter id="FLUX_VALUE" value="0.0" name="mmol_per_gDW_per_hr"/>
	</listOfParameters>
</kineticLaw>
</reaction>
<reaction  id="rxn00405"  name="L-Arginine carboxy-lyase"  reversible="false">
<notes>
<html:p>GENE_ASSOCIATION:( PSHAa2846 ) or ( PSHAa1075 )</html:p>
<html:p>KEGG_RID:R00566</html:p>
</notes>
<listOfReactants>
<speciesReference  species="cpd00051_c"  stoichiometry="1"/>
<speciesReference  species="cpd00067_c"  stoichiometry="1"/>
</listOfReactants>
<listOfProducts>
<speciesReference  species="cpd00011_c"  stoichiometry="1"/>
<speciesReference  species="cpd00152_c"  stoichiometry="1"/>
</listOfProducts>
<kineticLaw>
	<math xmlns="http://www.w3.org/1998/Math/MathML">
			<ci> FLUX_VALUE </ci>
	</math>
	<listOfParameters>
		<parameter id="LOWER_BOUND" value="0" name="mmol_per_gDW_per_hr"/>
		<parameter id="UPPER_BOUND" value="10000" name="mmol_per_gDW_per_hr"/>
		<parameter id="OBJECTIVE_COEFFICIENT" value="0.0"/>
		<parameter id="FLUX_VALUE" value="0.0" name="mmol_per_gDW_per_hr"/>
	</listOfParameters>
</kineticLaw>
</reaction>
<reaction  id="rxn00209"  name="Pyridoxine 5-phosphateoxygen oxidoreductase (deaminating)"  reversible="true">
<notes>
<html:p>GENE_ASSOCIATION:PSHAa0658</html:p>
<html:p>KEGG_RID:R00278</html:p>
</notes>
<listOfReactants>
<speciesReference  species="cpd00007_c"  stoichiometry="1"/>
<speciesReference  species="cpd00478_c"  stoichiometry="1"/>
</listOfReactants>
<listOfProducts>
<speciesReference  species="cpd00016_c"  stoichiometry="1"/>
<speciesReference  species="cpd00025_c"  stoichiometry="1"/>
</listOfProducts>
<kineticLaw>
	<math xmlns="http://www.w3.org/1998/Math/MathML">
			<ci> FLUX_VALUE </ci>
	</math>
	<listOfParameters>
		<parameter id="LOWER_BOUND" value="-10000" name="mmol_per_gDW_per_hr"/>
		<parameter id="UPPER_BOUND" value="10000" name="mmol_per_gDW_per_hr"/>
		<parameter id="OBJECTIVE_COEFFICIENT" value="0.0"/>
		<parameter id="FLUX_VALUE" value="0.0" name="mmol_per_gDW_per_hr"/>
	</listOfParameters>
</kineticLaw>
</reaction>
<reaction  id="rxn03150"  name="alpha-ribazole 5-phosphate phosphatase"  reversible="false">
<notes>
<html:p>GENE_ASSOCIATION:PSHAa3000</html:p>
<html:p>KEGG_RID:R04594</html:p>
<html:p>PROTEIN_CLASS:3.1.3.73</html:p>
</notes>
<listOfReactants>
<speciesReference  species="cpd00001_c"  stoichiometry="1"/>
<speciesReference  species="cpd02904_c"  stoichiometry="1"/>
</listOfReactants>
<listOfProducts>
<speciesReference  species="cpd00009_c"  stoichiometry="1"/>
<speciesReference  species="cpd00067_c"  stoichiometry="1"/>
<speciesReference  species="cpd03423_c"  stoichiometry="1"/>
</listOfProducts>
<kineticLaw>
	<math xmlns="http://www.w3.org/1998/Math/MathML">
			<ci> FLUX_VALUE </ci>
	</math>
	<listOfParameters>
		<parameter id="LOWER_BOUND" value="0" name="mmol_per_gDW_per_hr"/>
		<parameter id="UPPER_BOUND" value="10000" name="mmol_per_gDW_per_hr"/>
		<parameter id="OBJECTIVE_COEFFICIENT" value="0.0"/>
		<parameter id="FLUX_VALUE" value="0.0" name="mmol_per_gDW_per_hr"/>
	</listOfParameters>
</kineticLaw>
</reaction>
<reaction  id="rxn02949"  name="(S)-3-Hydroxyisobutyryl-CoA hydro-lyase"  reversible="true">
<notes>
<html:p>GENE_ASSOCIATION:( PSHAa0717 and  PSHAa0903  and  PSHAa1458  and  PSHAa0905 ) or ( PSHAa0011  and  PSHAa0967 ) or ( PSHAa2481 )</html:p>
<html:p>KEGG_RID:R04224</html:p>
<html:p>PROTEIN_CLASS:4.2.1.17</html:p>
</notes>
<listOfReactants>
<speciesReference  species="cpd00001_c"  stoichiometry="1"/>
<speciesReference  species="cpd02187_c"  stoichiometry="1"/>
</listOfReactants>
<listOfProducts>
<speciesReference  species="cpd03572_c"  stoichiometry="1"/>
</listOfProducts>
<kineticLaw>
	<math xmlns="http://www.w3.org/1998/Math/MathML">
			<ci> FLUX_VALUE </ci>
	</math>
	<listOfParameters>
		<parameter id="LOWER_BOUND" value="-10000" name="mmol_per_gDW_per_hr"/>
		<parameter id="UPPER_BOUND" value="10000" name="mmol_per_gDW_per_hr"/>
		<parameter id="OBJECTIVE_COEFFICIENT" value="0.0"/>
		<parameter id="FLUX_VALUE" value="0.0" name="mmol_per_gDW_per_hr"/>
	</listOfParameters>
</kineticLaw>
</reaction>
<reaction  id="rxn10225"  name="isohexadecanoyl-phosphatidate cytidylyltransferase"  reversible="true">
<notes>
<html:p>GENE_ASSOCIATION:PSHAa2031</html:p>
<html:p>PROTEIN_CLASS:2.7.7.41</html:p>
</notes>
<listOfReactants>
<speciesReference  species="cpd00052_c"  stoichiometry="1"/>
<speciesReference  species="cpd15682_c"  stoichiometry="1"/>
</listOfReactants>
<listOfProducts>
<speciesReference  species="cpd00012_c"  stoichiometry="1"/>
<speciesReference  species="cpd15688_c"  stoichiometry="1"/>
</listOfProducts>
<kineticLaw>
	<math xmlns="http://www.w3.org/1998/Math/MathML">
			<ci> FLUX_VALUE </ci>
	</math>
	<listOfParameters>
		<parameter id="LOWER_BOUND" value="-10000" name="mmol_per_gDW_per_hr"/>
		<parameter id="UPPER_BOUND" value="10000" name="mmol_per_gDW_per_hr"/>
		<parameter id="OBJECTIVE_COEFFICIENT" value="0.0"/>
		<parameter id="FLUX_VALUE" value="0.0" name="mmol_per_gDW_per_hr"/>
	</listOfParameters>
</kineticLaw>
</reaction>
<reaction  id="rxn10259"  name="isoheptadecanoyl-CDPdiacylglycerolsn-glycerol-3-phosphate 3-phosphatidyltransferase"  reversible="true">
<notes>
<html:p>GENE_ASSOCIATION:( PSHAb0226  and  PSHAa1914 )</html:p>
<html:p>PROTEIN_CLASS:2.7.8.5</html:p>
</notes>
<listOfReactants>
<speciesReference  species="cpd00080_c"  stoichiometry="1"/>
<speciesReference  species="cpd15683_c"  stoichiometry="1"/>
</listOfReactants>
<listOfProducts>
<speciesReference  species="cpd00046_c"  stoichiometry="1"/>
<speciesReference  species="cpd15716_c"  stoichiometry="1"/>
</listOfProducts>
<kineticLaw>
	<math xmlns="http://www.w3.org/1998/Math/MathML">
			<ci> FLUX_VALUE </ci>
	</math>
	<listOfParameters>
		<parameter id="LOWER_BOUND" value="-10000" name="mmol_per_gDW_per_hr"/>
		<parameter id="UPPER_BOUND" value="10000" name="mmol_per_gDW_per_hr"/>
		<parameter id="OBJECTIVE_COEFFICIENT" value="0.0"/>
		<parameter id="FLUX_VALUE" value="0.0" name="mmol_per_gDW_per_hr"/>
	</listOfParameters>
</kineticLaw>
</reaction>
<reaction  id="rxn01800"  name="Deoxycytidine aminohydrolase"  reversible="true">
<notes>
<html:p>GENE_ASSOCIATION:PSHAb0315</html:p>
<html:p>KEGG_RID:R02485</html:p>
<html:p>PROTEIN_CLASS:3.5.4.5</html:p>
</notes>
<listOfReactants>
<speciesReference  species="cpd00001_c"  stoichiometry="1"/>
<speciesReference  species="cpd00067_c"  stoichiometry="1"/>
<speciesReference  species="cpd00654_c"  stoichiometry="1"/>
</listOfReactants>
<listOfProducts>
<speciesReference  species="cpd00013_c"  stoichiometry="1"/>
<speciesReference  species="cpd00412_c"  stoichiometry="1"/>
</listOfProducts>
<kineticLaw>
	<math xmlns="http://www.w3.org/1998/Math/MathML">
			<ci> FLUX_VALUE </ci>
	</math>
	<listOfParameters>
		<parameter id="LOWER_BOUND" value="-10000" name="mmol_per_gDW_per_hr"/>
		<parameter id="UPPER_BOUND" value="10000" name="mmol_per_gDW_per_hr"/>
		<parameter id="OBJECTIVE_COEFFICIENT" value="0.0"/>
		<parameter id="FLUX_VALUE" value="0.0" name="mmol_per_gDW_per_hr"/>
	</listOfParameters>
</kineticLaw>
</reaction>
<reaction  id="rxn01011"  name="D-GlycerateNADP+ 2-oxidoreductase"  reversible="true">
<notes>
<html:p>GENE_ASSOCIATION:PSHAa2619</html:p>
<html:p>KEGG_RID:R01388</html:p>
<html:p>PROTEIN_CLASS:1.1.1.26</html:p>
</notes>
<listOfReactants>
<speciesReference  species="cpd00003_c"  stoichiometry="1"/>
<speciesReference  species="cpd00223_c"  stoichiometry="1"/>
</listOfReactants>
<listOfProducts>
<speciesReference  species="cpd00004_c"  stoichiometry="1"/>
<speciesReference  species="cpd00067_c"  stoichiometry="1"/>
<speciesReference  species="cpd00145_c"  stoichiometry="1"/>
</listOfProducts>
<kineticLaw>
	<math xmlns="http://www.w3.org/1998/Math/MathML">
			<ci> FLUX_VALUE </ci>
	</math>
	<listOfParameters>
		<parameter id="LOWER_BOUND" value="-10000" name="mmol_per_gDW_per_hr"/>
		<parameter id="UPPER_BOUND" value="10000" name="mmol_per_gDW_per_hr"/>
		<parameter id="OBJECTIVE_COEFFICIENT" value="0.0"/>
		<parameter id="FLUX_VALUE" value="0.0" name="mmol_per_gDW_per_hr"/>
	</listOfParameters>
</kineticLaw>
</reaction>
<reaction  id="rxn10217"  name="isopentadecanoyl-1-acylglycerol-3-phosphate O-acyltransferase"  reversible="false">
<notes>
<html:p>GENE_ASSOCIATION:PSHAa2584</html:p>
<html:p>PROTEIN_CLASS:2.3.1.51</html:p>
</notes>
<listOfReactants>
<speciesReference  species="cpd11437_c"  stoichiometry="1"/>
<speciesReference  species="cpd15674_c"  stoichiometry="1"/>
</listOfReactants>
<listOfProducts>
<speciesReference  species="cpd00010_c"  stoichiometry="1"/>
<speciesReference  species="cpd15680_c"  stoichiometry="1"/>
</listOfProducts>
<kineticLaw>
	<math xmlns="http://www.w3.org/1998/Math/MathML">
			<ci> FLUX_VALUE </ci>
	</math>
	<listOfParameters>
		<parameter id="LOWER_BOUND" value="0" name="mmol_per_gDW_per_hr"/>
		<parameter id="UPPER_BOUND" value="10000" name="mmol_per_gDW_per_hr"/>
		<parameter id="OBJECTIVE_COEFFICIENT" value="0.0"/>
		<parameter id="FLUX_VALUE" value="0.0" name="mmol_per_gDW_per_hr"/>
	</listOfParameters>
</kineticLaw>
</reaction>
<reaction  id="rxn09449"  name="fatty-acid--CoA ligase (octadecanoate)"  reversible="false">
<notes>
<html:p>GENE_ASSOCIATION:( PSHAa1394  and  PSHAb0502 ) or ( PSHAa2132  and  PSHAa2134 )</html:p>
<html:p>PROTEIN_CLASS:6.2.1.3</html:p>
</notes>
<listOfReactants>
<speciesReference  species="cpd00002_c"  stoichiometry="1"/>
<speciesReference  species="cpd00010_c"  stoichiometry="1"/>
<speciesReference  species="cpd00067_c"  stoichiometry="1"/>
<speciesReference  species="cpd01080_c"  stoichiometry="1"/>
</listOfReactants>
<listOfProducts>
<speciesReference  species="cpd00012_c"  stoichiometry="1"/>
<speciesReference  species="cpd00018_c"  stoichiometry="1"/>
<speciesReference  species="cpd00327_c"  stoichiometry="1"/>
</listOfProducts>
<kineticLaw>
	<math xmlns="http://www.w3.org/1998/Math/MathML">
			<ci> FLUX_VALUE </ci>
	</math>
	<listOfParameters>
		<parameter id="LOWER_BOUND" value="0" name="mmol_per_gDW_per_hr"/>
		<parameter id="UPPER_BOUND" value="10000" name="mmol_per_gDW_per_hr"/>
		<parameter id="OBJECTIVE_COEFFICIENT" value="0.0"/>
		<parameter id="FLUX_VALUE" value="0.0" name="mmol_per_gDW_per_hr"/>
	</listOfParameters>
</kineticLaw>
</reaction>
<reaction  id="rxn02167"  name="(S)-3-Hydroxybutanoyl-CoA hydro-lyase"  reversible="true">
<notes>
<html:p>GENE_ASSOCIATION:( PSHAa0717 and  PSHAa0903  and  PSHAa0905 ) or ( PSHAa0011  and  PSHAa0967 ) or ( PSHAa2481 )</html:p>
<html:p>KEGG_RID:R03026</html:p>
<html:p>PROTEIN_CLASS:4.2.1.17</html:p>
</notes>
<listOfReactants>
<speciesReference  species="cpd00842_c"  stoichiometry="1"/>
</listOfReactants>
<listOfProducts>
<speciesReference  species="cpd00001_c"  stoichiometry="1"/>
<speciesReference  species="cpd00650_c"  stoichiometry="1"/>
</listOfProducts>
<kineticLaw>
	<math xmlns="http://www.w3.org/1998/Math/MathML">
			<ci> FLUX_VALUE </ci>
	</math>
	<listOfParameters>
		<parameter id="LOWER_BOUND" value="-10000" name="mmol_per_gDW_per_hr"/>
		<parameter id="UPPER_BOUND" value="10000" name="mmol_per_gDW_per_hr"/>
		<parameter id="OBJECTIVE_COEFFICIENT" value="0.0"/>
		<parameter id="FLUX_VALUE" value="0.0" name="mmol_per_gDW_per_hr"/>
	</listOfParameters>
</kineticLaw>
</reaction>
<reaction  id="rxn00929"  name="L-ProlineNAD+ 5-oxidoreductase"  reversible="true">
<notes>
<html:p>GENE_ASSOCIATION:PSHAa2605</html:p>
<html:p>KEGG_RID:R01248</html:p>
<html:p>PROTEIN_CLASS:1.5.1.2</html:p>
</notes>
<listOfReactants>
<speciesReference  species="cpd00003_c"  stoichiometry="1"/>
<speciesReference  species="cpd00129_c"  stoichiometry="1"/>
</listOfReactants>
<listOfProducts>
<speciesReference  species="cpd00004_c"  stoichiometry="1"/>
<speciesReference  species="cpd00067_c"  stoichiometry="1"/>
<speciesReference  species="cpd02431_c"  stoichiometry="1"/>
</listOfProducts>
<kineticLaw>
	<math xmlns="http://www.w3.org/1998/Math/MathML">
			<ci> FLUX_VALUE </ci>
	</math>
	<listOfParameters>
		<parameter id="LOWER_BOUND" value="-10000" name="mmol_per_gDW_per_hr"/>
		<parameter id="UPPER_BOUND" value="10000" name="mmol_per_gDW_per_hr"/>
		<parameter id="OBJECTIVE_COEFFICIENT" value="0.0"/>
		<parameter id="FLUX_VALUE" value="0.0" name="mmol_per_gDW_per_hr"/>
	</listOfParameters>
</kineticLaw>
</reaction>
<reaction  id="rxn05316"  name="INSt2r"  reversible="true">
<notes>
<html:p>GENE_ASSOCIATION:PSHAb0079</html:p>
</notes>
<listOfReactants>
<speciesReference  species="cpd00067_e"  stoichiometry="1"/>
<speciesReference  species="cpd00246_e"  stoichiometry="1"/>
</listOfReactants>
<listOfProducts>
<speciesReference  species="cpd00067_c"  stoichiometry="1"/>
<speciesReference  species="cpd00246_c"  stoichiometry="1"/>
</listOfProducts>
<kineticLaw>
	<math xmlns="http://www.w3.org/1998/Math/MathML">
			<ci> FLUX_VALUE </ci>
	</math>
	<listOfParameters>
		<parameter id="LOWER_BOUND" value="-10000" name="mmol_per_gDW_per_hr"/>
		<parameter id="UPPER_BOUND" value="10000" name="mmol_per_gDW_per_hr"/>
		<parameter id="OBJECTIVE_COEFFICIENT" value="0.0"/>
		<parameter id="FLUX_VALUE" value="0.0" name="mmol_per_gDW_per_hr"/>
	</listOfParameters>
</kineticLaw>
</reaction>
<reaction  id="rxn08311"  name="CDP-diacylglycerol synthetase (n-C180)"  reversible="true">
<notes>
<html:p>GENE_ASSOCIATION:PSHAa2031</html:p>
<html:p>PROTEIN_CLASS:2.7.7.41</html:p>
</notes>
<listOfReactants>
<speciesReference  species="cpd00052_c"  stoichiometry="1"/>
<speciesReference  species="cpd15526_c"  stoichiometry="1"/>
</listOfReactants>
<listOfProducts>
<speciesReference  species="cpd00012_c"  stoichiometry="1"/>
<speciesReference  species="cpd15421_c"  stoichiometry="1"/>
</listOfProducts>
<kineticLaw>
	<math xmlns="http://www.w3.org/1998/Math/MathML">
			<ci> FLUX_VALUE </ci>
	</math>
	<listOfParameters>
		<parameter id="LOWER_BOUND" value="-10000" name="mmol_per_gDW_per_hr"/>
		<parameter id="UPPER_BOUND" value="10000" name="mmol_per_gDW_per_hr"/>
		<parameter id="OBJECTIVE_COEFFICIENT" value="0.0"/>
		<parameter id="FLUX_VALUE" value="0.0" name="mmol_per_gDW_per_hr"/>
	</listOfParameters>
</kineticLaw>
</reaction>
<reaction  id="rxn05419"  name="8-methyl-3-hydroxy-nonanoyl-ACP hydro-lyase"  reversible="true">
<notes>
<html:p>GENE_ASSOCIATION:PSHAa2025</html:p>
<html:p>PROTEIN_CLASS:4.2.1.0</html:p>
</notes>
<listOfReactants>
<speciesReference  species="cpd11555_c"  stoichiometry="1"/>
</listOfReactants>
<listOfProducts>
<speciesReference  species="cpd00001_c"  stoichiometry="1"/>
<speciesReference  species="cpd11556_c"  stoichiometry="1"/>
</listOfProducts>
<kineticLaw>
	<math xmlns="http://www.w3.org/1998/Math/MathML">
			<ci> FLUX_VALUE </ci>
	</math>
	<listOfParameters>
		<parameter id="LOWER_BOUND" value="-10000" name="mmol_per_gDW_per_hr"/>
		<parameter id="UPPER_BOUND" value="10000" name="mmol_per_gDW_per_hr"/>
		<parameter id="OBJECTIVE_COEFFICIENT" value="0.0"/>
		<parameter id="FLUX_VALUE" value="0.0" name="mmol_per_gDW_per_hr"/>
	</listOfParameters>
</kineticLaw>
</reaction>
<reaction  id="rxn01504"  name="(S)-3-Hydroxy-3-methylglutaryl-CoA hydro-lyase"  reversible="true">
<notes>
<html:p>GENE_ASSOCIATION:PSHAa1450</html:p>
<html:p>KEGG_RID:R02085</html:p>
<html:p>PROTEIN_CLASS:4.2.1.18</html:p>
</notes>
<listOfReactants>
<speciesReference  species="cpd00292_c"  stoichiometry="1"/>
</listOfReactants>
<listOfProducts>
<speciesReference  species="cpd00001_c"  stoichiometry="1"/>
<speciesReference  species="cpd02068_c"  stoichiometry="1"/>
</listOfProducts>
<kineticLaw>
	<math xmlns="http://www.w3.org/1998/Math/MathML">
			<ci> FLUX_VALUE </ci>
	</math>
	<listOfParameters>
		<parameter id="LOWER_BOUND" value="-10000" name="mmol_per_gDW_per_hr"/>
		<parameter id="UPPER_BOUND" value="10000" name="mmol_per_gDW_per_hr"/>
		<parameter id="OBJECTIVE_COEFFICIENT" value="0.0"/>
		<parameter id="FLUX_VALUE" value="0.0" name="mmol_per_gDW_per_hr"/>
	</listOfParameters>
</kineticLaw>
</reaction>
<reaction  id="rxn00423"  name="serine O-acetyltransferase"  reversible="true">
<notes>
<html:p>GENE_ASSOCIATION:PSHAa0645</html:p>
<html:p>KEGG_RID:R00586</html:p>
</notes>
<listOfReactants>
<speciesReference  species="cpd00022_c"  stoichiometry="1"/>
<speciesReference  species="cpd00054_c"  stoichiometry="1"/>
</listOfReactants>
<listOfProducts>
<speciesReference  species="cpd00010_c"  stoichiometry="1"/>
<speciesReference  species="cpd00722_c"  stoichiometry="1"/>
</listOfProducts>
<kineticLaw>
	<math xmlns="http://www.w3.org/1998/Math/MathML">
			<ci> FLUX_VALUE </ci>
	</math>
	<listOfParameters>
		<parameter id="LOWER_BOUND" value="-10000" name="mmol_per_gDW_per_hr"/>
		<parameter id="UPPER_BOUND" value="10000" name="mmol_per_gDW_per_hr"/>
		<parameter id="OBJECTIVE_COEFFICIENT" value="0.0"/>
		<parameter id="FLUX_VALUE" value="0.0" name="mmol_per_gDW_per_hr"/>
	</listOfParameters>
</kineticLaw>
</reaction>
<reaction  id="rxn08756"  name="1-hydroxy-2-methyl-2-(E)-butenyl 4-diphosphate reductase (ipdp)"  reversible="true">
<notes>
<html:p>GENE_ASSOCIATION:PSHAa0921</html:p>
<html:p>KEGG_RID:R08209</html:p>
</notes>
<listOfReactants>
<speciesReference  species="cpd00004_c"  stoichiometry="1"/>
<speciesReference  species="cpd00067_c"  stoichiometry="1"/>
<speciesReference  species="cpd08615_c"  stoichiometry="1"/>
</listOfReactants>
<listOfProducts>
<speciesReference  species="cpd00001_c"  stoichiometry="1"/>
<speciesReference  species="cpd00003_c"  stoichiometry="1"/>
<speciesReference  species="cpd00113_c"  stoichiometry="1"/>
</listOfProducts>
<kineticLaw>
	<math xmlns="http://www.w3.org/1998/Math/MathML">
			<ci> FLUX_VALUE </ci>
	</math>
	<listOfParameters>
		<parameter id="LOWER_BOUND" value="-10000" name="mmol_per_gDW_per_hr"/>
		<parameter id="UPPER_BOUND" value="10000" name="mmol_per_gDW_per_hr"/>
		<parameter id="OBJECTIVE_COEFFICIENT" value="0.0"/>
		<parameter id="FLUX_VALUE" value="0.0" name="mmol_per_gDW_per_hr"/>
	</listOfParameters>
</kineticLaw>
</reaction>
<reaction  id="rxn03436"  name="(S)-2-Aceto-2-hydroxybutanoateNADP+ oxidoreductase (isomerizing)"  reversible="true">
<notes>
<html:p>GENE_ASSOCIATION:PSHAa0849</html:p>
<html:p>KEGG_RID:R05069</html:p>
<html:p>PROTEIN_CLASS:1.1.1.86</html:p>
</notes>
<listOfReactants>
<speciesReference  species="cpd00498_c"  stoichiometry="1"/>
</listOfReactants>
<listOfProducts>
<speciesReference  species="cpd10162_c"  stoichiometry="1"/>
</listOfProducts>
<kineticLaw>
	<math xmlns="http://www.w3.org/1998/Math/MathML">
			<ci> FLUX_VALUE </ci>
	</math>
	<listOfParameters>
		<parameter id="LOWER_BOUND" value="-10000" name="mmol_per_gDW_per_hr"/>
		<parameter id="UPPER_BOUND" value="10000" name="mmol_per_gDW_per_hr"/>
		<parameter id="OBJECTIVE_COEFFICIENT" value="0.0"/>
		<parameter id="FLUX_VALUE" value="0.0" name="mmol_per_gDW_per_hr"/>
	</listOfParameters>
</kineticLaw>
</reaction>
<reaction  id="rxn05430"  name="14-methyl-3-oxo-pentadecanoyl-ACPNADP+ oxidoreductase"  reversible="true">
<notes>
<html:p>GENE_ASSOCIATION:( PSHAa1885  and  PSHAa0894  and  PSHAa2129  and  PSHAa2151 ) or ( PSHAa1808 ) or ( PSHAa0875 ) or ( PSHAa0891 )</html:p>
<html:p>PROTEIN_CLASS:1.1.1.0</html:p>
</notes>
<listOfReactants>
<speciesReference  species="cpd00005_c"  stoichiometry="1"/>
<speciesReference  species="cpd00067_c"  stoichiometry="1"/>
<speciesReference  species="cpd11566_c"  stoichiometry="1"/>
</listOfReactants>
<listOfProducts>
<speciesReference  species="cpd00006_c"  stoichiometry="1"/>
<speciesReference  species="cpd11567_c"  stoichiometry="1"/>
</listOfProducts>
<kineticLaw>
	<math xmlns="http://www.w3.org/1998/Math/MathML">
			<ci> FLUX_VALUE </ci>
	</math>
	<listOfParameters>
		<parameter id="LOWER_BOUND" value="-10000" name="mmol_per_gDW_per_hr"/>
		<parameter id="UPPER_BOUND" value="10000" name="mmol_per_gDW_per_hr"/>
		<parameter id="OBJECTIVE_COEFFICIENT" value="0.0"/>
		<parameter id="FLUX_VALUE" value="0.0" name="mmol_per_gDW_per_hr"/>
	</listOfParameters>
</kineticLaw>
</reaction>
<reaction  id="rxn01101"  name="3-Phospho-D-glycerateNAD+ 2-oxidoreductase"  reversible="true">
<notes>
<html:p>GENE_ASSOCIATION:( PSHAa0666 ) or ( PSHAa2153 )</html:p>
<html:p>KEGG_RID:R01513</html:p>
</notes>
<listOfReactants>
<speciesReference  species="cpd00003_c"  stoichiometry="1"/>
<speciesReference  species="cpd00169_c"  stoichiometry="1"/>
</listOfReactants>
<listOfProducts>
<speciesReference  species="cpd00004_c"  stoichiometry="1"/>
<speciesReference  species="cpd00067_c"  stoichiometry="1"/>
<speciesReference  species="cpd02069_c"  stoichiometry="1"/>
</listOfProducts>
<kineticLaw>
	<math xmlns="http://www.w3.org/1998/Math/MathML">
			<ci> FLUX_VALUE </ci>
	</math>
	<listOfParameters>
		<parameter id="LOWER_BOUND" value="-10000" name="mmol_per_gDW_per_hr"/>
		<parameter id="UPPER_BOUND" value="10000" name="mmol_per_gDW_per_hr"/>
		<parameter id="OBJECTIVE_COEFFICIENT" value="0.0"/>
		<parameter id="FLUX_VALUE" value="0.0" name="mmol_per_gDW_per_hr"/>
	</listOfParameters>
</kineticLaw>
</reaction>
<reaction  id="rxn00615"  name="ATPglycerol 3-phosphotransferase"  reversible="false">
<notes>
<html:p>GENE_ASSOCIATION:( PSHAa0190 ) or ( PSHAb0551 )</html:p>
<html:p>KEGG_RID:R00847</html:p>
</notes>
<listOfReactants>
<speciesReference  species="cpd00002_c"  stoichiometry="1"/>
<speciesReference  species="cpd00100_c"  stoichiometry="1"/>
</listOfReactants>
<listOfProducts>
<speciesReference  species="cpd00008_c"  stoichiometry="1"/>
<speciesReference  species="cpd00080_c"  stoichiometry="1"/>
</listOfProducts>
<kineticLaw>
	<math xmlns="http://www.w3.org/1998/Math/MathML">
			<ci> FLUX_VALUE </ci>
	</math>
	<listOfParameters>
		<parameter id="LOWER_BOUND" value="0" name="mmol_per_gDW_per_hr"/>
		<parameter id="UPPER_BOUND" value="10000" name="mmol_per_gDW_per_hr"/>
		<parameter id="OBJECTIVE_COEFFICIENT" value="0.0"/>
		<parameter id="FLUX_VALUE" value="0.0" name="mmol_per_gDW_per_hr"/>
	</listOfParameters>
</kineticLaw>
</reaction>
<reaction  id="rxn08810"  name="Lysophospholipase L1 (2-acylglycerophosphoglycerol, n-C120) (periplasm)"  reversible="true">
<notes>
<html:p>GENE_ASSOCIATION:( PSHAa0373 ) or ( PSHAa0051 )</html:p>
<html:p>PROTEIN_CLASS:3.1.1.5</html:p>
</notes>
<listOfReactants>
<speciesReference  species="cpd00001_c"  stoichiometry="1"/>
<speciesReference  species="cpd15318_c"  stoichiometry="1"/>
</listOfReactants>
<listOfProducts>
<speciesReference  species="cpd00067_c"  stoichiometry="1"/>
<speciesReference  species="cpd01741_c"  stoichiometry="1"/>
<speciesReference  species="cpd02090_c"  stoichiometry="1"/>
</listOfProducts>
<kineticLaw>
	<math xmlns="http://www.w3.org/1998/Math/MathML">
			<ci> FLUX_VALUE </ci>
	</math>
	<listOfParameters>
		<parameter id="LOWER_BOUND" value="-10000" name="mmol_per_gDW_per_hr"/>
		<parameter id="UPPER_BOUND" value="10000" name="mmol_per_gDW_per_hr"/>
		<parameter id="OBJECTIVE_COEFFICIENT" value="0.0"/>
		<parameter id="FLUX_VALUE" value="0.0" name="mmol_per_gDW_per_hr"/>
	</listOfParameters>
</kineticLaw>
</reaction>
<reaction  id="rxn03248"  name="Hexanoyl-CoAacetyl-CoA C-acyltransferase"  reversible="true">
<notes>
<html:p>GENE_ASSOCIATION:( PSHAa0010 ) or ( PSHAa1454 ) or ( PSHAa0908  and  PSHAa2128 )</html:p>
<html:p>KEGG_RID:R04747</html:p>
<html:p>PROTEIN_CLASS:2.3.1.16</html:p>
</notes>
<listOfReactants>
<speciesReference  species="cpd00022_c"  stoichiometry="1"/>
<speciesReference  species="cpd03124_c"  stoichiometry="1"/>
</listOfReactants>
<listOfProducts>
<speciesReference  species="cpd00010_c"  stoichiometry="1"/>
<speciesReference  species="cpd03121_c"  stoichiometry="1"/>
</listOfProducts>
<kineticLaw>
	<math xmlns="http://www.w3.org/1998/Math/MathML">
			<ci> FLUX_VALUE </ci>
	</math>
	<listOfParameters>
		<parameter id="LOWER_BOUND" value="-10000" name="mmol_per_gDW_per_hr"/>
		<parameter id="UPPER_BOUND" value="10000" name="mmol_per_gDW_per_hr"/>
		<parameter id="OBJECTIVE_COEFFICIENT" value="0.0"/>
		<parameter id="FLUX_VALUE" value="0.0" name="mmol_per_gDW_per_hr"/>
	</listOfParameters>
</kineticLaw>
</reaction>
<reaction  id="rxn08307"  name="CDP-diacylglycerol synthetase (n-C140)"  reversible="true">
<notes>
<html:p>GENE_ASSOCIATION:PSHAa2031</html:p>
<html:p>PROTEIN_CLASS:2.7.7.41</html:p>
</notes>
<listOfReactants>
<speciesReference  species="cpd00052_c"  stoichiometry="1"/>
<speciesReference  species="cpd15522_c"  stoichiometry="1"/>
</listOfReactants>
<listOfProducts>
<speciesReference  species="cpd00012_c"  stoichiometry="1"/>
<speciesReference  species="cpd15423_c"  stoichiometry="1"/>
</listOfProducts>
<kineticLaw>
	<math xmlns="http://www.w3.org/1998/Math/MathML">
			<ci> FLUX_VALUE </ci>
	</math>
	<listOfParameters>
		<parameter id="LOWER_BOUND" value="-10000" name="mmol_per_gDW_per_hr"/>
		<parameter id="UPPER_BOUND" value="10000" name="mmol_per_gDW_per_hr"/>
		<parameter id="OBJECTIVE_COEFFICIENT" value="0.0"/>
		<parameter id="FLUX_VALUE" value="0.0" name="mmol_per_gDW_per_hr"/>
	</listOfParameters>
</kineticLaw>
</reaction>
<reaction  id="rxn08844"  name="Lysophospholipase L2 (2-acylglycerophosphoethanolamine, n-C181)"  reversible="true">
<notes>
<html:p>GENE_ASSOCIATION:( PSHAa0373 ) or ( PSHAa0051 )</html:p>
<html:p>PROTEIN_CLASS:3.1.1.5</html:p>
</notes>
<listOfReactants>
<speciesReference  species="cpd00001_c"  stoichiometry="1"/>
<speciesReference  species="cpd15342_c"  stoichiometry="1"/>
</listOfReactants>
<listOfProducts>
<speciesReference  species="cpd00067_c"  stoichiometry="1"/>
<speciesReference  species="cpd00908_c"  stoichiometry="1"/>
<speciesReference  species="cpd15269_c"  stoichiometry="1"/>
</listOfProducts>
<kineticLaw>
	<math xmlns="http://www.w3.org/1998/Math/MathML">
			<ci> FLUX_VALUE </ci>
	</math>
	<listOfParameters>
		<parameter id="LOWER_BOUND" value="-10000" name="mmol_per_gDW_per_hr"/>
		<parameter id="UPPER_BOUND" value="10000" name="mmol_per_gDW_per_hr"/>
		<parameter id="OBJECTIVE_COEFFICIENT" value="0.0"/>
		<parameter id="FLUX_VALUE" value="0.0" name="mmol_per_gDW_per_hr"/>
	</listOfParameters>
</kineticLaw>
</reaction>
<reaction  id="rxn00302"  name="GTP 7,8-8,9-dihydrolase"  reversible="false">
<notes>
<html:p>GENE_ASSOCIATION:( PSHAa0073 ) or ( PSHAa0549 )</html:p>
<html:p>KEGG_RID:R00428</html:p>
<html:p>PROTEIN_CLASS:3.5.4.16</html:p>
</notes>
<listOfReactants>
<speciesReference  species="cpd00001_c"  stoichiometry="1"/>
<speciesReference  species="cpd00038_c"  stoichiometry="1"/>
</listOfReactants>
<listOfProducts>
<speciesReference  species="cpd03518_c"  stoichiometry="1"/>
</listOfProducts>
<kineticLaw>
	<math xmlns="http://www.w3.org/1998/Math/MathML">
			<ci> FLUX_VALUE </ci>
	</math>
	<listOfParameters>
		<parameter id="LOWER_BOUND" value="0" name="mmol_per_gDW_per_hr"/>
		<parameter id="UPPER_BOUND" value="10000" name="mmol_per_gDW_per_hr"/>
		<parameter id="OBJECTIVE_COEFFICIENT" value="0.0"/>
		<parameter id="FLUX_VALUE" value="0.0" name="mmol_per_gDW_per_hr"/>
	</listOfParameters>
</kineticLaw>
</reaction>
<reaction  id="rxn05315"  name="ZN2t4"  reversible="true">
<notes>
<html:p>GENE_ASSOCIATION:PSHAb0288</html:p>
</notes>
<listOfReactants>
<speciesReference  species="cpd00034_c"  stoichiometry="1"/>
<speciesReference  species="cpd00067_e"  stoichiometry="1"/>
<speciesReference  species="cpd00205_e"  stoichiometry="1"/>
</listOfReactants>
<listOfProducts>
<speciesReference  species="cpd00034_e"  stoichiometry="1"/>
<speciesReference  species="cpd00067_c"  stoichiometry="1"/>
<speciesReference  species="cpd00205_c"  stoichiometry="1"/>
</listOfProducts>
<kineticLaw>
	<math xmlns="http://www.w3.org/1998/Math/MathML">
			<ci> FLUX_VALUE </ci>
	</math>
	<listOfParameters>
		<parameter id="LOWER_BOUND" value="-10000" name="mmol_per_gDW_per_hr"/>
		<parameter id="UPPER_BOUND" value="10000" name="mmol_per_gDW_per_hr"/>
		<parameter id="OBJECTIVE_COEFFICIENT" value="0.0"/>
		<parameter id="FLUX_VALUE" value="0.0" name="mmol_per_gDW_per_hr"/>
	</listOfParameters>
</kineticLaw>
</reaction>
<reaction  id="rxn05341"  name="(3R)-3-Hydroxyoctanoyl-[acyl-carrier-protein]NADP+ oxidoreductase"  reversible="true">
<notes>
<html:p>GENE_ASSOCIATION:( PSHAa1885  and  PSHAa0894  and  PSHAa2129  and  PSHAa2151 ) or ( PSHAa1808 ) or ( PSHAa0875 ) or ( PSHAa0891 )</html:p>
<html:p>KEGG_RID:R04536</html:p>
<html:p>PROTEIN_CLASS:1.1.1.100</html:p>
</notes>
<listOfReactants>
<speciesReference  species="cpd00006_c"  stoichiometry="1"/>
<speciesReference  species="cpd11483_c"  stoichiometry="1"/>
</listOfReactants>
<listOfProducts>
<speciesReference  species="cpd00005_c"  stoichiometry="1"/>
<speciesReference  species="cpd00067_c"  stoichiometry="1"/>
<speciesReference  species="cpd11490_c"  stoichiometry="1"/>
</listOfProducts>
<kineticLaw>
	<math xmlns="http://www.w3.org/1998/Math/MathML">
			<ci> FLUX_VALUE </ci>
	</math>
	<listOfParameters>
		<parameter id="LOWER_BOUND" value="-10000" name="mmol_per_gDW_per_hr"/>
		<parameter id="UPPER_BOUND" value="10000" name="mmol_per_gDW_per_hr"/>
		<parameter id="OBJECTIVE_COEFFICIENT" value="0.0"/>
		<parameter id="FLUX_VALUE" value="0.0" name="mmol_per_gDW_per_hr"/>
	</listOfParameters>
</kineticLaw>
</reaction>
<reaction  id="rxn05145"  name="Orthophosphate-ABC transport"  reversible="false">
<notes>
<html:p>GENE_ASSOCIATION:( PSHAa0311  and  PSHAa0310  and  PSHAa0309  and  PSHAa0599)</html:p>
<html:p>PROTEIN_CLASS:TC-3.A.1.7</html:p>
</notes>
<listOfReactants>
<speciesReference  species="cpd00001_c"  stoichiometry="1"/>
<speciesReference  species="cpd00002_c"  stoichiometry="1"/>
<speciesReference  species="cpd00009_e"  stoichiometry="1"/>
</listOfReactants>
<listOfProducts>
<speciesReference  species="cpd00008_c"  stoichiometry="1"/>
<speciesReference  species="cpd00009_c"  stoichiometry="2"/>
<speciesReference  species="cpd00067_c"  stoichiometry="1"/>
</listOfProducts>
<kineticLaw>
	<math xmlns="http://www.w3.org/1998/Math/MathML">
			<ci> FLUX_VALUE </ci>
	</math>
	<listOfParameters>
		<parameter id="LOWER_BOUND" value="0" name="mmol_per_gDW_per_hr"/>
		<parameter id="UPPER_BOUND" value="10000" name="mmol_per_gDW_per_hr"/>
		<parameter id="OBJECTIVE_COEFFICIENT" value="0.0"/>
		<parameter id="FLUX_VALUE" value="0.0" name="mmol_per_gDW_per_hr"/>
	</listOfParameters>
</kineticLaw>
</reaction>
<reaction  id="rxn02944"  name="N2-succinyl-L-ornithine2-oxoglutarate 5-aminotransferase"  reversible="true">
<notes>
<html:p>GENE_ASSOCIATION:( PSHAa0194 ) or ( PSHAb0428 )</html:p>
<html:p>KEGG_RID:R04217</html:p>
<html:p>PROTEIN_CLASS:2.6.1.81</html:p>
</notes>
<listOfReactants>
<speciesReference  species="cpd00024_c"  stoichiometry="1"/>
<speciesReference  species="cpd02160_c"  stoichiometry="1"/>
</listOfReactants>
<listOfProducts>
<speciesReference  species="cpd00023_c"  stoichiometry="1"/>
<speciesReference  species="cpd03526_c"  stoichiometry="1"/>
</listOfProducts>
<kineticLaw>
	<math xmlns="http://www.w3.org/1998/Math/MathML">
			<ci> FLUX_VALUE </ci>
	</math>
	<listOfParameters>
		<parameter id="LOWER_BOUND" value="-10000" name="mmol_per_gDW_per_hr"/>
		<parameter id="UPPER_BOUND" value="10000" name="mmol_per_gDW_per_hr"/>
		<parameter id="OBJECTIVE_COEFFICIENT" value="0.0"/>
		<parameter id="FLUX_VALUE" value="0.0" name="mmol_per_gDW_per_hr"/>
	</listOfParameters>
</kineticLaw>
</reaction>
<reaction  id="rxn02331"  name="2-Dehydro-3-deoxy-D-octonate-8-phosphate"  reversible="true">
<notes>
<html:p>GENE_ASSOCIATION:PSHAa1063</html:p>
<html:p>KEGG_RID:R03254</html:p>
<html:p>PROTEIN_CLASS:4.1.2.16</html:p>
</notes>
<listOfReactants>
<speciesReference  species="cpd00009_c"  stoichiometry="1"/>
<speciesReference  species="cpd00067_c"  stoichiometry="1"/>
<speciesReference  species="cpd02730_c"  stoichiometry="1"/>
</listOfReactants>
<listOfProducts>
<speciesReference  species="cpd00001_c"  stoichiometry="1"/>
<speciesReference  species="cpd00061_c"  stoichiometry="1"/>
<speciesReference  species="cpd00817_c"  stoichiometry="1"/>
</listOfProducts>
<kineticLaw>
	<math xmlns="http://www.w3.org/1998/Math/MathML">
			<ci> FLUX_VALUE </ci>
	</math>
	<listOfParameters>
		<parameter id="LOWER_BOUND" value="-10000" name="mmol_per_gDW_per_hr"/>
		<parameter id="UPPER_BOUND" value="10000" name="mmol_per_gDW_per_hr"/>
		<parameter id="OBJECTIVE_COEFFICIENT" value="0.0"/>
		<parameter id="FLUX_VALUE" value="0.0" name="mmol_per_gDW_per_hr"/>
	</listOfParameters>
</kineticLaw>
</reaction>
<reaction  id="rxn02201"  name="2-Amino-4-hydroxy-6-hydroxymethyl-7,8-dihydropteridine-"  reversible="true">
<notes>
<html:p>GENE_ASSOCIATION:PSHAa0871</html:p>
<html:p>KEGG_RID:R03067</html:p>
<html:p>PROTEIN_CLASS:2.5.1.15</html:p>
</notes>
<listOfReactants>
<speciesReference  species="cpd00443_c"  stoichiometry="1"/>
<speciesReference  species="cpd02920_c"  stoichiometry="1"/>
</listOfReactants>
<listOfProducts>
<speciesReference  species="cpd00012_c"  stoichiometry="1"/>
<speciesReference  species="cpd00683_c"  stoichiometry="1"/>
</listOfProducts>
<kineticLaw>
	<math xmlns="http://www.w3.org/1998/Math/MathML">
			<ci> FLUX_VALUE </ci>
	</math>
	<listOfParameters>
		<parameter id="LOWER_BOUND" value="-10000" name="mmol_per_gDW_per_hr"/>
		<parameter id="UPPER_BOUND" value="10000" name="mmol_per_gDW_per_hr"/>
		<parameter id="OBJECTIVE_COEFFICIENT" value="0.0"/>
		<parameter id="FLUX_VALUE" value="0.0" name="mmol_per_gDW_per_hr"/>
	</listOfParameters>
</kineticLaw>
</reaction>
<reaction  id="rxn10180"  name="Pantothenate sodium symporter"  reversible="true">
<notes>
<html:p>GENE_ASSOCIATION: PSHAb0443 </html:p>
</notes>
<listOfReactants>
<speciesReference  species="cpd00644_e"  stoichiometry="1"/>
<speciesReference  species="cpd00971_e"  stoichiometry="1"/>
</listOfReactants>
<listOfProducts>
<speciesReference  species="cpd00644_c"  stoichiometry="1"/>
<speciesReference  species="cpd00971_c"  stoichiometry="1"/>
</listOfProducts>
<kineticLaw>
	<math xmlns="http://www.w3.org/1998/Math/MathML">
			<ci> FLUX_VALUE </ci>
	</math>
	<listOfParameters>
		<parameter id="LOWER_BOUND" value="-10000" name="mmol_per_gDW_per_hr"/>
		<parameter id="UPPER_BOUND" value="10000" name="mmol_per_gDW_per_hr"/>
		<parameter id="OBJECTIVE_COEFFICIENT" value="0.0"/>
		<parameter id="FLUX_VALUE" value="0.0" name="mmol_per_gDW_per_hr"/>
	</listOfParameters>
</kineticLaw>
</reaction>
<reaction  id="rxn02988"  name="quinolinate synthase"  reversible="true">
<notes>
<html:p>GENE_ASSOCIATION:PSHAa1866 </html:p>
<html:p>KEGG_RID:R04292</html:p>
</notes>
<listOfReactants>
<speciesReference  species="cpd00001_c"  stoichiometry="2"/>
<speciesReference  species="cpd00009_c"  stoichiometry="1"/>
<speciesReference  species="cpd00067_c"  stoichiometry="1"/>
<speciesReference  species="cpd02333_c"  stoichiometry="1"/>
</listOfReactants>
<listOfProducts>
<speciesReference  species="cpd00095_c"  stoichiometry="1"/>
<speciesReference  species="cpd03470_c"  stoichiometry="1"/>
</listOfProducts>
<kineticLaw>
	<math xmlns="http://www.w3.org/1998/Math/MathML">
			<ci> FLUX_VALUE </ci>
	</math>
	<listOfParameters>
		<parameter id="LOWER_BOUND" value="-10000" name="mmol_per_gDW_per_hr"/>
		<parameter id="UPPER_BOUND" value="10000" name="mmol_per_gDW_per_hr"/>
		<parameter id="OBJECTIVE_COEFFICIENT" value="0.0"/>
		<parameter id="FLUX_VALUE" value="0.0" name="mmol_per_gDW_per_hr"/>
	</listOfParameters>
</kineticLaw>
</reaction>
<reaction  id="rxn05460"  name="3-Oxooctodecanoyl-ACPmalonyl-[acyl-carrier-protein] C-acyltransferase (decarboxylating)"  reversible="false">
<notes>
<html:p>GENE_ASSOCIATION:( PSHAa1806  and  PSHAb0304 ) or ( PSHAb0304  and  PSHAa1382 )</html:p>
<html:p>PROTEIN_CLASS:2.3.1.0</html:p>
</notes>
<listOfReactants>
<speciesReference  species="cpd00067_c"  stoichiometry="1"/>
<speciesReference  species="cpd11476_c"  stoichiometry="1"/>
<speciesReference  species="cpd11492_c"  stoichiometry="1"/>
</listOfReactants>
<listOfProducts>
<speciesReference  species="cpd00011_c"  stoichiometry="1"/>
<speciesReference  species="cpd11493_c"  stoichiometry="1"/>
<speciesReference  species="cpd11570_c"  stoichiometry="1"/>
</listOfProducts>
<kineticLaw>
	<math xmlns="http://www.w3.org/1998/Math/MathML">
			<ci> FLUX_VALUE </ci>
	</math>
	<listOfParameters>
		<parameter id="LOWER_BOUND" value="0" name="mmol_per_gDW_per_hr"/>
		<parameter id="UPPER_BOUND" value="10000" name="mmol_per_gDW_per_hr"/>
		<parameter id="OBJECTIVE_COEFFICIENT" value="0.0"/>
		<parameter id="FLUX_VALUE" value="0.0" name="mmol_per_gDW_per_hr"/>
	</listOfParameters>
</kineticLaw>
</reaction>
<reaction  id="rxn04139"  name="2-Octaprenyl-3-methyl-6-methoxy-1,4-benzoquinone ,NADPH2oxygen"  reversible="false">
<notes>
<html:p>GENE_ASSOCIATION:( PSHAa1047 ) or ( PSHAa0564 )</html:p>
<html:p>KEGG_RID:R06146</html:p>
<html:p>PROTEIN_CLASS:1.14.13.-</html:p>
</notes>
<listOfReactants>
<speciesReference  species="cpd00005_c"  stoichiometry="1"/>
<speciesReference  species="cpd00007_c"  stoichiometry="1"/>
<speciesReference  species="cpd03448_c"  stoichiometry="1"/>
</listOfReactants>
<listOfProducts>
<speciesReference  species="cpd00001_c"  stoichiometry="1"/>
<speciesReference  species="cpd00006_c"  stoichiometry="1"/>
<speciesReference  species="cpd03449_c"  stoichiometry="1"/>
</listOfProducts>
<kineticLaw>
	<math xmlns="http://www.w3.org/1998/Math/MathML">
			<ci> FLUX_VALUE </ci>
	</math>
	<listOfParameters>
		<parameter id="LOWER_BOUND" value="0" name="mmol_per_gDW_per_hr"/>
		<parameter id="UPPER_BOUND" value="10000" name="mmol_per_gDW_per_hr"/>
		<parameter id="OBJECTIVE_COEFFICIENT" value="0.0"/>
		<parameter id="FLUX_VALUE" value="0.0" name="mmol_per_gDW_per_hr"/>
	</listOfParameters>
</kineticLaw>
</reaction>
<reaction  id="rxn00290"  name="Succinyl-CoA3-oxo-acid CoA-transferase"  reversible="true">
<notes>
<html:p>GENE_ASSOCIATION:( PSHAa1446  and  PSHAa1447 ) or ( PSHAa2943  and  PSHAa2942 )</html:p>
<html:p>KEGG_RID:R00410</html:p>
<html:p>PROTEIN_CLASS:2.8.3.5</html:p>
</notes>
<listOfReactants>
<speciesReference  species="cpd00078_c"  stoichiometry="1"/>
<speciesReference  species="cpd00142_c"  stoichiometry="1"/>
</listOfReactants>
<listOfProducts>
<speciesReference  species="cpd00036_c"  stoichiometry="1"/>
<speciesReference  species="cpd00279_c"  stoichiometry="1"/>
</listOfProducts>
<kineticLaw>
	<math xmlns="http://www.w3.org/1998/Math/MathML">
			<ci> FLUX_VALUE </ci>
	</math>
	<listOfParameters>
		<parameter id="LOWER_BOUND" value="-10000" name="mmol_per_gDW_per_hr"/>
		<parameter id="UPPER_BOUND" value="10000" name="mmol_per_gDW_per_hr"/>
		<parameter id="OBJECTIVE_COEFFICIENT" value="0.0"/>
		<parameter id="FLUX_VALUE" value="0.0" name="mmol_per_gDW_per_hr"/>
	</listOfParameters>
</kineticLaw>
</reaction>
<reaction  id="rxn05555"  name="iron (II) transport via ABC system"  reversible="false">
<notes>
<html:p>GENE_ASSOCIATION:UNIVERSAL</html:p>
</notes>
<listOfReactants>
<speciesReference  species="cpd00001_c"  stoichiometry="1"/>
<speciesReference  species="cpd00002_c"  stoichiometry="1"/>
<speciesReference  species="cpd10515_e"  stoichiometry="1"/>
</listOfReactants>
<listOfProducts>
<speciesReference  species="cpd00008_c"  stoichiometry="1"/>
<speciesReference  species="cpd00009_c"  stoichiometry="1"/>
<speciesReference  species="cpd00067_c"  stoichiometry="1"/>
<speciesReference  species="cpd10515_c"  stoichiometry="1"/>
</listOfProducts>
<kineticLaw>
	<math xmlns="http://www.w3.org/1998/Math/MathML">
			<ci> FLUX_VALUE </ci>
	</math>
	<listOfParameters>
		<parameter id="LOWER_BOUND" value="0" name="mmol_per_gDW_per_hr"/>
		<parameter id="UPPER_BOUND" value="10000" name="mmol_per_gDW_per_hr"/>
		<parameter id="OBJECTIVE_COEFFICIENT" value="0.0"/>
		<parameter id="FLUX_VALUE" value="0.0" name="mmol_per_gDW_per_hr"/>
	</listOfParameters>
</kineticLaw>
</reaction>


<reaction  id="rxn05402"  name="13-methyl-3-hydroxy-tetra-decanoyl-ACP hydro-lyase"  reversible="true">
<notes>
<html:p>GENE_ASSOCIATION:PSHAa2025</html:p>
<html:p>PROTEIN_CLASS:4.2.1.0</html:p>
</notes>
<listOfReactants>
<speciesReference  species="cpd11538_c"  stoichiometry="1"/>
</listOfReactants>
<listOfProducts>
<speciesReference  species="cpd00001_c"  stoichiometry="1"/>
<speciesReference  species="cpd11539_c"  stoichiometry="1"/>
</listOfProducts>
<kineticLaw>
	<math xmlns="http://www.w3.org/1998/Math/MathML">
			<ci> FLUX_VALUE </ci>
	</math>
	<listOfParameters>
		<parameter id="LOWER_BOUND" value="-10000" name="mmol_per_gDW_per_hr"/>
		<parameter id="UPPER_BOUND" value="10000" name="mmol_per_gDW_per_hr"/>
		<parameter id="OBJECTIVE_COEFFICIENT" value="0.0"/>
		<parameter id="FLUX_VALUE" value="0.0" name="mmol_per_gDW_per_hr"/>
	</listOfParameters>
</kineticLaw>
</reaction>
<reaction  id="rxn03241"  name="(S)-3-Hydroxytetradecanoyl-CoA hydro-lyase"  reversible="true">
<notes>
<html:p>GENE_ASSOCIATION:( PSHAa0717 and  PSHAa0903  and  PSHAa0905 ) or ( PSHAa0011  and  PSHAa0967 ) or ( PSHAa2481 )</html:p>
<html:p>KEGG_RID:R04740</html:p>
<html:p>PROTEIN_CLASS:4.2.1.17</html:p>
</notes>
<listOfReactants>
<speciesReference  species="cpd03115_c"  stoichiometry="1"/>
</listOfReactants>
<listOfProducts>
<speciesReference  species="cpd00001_c"  stoichiometry="1"/>
<speciesReference  species="cpd03127_c"  stoichiometry="1"/>
</listOfProducts>
<kineticLaw>
	<math xmlns="http://www.w3.org/1998/Math/MathML">
			<ci> FLUX_VALUE </ci>
	</math>
	<listOfParameters>
		<parameter id="LOWER_BOUND" value="-10000" name="mmol_per_gDW_per_hr"/>
		<parameter id="UPPER_BOUND" value="10000" name="mmol_per_gDW_per_hr"/>
		<parameter id="OBJECTIVE_COEFFICIENT" value="0.0"/>
		<parameter id="FLUX_VALUE" value="0.0" name="mmol_per_gDW_per_hr"/>
	</listOfParameters>
</kineticLaw>
</reaction>
<reaction  id="rxn02159"  name="L-HistidinolNAD+ oxidoreductase"  reversible="true">
<notes>
<html:p>GENE_ASSOCIATION:PSHAb0493</html:p>
<html:p>KEGG_RID:R03012</html:p>
<html:p>PROTEIN_CLASS:1.1.1.23</html:p>
</notes>
<listOfReactants>
<speciesReference  species="cpd00003_c"  stoichiometry="1"/>
<speciesReference  species="cpd00641_c"  stoichiometry="1"/>
</listOfReactants>
<listOfProducts>
<speciesReference  species="cpd00004_c"  stoichiometry="1"/>
<speciesReference  species="cpd00067_c"  stoichiometry="1"/>
<speciesReference  species="cpd01324_c"  stoichiometry="1"/>
</listOfProducts>
<kineticLaw>
	<math xmlns="http://www.w3.org/1998/Math/MathML">
			<ci> FLUX_VALUE </ci>
	</math>
	<listOfParameters>
		<parameter id="LOWER_BOUND" value="-10000" name="mmol_per_gDW_per_hr"/>
		<parameter id="UPPER_BOUND" value="10000" name="mmol_per_gDW_per_hr"/>
		<parameter id="OBJECTIVE_COEFFICIENT" value="0.0"/>
		<parameter id="FLUX_VALUE" value="0.0" name="mmol_per_gDW_per_hr"/>
	</listOfParameters>
</kineticLaw>
</reaction>
<reaction  id="rxn09159"  name="Phospholipase A2 (phosphatidylglycerol, n-C140) (periplasm)"  reversible="true">
<notes>
<html:p>GENE_ASSOCIATION:PSHAa0175</html:p>
<html:p>PROTEIN_CLASS:3.1.1.4</html:p>
</notes>
<listOfReactants>
<speciesReference  species="cpd00001_c"  stoichiometry="1"/>
<speciesReference  species="cpd15536_c"  stoichiometry="1"/>
</listOfReactants>
<listOfProducts>
<speciesReference  species="cpd00067_c"  stoichiometry="1"/>
<speciesReference  species="cpd03847_c"  stoichiometry="1"/>
<speciesReference  species="cpd15319_c"  stoichiometry="1"/>
</listOfProducts>
<kineticLaw>
	<math xmlns="http://www.w3.org/1998/Math/MathML">
			<ci> FLUX_VALUE </ci>
	</math>
	<listOfParameters>
		<parameter id="LOWER_BOUND" value="-10000" name="mmol_per_gDW_per_hr"/>
		<parameter id="UPPER_BOUND" value="10000" name="mmol_per_gDW_per_hr"/>
		<parameter id="OBJECTIVE_COEFFICIENT" value="0.0"/>
		<parameter id="FLUX_VALUE" value="0.0" name="mmol_per_gDW_per_hr"/>
	</listOfParameters>
</kineticLaw>
</reaction>
<reaction  id="rxn09200"  name="Phosphatidylserine decarboxylase (n-C160)"  reversible="true">
<notes>
<html:p>GENE_ASSOCIATION:PSHAa0486</html:p>
<html:p>PROTEIN_CLASS:4.1.1.65</html:p>
</notes>
<listOfReactants>
<speciesReference  species="cpd00067_c"  stoichiometry="2"/>
<speciesReference  species="cpd15555_c"  stoichiometry="1"/>
</listOfReactants>
<listOfProducts>
<speciesReference  species="cpd00011_c"  stoichiometry="1"/>
<speciesReference  species="cpd15531_c"  stoichiometry="1"/>
</listOfProducts>
<kineticLaw>
	<math xmlns="http://www.w3.org/1998/Math/MathML">
			<ci> FLUX_VALUE </ci>
	</math>
	<listOfParameters>
		<parameter id="LOWER_BOUND" value="-10000" name="mmol_per_gDW_per_hr"/>
		<parameter id="UPPER_BOUND" value="10000" name="mmol_per_gDW_per_hr"/>
		<parameter id="OBJECTIVE_COEFFICIENT" value="0.0"/>
		<parameter id="FLUX_VALUE" value="0.0" name="mmol_per_gDW_per_hr"/>
	</listOfParameters>
</kineticLaw>
</reaction>
<reaction  id="rxn01573"  name="L-IsoleucineNAD+ oxidoreductase(deaminating)"  reversible="true">
<notes>
<html:p>GENE_ASSOCIATION:PSHAa1167</html:p>
<html:p>KEGG_RID:R02196</html:p>
<html:p>PROTEIN_CLASS:1.4.1.9</html:p>
</notes>
<listOfReactants>
<speciesReference  species="cpd00001_c"  stoichiometry="1"/>
<speciesReference  species="cpd00003_c"  stoichiometry="1"/>
<speciesReference  species="cpd00322_c"  stoichiometry="1"/>
</listOfReactants>
<listOfProducts>
<speciesReference  species="cpd00004_c"  stoichiometry="1"/>
<speciesReference  species="cpd00013_c"  stoichiometry="1"/>
<speciesReference  species="cpd00067_c"  stoichiometry="1"/>
<speciesReference  species="cpd00508_c"  stoichiometry="1"/>
</listOfProducts>
<kineticLaw>
	<math xmlns="http://www.w3.org/1998/Math/MathML">
			<ci> FLUX_VALUE </ci>
	</math>
	<listOfParameters>
		<parameter id="LOWER_BOUND" value="-10000" name="mmol_per_gDW_per_hr"/>
		<parameter id="UPPER_BOUND" value="10000" name="mmol_per_gDW_per_hr"/>
		<parameter id="OBJECTIVE_COEFFICIENT" value="0.0"/>
		<parameter id="FLUX_VALUE" value="0.0" name="mmol_per_gDW_per_hr"/>
	</listOfParameters>
</kineticLaw>
</reaction>
<reaction  id="rxn02937"  name="2-(Formamido)-N1-(5-phosphoribosyl)acetamidine cyclo-ligase"  reversible="false">
<notes>
<html:p>GENE_ASSOCIATION:PSHAa1947</html:p>
<html:p>KEGG_RID:R04208</html:p>
</notes>
<listOfReactants>
<speciesReference  species="cpd00002_c"  stoichiometry="1"/>
<speciesReference  species="cpd02826_c"  stoichiometry="1"/>
</listOfReactants>
<listOfProducts>
<speciesReference  species="cpd00008_c"  stoichiometry="1"/>
<speciesReference  species="cpd00009_c"  stoichiometry="1"/>
<speciesReference  species="cpd00067_c"  stoichiometry="1"/>
<speciesReference  species="cpd02140_c"  stoichiometry="1"/>
</listOfProducts>
<kineticLaw>
	<math xmlns="http://www.w3.org/1998/Math/MathML">
			<ci> FLUX_VALUE </ci>
	</math>
	<listOfParameters>
		<parameter id="LOWER_BOUND" value="0" name="mmol_per_gDW_per_hr"/>
		<parameter id="UPPER_BOUND" value="10000" name="mmol_per_gDW_per_hr"/>
		<parameter id="OBJECTIVE_COEFFICIENT" value="0.0"/>
		<parameter id="FLUX_VALUE" value="0.0" name="mmol_per_gDW_per_hr"/>
	</listOfParameters>
</kineticLaw>
</reaction>
<reaction  id="rxn00056"  name="Fe(II)oxygen oxidoreductase"  reversible="false">
<notes>
<html:p>GENE_ASSOCIATION:( PSHAa2954 ) or ( PSHAa2456 )</html:p>
<html:p>KEGG_RID:R00078</html:p>
<html:p>PROTEIN_CLASS:1.16.3.1</html:p>
</notes>
<listOfReactants>
<speciesReference  species="cpd00007_c"  stoichiometry="1"/>
<speciesReference  species="cpd00067_c"  stoichiometry="4"/>
<speciesReference  species="cpd10515_c"  stoichiometry="4"/>
</listOfReactants>
<listOfProducts>
<speciesReference  species="cpd00001_c"  stoichiometry="2"/>
<speciesReference  species="cpd10516_c"  stoichiometry="4"/>
</listOfProducts>
<kineticLaw>
	<math xmlns="http://www.w3.org/1998/Math/MathML">
			<ci> FLUX_VALUE </ci>
	</math>
	<listOfParameters>
		<parameter id="LOWER_BOUND" value="-10000" name="mmol_per_gDW_per_hr"/>
		<parameter id="UPPER_BOUND" value="10000" name="mmol_per_gDW_per_hr"/>
		<parameter id="OBJECTIVE_COEFFICIENT" value="0.0"/>
		<parameter id="FLUX_VALUE" value="0.0" name="mmol_per_gDW_per_hr"/>
	</listOfParameters>
</kineticLaw>
</reaction>
<reaction  id="rxn00727"  name="Chorismate pyruvate-lyase (amino-accepting)"  reversible="false">
<notes>
<html:p>GENE_ASSOCIATION:( PSHAa1293  and  PSHAa1292 )</html:p>
<html:p>KEGG_RID:R00986</html:p>
</notes>
<listOfReactants>
<speciesReference  species="cpd00053_c"  stoichiometry="1"/>
<speciesReference  species="cpd00216_c"  stoichiometry="1"/>
</listOfReactants>
<listOfProducts>
<speciesReference  species="cpd00020_c"  stoichiometry="1"/>
<speciesReference  species="cpd00023_c"  stoichiometry="1"/>
<speciesReference  species="cpd00067_c"  stoichiometry="1"/>
<speciesReference  species="cpd00093_c"  stoichiometry="1"/>
</listOfProducts>
<kineticLaw>
	<math xmlns="http://www.w3.org/1998/Math/MathML">
			<ci> FLUX_VALUE </ci>
	</math>
	<listOfParameters>
		<parameter id="LOWER_BOUND" value="0" name="mmol_per_gDW_per_hr"/>
		<parameter id="UPPER_BOUND" value="10000" name="mmol_per_gDW_per_hr"/>
		<parameter id="OBJECTIVE_COEFFICIENT" value="0.0"/>
		<parameter id="FLUX_VALUE" value="0.0" name="mmol_per_gDW_per_hr"/>
	</listOfParameters>
</kineticLaw>
</reaction>
<reaction  id="rxn03891"  name="trans-hexaprenyltranstransferase"  reversible="true">
<notes>
<html:p>GENE_ASSOCIATION:( PSHAa2657 ) or ( PSHAa2365 )</html:p>
<html:p>KEGG_RID:R05612</html:p>
<html:p>PROTEIN_CLASS:2.5.1.30</html:p>
</notes>
<listOfReactants>
<speciesReference  species="cpd00113_c"  stoichiometry="1"/>
<speciesReference  species="cpd00906_c"  stoichiometry="1"/>
</listOfReactants>
<listOfProducts>
<speciesReference  species="cpd00012_c"  stoichiometry="1"/>
<speciesReference  species="cpd02590_c"  stoichiometry="1"/>
</listOfProducts>
<kineticLaw>
	<math xmlns="http://www.w3.org/1998/Math/MathML">
			<ci> FLUX_VALUE </ci>
	</math>
	<listOfParameters>
		<parameter id="LOWER_BOUND" value="-10000" name="mmol_per_gDW_per_hr"/>
		<parameter id="UPPER_BOUND" value="10000" name="mmol_per_gDW_per_hr"/>
		<parameter id="OBJECTIVE_COEFFICIENT" value="0.0"/>
		<parameter id="FLUX_VALUE" value="0.0" name="mmol_per_gDW_per_hr"/>
	</listOfParameters>
</kineticLaw>
</reaction>
<reaction  id="rxn00212"  name="UDPglucose pyrophosphohydrolase"  reversible="false">
<notes>
<html:p>GENE_ASSOCIATION:PSHAb0345</html:p>
<html:p>KEGG_RID:R00287</html:p>
<html:p>PROTEIN_CLASS:3.6.1.8</html:p>
</notes>
<listOfReactants>
<speciesReference  species="cpd00001_c"  stoichiometry="1"/>
<speciesReference  species="cpd00026_c"  stoichiometry="1"/>
</listOfReactants>
<listOfProducts>
<speciesReference  species="cpd00089_c"  stoichiometry="1"/>
<speciesReference  species="cpd00091_c"  stoichiometry="1"/>
</listOfProducts>
<kineticLaw>
	<math xmlns="http://www.w3.org/1998/Math/MathML">
			<ci> FLUX_VALUE </ci>
	</math>
	<listOfParameters>
		<parameter id="LOWER_BOUND" value="0" name="mmol_per_gDW_per_hr"/>
		<parameter id="UPPER_BOUND" value="10000" name="mmol_per_gDW_per_hr"/>
		<parameter id="OBJECTIVE_COEFFICIENT" value="0.0"/>
		<parameter id="FLUX_VALUE" value="0.0" name="mmol_per_gDW_per_hr"/>
	</listOfParameters>
</kineticLaw>
</reaction>
<reaction  id="rxn00649"  name="O3-Acetyl-L-serine acetate-lyase (adding hydrogen sulfide)"  reversible="true">
<notes>
<html:p>GENE_ASSOCIATION:PSHAa1918</html:p>
<html:p>KEGG_RID:R00897</html:p>
<html:p>PROTEIN_CLASS:2.5.1.65</html:p>
</notes>
<listOfReactants>
<speciesReference  species="cpd00239_c"  stoichiometry="1"/>
<speciesReference  species="cpd00722_c"  stoichiometry="1"/>
</listOfReactants>
<listOfProducts>
<speciesReference  species="cpd00029_c"  stoichiometry="1"/>
<speciesReference  species="cpd00067_c"  stoichiometry="1"/>
<speciesReference  species="cpd00084_c"  stoichiometry="1"/>
</listOfProducts>
<kineticLaw>
	<math xmlns="http://www.w3.org/1998/Math/MathML">
			<ci> FLUX_VALUE </ci>
	</math>
	<listOfParameters>
		<parameter id="LOWER_BOUND" value="-10000" name="mmol_per_gDW_per_hr"/>
		<parameter id="UPPER_BOUND" value="10000" name="mmol_per_gDW_per_hr"/>
		<parameter id="OBJECTIVE_COEFFICIENT" value="0.0"/>
		<parameter id="FLUX_VALUE" value="0.0" name="mmol_per_gDW_per_hr"/>
	</listOfParameters>
</kineticLaw>
</reaction>
<reaction  id="rxn10806"  name="cytochrome oxidase bd (menaquinol-8 2 protons)"  reversible="false">
<notes>
<html:p>GENE_ASSOCIATION:( PSHAa2228  and  PSHAa2229  and  PSHAa2230  and  PSHAa2231 ) or ( PSHAa2530  and  PSHAa2529 ) or ( PSHAa2018  and  PSHAa2019 ) or ( PSHAa1651 )</html:p>
</notes>
<listOfReactants>
<speciesReference  species="cpd00007_c"  stoichiometry="0.5"/>
<speciesReference  species="cpd00067_c"  stoichiometry="2"/>
<speciesReference  species="cpd15499_c"  stoichiometry="1"/>
</listOfReactants>
<listOfProducts>
<speciesReference  species="cpd00001_c"  stoichiometry="1"/>
<speciesReference  species="cpd00067_e"  stoichiometry="2"/>
<speciesReference  species="cpd15500_c"  stoichiometry="1"/>
</listOfProducts>
<kineticLaw>
	<math xmlns="http://www.w3.org/1998/Math/MathML">
			<ci> FLUX_VALUE </ci>
	</math>
	<listOfParameters>
		<parameter id="LOWER_BOUND" value="0" name="mmol_per_gDW_per_hr"/>
		<parameter id="UPPER_BOUND" value="10000" name="mmol_per_gDW_per_hr"/>
		<parameter id="OBJECTIVE_COEFFICIENT" value="0.0"/>
		<parameter id="FLUX_VALUE" value="0.0" name="mmol_per_gDW_per_hr"/>
	</listOfParameters>
</kineticLaw>
</reaction>
<reaction  id="rxn05413"  name="4-methyl-pentanoyl-ACPmalonyl-[acyl-carrier-protein] C-acyltransferase (decarboxylating)"  reversible="false">
<notes>
<html:p>GENE_ASSOCIATION:( PSHAa1806  and  PSHAb0304 ) or ( PSHAb0304  and  PSHAa1382 )</html:p>
<html:p>PROTEIN_CLASS:2.3.1.0</html:p>
</notes>
<listOfReactants>
<speciesReference  species="cpd00067_c"  stoichiometry="1"/>
<speciesReference  species="cpd11492_c"  stoichiometry="1"/>
<speciesReference  species="cpd11549_c"  stoichiometry="1"/>
</listOfReactants>
<listOfProducts>
<speciesReference  species="cpd00011_c"  stoichiometry="1"/>
<speciesReference  species="cpd11493_c"  stoichiometry="1"/>
<speciesReference  species="cpd11550_c"  stoichiometry="1"/>
</listOfProducts>
<kineticLaw>
	<math xmlns="http://www.w3.org/1998/Math/MathML">
			<ci> FLUX_VALUE </ci>
	</math>
	<listOfParameters>
		<parameter id="LOWER_BOUND" value="0" name="mmol_per_gDW_per_hr"/>
		<parameter id="UPPER_BOUND" value="10000" name="mmol_per_gDW_per_hr"/>
		<parameter id="OBJECTIVE_COEFFICIENT" value="0.0"/>
		<parameter id="FLUX_VALUE" value="0.0" name="mmol_per_gDW_per_hr"/>
	</listOfParameters>
</kineticLaw>
</reaction>
<reaction  id="rxn06076"  name="2'-Deoxycytidine diphosphateoxidized-thioredoxin 2'-oxidoreductase"  reversible="true">
<notes>
<html:p>GENE_ASSOCIATION:( PSHAa1417  and  PSHAa1418 )</html:p>
<html:p>KEGG_RID:R02024</html:p>
</notes>
<listOfReactants>
<speciesReference  species="cpd00001_c"  stoichiometry="1"/>
<speciesReference  species="cpd00533_c"  stoichiometry="1"/>
<speciesReference  species="cpd11420_c"  stoichiometry="1"/>
</listOfReactants>
<listOfProducts>
<speciesReference  species="cpd00096_c"  stoichiometry="1"/>
<speciesReference  species="cpd11421_c"  stoichiometry="1"/>
</listOfProducts>
<kineticLaw>
	<math xmlns="http://www.w3.org/1998/Math/MathML">
			<ci> FLUX_VALUE </ci>
	</math>
	<listOfParameters>
		<parameter id="LOWER_BOUND" value="-10000" name="mmol_per_gDW_per_hr"/>
		<parameter id="UPPER_BOUND" value="10000" name="mmol_per_gDW_per_hr"/>
		<parameter id="OBJECTIVE_COEFFICIENT" value="0.0"/>
		<parameter id="FLUX_VALUE" value="0.0" name="mmol_per_gDW_per_hr"/>
	</listOfParameters>
</kineticLaw>
</reaction>
<reaction  id="rxn05348"  name="Decanoyl-[acyl-carrier protein]malonyl-[acyl-carrier-protein]"  reversible="false">
<notes>
<html:p>GENE_ASSOCIATION:( PSHAa1806  and  PSHAb0304 ) or ( PSHAb0304  and  PSHAa1382 ) or ( PSHAa2080 )</html:p>
<html:p>KEGG_RID:R04963</html:p>
<html:p>PROTEIN_CLASS:2.3.1.41</html:p>
</notes>
<listOfReactants>
<speciesReference  species="cpd00067_c"  stoichiometry="1"/>
<speciesReference  species="cpd11474_c"  stoichiometry="1"/>
<speciesReference  species="cpd11492_c"  stoichiometry="1"/>
</listOfReactants>
<listOfProducts>
<speciesReference  species="cpd00011_c"  stoichiometry="1"/>
<speciesReference  species="cpd11489_c"  stoichiometry="1"/>
<speciesReference  species="cpd11493_c"  stoichiometry="1"/>
</listOfProducts>
<kineticLaw>
	<math xmlns="http://www.w3.org/1998/Math/MathML">
			<ci> FLUX_VALUE </ci>
	</math>
	<listOfParameters>
		<parameter id="LOWER_BOUND" value="0" name="mmol_per_gDW_per_hr"/>
		<parameter id="UPPER_BOUND" value="10000" name="mmol_per_gDW_per_hr"/>
		<parameter id="OBJECTIVE_COEFFICIENT" value="0.0"/>
		<parameter id="FLUX_VALUE" value="0.0" name="mmol_per_gDW_per_hr"/>
	</listOfParameters>
</kineticLaw>
</reaction>
<reaction  id="rxn02914"  name="3-Phosphoserine2-oxoglutarate aminotransferase"  reversible="true">
<notes>
<html:p>GENE_ASSOCIATION:PSHAa1422</html:p>
<html:p>KEGG_RID:R04173</html:p>
</notes>
<listOfReactants>
<speciesReference  species="cpd00024_c"  stoichiometry="1"/>
<speciesReference  species="cpd00738_c"  stoichiometry="1"/>
</listOfReactants>
<listOfProducts>
<speciesReference  species="cpd00023_c"  stoichiometry="1"/>
<speciesReference  species="cpd02069_c"  stoichiometry="1"/>
</listOfProducts>
<kineticLaw>
	<math xmlns="http://www.w3.org/1998/Math/MathML">
			<ci> FLUX_VALUE </ci>
	</math>
	<listOfParameters>
		<parameter id="LOWER_BOUND" value="-10000" name="mmol_per_gDW_per_hr"/>
		<parameter id="UPPER_BOUND" value="10000" name="mmol_per_gDW_per_hr"/>
		<parameter id="OBJECTIVE_COEFFICIENT" value="0.0"/>
		<parameter id="FLUX_VALUE" value="0.0" name="mmol_per_gDW_per_hr"/>
	</listOfParameters>
</kineticLaw>
</reaction>
<reaction  id="rxn05153"  name="Sulfate-ABC transport"  reversible="false">
<notes>
<html:p>GENE_ASSOCIATION:PSHAa1068</html:p>
</notes>
<listOfReactants>
<speciesReference  species="cpd00001_c"  stoichiometry="1"/>
<speciesReference  species="cpd00002_c"  stoichiometry="1"/>
<speciesReference  species="cpd00048_e"  stoichiometry="1"/>
</listOfReactants>
<listOfProducts>
<speciesReference  species="cpd00008_c"  stoichiometry="1"/>
<speciesReference  species="cpd00009_c"  stoichiometry="1"/>
<speciesReference  species="cpd00048_c"  stoichiometry="1"/>
<speciesReference  species="cpd00067_c"  stoichiometry="1"/>
</listOfProducts>
<kineticLaw>
	<math xmlns="http://www.w3.org/1998/Math/MathML">
			<ci> FLUX_VALUE </ci>
	</math>
	<listOfParameters>
		<parameter id="LOWER_BOUND" value="0" name="mmol_per_gDW_per_hr"/>
		<parameter id="UPPER_BOUND" value="10000" name="mmol_per_gDW_per_hr"/>
		<parameter id="OBJECTIVE_COEFFICIENT" value="0.0"/>
		<parameter id="FLUX_VALUE" value="0.0" name="mmol_per_gDW_per_hr"/>
	</listOfParameters>
</kineticLaw>
</reaction>
<reaction  id="rxn01300"  name="ATPL-homoserine O-phosphotransferase"  reversible="false">
<notes>
<html:p>GENE_ASSOCIATION:PSHAa2378</html:p>
<html:p>KEGG_RID:R01771</html:p>
</notes>
<listOfReactants>
<speciesReference  species="cpd00002_c"  stoichiometry="1"/>
<speciesReference  species="cpd00227_c"  stoichiometry="1"/>
</listOfReactants>
<listOfProducts>
<speciesReference  species="cpd00008_c"  stoichiometry="1"/>
<speciesReference  species="cpd00809_c"  stoichiometry="1"/>
</listOfProducts>
<kineticLaw>
	<math xmlns="http://www.w3.org/1998/Math/MathML">
			<ci> FLUX_VALUE </ci>
	</math>
	<listOfParameters>
		<parameter id="LOWER_BOUND" value="0" name="mmol_per_gDW_per_hr"/>
		<parameter id="UPPER_BOUND" value="10000" name="mmol_per_gDW_per_hr"/>
		<parameter id="OBJECTIVE_COEFFICIENT" value="0.0"/>
		<parameter id="FLUX_VALUE" value="0.0" name="mmol_per_gDW_per_hr"/>
	</listOfParameters>
</kineticLaw>
</reaction>
<reaction  id="rxn00175"  name="AcetateCoA ligase (AMP-forming)"  reversible="false">
<notes>
<html:p>GENE_ASSOCIATION:PSHAa0698</html:p>
<html:p>KEGG_RID:R00235</html:p>
</notes>
<listOfReactants>
<speciesReference  species="cpd00002_c"  stoichiometry="1"/>
<speciesReference  species="cpd00010_c"  stoichiometry="1"/>
<speciesReference  species="cpd00029_c"  stoichiometry="1"/>
<speciesReference  species="cpd00067_c"  stoichiometry="1"/>
</listOfReactants>
<listOfProducts>
<speciesReference  species="cpd00012_c"  stoichiometry="1"/>
<speciesReference  species="cpd00018_c"  stoichiometry="1"/>
<speciesReference  species="cpd00022_c"  stoichiometry="1"/>
</listOfProducts>
<kineticLaw>
	<math xmlns="http://www.w3.org/1998/Math/MathML">
			<ci> FLUX_VALUE </ci>
	</math>
	<listOfParameters>
		<parameter id="LOWER_BOUND" value="0" name="mmol_per_gDW_per_hr"/>
		<parameter id="UPPER_BOUND" value="10000" name="mmol_per_gDW_per_hr"/>
		<parameter id="OBJECTIVE_COEFFICIENT" value="0.0"/>
		<parameter id="FLUX_VALUE" value="0.0" name="mmol_per_gDW_per_hr"/>
	</listOfParameters>
</kineticLaw>
</reaction>
<reaction  id="rxn01446"  name="Deoxyguanosineorthophosphate ribosyltransferase"  reversible="true">
<notes>
<html:p>GENE_ASSOCIATION:PSHAb0082</html:p>
<html:p>KEGG_RID:R01969</html:p>
<html:p>PROTEIN_CLASS:2.4.2.4</html:p>
</notes>
<listOfReactants>
<speciesReference  species="cpd00009_c"  stoichiometry="1"/>
<speciesReference  species="cpd00067_c"  stoichiometry="1"/>
<speciesReference  species="cpd00277_c"  stoichiometry="1"/>
</listOfReactants>
<listOfProducts>
<speciesReference  species="cpd00207_c"  stoichiometry="1"/>
<speciesReference  species="cpd00509_c"  stoichiometry="1"/>
</listOfProducts>
<kineticLaw>
	<math xmlns="http://www.w3.org/1998/Math/MathML">
			<ci> FLUX_VALUE </ci>
	</math>
	<listOfParameters>
		<parameter id="LOWER_BOUND" value="-10000" name="mmol_per_gDW_per_hr"/>
		<parameter id="UPPER_BOUND" value="10000" name="mmol_per_gDW_per_hr"/>
		<parameter id="OBJECTIVE_COEFFICIENT" value="0.0"/>
		<parameter id="FLUX_VALUE" value="0.0" name="mmol_per_gDW_per_hr"/>
	</listOfParameters>
</kineticLaw>
</reaction>
<reaction  id="rxn10013"  name="acyl-CoA dehydrogenase (dodecanoyl-CoA)"  reversible="false">
<notes>
<html:p>GENE_ASSOCIATION:( PSHAb0374 ) or ( PSHAa0907 and  PSHAa1952  and  PSHAa2131 ) or ( PSHAa1920 ) or ( PSHAa0885 )</html:p>
<html:p>PROTEIN_CLASS:1.3.99.3</html:p>
</notes>
<listOfReactants>
<speciesReference  species="cpd00004_c"  stoichiometry="1"/>
<speciesReference  species="cpd00067_c"  stoichiometry="1"/>
<speciesReference  species="cpd02060_c"  stoichiometry="1"/>
</listOfReactants>
<listOfProducts>
<speciesReference  species="cpd00003_c"  stoichiometry="1"/>
<speciesReference  species="cpd01260_c"  stoichiometry="1"/>
</listOfProducts>
<kineticLaw>
	<math xmlns="http://www.w3.org/1998/Math/MathML">
			<ci> FLUX_VALUE </ci>
	</math>
	<listOfParameters>
		<parameter id="LOWER_BOUND" value="0" name="mmol_per_gDW_per_hr"/>
		<parameter id="UPPER_BOUND" value="10000" name="mmol_per_gDW_per_hr"/>
		<parameter id="OBJECTIVE_COEFFICIENT" value="0.0"/>
		<parameter id="FLUX_VALUE" value="0.0" name="mmol_per_gDW_per_hr"/>
	</listOfParameters>
</kineticLaw>
</reaction>
<reaction  id="rxn05346"  name="butyryl-[acyl-carrier protein]malonyl-[acyl-carrier-protein]"  reversible="false">
<notes>
<html:p>GENE_ASSOCIATION:( PSHAa1806  and  PSHAb0304 ) or ( PSHAb0304  and  PSHAa1382 ) or ( PSHAa2080 )</html:p>
<html:p>KEGG_RID:R04952</html:p>
<html:p>PROTEIN_CLASS:2.3.1.41</html:p>
</notes>
<listOfReactants>
<speciesReference  species="cpd00067_c"  stoichiometry="1"/>
<speciesReference  species="cpd11464_c"  stoichiometry="1"/>
<speciesReference  species="cpd11492_c"  stoichiometry="1"/>
</listOfReactants>
<listOfProducts>
<speciesReference  species="cpd00011_c"  stoichiometry="1"/>
<speciesReference  species="cpd11486_c"  stoichiometry="1"/>
<speciesReference  species="cpd11493_c"  stoichiometry="1"/>
</listOfProducts>
<kineticLaw>
	<math xmlns="http://www.w3.org/1998/Math/MathML">
			<ci> FLUX_VALUE </ci>
	</math>
	<listOfParameters>
		<parameter id="LOWER_BOUND" value="0" name="mmol_per_gDW_per_hr"/>
		<parameter id="UPPER_BOUND" value="10000" name="mmol_per_gDW_per_hr"/>
		<parameter id="OBJECTIVE_COEFFICIENT" value="0.0"/>
		<parameter id="FLUX_VALUE" value="0.0" name="mmol_per_gDW_per_hr"/>
	</listOfParameters>
</kineticLaw>
</reaction>
<reaction  id="rxn00950"  name="Cystathionine L-homocysteine-lyase (deaminating)"  reversible="false">
<notes>
<html:p>GENE_ASSOCIATION:PSHAa1925</html:p>
<html:p>KEGG_RID:R01285</html:p>
</notes>
<listOfReactants>
<speciesReference  species="cpd00001_c"  stoichiometry="1"/>
<speciesReference  species="cpd00424_c"  stoichiometry="1"/>
</listOfReactants>
<listOfProducts>
<speciesReference  species="cpd00013_c"  stoichiometry="1"/>
<speciesReference  species="cpd00020_c"  stoichiometry="1"/>
<speciesReference  species="cpd00135_c"  stoichiometry="1"/>
</listOfProducts>
<kineticLaw>
	<math xmlns="http://www.w3.org/1998/Math/MathML">
			<ci> FLUX_VALUE </ci>
	</math>
	<listOfParameters>
		<parameter id="LOWER_BOUND" value="0" name="mmol_per_gDW_per_hr"/>
		<parameter id="UPPER_BOUND" value="10000" name="mmol_per_gDW_per_hr"/>
		<parameter id="OBJECTIVE_COEFFICIENT" value="0.0"/>
		<parameter id="FLUX_VALUE" value="0.0" name="mmol_per_gDW_per_hr"/>
	</listOfParameters>
</kineticLaw>
</reaction>
<reaction  id="rxn10208"  name="isopentadecanoyl-glycerol-3-phosphate O-acyltransferase"  reversible="false">
<notes>
<html:p>GENE_ASSOCIATION:( PSHAa1810  and  PSHAa2303 ) or ( PSHAa0142 )</html:p>
<html:p>PROTEIN_CLASS:2.3.1.15</html:p>
</notes>
<listOfReactants>
<speciesReference  species="cpd00080_c"  stoichiometry="1"/>
<speciesReference  species="cpd11437_c"  stoichiometry="1"/>
</listOfReactants>
<listOfProducts>
<speciesReference  species="cpd00010_c"  stoichiometry="1"/>
<speciesReference  species="cpd15674_c"  stoichiometry="1"/>
</listOfProducts>
<kineticLaw>
	<math xmlns="http://www.w3.org/1998/Math/MathML">
			<ci> FLUX_VALUE </ci>
	</math>
	<listOfParameters>
		<parameter id="LOWER_BOUND" value="0" name="mmol_per_gDW_per_hr"/>
		<parameter id="UPPER_BOUND" value="10000" name="mmol_per_gDW_per_hr"/>
		<parameter id="OBJECTIVE_COEFFICIENT" value="0.0"/>
		<parameter id="FLUX_VALUE" value="0.0" name="mmol_per_gDW_per_hr"/>
	</listOfParameters>
</kineticLaw>
</reaction>
<reaction  id="rxn10264"  name="isohexadecanoyl-CDPdiacylglycerolsn-glycerol-3-phosphate 3-phosphatidyltransferase"  reversible="true">
<notes>
<html:p>GENE_ASSOCIATION:( PSHAb0226  and  PSHAa1914 )</html:p>
<html:p>PROTEIN_CLASS:2.7.8.5</html:p>
</notes>
<listOfReactants>
<speciesReference  species="cpd00080_c"  stoichiometry="1"/>
<speciesReference  species="cpd15688_c"  stoichiometry="1"/>
</listOfReactants>
<listOfProducts>
<speciesReference  species="cpd00046_c"  stoichiometry="1"/>
<speciesReference  species="cpd15721_c"  stoichiometry="1"/>
</listOfProducts>
<kineticLaw>
	<math xmlns="http://www.w3.org/1998/Math/MathML">
			<ci> FLUX_VALUE </ci>
	</math>
	<listOfParameters>
		<parameter id="LOWER_BOUND" value="-10000" name="mmol_per_gDW_per_hr"/>
		<parameter id="UPPER_BOUND" value="10000" name="mmol_per_gDW_per_hr"/>
		<parameter id="OBJECTIVE_COEFFICIENT" value="0.0"/>
		<parameter id="FLUX_VALUE" value="0.0" name="mmol_per_gDW_per_hr"/>
	</listOfParameters>
</kineticLaw>
</reaction>
<reaction  id="rxn05445"  name="4-methyl-trans-pent-2-enoyl-ACPNAD+ oxidoreductase (A-specific)"  reversible="false">
<notes>
<html:p>GENE_ASSOCIATION:PSHAa0879</html:p>
<html:p>PROTEIN_CLASS:1.3.1.0</html:p>
</notes>
<listOfReactants>
<speciesReference  species="cpd00004_c"  stoichiometry="1"/>
<speciesReference  species="cpd00067_c"  stoichiometry="1"/>
<speciesReference  species="cpd11548_c"  stoichiometry="1"/>
</listOfReactants>
<listOfProducts>
<speciesReference  species="cpd00003_c"  stoichiometry="1"/>
<speciesReference  species="cpd11549_c"  stoichiometry="1"/>
</listOfProducts>
<kineticLaw>
	<math xmlns="http://www.w3.org/1998/Math/MathML">
			<ci> FLUX_VALUE </ci>
	</math>
	<listOfParameters>
		<parameter id="LOWER_BOUND" value="0" name="mmol_per_gDW_per_hr"/>
		<parameter id="UPPER_BOUND" value="10000" name="mmol_per_gDW_per_hr"/>
		<parameter id="OBJECTIVE_COEFFICIENT" value="0.0"/>
		<parameter id="FLUX_VALUE" value="0.0" name="mmol_per_gDW_per_hr"/>
	</listOfParameters>
</kineticLaw>
</reaction>
<reaction  id="rxn01313"  name="NADH6,7-dihydropteridine oxidoreductase"  reversible="true">
<notes>
<html:p>GENE_ASSOCIATION:PSHAa1234</html:p>
<html:p>KEGG_RID:R01793</html:p>
<html:p>PROTEIN_CLASS:1.5.1.34</html:p>
</notes>
<listOfReactants>
<speciesReference  species="cpd00004_c"  stoichiometry="1"/>
<speciesReference  species="cpd00067_c"  stoichiometry="1"/>
<speciesReference  species="cpd00231_c"  stoichiometry="1"/>
</listOfReactants>
<listOfProducts>
<speciesReference  species="cpd00003_c"  stoichiometry="1"/>
<speciesReference  species="cpd00233_c"  stoichiometry="1"/>
</listOfProducts>
<kineticLaw>
	<math xmlns="http://www.w3.org/1998/Math/MathML">
			<ci> FLUX_VALUE </ci>
	</math>
	<listOfParameters>
		<parameter id="LOWER_BOUND" value="-10000" name="mmol_per_gDW_per_hr"/>
		<parameter id="UPPER_BOUND" value="10000" name="mmol_per_gDW_per_hr"/>
		<parameter id="OBJECTIVE_COEFFICIENT" value="0.0"/>
		<parameter id="FLUX_VALUE" value="0.0" name="mmol_per_gDW_per_hr"/>
	</listOfParameters>
</kineticLaw>
</reaction>
<reaction  id="rxn00558"  name="D-Glucose-6-phosphate ketol-isomerase"  reversible="true">
<notes>
<html:p>GENE_ASSOCIATION:PSHAa1139</html:p>
<html:p>KEGG_RID:R02740</html:p>
</notes>
<listOfReactants>
<speciesReference  species="cpd00079_c"  stoichiometry="1"/>
</listOfReactants>
<listOfProducts>
<speciesReference  species="cpd00072_c"  stoichiometry="1"/>
</listOfProducts>
<kineticLaw>
	<math xmlns="http://www.w3.org/1998/Math/MathML">
			<ci> FLUX_VALUE </ci>
	</math>
	<listOfParameters>
		<parameter id="LOWER_BOUND" value="-10000" name="mmol_per_gDW_per_hr"/>
		<parameter id="UPPER_BOUND" value="10000" name="mmol_per_gDW_per_hr"/>
		<parameter id="OBJECTIVE_COEFFICIENT" value="0.0"/>
		<parameter id="FLUX_VALUE" value="0.0" name="mmol_per_gDW_per_hr"/>
	</listOfParameters>
</kineticLaw>
</reaction>
<reaction  id="rxn00671"  name="2-Methyl-3-oxopropanoateNAD+ oxidoreductase (CoA-propanoylating)"  reversible="true">
<notes>
<html:p>GENE_ASSOCIATION:PSHAa1455</html:p>
<html:p>KEGG_RID:R00935</html:p>
<html:p>PROTEIN_CLASS:1.2.1.27</html:p>
</notes>
<listOfReactants>
<speciesReference  species="cpd00003_c"  stoichiometry="1"/>
<speciesReference  species="cpd00010_c"  stoichiometry="1"/>
<speciesReference  species="cpd00287_c"  stoichiometry="1"/>
</listOfReactants>
<listOfProducts>
<speciesReference  species="cpd00004_c"  stoichiometry="1"/>
<speciesReference  species="cpd00011_c"  stoichiometry="1"/>
<speciesReference  species="cpd00086_c"  stoichiometry="1"/>
</listOfProducts>
<kineticLaw>
	<math xmlns="http://www.w3.org/1998/Math/MathML">
			<ci> FLUX_VALUE </ci>
	</math>
	<listOfParameters>
		<parameter id="LOWER_BOUND" value="-10000" name="mmol_per_gDW_per_hr"/>
		<parameter id="UPPER_BOUND" value="10000" name="mmol_per_gDW_per_hr"/>
		<parameter id="OBJECTIVE_COEFFICIENT" value="0.0"/>
		<parameter id="FLUX_VALUE" value="0.0" name="mmol_per_gDW_per_hr"/>
	</listOfParameters>
</kineticLaw>
</reaction>
<reaction  id="rxn00715"  name="ITPuridine 5'-phosphotransferase"  reversible="true">
<notes>
<html:p>GENE_ASSOCIATION:PSHAb0080</html:p>
<html:p>KEGG_RID:R00970</html:p>
<html:p>PROTEIN_CLASS:2.7.1.48</html:p>
</notes>
<listOfReactants>
<speciesReference  species="cpd00068_c"  stoichiometry="1"/>
<speciesReference  species="cpd00249_c"  stoichiometry="1"/>
</listOfReactants>
<listOfProducts>
<speciesReference  species="cpd00090_c"  stoichiometry="1"/>
<speciesReference  species="cpd00091_c"  stoichiometry="1"/>
</listOfProducts>
<kineticLaw>
	<math xmlns="http://www.w3.org/1998/Math/MathML">
			<ci> FLUX_VALUE </ci>
	</math>
	<listOfParameters>
		<parameter id="LOWER_BOUND" value="-10000" name="mmol_per_gDW_per_hr"/>
		<parameter id="UPPER_BOUND" value="10000" name="mmol_per_gDW_per_hr"/>
		<parameter id="OBJECTIVE_COEFFICIENT" value="0.0"/>
		<parameter id="FLUX_VALUE" value="0.0" name="mmol_per_gDW_per_hr"/>
	</listOfParameters>
</kineticLaw>
</reaction>
<reaction  id="rxn01406"  name="S-Adenosylmethioninamineputrescine 3-aminopropyltransferase"  reversible="true">
<notes>
<html:p>GENE_ASSOCIATION:PSHAa0232</html:p>
<html:p>KEGG_RID:R01920</html:p>
<html:p>PROTEIN_CLASS:2.5.1.16</html:p>
</notes>
<listOfReactants>
<speciesReference  species="cpd00118_c"  stoichiometry="1"/>
<speciesReference  species="cpd00837_c"  stoichiometry="1"/>
</listOfReactants>
<listOfProducts>
<speciesReference  species="cpd00067_c"  stoichiometry="1"/>
<speciesReference  species="cpd00147_c"  stoichiometry="1"/> 
<speciesReference  species="cpd00264_c"  stoichiometry="1"/>
</listOfProducts>
<kineticLaw>
	<math xmlns="http://www.w3.org/1998/Math/MathML">
			<ci> FLUX_VALUE </ci>
	</math>
	<listOfParameters>
		<parameter id="LOWER_BOUND" value="-10000" name="mmol_per_gDW_per_hr"/>
		<parameter id="UPPER_BOUND" value="10000" name="mmol_per_gDW_per_hr"/>
		<parameter id="OBJECTIVE_COEFFICIENT" value="0.0"/>
		<parameter id="FLUX_VALUE" value="0.0" name="mmol_per_gDW_per_hr"/>
	</listOfParameters>
</kineticLaw>
</reaction>
<reaction  id="rxn10340"  name="isopentadecanoyl-cardiolipin synthase"  reversible="true">
<notes>
<html:p>GENE_ASSOCIATION:PSHAa1313</html:p>
</notes>
<listOfReactants>
<speciesReference  species="cpd15725_c"  stoichiometry="2"/>
</listOfReactants>
<listOfProducts>
<speciesReference  species="cpd00100_c"  stoichiometry="1"/>
<speciesReference  species="cpd15797_c"  stoichiometry="1"/>
</listOfProducts>
<kineticLaw>
	<math xmlns="http://www.w3.org/1998/Math/MathML">
			<ci> FLUX_VALUE </ci>
	</math>
	<listOfParameters>
		<parameter id="LOWER_BOUND" value="-10000" name="mmol_per_gDW_per_hr"/>
		<parameter id="UPPER_BOUND" value="10000" name="mmol_per_gDW_per_hr"/>
		<parameter id="OBJECTIVE_COEFFICIENT" value="0.0"/>
		<parameter id="FLUX_VALUE" value="0.0" name="mmol_per_gDW_per_hr"/>
	</listOfParameters>
</kineticLaw>
</reaction>
<reaction  id="rxn00512"  name="GlycolateNAD+ oxidoreductase"  reversible="true">
<notes>
<html:p>GENE_ASSOCIATION:PSHAa2619</html:p>
<html:p>KEGG_RID:R00717</html:p>
<html:p>PROTEIN_CLASS:1.1.1.26</html:p>
</notes>
<listOfReactants>
<speciesReference  species="cpd00003_c"  stoichiometry="1"/>
<speciesReference  species="cpd00139_c"  stoichiometry="1"/>
</listOfReactants>
<listOfProducts>
<speciesReference  species="cpd00004_c"  stoichiometry="1"/>
<speciesReference  species="cpd00040_c"  stoichiometry="1"/>
<speciesReference  species="cpd00067_c"  stoichiometry="1"/>
</listOfProducts>
<kineticLaw>
	<math xmlns="http://www.w3.org/1998/Math/MathML">
			<ci> FLUX_VALUE </ci>
	</math>
	<listOfParameters>
		<parameter id="LOWER_BOUND" value="-10000" name="mmol_per_gDW_per_hr"/>
		<parameter id="UPPER_BOUND" value="10000" name="mmol_per_gDW_per_hr"/>
		<parameter id="OBJECTIVE_COEFFICIENT" value="0.0"/>
		<parameter id="FLUX_VALUE" value="0.0" name="mmol_per_gDW_per_hr"/>
	</listOfParameters>
</kineticLaw>
</reaction>
<reaction  id="rxn01647"  name="Nicotinate D-ribonucleosideorthophosphate ribosyltransferase"  reversible="true">
<notes>
<html:p>GENE_ASSOCIATION:PSHAb0082</html:p>
<html:p>KEGG_RID:R02295</html:p>
<html:p>PROTEIN_CLASS:2.4.2.1</html:p>
</notes>
<listOfReactants>
<speciesReference  species="cpd00009_c"  stoichiometry="1"/>
<speciesReference  species="cpd03471_c"  stoichiometry="1"/>
</listOfReactants>
<listOfProducts>
<speciesReference  species="cpd00218_c"  stoichiometry="1"/>
<speciesReference  species="cpd00475_c"  stoichiometry="1"/>
</listOfProducts>
<kineticLaw>
	<math xmlns="http://www.w3.org/1998/Math/MathML">
			<ci> FLUX_VALUE </ci>
	</math>
	<listOfParameters>
		<parameter id="LOWER_BOUND" value="-10000" name="mmol_per_gDW_per_hr"/>
		<parameter id="UPPER_BOUND" value="10000" name="mmol_per_gDW_per_hr"/>
		<parameter id="OBJECTIVE_COEFFICIENT" value="0.0"/>
		<parameter id="FLUX_VALUE" value="0.0" name="mmol_per_gDW_per_hr"/>
	</listOfParameters>
</kineticLaw>
</reaction>
<reaction  id="rxn05335"  name="(3R)-3-Hydroxypalmitoyl-[acyl-carrier-protein] hydro-lyase"  reversible="true">
<notes>
<html:p>GENE_ASSOCIATION:( PSHAa2025 ) or ( PSHAa1491 )</html:p>
<html:p>KEGG_RID:R04568</html:p>
<html:p>PROTEIN_CLASS:2.3.1.85</html:p>
</notes>
<listOfReactants>
<speciesReference  species="cpd11484_c"  stoichiometry="1"/>
</listOfReactants>
<listOfProducts>
<speciesReference  species="cpd00001_c"  stoichiometry="1"/>
<speciesReference  species="cpd11467_c"  stoichiometry="1"/>
</listOfProducts>
<kineticLaw>
	<math xmlns="http://www.w3.org/1998/Math/MathML">
			<ci> FLUX_VALUE </ci>
	</math>
	<listOfParameters>
		<parameter id="LOWER_BOUND" value="-10000" name="mmol_per_gDW_per_hr"/>
		<parameter id="UPPER_BOUND" value="10000" name="mmol_per_gDW_per_hr"/>
		<parameter id="OBJECTIVE_COEFFICIENT" value="0.0"/>
		<parameter id="FLUX_VALUE" value="0.0" name="mmol_per_gDW_per_hr"/>
	</listOfParameters>
</kineticLaw>
</reaction>
<reaction  id="rxn12642"  name="aminopeptidase"  reversible="true">
<notes>
<html:p>GENE_ASSOCIATION:( PSHAa0608 ) or ( PSHAb0302 ) or ( PSHAa1143  and  PSHAa1484 ) or ( PSHAa2037  and  PSHAa2423 ) or ( PSHAa1676 ) or ( PSHAa2492 )</html:p>
</notes>
<listOfReactants>
<speciesReference  species="cpd00001_c"  stoichiometry="1"/>
<speciesReference  species="cpd11584_c"  stoichiometry="1"/>
</listOfReactants>
<listOfProducts>
<speciesReference  species="cpd00035_c"  stoichiometry="1"/>
<speciesReference  species="cpd00119_c"  stoichiometry="1"/>
</listOfProducts>
<kineticLaw>
	<math xmlns="http://www.w3.org/1998/Math/MathML">
			<ci> FLUX_VALUE </ci>
	</math>
	<listOfParameters>
		<parameter id="LOWER_BOUND" value="-10000" name="mmol_per_gDW_per_hr"/>
		<parameter id="UPPER_BOUND" value="10000" name="mmol_per_gDW_per_hr"/>
		<parameter id="OBJECTIVE_COEFFICIENT" value="0.0"/>
		<parameter id="FLUX_VALUE" value="0.0" name="mmol_per_gDW_per_hr"/>
	</listOfParameters>
</kineticLaw>
</reaction>
<reaction  id="rxn00143"  name="S-Adenosyl-L-homocysteine homocysteinylribohydrolase"  reversible="true">
<notes>
<html:p>GENE_ASSOCIATION:PSHAa0547</html:p>
<html:p>KEGG_RID:R00194</html:p>
</notes>
<listOfReactants>
<speciesReference  species="cpd00001_c"  stoichiometry="1"/>
<speciesReference  species="cpd00019_c"  stoichiometry="1"/>
</listOfReactants>
<listOfProducts>
<speciesReference  species="cpd00128_c"  stoichiometry="1"/>
<speciesReference  species="cpd02227_c"  stoichiometry="1"/>
</listOfProducts>
<kineticLaw>
	<math xmlns="http://www.w3.org/1998/Math/MathML">
			<ci> FLUX_VALUE </ci>
	</math>
	<listOfParameters>
		<parameter id="LOWER_BOUND" value="-10000" name="mmol_per_gDW_per_hr"/>
		<parameter id="UPPER_BOUND" value="10000" name="mmol_per_gDW_per_hr"/>
		<parameter id="OBJECTIVE_COEFFICIENT" value="0.0"/>
		<parameter id="FLUX_VALUE" value="0.0" name="mmol_per_gDW_per_hr"/>
	</listOfParameters>
</kineticLaw>
</reaction>
<reaction  id="rxn00324"  name="GlycolateNADP+ oxidoreductase"  reversible="true">
<notes>
<html:p>GENE_ASSOCIATION:PSHAa2619</html:p>
<html:p>KEGG_RID:R00465</html:p>
<html:p>PROTEIN_CLASS:1.1.1.79</html:p>
</notes>
<listOfReactants>
<speciesReference  species="cpd00006_c"  stoichiometry="1"/>
<speciesReference  species="cpd00139_c"  stoichiometry="1"/>
</listOfReactants>
<listOfProducts>
<speciesReference  species="cpd00005_c"  stoichiometry="1"/>
<speciesReference  species="cpd00040_c"  stoichiometry="1"/>
<speciesReference  species="cpd00067_c"  stoichiometry="1"/>
</listOfProducts>
<kineticLaw>
	<math xmlns="http://www.w3.org/1998/Math/MathML">
			<ci> FLUX_VALUE </ci>
	</math>
	<listOfParameters>
		<parameter id="LOWER_BOUND" value="-10000" name="mmol_per_gDW_per_hr"/>
		<parameter id="UPPER_BOUND" value="10000" name="mmol_per_gDW_per_hr"/>
		<parameter id="OBJECTIVE_COEFFICIENT" value="0.0"/>
		<parameter id="FLUX_VALUE" value="0.0" name="mmol_per_gDW_per_hr"/>
	</listOfParameters>
</kineticLaw>
</reaction>
<reaction  id="rxn00187"  name="L-Glutamateammonia ligase (ADP-forming)"  reversible="false">
<notes>
<html:p>GENE_ASSOCIATION:PSHAa0166</html:p>
<html:p>KEGG_RID:R00253</html:p>
</notes>
<listOfReactants>
<speciesReference  species="cpd00002_c"  stoichiometry="1"/>
<speciesReference  species="cpd00013_c"  stoichiometry="1"/>
<speciesReference  species="cpd00023_c"  stoichiometry="1"/>
</listOfReactants>
<listOfProducts>
<speciesReference  species="cpd00008_c"  stoichiometry="1"/>
<speciesReference  species="cpd00009_c"  stoichiometry="1"/>
<speciesReference  species="cpd00053_c"  stoichiometry="1"/>
<speciesReference  species="cpd00067_c"  stoichiometry="1"/>
</listOfProducts>
<kineticLaw>
	<math xmlns="http://www.w3.org/1998/Math/MathML">
			<ci> FLUX_VALUE </ci>
	</math>
	<listOfParameters>
		<parameter id="LOWER_BOUND" value="0" name="mmol_per_gDW_per_hr"/>
		<parameter id="UPPER_BOUND" value="10000" name="mmol_per_gDW_per_hr"/>
		<parameter id="OBJECTIVE_COEFFICIENT" value="0.0"/>
		<parameter id="FLUX_VALUE" value="0.0" name="mmol_per_gDW_per_hr"/>
	</listOfParameters>
</kineticLaw>
</reaction>
<reaction  id="rxn05198"  name="Cytidine ion-coupled transport"  reversible="true">
<notes>
<html:p>GENE_ASSOCIATION:PSHAb0079</html:p>
</notes>
<listOfReactants>
<speciesReference  species="cpd00067_e"  stoichiometry="1"/>
<speciesReference  species="cpd00367_e"  stoichiometry="1"/>
</listOfReactants>
<listOfProducts>
<speciesReference  species="cpd00067_c"  stoichiometry="1"/>
<speciesReference  species="cpd00367_c"  stoichiometry="1"/>
</listOfProducts>
<kineticLaw>
	<math xmlns="http://www.w3.org/1998/Math/MathML">
			<ci> FLUX_VALUE </ci>
	</math>
	<listOfParameters>
		<parameter id="LOWER_BOUND" value="-10000" name="mmol_per_gDW_per_hr"/>
		<parameter id="UPPER_BOUND" value="10000" name="mmol_per_gDW_per_hr"/>
		<parameter id="OBJECTIVE_COEFFICIENT" value="0.0"/>
		<parameter id="FLUX_VALUE" value="0.0" name="mmol_per_gDW_per_hr"/>
	</listOfParameters>
</kineticLaw>
</reaction>
<reaction  id="rxn05305"  name="LYSt3r"  reversible="true">
<notes>
<html:p>GENE_ASSOCIATION:( PSHAb0051 ) or ( PSHAa1237 )</html:p>
</notes>
<listOfReactants>
<speciesReference  species="cpd00039_c"  stoichiometry="1"/>
<speciesReference  species="cpd00067_e"  stoichiometry="1"/>
</listOfReactants>
<listOfProducts>
<speciesReference  species="cpd00039_e"  stoichiometry="1"/>
<speciesReference  species="cpd00067_c"  stoichiometry="1"/>
</listOfProducts>
<kineticLaw>
	<math xmlns="http://www.w3.org/1998/Math/MathML">
			<ci> FLUX_VALUE </ci>
	</math>
	<listOfParameters>
		<parameter id="LOWER_BOUND" value="-10000" name="mmol_per_gDW_per_hr"/>
		<parameter id="UPPER_BOUND" value="10000" name="mmol_per_gDW_per_hr"/>
		<parameter id="OBJECTIVE_COEFFICIENT" value="0.0"/>
		<parameter id="FLUX_VALUE" value="0.0" name="mmol_per_gDW_per_hr"/>
	</listOfParameters>
</kineticLaw>
</reaction>
<reaction  id="rxn04133"  name="rxn04133"  reversible="false">
<notes>
<html:p>GENE_ASSOCIATION:SPONTANEOUS</html:p>
<html:p>KEGG_RID:R06064</html:p>
</notes>
<listOfReactants>
<speciesReference  species="cpd00001_c"  stoichiometry="1"/>
<speciesReference  species="cpd08625_c"  stoichiometry="1"/>
</listOfReactants>
<listOfProducts>
<speciesReference  species="cpd00011_c"  stoichiometry="1"/>
<speciesReference  species="cpd01092_c"  stoichiometry="1"/>
</listOfProducts>
<kineticLaw>
	<math xmlns="http://www.w3.org/1998/Math/MathML">
			<ci> FLUX_VALUE </ci>
	</math>
	<listOfParameters>
		<parameter id="LOWER_BOUND" value="0" name="mmol_per_gDW_per_hr"/>
		<parameter id="UPPER_BOUND" value="10000" name="mmol_per_gDW_per_hr"/>
		<parameter id="OBJECTIVE_COEFFICIENT" value="0.0"/>
		<parameter id="FLUX_VALUE" value="0.0" name="mmol_per_gDW_per_hr"/>
	</listOfParameters>
</kineticLaw>
</reaction>
<reaction  id="rxn00881"  name="myo-Inositol 1-phosphate phosphahydrolase"  reversible="true">
<notes>
<html:p>GENE_ASSOCIATION:( PSHAa0323  and  PSHAa0208 )</html:p>
<html:p>KEGG_RID:R01185</html:p>
</notes>
<listOfReactants>
<speciesReference  species="cpd00001_c"  stoichiometry="1"/>
<speciesReference  species="cpd00867_c"  stoichiometry="1"/>
</listOfReactants>
<listOfProducts>
<speciesReference  species="cpd00009_c"  stoichiometry="1"/>
<speciesReference  species="cpd00067_c"  stoichiometry="1"/>
<speciesReference  species="cpd00121_c"  stoichiometry="1"/>
</listOfProducts>
<kineticLaw>
	<math xmlns="http://www.w3.org/1998/Math/MathML">
			<ci> FLUX_VALUE </ci>
	</math>
	<listOfParameters>
		<parameter id="LOWER_BOUND" value="-10000" name="mmol_per_gDW_per_hr"/>
		<parameter id="UPPER_BOUND" value="10000" name="mmol_per_gDW_per_hr"/>
		<parameter id="OBJECTIVE_COEFFICIENT" value="0.0"/>
		<parameter id="FLUX_VALUE" value="0.0" name="mmol_per_gDW_per_hr"/>
	</listOfParameters>
</kineticLaw>
</reaction>
<reaction  id="rxn05247"  name="FACOAL140(ISO)"  reversible="false">
<notes>
<html:p>GENE_ASSOCIATION:( PSHAa1394  and  PSHAb0502 ) or ( PSHAa2132  and  PSHAa2134 )</html:p>
<html:p>PROTEIN_CLASS:6.2.1.3</html:p>
</notes>
<listOfReactants>
<speciesReference  species="cpd00002_c"  stoichiometry="1"/>
<speciesReference  species="cpd00010_c"  stoichiometry="1"/>
<speciesReference  species="cpd00067_c"  stoichiometry="1"/>
<speciesReference  species="cpd11430_c"  stoichiometry="1"/>
</listOfReactants>
<listOfProducts>
<speciesReference  species="cpd00012_c"  stoichiometry="1"/>
<speciesReference  species="cpd00018_c"  stoichiometry="1"/>
<speciesReference  species="cpd11435_c"  stoichiometry="1"/>
</listOfProducts>
<kineticLaw>
	<math xmlns="http://www.w3.org/1998/Math/MathML">
			<ci> FLUX_VALUE </ci>
	</math>
	<listOfParameters>
		<parameter id="LOWER_BOUND" value="0" name="mmol_per_gDW_per_hr"/>
		<parameter id="UPPER_BOUND" value="10000" name="mmol_per_gDW_per_hr"/>
		<parameter id="OBJECTIVE_COEFFICIENT" value="0.0"/>
		<parameter id="FLUX_VALUE" value="0.0" name="mmol_per_gDW_per_hr"/>
	</listOfParameters>
</kineticLaw>
</reaction>
<reaction  id="rxn00737"  name="L-threonine ammonia-lyase"  reversible="false">
<notes>
<html:p>GENE_ASSOCIATION:PSHAa2768</html:p>
<html:p>KEGG_RID:R00996</html:p>
<html:p>PROTEIN_CLASS:4.3.1.19</html:p>
</notes>
<listOfReactants>
<speciesReference  species="cpd00161_c"  stoichiometry="1"/>
</listOfReactants>
<listOfProducts>
<speciesReference  species="cpd00013_c"  stoichiometry="1"/>
<speciesReference  species="cpd00094_c"  stoichiometry="1"/>
</listOfProducts>
<kineticLaw>
	<math xmlns="http://www.w3.org/1998/Math/MathML">
			<ci> FLUX_VALUE </ci>
	</math>
	<listOfParameters>
		<parameter id="LOWER_BOUND" value="0" name="mmol_per_gDW_per_hr"/>
		<parameter id="UPPER_BOUND" value="10000" name="mmol_per_gDW_per_hr"/>
		<parameter id="OBJECTIVE_COEFFICIENT" value="0.0"/>
		<parameter id="FLUX_VALUE" value="0.0" name="mmol_per_gDW_per_hr"/>
	</listOfParameters>
</kineticLaw>
</reaction>
<reaction  id="rxn00986"  name="PropanoateCoA ligase (AMP-forming)"  reversible="false">
<notes>
<html:p>GENE_ASSOCIATION:PSHAa0698</html:p>
<html:p>KEGG_RID:R01354</html:p>
<html:p>PROTEIN_CLASS:6.2.1.1</html:p>
</notes>
<listOfReactants>
<speciesReference  species="cpd00002_c"  stoichiometry="1"/>
<speciesReference  species="cpd00067_c"  stoichiometry="1"/>
<speciesReference  species="cpd00141_c"  stoichiometry="1"/>
</listOfReactants>
<listOfProducts>
<speciesReference  species="cpd00012_c"  stoichiometry="1"/>
<speciesReference  species="cpd03560_c"  stoichiometry="1"/>
</listOfProducts>
<kineticLaw>
	<math xmlns="http://www.w3.org/1998/Math/MathML">
			<ci> FLUX_VALUE </ci>
	</math>
	<listOfParameters>
		<parameter id="LOWER_BOUND" value="0" name="mmol_per_gDW_per_hr"/>
		<parameter id="UPPER_BOUND" value="10000" name="mmol_per_gDW_per_hr"/>
		<parameter id="OBJECTIVE_COEFFICIENT" value="0.0"/>
		<parameter id="FLUX_VALUE" value="0.0" name="mmol_per_gDW_per_hr"/>
	</listOfParameters>
</kineticLaw>
</reaction>
<reaction  id="rxn01200"  name="Sedoheptulose-7-phosphateD-glyceraldehyde-3-phosphate"  reversible="true">
<notes>
<html:p>GENE_ASSOCIATION: PSHAa0671 </html:p>
<html:p>KEGG_RID:R01641</html:p>
</notes>
<listOfReactants>
<speciesReference  species="cpd00102_c"  stoichiometry="1"/>
<speciesReference  species="cpd00238_c"  stoichiometry="1"/>
</listOfReactants>
<listOfProducts>
<speciesReference  species="cpd00101_c"  stoichiometry="1"/>
<speciesReference  species="cpd00198_c"  stoichiometry="1"/>
</listOfProducts>
<kineticLaw>
	<math xmlns="http://www.w3.org/1998/Math/MathML">
			<ci> FLUX_VALUE </ci>
	</math>
	<listOfParameters>
		<parameter id="LOWER_BOUND" value="-10000" name="mmol_per_gDW_per_hr"/>
		<parameter id="UPPER_BOUND" value="10000" name="mmol_per_gDW_per_hr"/>
		<parameter id="OBJECTIVE_COEFFICIENT" value="0.0"/>
		<parameter id="FLUX_VALUE" value="0.0" name="mmol_per_gDW_per_hr"/>
	</listOfParameters>
</kineticLaw>
</reaction>
<reaction  id="rxn00501"  name="3-OxopropanoateNAD+ oxidoreductase (decarboxylating,"  reversible="true">
<notes>
<html:p>GENE_ASSOCIATION:PSHAa1455</html:p>
<html:p>KEGG_RID:R00705</html:p>
<html:p>PROTEIN_CLASS:1.2.1.18</html:p>
</notes>
<listOfReactants>
<speciesReference  species="cpd00003_c"  stoichiometry="1"/>
<speciesReference  species="cpd00010_c"  stoichiometry="1"/>
<speciesReference  species="cpd00191_c"  stoichiometry="1"/>
</listOfReactants>
<listOfProducts>
<speciesReference  species="cpd00004_c"  stoichiometry="1"/>
<speciesReference  species="cpd00011_c"  stoichiometry="1"/>
<speciesReference  species="cpd00022_c"  stoichiometry="1"/>
</listOfProducts>
<kineticLaw>
	<math xmlns="http://www.w3.org/1998/Math/MathML">
			<ci> FLUX_VALUE </ci>
	</math>
	<listOfParameters>
		<parameter id="LOWER_BOUND" value="-10000" name="mmol_per_gDW_per_hr"/>
		<parameter id="UPPER_BOUND" value="10000" name="mmol_per_gDW_per_hr"/>
		<parameter id="OBJECTIVE_COEFFICIENT" value="0.0"/>
		<parameter id="FLUX_VALUE" value="0.0" name="mmol_per_gDW_per_hr"/>
	</listOfParameters>
</kineticLaw>
</reaction>
<reaction  id="rxn03841"  name="4-amino-4-deoxychorismate pyruvate-lyase"  reversible="false">
<notes>
<html:p>GENE_ASSOCIATION:PSHAa1805</html:p>
<html:p>KEGG_RID:R05553</html:p>
<html:p>PROTEIN_CLASS:4.1.3.38</html:p>
</notes>
<listOfReactants>
<speciesReference  species="cpd08210_c"  stoichiometry="1"/>
</listOfReactants>
<listOfProducts>
<speciesReference  species="cpd00020_c"  stoichiometry="1"/>
<speciesReference  species="cpd00067_c"  stoichiometry="1"/>
<speciesReference  species="cpd00443_c"  stoichiometry="1"/>
</listOfProducts>
<kineticLaw>
	<math xmlns="http://www.w3.org/1998/Math/MathML">
			<ci> FLUX_VALUE </ci>
	</math>
	<listOfParameters>
		<parameter id="LOWER_BOUND" value="0" name="mmol_per_gDW_per_hr"/>
		<parameter id="UPPER_BOUND" value="10000" name="mmol_per_gDW_per_hr"/>
		<parameter id="OBJECTIVE_COEFFICIENT" value="0.0"/>
		<parameter id="FLUX_VALUE" value="0.0" name="mmol_per_gDW_per_hr"/>
	</listOfParameters>
</kineticLaw>
</reaction>
<reaction  id="rxn00193"  name="L-Glutamate racemase"  reversible="true">
<notes>
<html:p>GENE_ASSOCIATION:PSHAa0252</html:p>
<html:p>KEGG_RID:R00260</html:p>
</notes>
<listOfReactants>
<speciesReference  species="cpd00023_c"  stoichiometry="1"/>
</listOfReactants>
<listOfProducts>
<speciesReference  species="cpd00186_c"  stoichiometry="1"/>
</listOfProducts>
<kineticLaw>
	<math xmlns="http://www.w3.org/1998/Math/MathML">
			<ci> FLUX_VALUE </ci>
	</math>
	<listOfParameters>
		<parameter id="LOWER_BOUND" value="-10000" name="mmol_per_gDW_per_hr"/>
		<parameter id="UPPER_BOUND" value="10000" name="mmol_per_gDW_per_hr"/>
		<parameter id="OBJECTIVE_COEFFICIENT" value="0.0"/>
		<parameter id="FLUX_VALUE" value="0.0" name="mmol_per_gDW_per_hr"/>
	</listOfParameters>
</kineticLaw>
</reaction>
<reaction  id="rxn09688"  name="deoxyguanosine transport in via proton symport"  reversible="true">
<notes>
<html:p>GENE_ASSOCIATION:PSHAb0079</html:p>
</notes>
<listOfReactants>
<speciesReference  species="cpd00067_e"  stoichiometry="1"/>
<speciesReference  species="cpd00277_e"  stoichiometry="1"/>
</listOfReactants>
<listOfProducts>
<speciesReference  species="cpd00067_c"  stoichiometry="1"/>
<speciesReference  species="cpd00277_c"  stoichiometry="1"/>
</listOfProducts>
<kineticLaw>
	<math xmlns="http://www.w3.org/1998/Math/MathML">
			<ci> FLUX_VALUE </ci>
	</math>
	<listOfParameters>
		<parameter id="LOWER_BOUND" value="-10000" name="mmol_per_gDW_per_hr"/>
		<parameter id="UPPER_BOUND" value="10000" name="mmol_per_gDW_per_hr"/>
		<parameter id="OBJECTIVE_COEFFICIENT" value="0.0"/>
		<parameter id="FLUX_VALUE" value="0.0" name="mmol_per_gDW_per_hr"/>
	</listOfParameters>
</kineticLaw>
</reaction>
<reaction  id="rxn05369"  name="8-methyl-3-hydroxy-decanoyl-ACP hydro-lyase"  reversible="true">
<notes>
<html:p>GENE_ASSOCIATION:PSHAa2025</html:p>
<html:p>PROTEIN_CLASS:4.2.1.0</html:p>
</notes>
<listOfReactants>
<speciesReference  species="cpd11505_c"  stoichiometry="1"/>
</listOfReactants>
<listOfProducts>
<speciesReference  species="cpd00001_c"  stoichiometry="1"/>
<speciesReference  species="cpd11506_c"  stoichiometry="1"/>
</listOfProducts>
<kineticLaw>
	<math xmlns="http://www.w3.org/1998/Math/MathML">
			<ci> FLUX_VALUE </ci>
	</math>
	<listOfParameters>
		<parameter id="LOWER_BOUND" value="-10000" name="mmol_per_gDW_per_hr"/>
		<parameter id="UPPER_BOUND" value="10000" name="mmol_per_gDW_per_hr"/>
		<parameter id="OBJECTIVE_COEFFICIENT" value="0.0"/>
		<parameter id="FLUX_VALUE" value="0.0" name="mmol_per_gDW_per_hr"/>
	</listOfParameters>
</kineticLaw>
</reaction>
<reaction  id="rxn01834"  name="(R)-S-Lactoylglutathione methylglyoxal-lyase (isomerizing)"  reversible="true">
<notes>
<html:p>GENE_ASSOCIATION:( PSHAa1091 ) or ( PSHAa1601 )</html:p>
<html:p>KEGG_RID:R02530</html:p>
</notes>
<listOfReactants>

<speciesReference  species="cpd00042_c"  stoichiometry="1"/>
<speciesReference  species="cpd00428_c"  stoichiometry="1"/><!---->

</listOfReactants>
<listOfProducts>
<speciesReference  species="cpd02182_c"  stoichiometry="1"/>

</listOfProducts>
<kineticLaw>
	<math xmlns="http://www.w3.org/1998/Math/MathML">
			<ci> FLUX_VALUE </ci>
	</math>
	<listOfParameters>
		<parameter id="LOWER_BOUND" value="-1000" name="mmol_per_gDW_per_hr"/>
		<parameter id="UPPER_BOUND" value="1000" name="mmol_per_gDW_per_hr"/>
		<parameter id="OBJECTIVE_COEFFICIENT" value="0.0"/>
		<parameter id="FLUX_VALUE" value="0.0" name="mmol_per_gDW_per_hr"/>
	</listOfParameters>
</kineticLaw>
</reaction>
<reaction  id="rxn02504"  name="2-Amino-4-hydroxy-6-(D-erythro-1,2,3-trihydroxypropyl)-7,8-"  reversible="true">
<notes>
<html:p>GENE_ASSOCIATION:PSHAa2302</html:p>
<html:p>KEGG_RID:R03504</html:p>
<html:p>PROTEIN_CLASS:4.1.2.25</html:p>
</notes>
<listOfReactants>
<speciesReference  species="cpd02961_c"  stoichiometry="1"/>
</listOfReactants>
<listOfProducts>
<speciesReference  species="cpd00229_c"  stoichiometry="1"/>
<speciesReference  species="cpd00954_c"  stoichiometry="1"/>
</listOfProducts>
<kineticLaw>
	<math xmlns="http://www.w3.org/1998/Math/MathML">
			<ci> FLUX_VALUE </ci>
	</math>
	<listOfParameters>
		<parameter id="LOWER_BOUND" value="-10000" name="mmol_per_gDW_per_hr"/>
		<parameter id="UPPER_BOUND" value="10000" name="mmol_per_gDW_per_hr"/>
		<parameter id="OBJECTIVE_COEFFICIENT" value="0.0"/>
		<parameter id="FLUX_VALUE" value="0.0" name="mmol_per_gDW_per_hr"/>
	</listOfParameters>
</kineticLaw>
</reaction>
<reaction  id="rxn01672"  name="dCTP aminohydrolase"  reversible="false">
<notes>
<html:p>GENE_ASSOCIATION:PSHAa1319</html:p>
<html:p>KEGG_RID:R02325</html:p>
</notes>
<listOfReactants>
<speciesReference  species="cpd00001_c"  stoichiometry="1"/>
<speciesReference  species="cpd00067_c"  stoichiometry="1"/>
<speciesReference  species="cpd00356_c"  stoichiometry="1"/>
</listOfReactants>
<listOfProducts>
<speciesReference  species="cpd00013_c"  stoichiometry="1"/>
<speciesReference  species="cpd00358_c"  stoichiometry="1"/>
</listOfProducts>
<kineticLaw>
	<math xmlns="http://www.w3.org/1998/Math/MathML">
			<ci> FLUX_VALUE </ci>
	</math>
	<listOfParameters>
		<parameter id="LOWER_BOUND" value="0" name="mmol_per_gDW_per_hr"/>
		<parameter id="UPPER_BOUND" value="10000" name="mmol_per_gDW_per_hr"/>
		<parameter id="OBJECTIVE_COEFFICIENT" value="0.0"/>
		<parameter id="FLUX_VALUE" value="0.0" name="mmol_per_gDW_per_hr"/>
	</listOfParameters>
</kineticLaw>
</reaction>
<reaction  id="rxn10473"  name="chlorideion transport out via diffusion"  reversible="false">
<notes>
<html:p>GENE_ASSOCIATION:UNIVERSAL</html:p>
</notes>
<listOfReactants>
<speciesReference  species="cpd00099_e"  stoichiometry="1"/>
</listOfReactants>
<listOfProducts>
<speciesReference  species="cpd00099_c"  stoichiometry="1"/>
</listOfProducts>
<kineticLaw>
	<math xmlns="http://www.w3.org/1998/Math/MathML">
			<ci> FLUX_VALUE </ci>
	</math>
	<listOfParameters>
		<parameter id="LOWER_BOUND" value="-10000" name="mmol_per_gDW_per_hr"/>
		<parameter id="UPPER_BOUND" value="10000" name="mmol_per_gDW_per_hr"/>
		<parameter id="OBJECTIVE_COEFFICIENT" value="0.0"/>
		<parameter id="FLUX_VALUE" value="0.0" name="mmol_per_gDW_per_hr"/>
	</listOfParameters>
</kineticLaw>
</reaction>
<reaction  id="rxn09125"  name="Phospholipase A1 (phosphatidate, n-C141) (periplasm)"  reversible="true">
<notes>
<html:p>GENE_ASSOCIATION:PSHAa0175</html:p>
<html:p>PROTEIN_CLASS:3.1.1.32</html:p>
</notes>
<listOfReactants>
<speciesReference  species="cpd00001_c"  stoichiometry="1"/>
<speciesReference  species="cpd15523_c"  stoichiometry="1"/>
</listOfReactants>
<listOfProducts>
<speciesReference  species="cpd00067_c"  stoichiometry="1"/>
<speciesReference  species="cpd15298_c"  stoichiometry="1"/>
<speciesReference  species="cpd15362_c"  stoichiometry="1"/>
</listOfProducts>
<kineticLaw>
	<math xmlns="http://www.w3.org/1998/Math/MathML">
			<ci> FLUX_VALUE </ci>
	</math>
	<listOfParameters>
		<parameter id="LOWER_BOUND" value="-10000" name="mmol_per_gDW_per_hr"/>
		<parameter id="UPPER_BOUND" value="10000" name="mmol_per_gDW_per_hr"/>
		<parameter id="OBJECTIVE_COEFFICIENT" value="0.0"/>
		<parameter id="FLUX_VALUE" value="0.0" name="mmol_per_gDW_per_hr"/>
	</listOfParameters>
</kineticLaw>
</reaction>
<reaction  id="rxn01073"  name="sn-Glycero-3-phosphoethanolamine glycerophosphohydrolase"  reversible="true">
<notes>
<html:p>GENE_ASSOCIATION:( PSHAa2483 ) or ( PSHAa2187 )</html:p>
<html:p>KEGG_RID:R01470</html:p>
<html:p>PROTEIN_CLASS:3.1.4.46</html:p>
</notes>
<listOfReactants>
<speciesReference  species="cpd00001_c"  stoichiometry="1"/>
<speciesReference  species="cpd00908_c"  stoichiometry="1"/>
</listOfReactants>
<listOfProducts>
<speciesReference  species="cpd00080_c"  stoichiometry="1"/>
<speciesReference  species="cpd00162_c"  stoichiometry="1"/>
</listOfProducts>
<kineticLaw>
	<math xmlns="http://www.w3.org/1998/Math/MathML">
			<ci> FLUX_VALUE </ci>
	</math>
	<listOfParameters>
		<parameter id="LOWER_BOUND" value="-10000" name="mmol_per_gDW_per_hr"/>
		<parameter id="UPPER_BOUND" value="10000" name="mmol_per_gDW_per_hr"/>
		<parameter id="OBJECTIVE_COEFFICIENT" value="0.0"/>
		<parameter id="FLUX_VALUE" value="0.0" name="mmol_per_gDW_per_hr"/>
	</listOfParameters>
</kineticLaw>
</reaction>
<reaction  id="rxn08975"  name="NADH dehydrogenase (ubiquinone-8 )"  reversible="false">
<notes>
<html:p>GENE_ASSOCIATION:PSHAb0118</html:p>
</notes>
<listOfReactants>
<speciesReference  species="cpd00004_c"  stoichiometry="1"/>
<speciesReference  species="cpd00067_c"  stoichiometry="1"/>
<speciesReference  species="cpd15560_c"  stoichiometry="1"/>
</listOfReactants>
<listOfProducts>
<speciesReference  species="cpd00003_c"  stoichiometry="1"/>
<speciesReference  species="cpd15561_c"  stoichiometry="1"/>
</listOfProducts>
<kineticLaw>
	<math xmlns="http://www.w3.org/1998/Math/MathML">
			<ci> FLUX_VALUE </ci>
	</math>
	<listOfParameters>
		<parameter id="LOWER_BOUND" value="0" name="mmol_per_gDW_per_hr"/>
		<parameter id="UPPER_BOUND" value="10000" name="mmol_per_gDW_per_hr"/>
		<parameter id="OBJECTIVE_COEFFICIENT" value="0.0"/>
		<parameter id="FLUX_VALUE" value="0.0" name="mmol_per_gDW_per_hr"/>
	</listOfParameters>
</kineticLaw>
</reaction>
<reaction  id="rxn00904"  name="L-Valinepyruvate aminotransferase"  reversible="true">
<notes>
<html:p>GENE_ASSOCIATION:PSHAa1703</html:p>
<html:p>KEGG_RID:R01215</html:p>
</notes>
<listOfReactants>
<speciesReference  species="cpd00020_c"  stoichiometry="1"/>
<speciesReference  species="cpd00156_c"  stoichiometry="1"/>
</listOfReactants>
<listOfProducts>
<speciesReference  species="cpd00035_c"  stoichiometry="1"/>
<speciesReference  species="cpd00123_c"  stoichiometry="1"/>
</listOfProducts>
<kineticLaw>
	<math xmlns="http://www.w3.org/1998/Math/MathML">
			<ci> FLUX_VALUE </ci>
	</math>
	<listOfParameters>
		<parameter id="LOWER_BOUND" value="-10000" name="mmol_per_gDW_per_hr"/>
		<parameter id="UPPER_BOUND" value="10000" name="mmol_per_gDW_per_hr"/>
		<parameter id="OBJECTIVE_COEFFICIENT" value="0.0"/>
		<parameter id="FLUX_VALUE" value="0.0" name="mmol_per_gDW_per_hr"/>
	</listOfParameters>
</kineticLaw>
</reaction>
<reaction  id="rxn03918"  name="D-glycero-D-manno-heptose 7-phosphate kinase"  reversible="false">
<notes>
<html:p>GENE_ASSOCIATION:PSHAa2323</html:p>
<html:p>KEGG_RID:R05646</html:p>
<html:p>PROTEIN_CLASS:2.7.-.-</html:p>
</notes>
<listOfReactants>
<speciesReference  species="cpd00002_c"  stoichiometry="1"/>
<speciesReference  species="cpd04918_c"  stoichiometry="1"/>
</listOfReactants>
<listOfProducts>
<speciesReference  species="cpd00008_c"  stoichiometry="1"/>
<speciesReference  species="cpd08316_c"  stoichiometry="1"/>
</listOfProducts>
<kineticLaw>
	<math xmlns="http://www.w3.org/1998/Math/MathML">
			<ci> FLUX_VALUE </ci>
	</math>
	<listOfParameters>
		<parameter id="LOWER_BOUND" value="0" name="mmol_per_gDW_per_hr"/>
		<parameter id="UPPER_BOUND" value="10000" name="mmol_per_gDW_per_hr"/>
		<parameter id="OBJECTIVE_COEFFICIENT" value="0.0"/>
		<parameter id="FLUX_VALUE" value="0.0" name="mmol_per_gDW_per_hr"/>
	</listOfParameters>
</kineticLaw>
</reaction>
<reaction  id="rxn00835"  name="ATPinosine 5'-phosphotransferase"  reversible="false">
<notes>
<html:p>GENE_ASSOCIATION:PSHAa2334</html:p>
<html:p>KEGG_RID:R01131</html:p>
</notes>
<listOfReactants>
<speciesReference  species="cpd00002_c"  stoichiometry="1"/>
<speciesReference  species="cpd00246_c"  stoichiometry="1"/>
</listOfReactants>
<listOfProducts>
<speciesReference  species="cpd00008_c"  stoichiometry="1"/>
<speciesReference  species="cpd00114_c"  stoichiometry="1"/>
</listOfProducts>
<kineticLaw>
	<math xmlns="http://www.w3.org/1998/Math/MathML">
			<ci> FLUX_VALUE </ci>
	</math>
	<listOfParameters>
		<parameter id="LOWER_BOUND" value="0" name="mmol_per_gDW_per_hr"/>
		<parameter id="UPPER_BOUND" value="10000" name="mmol_per_gDW_per_hr"/>
		<parameter id="OBJECTIVE_COEFFICIENT" value="0.0"/>
		<parameter id="FLUX_VALUE" value="0.0" name="mmol_per_gDW_per_hr"/>
	</listOfParameters>
</kineticLaw>
</reaction>
<reaction  id="rxn08294"  name="diacylglycerol kinase (n-C120)"  reversible="false">
<notes>
<html:p>GENE_ASSOCIATION:( PSHAa2773 ) or ( PSHAa2786 )</html:p>
<html:p>PROTEIN_CLASS:2.7.1.107</html:p>
</notes>
<listOfReactants>
<speciesReference  species="cpd00002_c"  stoichiometry="1"/>
<speciesReference  species="cpd15306_c"  stoichiometry="1"/>
</listOfReactants>
<listOfProducts>
<speciesReference  species="cpd00008_c"  stoichiometry="1"/>
<speciesReference  species="cpd15521_c"  stoichiometry="1"/>
</listOfProducts>
<kineticLaw>
	<math xmlns="http://www.w3.org/1998/Math/MathML">
			<ci> FLUX_VALUE </ci>
	</math>
	<listOfParameters>
		<parameter id="LOWER_BOUND" value="0" name="mmol_per_gDW_per_hr"/>
		<parameter id="UPPER_BOUND" value="10000" name="mmol_per_gDW_per_hr"/>
		<parameter id="OBJECTIVE_COEFFICIENT" value="0.0"/>
		<parameter id="FLUX_VALUE" value="0.0" name="mmol_per_gDW_per_hr"/>
	</listOfParameters>
</kineticLaw>
</reaction>
<reaction  id="rxn09132"  name="Phospholipase A1 (phosphatidylethanolamine, n-C141) (periplasm)"  reversible="true">
<notes>
<html:p>GENE_ASSOCIATION:PSHAa0175</html:p>
<html:p>PROTEIN_CLASS:3.1.1.32</html:p>
</notes>
<listOfReactants>
<speciesReference  species="cpd00001_c"  stoichiometry="1"/>
<speciesReference  species="cpd15530_c"  stoichiometry="1"/>
</listOfReactants>
<listOfProducts>
<speciesReference  species="cpd00067_c"  stoichiometry="1"/>
<speciesReference  species="cpd15298_c"  stoichiometry="1"/>
<speciesReference  species="cpd15338_c"  stoichiometry="1"/>
</listOfProducts>
<kineticLaw>
	<math xmlns="http://www.w3.org/1998/Math/MathML">
			<ci> FLUX_VALUE </ci>
	</math>
	<listOfParameters>
		<parameter id="LOWER_BOUND" value="-10000" name="mmol_per_gDW_per_hr"/>
		<parameter id="UPPER_BOUND" value="10000" name="mmol_per_gDW_per_hr"/>
		<parameter id="OBJECTIVE_COEFFICIENT" value="0.0"/>
		<parameter id="FLUX_VALUE" value="0.0" name="mmol_per_gDW_per_hr"/>
	</listOfParameters>
</kineticLaw>
</reaction>
<reaction  id="rxn05732"  name="acyl-CoA dehydrogenase (hexadecanoyl-CoA)"  reversible="false">
<notes>
<html:p>GENE_ASSOCIATION:( PSHAb0374 ) or ( PSHAa0907 and  PSHAa1952  and  PSHAa2131 ) or ( PSHAa1920 ) or ( PSHAa0885 )</html:p>
<html:p>PROTEIN_CLASS:1.3.99.3</html:p>
</notes>
<listOfReactants>
<speciesReference  species="cpd00004_c"  stoichiometry="1"/>
<speciesReference  species="cpd00067_c"  stoichiometry="1"/>
<speciesReference  species="cpd03126_c"  stoichiometry="1"/>
</listOfReactants>
<listOfProducts>
<speciesReference  species="cpd00003_c"  stoichiometry="1"/>
<speciesReference  species="cpd00134_c"  stoichiometry="1"/>
</listOfProducts>
<kineticLaw>
	<math xmlns="http://www.w3.org/1998/Math/MathML">
			<ci> FLUX_VALUE </ci>
	</math>
	<listOfParameters>
		<parameter id="LOWER_BOUND" value="0" name="mmol_per_gDW_per_hr"/>
		<parameter id="UPPER_BOUND" value="10000" name="mmol_per_gDW_per_hr"/>
		<parameter id="OBJECTIVE_COEFFICIENT" value="0.0"/>
		<parameter id="FLUX_VALUE" value="0.0" name="mmol_per_gDW_per_hr"/>
	</listOfParameters>
</kineticLaw>
</reaction>
<reaction  id="rxn08556"  name="glycerol-3-phosphate dehydrogenase (ubiquinone-8)"  reversible="false">
<notes>
<html:p>GENE_ASSOCIATION:PSHAa0189</html:p>
</notes>
<listOfReactants>
<speciesReference  species="cpd00080_c"  stoichiometry="1"/>
<speciesReference  species="cpd15560_c"  stoichiometry="1"/>
</listOfReactants>
<listOfProducts>
<speciesReference  species="cpd00095_c"  stoichiometry="1"/>
<speciesReference  species="cpd15561_c"  stoichiometry="1"/>
</listOfProducts>
<kineticLaw>
	<math xmlns="http://www.w3.org/1998/Math/MathML">
			<ci> FLUX_VALUE </ci>
	</math>
	<listOfParameters>
		<parameter id="LOWER_BOUND" value="0" name="mmol_per_gDW_per_hr"/>
		<parameter id="UPPER_BOUND" value="10000" name="mmol_per_gDW_per_hr"/>
		<parameter id="OBJECTIVE_COEFFICIENT" value="0.0"/>
		<parameter id="FLUX_VALUE" value="0.0" name="mmol_per_gDW_per_hr"/>
	</listOfParameters>
</kineticLaw>
</reaction>
<reaction  id="rxn05381"  name="14-methyl-3-hydroxy-hexa-decanoyl-ACP hydro-lyase"  reversible="true">
<notes>
<html:p>GENE_ASSOCIATION:PSHAa2025</html:p>
<html:p>PROTEIN_CLASS:4.2.1.0</html:p>
</notes>
<listOfReactants>
<speciesReference  species="cpd11517_c"  stoichiometry="1"/>
</listOfReactants>
<listOfProducts>
<speciesReference  species="cpd00001_c"  stoichiometry="1"/>
<speciesReference  species="cpd11518_c"  stoichiometry="1"/>
</listOfProducts>
<kineticLaw>
	<math xmlns="http://www.w3.org/1998/Math/MathML">
			<ci> FLUX_VALUE </ci>
	</math>
	<listOfParameters>
		<parameter id="LOWER_BOUND" value="-10000" name="mmol_per_gDW_per_hr"/>
		<parameter id="UPPER_BOUND" value="10000" name="mmol_per_gDW_per_hr"/>
		<parameter id="OBJECTIVE_COEFFICIENT" value="0.0"/>
		<parameter id="FLUX_VALUE" value="0.0" name="mmol_per_gDW_per_hr"/>
	</listOfParameters>
</kineticLaw>
</reaction>
<reaction  id="rxn00912"  name="5,10-Methylenetetrahydrofolate3-methyl-2-oxobutanoate"  reversible="true">
<notes>
<html:p>GENE_ASSOCIATION:PSHAa0602</html:p>
<html:p>KEGG_RID:R01226</html:p>
</notes>
<listOfReactants>
<speciesReference  species="cpd00001_c"  stoichiometry="1"/>
<speciesReference  species="cpd00123_c"  stoichiometry="1"/>
<speciesReference  species="cpd00125_c"  stoichiometry="1"/>
</listOfReactants>
<listOfProducts>
<speciesReference  species="cpd00087_c"  stoichiometry="1"/>
<speciesReference  species="cpd00712_c"  stoichiometry="1"/>
</listOfProducts>
<kineticLaw>
	<math xmlns="http://www.w3.org/1998/Math/MathML">
			<ci> FLUX_VALUE </ci>
	</math>
	<listOfParameters>
		<parameter id="LOWER_BOUND" value="-10000" name="mmol_per_gDW_per_hr"/>
		<parameter id="UPPER_BOUND" value="10000" name="mmol_per_gDW_per_hr"/>
		<parameter id="OBJECTIVE_COEFFICIENT" value="0.0"/>
		<parameter id="FLUX_VALUE" value="0.0" name="mmol_per_gDW_per_hr"/>
	</listOfParameters>
</kineticLaw>
</reaction>
<reaction  id="rxn05446"  name="6-methyl-trans-hept-2-enoyl-ACPNAD+ oxidoreductase (A-specific)"  reversible="false">
<notes>
<html:p>GENE_ASSOCIATION:PSHAa0879</html:p>
<html:p>PROTEIN_CLASS:1.3.1.0</html:p>
</notes>
<listOfReactants>
<speciesReference  species="cpd00004_c"  stoichiometry="1"/>
<speciesReference  species="cpd00067_c"  stoichiometry="1"/>
<speciesReference  species="cpd11552_c"  stoichiometry="1"/>
</listOfReactants>
<listOfProducts>
<speciesReference  species="cpd00003_c"  stoichiometry="1"/>
<speciesReference  species="cpd11553_c"  stoichiometry="1"/>
</listOfProducts>
<kineticLaw>
	<math xmlns="http://www.w3.org/1998/Math/MathML">
			<ci> FLUX_VALUE </ci>
	</math>
	<listOfParameters>
		<parameter id="LOWER_BOUND" value="0" name="mmol_per_gDW_per_hr"/>
		<parameter id="UPPER_BOUND" value="10000" name="mmol_per_gDW_per_hr"/>
		<parameter id="OBJECTIVE_COEFFICIENT" value="0.0"/>
		<parameter id="FLUX_VALUE" value="0.0" name="mmol_per_gDW_per_hr"/>
	</listOfParameters>
</kineticLaw>
</reaction>
<reaction  id="rxn00604"  name="D-Glucose-6-phosphateNADP+ 1-oxoreductase"  reversible="true">
<notes>
<html:p>GENE_ASSOCIATION:PSHAa1140</html:p>
<html:p>KEGG_RID:R00835</html:p>
</notes>
<listOfReactants>
<speciesReference  species="cpd00006_c"  stoichiometry="1"/>
<speciesReference  species="cpd00079_c"  stoichiometry="1"/>
</listOfReactants>
<listOfProducts>
<speciesReference  species="cpd00005_c"  stoichiometry="1"/>
<speciesReference  species="cpd00067_c"  stoichiometry="1"/>
<speciesReference  species="cpd00911_c"  stoichiometry="1"/>
</listOfProducts>
<kineticLaw>
	<math xmlns="http://www.w3.org/1998/Math/MathML">
			<ci> FLUX_VALUE </ci>
	</math>
	<listOfParameters>
[truncated: 1,088,401 more chars]
