# Supplementary material for: Modelling microbial metabolic rewiring during growth in a complex medium
Source: BMC Genomics. 2016 Nov 24;17:970. doi: 10.1186/s12864-016-3311-0 (PMC5121958; doi:10.1186/s12864-016-3311-0)
Supplement: Additional file 1: — The metabolic reconstruction and the Matlab codes used in this work. (ZIP 3936 kb) [file 12864_2016_3311_MOESM1_ESM.zip › Additional_file_S1/marcomod/Blast.pm~]

package Blast;

#subroutine per lanciare Blast##
sub blast {
use Bio::Tools::Run::StandAloneBlast;
use Bio::SeqIO;
use Bio::Perl;
use Bio::Seq;
use Bio::Tools::Blast;

my $treshold= 0.005;
print "busy...performing first BLAST\n";

my @params = ('program' => 'blastp', 'database' => "COG",
 'output' => "1st_BLAST_b2c.txt", 'b' => '1', 'v' => '1', 'I' => 'T', 'B'=>'10');

my $factory = Bio::Tools::Run::StandAloneBlast->new(@params);
 my $expectvalue = 0.005;
 $factory->e($expectvalue);

my $blast_report = $factory->blastall(@_);
}

 
1;
