# Supplementary material for: Modelling microbial metabolic rewiring during growth in a complex medium
Source: BMC Genomics. 2016 Nov 24;17:970. doi: 10.1186/s12864-016-3311-0 (PMC5121958; doi:10.1186/s12864-016-3311-0)
Supplement: Additional file 1: — The metabolic reconstruction and the Matlab codes used in this work. (ZIP 3936 kb) [file 12864_2016_3311_MOESM1_ESM.zip › Additional_file_S1/marcomod/Blast_Only_Tras.pm~]

package Blast;

#subroutine per lanciare Blast##
sub blast_to_COG {
use Bio::Tools::Run::StandAloneBlast;
use Bio::SeqIO;
use Bio::Perl;
use Bio::Seq;
use Bio::Tools::Blast;


print "busy...performing first BLAST\n";

my @params = ('program' => 'blastp', 'database' => "COG",
 'output' => "output_blast_to_COG", 'b' => '1', 'v' => '1', 'I' => 'T', 'B'=>'10');

my $factory = Bio::Tools::Run::StandAloneBlast->new(@params);
my $expectvalue = 0.005;
$factory->e($expectvalue);
my $blast_report = $factory->blastall(@_);
open(READER, "output_blast_to_COG");
my @blast_to_COG_out= <READER>;

}

 
1;
