# Supplementary material for: Modelling microbial metabolic rewiring during growth in a complex medium
Source: BMC Genomics. 2016 Nov 24;17:970. doi: 10.1186/s12864-016-3311-0 (PMC5121958; doi:10.1186/s12864-016-3311-0)
Supplement: Additional file 1: — The metabolic reconstruction and the Matlab codes used in this work. (ZIP 3936 kb) [file 12864_2016_3311_MOESM1_ESM.zip › Additional_file_S1/marcomod/Blastax.pm~]

package Blastax;


sub blastax_module {
use strict;


my @blast_output_viral;
my $i;
my $n;
my $n_viral;
my $hit;
my $query;
my $query_start;
my @id_hit;
my @query_start;
my $gi_hit;
my @hit_fasta_tmp;
my $hit_organism;
my @gi_taxid;
my $gi_in_tax_file;
my $tax_id;
my $line;
my $evalue;
my $tax_cat;
my $score;
my $not_origin;
my $bacteria=0;
my $virus=0;
my $eukarya=0;
my $unclassified=0;

my @all_sequences;
my $state;
my @seq;
my $j;
my $when;


my $plasmid_origin=0;
my $chromosome_origin=0;
my $viral_origin=0;

#chiedere e aprire il file di input
#print ">INPUT FILE (seeds file): ";
my($file_input_1)= @_;
#chomp ($file_input_1);
print "this is the input file: $file_input_1\n";

unless (open(BLASTREADER2, $file_input_1) ) {
	print "cannot open INPUT FILE\n";
	exit;
	}
print ">OK. sequences found\n  ***computing*** \n";
############################################aprire il file gi_taxid.prot.dmp e metterlo in un array
@seq=<BLASTREADER2>;
$n=@all_sequences;

	

#my $file_input_1='PAGs.fasta.fake';

#blast delle query contro il database refseq
$when=time;
system("blastall -i $file_input_1 -p blastp -d /home/marco/viral_db/viral_db -o blastax2.0-res_vs_refseq_$file_input_1-viral_db -b 0 -v 30 -e 10e6 -I T ");
#system("blastall -i $file_input_1 -p blastp -d /home/marco/viral_db/viral_db -o blastax2.0-res_vs_refseq_$file_input_1-viral_db_$when -b 0 -v 30 -e 10e6 -I T ");

unless (open(BLASTREADER2, "blastax2.0-res_vs_refseq_$file_input_1-viral_db") ) {
	print "cannot open blastax2.0-res_vs_refseq_$file_input_1-viral_db\n";
	exit;
	}

@blast_output_viral = <BLASTREADER2>;
close BLASTREADER2;
#print @blast_output;
$n_viral=@blast_output_viral;


my $iv;
my $hit_viral;
my $score_viral1;
my $score_viral2;
my $score_viral3;
my $score_viral4;
my $score_viral5;
my $score_viral_total;
my $best_viral;
my $best_chromo;
my $best_plasmid;

for ($iv=0; $iv<=$n_viral; $iv++)   {
#print "$blast_output[$i]\n";
        # keep fasta header line
        
	if ($blast_output_viral[$iv] =~ /^Query=/)   {
        chomp($blast_output_viral[$iv]);
        chomp($blast_output_viral[$iv+1]);
        $query=$blast_output_viral[$iv].$blast_output_viral[$iv+1];
	open (SCRIVI, ">>blastax2.0_of-$file_input_1");
	print SCRIVI "$query";
	close SCRIVI;
	}
	if ($blast_output_viral[$iv] =~ /Searching/){
        	
		if ($blast_output_viral[$iv+2]  =~  /No hits found/) {
		$hit_viral= 0;
		open (SCRIVI, ">>blastax2.0_of-$file_input_1");
		print SCRIVI "\t$hit_viral";
		close SCRIVI;
		}
		else{
		
		my $score_viral1= substr($blast_output_viral[$iv+7], 76, 10);
		my $score_viral2= substr($blast_output_viral[$iv+8], 76, 10);
		my $score_viral3= substr($blast_output_viral[$iv+9], 76, 10);
		my $score_viral4= substr($blast_output_viral[$iv+10], 76, 10);
		my $score_viral5= substr($blast_output_viral[$iv+11], 76, 10);
		my $score_viral6= substr($blast_output_viral[$iv+12], 76, 10);
		my $score_viral7= substr($blast_output_viral[$iv+13], 76, 10);
		my $score_viral8= substr($blast_output_viral[$iv+14], 76, 10);
		my $score_viral9= substr($blast_output_viral[$iv+15], 76, 10);
		my $score_viral10= substr($blast_output_viral[$iv+16], 76, 10);
		my $score_viral11= substr($blast_output_viral[$iv+17], 76, 10);
		my $score_viral12= substr($blast_output_viral[$iv+18], 76, 10);
		my $score_viral13= substr($blast_output_viral[$iv+19], 76, 10);
		my $score_viral14= substr($blast_output_viral[$iv+20], 76, 10);
		my $score_viral15= substr($blast_output_viral[$iv+21], 76, 10);
		my $score_viral16= substr($blast_output_viral[$iv+22], 76, 10);
		my $score_viral17= substr($blast_output_viral[$iv+23], 76, 10);
		my $score_viral18= substr($blast_output_viral[$iv+24], 76, 10);
		my $score_viral19= substr($blast_output_viral[$iv+25], 76, 10);
		my $score_viral20= substr($blast_output_viral[$iv+26], 76, 10);
		my $score_viral21= substr($blast_output_viral[$iv+27], 76, 10);
		my $score_viral22= substr($blast_output_viral[$iv+28], 76, 10);
		my $score_viral23= substr($blast_output_viral[$iv+29], 76, 10);
		my $score_viral24= substr($blast_output_viral[$iv+30], 76, 10);
		my $score_viral25= substr($blast_output_viral[$iv+31], 76, 10);
		my $score_viral26= substr($blast_output_viral[$iv+32], 76, 10);
		my $score_viral27= substr($blast_output_viral[$iv+33], 76, 10);
		my $score_viral28= substr($blast_output_viral[$iv+34], 76, 10);
		my $score_viral29= substr($blast_output_viral[$iv+35], 76, 10);
		my $score_viral30= substr($blast_output_viral[$iv+36], 76, 10);


		$best_viral=$blast_output_viral[$iv+7];
		chomp($best_viral);

		chomp($score_viral1);
		chomp($score_viral2);
		chomp($score_viral3);
		chomp($score_viral4);
		chomp($score_viral5);
		chomp($score_viral6);
		chomp($score_viral7);
		chomp($score_viral8);
		chomp($score_viral9);
		chomp($score_viral10);
		chomp($score_viral11);
		chomp($score_viral12);
		chomp($score_viral13);
		chomp($score_viral14);
		chomp($score_viral15);
		chomp($score_viral16);
		chomp($score_viral17);
		chomp($score_viral18);
		chomp($score_viral19);
		chomp($score_viral20);
		chomp($score_viral21);
		chomp($score_viral22);
		chomp($score_viral23);
		chomp($score_viral24);
		chomp($score_viral25);
		chomp($score_viral26);
		chomp($score_viral27);
		chomp($score_viral28);
		chomp($score_viral29);
		chomp($score_viral30);

		$score_viral_total=$score_viral1+$score_viral2+$score_viral3+$score_viral4+$score_viral5+$score_viral6;
		open (SCRIVI, ">>blastax2.0_of-$file_input_1");
		print SCRIVI "\t$score_viral_total";
		close SCRIVI;
		
		}

	}

}
$when=time;
system("blastall -i $file_input_1 -p blastp -d /home/marco/plasmid_db/plasmid_db -o blastax2.0-res_vs_refseq_$file_input_1-plasmid_db -b 0 -v 30 -e 10e6 -I T");
#system("blastall -i $file_input_1 -p blastp -d /home/marco/plasmid_db/plasmid_db -o blastax2.0-res_vs_refseq_$file_input_1-plasmid_db_$when -b 0 -v 30 -e 10e6 -I T");

unless (open(BLASTREADER2, "blastax2.0-res_vs_refseq_$file_input_1-plasmid_db") ) {
	print "cannot open blastax2.0-res_vs_refseq_$file_input_1-plasmid\n";
	exit;
	}
my @blast_output_plasmid;
my $n_plasmid;
@blast_output_plasmid = <BLASTREADER2>;
close BLASTREADER2;
#print @blast_output;
$n_plasmid=@blast_output_plasmid;


my $ip;
my $hit_plasmid;
my $score_plasmid1;
my $score_plasmid2;
my $score_plasmid3;
my $score_plasmid4;
my $score_plasmid5;
my $score_plasmid_total;

for ($ip=0; $ip<=$n_plasmid; $ip++)   {
#print "$blast_output[$i]\n";
        # keep fasta header line
        
	if ($blast_output_plasmid[$ip] =~ /^Query=/)   {
        chomp($blast_output_plasmid[$ip]);
        chomp($blast_output_plasmid[$ip+1]);
        $query=$blast_output_plasmid[$ip].$blast_output_plasmid[$ip+1];
	#open (SCRIVI, ">>blastax2.0_of-$file_input_1");
	#print SCRIVI "$query";
	#close SCRIVI;
	}
	if ($blast_output_plasmid[$ip] =~ /Searching/){
        	
		if ($blast_output_plasmid[$ip+2]  =~  /No hits found/) {
		$hit_plasmid= 0;
		open (SCRIVI, ">>blastax2.0_of-$file_input_1");
		print SCRIVI "\t$hit_plasmid";
		close SCRIVI;
		}
		else{
		
		
		my $score_plasmid1= substr($blast_output_plasmid[$ip+8], 76, 10);
		my $score_plasmid2= substr($blast_output_plasmid[$ip+9], 76, 10);
		my $score_plasmid3= substr($blast_output_plasmid[$ip+10], 76, 10);
		my $score_plasmid4= substr($blast_output_plasmid[$ip+11], 76, 10);
		my $score_plasmid5= substr($blast_output_plasmid[$ip+12], 76, 10);
		my $score_plasmid6= substr($blast_output_plasmid[$ip+13], 76, 10);
		my $score_plasmid7= substr($blast_output_plasmid[$ip+14], 76, 10);
		my $score_plasmid8= substr($blast_output_plasmid[$ip+15], 76, 10);
		my $score_plasmid9= substr($blast_output_plasmid[$ip+16], 76, 10);
		my $score_plasmid10= substr($blast_output_plasmid[$ip+17], 76, 10);
		my $score_plasmid11= substr($blast_output_plasmid[$ip+18], 76, 10);
		my $score_plasmid12= substr($blast_output_plasmid[$ip+19], 76, 10);
		my $score_plasmid13= substr($blast_output_plasmid[$ip+20], 76, 10);
		my $score_plasmid14= substr($blast_output_plasmid[$ip+21], 76, 10);
		my $score_plasmid15= substr($blast_output_plasmid[$ip+22], 76, 10);
		my $score_plasmid16= substr($blast_output_plasmid[$ip+23], 76, 10);
		my $score_plasmid17= substr($blast_output_plasmid[$ip+24], 76, 10);
		my $score_plasmid18= substr($blast_output_plasmid[$ip+25], 76, 10);
		my $score_plasmid19= substr($blast_output_plasmid[$ip+26], 76, 10);
		my $score_plasmid20= substr($blast_output_plasmid[$ip+27], 76, 10);
		my $score_plasmid21= substr($blast_output_plasmid[$ip+28], 76, 10);
		my $score_plasmid22= substr($blast_output_plasmid[$ip+29], 76, 10);
		my $score_plasmid23= substr($blast_output_plasmid[$ip+30], 76, 10);
		my $score_plasmid24= substr($blast_output_plasmid[$ip+31], 76, 10);
		my $score_plasmid25= substr($blast_output_plasmid[$ip+32], 76, 10);
		my $score_plasmid26= substr($blast_output_plasmid[$ip+33], 76, 10);
		my $score_plasmid27= substr($blast_output_plasmid[$ip+34], 76, 10);
		my $score_plasmid28= substr($blast_output_plasmid[$ip+35], 76, 10);
		my $score_plasmid29= substr($blast_output_plasmid[$ip+36], 76, 10);
		my $score_plasmid30= substr($blast_output_plasmid[$ip+37], 76, 10);

		$best_plasmid=$blast_output_plasmid[$ip+8];

		chomp($best_plasmid);

		chomp($score_plasmid1);
		chomp($score_plasmid2);
		chomp($score_plasmid3);
		chomp($score_plasmid4);
		chomp($score_plasmid5);
		chomp($score_plasmid6);
		chomp($score_plasmid7);
		chomp($score_plasmid8);
		chomp($score_plasmid9);
		chomp($score_plasmid10);
		chomp($score_plasmid11);
		chomp($score_plasmid12);
		chomp($score_plasmid13);
		chomp($score_plasmid14);
		chomp($score_plasmid15);
		chomp($score_plasmid16);
		chomp($score_plasmid17);
		chomp($score_plasmid18);
		chomp($score_plasmid19);
		chomp($score_plasmid20);
		chomp($score_plasmid21);
		chomp($score_plasmid22);
		chomp($score_plasmid23);
		chomp($score_plasmid24);
		chomp($score_plasmid25);
		chomp($score_plasmid26);
		chomp($score_plasmid27);
		chomp($score_plasmid28);
		chomp($score_plasmid29);
		chomp($score_plasmid30);

		$score_plasmid_total=$score_plasmid1+$score_plasmid2+$score_plasmid3+$score_plasmid4+$score_plasmid5+$score_plasmid6;
		chomp($score_plasmid_total);
		open (SCRIVI, ">>blastax2.0_of-$file_input_1");
		print SCRIVI "\t$score_plasmid_total";
		close SCRIVI;
		
		}

	}

}


$when=time;
system("blastall -i $file_input_1 -p blastp -d /home/marco/chromo_db/all_faa_reduced  -o blastax2.0-res_vs_refseq_$file_input_1-chromo_db -b 0 -v 30 -e 10e6 -I T");
#system("blastall -i $file_input_1 -p blastp -d '/home/marco/chromo_db/all_genomes_to_probe.00 /home/marco/chromo_db/all_genomes_to_probe.01'  -o blastax2.0-res_vs_refseq_$file_input_1-chromo_db_$when -b 0 -v 30 -e 10e6 -I T");

unless (open(BLASTREADER2, "blastax2.0-res_vs_refseq_$file_input_1-chromo_db") ) {
	print "cannot open blastax2.0-res_vs_refseq_$file_input_1-chromo\n";
	exit;
	}
my @blast_output_chromo;
my $n_chromo;
@blast_output_chromo = <BLASTREADER2>;
close BLASTREADER2;
#print @blast_output;
$n_chromo=@blast_output_chromo;


my $ic;
my $hit_chromo;
my $score_chromo1;
my $score_chromo2;
my $score_chromo3;
my $score_chromo4;
my $score_chromo5;
my $score_chromo_total;

for ($ic=0; $ic<=$n_chromo; $ic++)   {
#print "$blast_output[$i]\n";
        # keep fasta header line
        
	if ($blast_output_chromo[$ip] =~ /^Query=/)   {
        chomp($blast_output_chromo[$ip]);
        chomp($blast_output_chromo[$ip+1]);
        $query=$blast_output_chromo[$ic].$blast_output_chromo[$ic+1];
	#open (SCRIVI, ">>blas$plasmid_origintax2.0_of-$file_input_1");
	#print SCRIVI "$query";
	#close SCRIVI;
	}
	if ($blast_output_chromo[$ic] =~ /Searching/){
        	
		if ($blast_output_chromo[$ic+2]  =~  /No hits found/) {
		$hit_chromo= 0;
		open (SCRIVI, ">>blastax2.0_of-$file_input_1");
		print SCRIVI "\t$hit_chromo";
		close SCRIVI;
		}
		else{
		
		my $score_chromo1= substr($blast_output_chromo[$ic+7], 76, 10);
		my $score_chromo2= substr($blast_output_chromo[$ic+8], 76, 10);
		my $score_chromo3= substr($blast_output_chromo[$ic+9], 76, 10);
		my $score_chromo4= substr($blast_output_chromo[$ic+10], 76, 10);
		my $score_chromo5= substr($blast_output_chromo[$ic+11], 76, 10);
		my $score_chromo6= substr($blast_output_chromo[$ic+12], 76, 10);
		my $score_chromo7= substr($blast_output_chromo[$ic+13], 76, 10);
		my $score_chromo8= substr($blast_output_chromo[$ic+14], 76, 10);
		my $score_chromo9= substr($blast_output_chromo[$ic+15], 76, 10);
		my $score_chromo10= substr($blast_output_chromo[$ic+16], 76, 10);
		my $score_chromo11= substr($blast_output_chromo[$ic+17], 76, 10);
		my $score_chromo12= substr($blast_output_chromo[$ic+18], 76, 10);
		my $score_chromo13= substr($blast_output_chromo[$ic+19], 76, 10);
		my $score_chromo14= substr($blast_output_chromo[$ic+20], 76, 10);
		my $score_chromo15= substr($blast_output_chromo[$ic+21], 76, 10);
		my $score_chromo16= substr($blast_output_chromo[$ic+22], 76, 10);
		my $score_chromo17= substr($blast_output_chromo[$ic+23], 76, 10);
		my $score_chromo18= substr($blast_output_chromo[$ic+24], 76, 10);
		my $score_chromo19= substr($blast_output_chromo[$ic+25], 76, 10);
		my $score_chromo20= substr($blast_output_chromo[$ic+26], 76, 10);
		my $score_chromo21= substr($blast_output_chromo[$ic+27], 76, 10);
		my $score_chromo22= substr($blast_output_chromo[$ic+28], 76, 10);
		my $score_chromo23= substr($blast_output_chromo[$ic+29], 76, 10);
		my $score_chromo24= substr($blast_output_chromo[$ic+30], 76, 10);
		my $score_chromo25= substr($blast_output_chromo[$ic+31], 76, 10);
		my $score_chromo26= substr($blast_output_chromo[$ic+32], 76, 10);
		my $score_chromo27= substr($blast_output_chromo[$ic+33], 76, 10);
		my $score_chromo28= substr($blast_output_chromo[$ic+34], 76, 10);
		my $score_chromo29= substr($blast_output_chromo[$ic+35], 76, 10);
		my $score_chromo30= substr($blast_output_chromo[$ic+36], 76, 10);

		$best_chromo=$blast_output_chromo[$ic+7];

		chomp($best_chromo);
		
		chomp($score_chromo1);
		chomp($score_chromo2);
		chomp($score_chromo3);
		chomp($score_chromo4);
		chomp($score_chromo5);
		chomp($score_chromo6);
		chomp($score_chromo7);
		chomp($score_chromo8);
		chomp($score_chromo9);
		chomp($score_chromo10);
		chomp($score_chromo11);
		chomp($score_chromo12);
		chomp($score_chromo13);
		chomp($score_chromo14);
		chomp($score_chromo15);
		chomp($score_chromo16);
		chomp($score_chromo17);
		chomp($score_chromo18);
		chomp($score_chromo19);
		chomp($score_chromo20);
		chomp($score_chromo21);
		chomp($score_chromo22);
		chomp($score_chromo23);
		chomp($score_chromo24);
		chomp($score_chromo25);
		chomp($score_chromo26);
		chomp($score_chromo27);
		chomp($score_chromo28);
		chomp($score_chromo29);
		chomp($score_chromo30);


		$score_chromo_total=$score_chromo1+$score_chromo2+$score_chromo3+$score_chromo4+$score_chromo5+$score_chromo6;
		chomp($score_chromo_total);
		open (SCRIVI, ">>blastax2.0_of-$file_input_1");
		print SCRIVI "\t$score_chromo_total";
		close SCRIVI;
		
		}

	}

}

if (($score_chromo_total<$score_plasmid_total)&&($score_chromo_total<$score_viral_total)){
open (SCRIVI, ">>blastax2.0_of-$file_input_1"); 
print SCRIVI "\tC\t$best_chromo\n";
close SCRIVI;
open (SCRIVI, ">blastax_origin"); 
print SCRIVI "C";
close SCRIVI;
#$chromosome_origin++;
}


elsif (($score_viral_total<$score_plasmid_total)&&($score_viral_total<$score_chromo_total)){
open (SCRIVI, ">>blastax2.0_of-$file_input_1"); 
print SCRIVI "\tV\t$best_viral\n";
close SCRIVI;
open (SCRIVI, ">blastax_origin"); 
print SCRIVI "V";
close SCRIVI;
#$viral_origin++;
}


elsif (($score_plasmid_total<$score_viral_total)&&($score_plasmid_total<$score_chromo_total)){
open (SCRIVI, ">>blastax2.0_of-$file_input_1"); 
print SCRIVI "\tP\t$best_plasmid\n";
close SCRIVI;
open (SCRIVI, ">blastax_origin"); 
print SCRIVI "P";
close SCRIVI;
#$plasmid_origin++;
}
elsif (($score_plasmid_total==$score_viral_total)||($score_plasmid_total==$score_chromo_total)){
open (SCRIVI, ">>blastax2.0_of-$file_input_1"); 
print SCRIVI "\tnot found\tnot found\n";
close SCRIVI;
open (SCRIVI, ">blastax_origin"); 
print SCRIVI "P";
close SCRIVI;
#$not_origin++;
}


}


sub blastax_module_4 {
use strict;


my @blast_output_viral;
my $i;
my $n;
my $n_viral;
my $hit;
my $query;
my $query_start;
my @id_hit;
my @query_start;
my $gi_hit;
my @hit_fasta_tmp;
my $hit_organism;
my @gi_taxid;
my $gi_in_tax_file;
my $tax_id;
my $line;
my $evalue;
my $tax_cat;
my $score;
my $not_origin;
my $bacteria=0;
my $virus=0;
my $eukarya=0;
my $unclassified=0;

my @all_sequences;
my $state;
my @seq;
my $j;
my $when;


my $plasmid_origin=0;
my $chromosome_origin=0;
my $viral_origin=0;

#chiedere e aprire il file di input
#print ">INPUT FILE (seeds file): ";
my($file_input_1)= @_;
#chomp ($file_input_1);
#print "this is the input file: $file_input_1\n";

unless (open(BLASTREADER2, $file_input_1) ) {
	print "cannot open INPUT FILE\n";
	exit;
	}
print ">OK. sequences found\n  ***computing*** \n";
############################################aprire il file gi_taxid.prot.dmp e metterlo in un array
@seq=<BLASTREADER2>;
$n=@all_sequences;

	

#my $file_input_1='PAGs.fasta.fake';

#blast delle query contro il database refseq
$when=time;
#print "virus db assembled";
system("blastall -i $file_input_1 -p blastp -d /home/marco/Perl/bin/blastax4.0_db_assebmly_virus -o blastax4.0-res_vs_refseq_$file_input_1-viral_db -b 0 -v 30 -e 10e6 -I T -a 4");
#system("blastall -i $file_input_1 -p blastp -d /home/marco/viral_db/viral_db -o blastax2.0-res_vs_refseq_$file_input_1-viral_db_$when -b 0 -v 30 -e 10e6 -I T ");

unless (open(BLASTREADER2, "blastax4.0-res_vs_refseq_$file_input_1-viral_db") ) {
	print "cannot open blastax4.0-res_vs_refseq_$file_input_1-viral_db\n";
	exit;
	}

@blast_output_viral = <BLASTREADER2>;
close BLASTREADER2;
#print @blast_output;
$n_viral=@blast_output_viral;


my $iv;
my $hit_viral;
my $score_viral1;
my $score_viral2;
my $score_viral3;
my $score_viral4;
my $score_viral5;
my $score_viral_total;
my $best_viral;
my $best_chromo;
my $best_plasmid;

for ($iv=0; $iv<=$n_viral; $iv++)   {
#print "$blast_output[$i]\n";
        # keep fasta header line
        
	if ($blast_output_viral[$iv] =~ /^Query=/)   {
        chomp($blast_output_viral[$iv]);
        chomp($blast_output_viral[$iv+1]);
        $query=$blast_output_viral[$iv].$blast_output_viral[$iv+1];
	#open (SCRIVI, ">>blastax5.0_of-$file_input_1");
	#print SCRIVI "$query";
	#close SCRIVI;
	}
	if ($blast_output_viral[$iv] =~ /Searching/){
        	
		if ($blast_output_viral[$iv+2]  =~  /No hits found/) {
		$hit_viral= 0;
		open (SCRIVI, ">>blastax5.0_of-$file_input_1");
		print SCRIVI "\t$hit_viral";
		close SCRIVI;
		}
		else{
		
		my $score_viral1= substr($blast_output_viral[$iv+7], 76, 10);
		my $score_viral2= substr($blast_output_viral[$iv+8], 76, 10);
		my $score_viral3= substr($blast_output_viral[$iv+9], 76, 10);
		my $score_viral4= substr($blast_output_viral[$iv+10], 76, 10);
		my $score_viral5= substr($blast_output_viral[$iv+11], 76, 10);
		my $score_viral6= substr($blast_output_viral[$iv+12], 76, 10);
		my $score_viral7= substr($blast_output_viral[$iv+13], 76, 10);
		my $score_viral8= substr($blast_output_viral[$iv+14], 76, 10);
		my $score_viral9= substr($blast_output_viral[$iv+15], 76, 10);
		my $score_viral10= substr($blast_output_viral[$iv+16], 76, 10);
		my $score_viral11= substr($blast_output_viral[$iv+17], 76, 10);
		my $score_viral12= substr($blast_output_viral[$iv+18], 76, 10);
		my $score_viral13= substr($blast_output_viral[$iv+19], 76, 10);
		my $score_viral14= substr($blast_output_viral[$iv+20], 76, 10);
		my $score_viral15= substr($blast_output_viral[$iv+21], 76, 10);
		my $score_viral16= substr($blast_output_viral[$iv+22], 76, 10);
		my $score_viral17= substr($blast_output_viral[$iv+23], 76, 10);
		my $score_viral18= substr($blast_output_viral[$iv+24], 76, 10);
		my $score_viral19= substr($blast_output_viral[$iv+25], 76, 10);
		my $score_viral20= substr($blast_output_viral[$iv+26], 76, 10);
		my $score_viral21= substr($blast_output_viral[$iv+27], 76, 10);
		my $score_viral22= substr($blast_output_viral[$iv+28], 76, 10);
		my $score_viral23= substr($blast_output_viral[$iv+29], 76, 10);
		my $score_viral24= substr($blast_output_viral[$iv+30], 76, 10);
		my $score_viral25= substr($blast_output_viral[$iv+31], 76, 10);
		my $score_viral26= substr($blast_output_viral[$iv+32], 76, 10);
		my $score_viral27= substr($blast_output_viral[$iv+33], 76, 10);
		my $score_viral28= substr($blast_output_viral[$iv+34], 76, 10);
		my $score_viral29= substr($blast_output_viral[$iv+35], 76, 10);
		my $score_viral30= substr($blast_output_viral[$iv+36], 76, 10);


		$best_viral=$blast_output_viral[$iv+7];
		chomp($best_viral);

		chomp($score_viral1);
		chomp($score_viral2);
		chomp($score_viral3);
		chomp($score_viral4);
		chomp($score_viral5);
		chomp($score_viral6);
		chomp($score_viral7);
		chomp($score_viral8);
		chomp($score_viral9);
		chomp($score_viral10);
		chomp($score_viral11);
		chomp($score_viral12);
		chomp($score_viral13);
		chomp($score_viral14);
		chomp($score_viral15);
		chomp($score_viral16);
		chomp($score_viral17);
		chomp($score_viral18);
		chomp($score_viral19);
		chomp($score_viral20);
		chomp($score_viral21);
		chomp($score_viral22);
		chomp($score_viral23);
		chomp($score_viral24);
		chomp($score_viral25);
		chomp($score_viral26);
		chomp($score_viral27);
		chomp($score_viral28);
		chomp($score_viral29);
		chomp($score_viral30);

		$score_viral_total=$score_viral1;
		#open (SCRIVI, ">>blastax5.0_of-$file_input_1");
		#print SCRIVI "\t$score_viral_total";
		#close SCRIVI;
		
		}

	}

}
$when=time;
####print "\n-assemby plasmids database";
####system("formatdb -i /home/marco/Perl/bin/blastax4.0_db_assebmly_plasmids -p T -o T");
system("blastall -i $file_input_1 -p blastp -d /home/marco/Perl/bin/blastax4.0_db_assebmly_plasmids -o blastax4.0-res_vs_refseq_$file_input_1-plasmid_db -b 0 -v 30 -e 10e6 -a 4 -I T");
#system("blastall -i $file_input_1 -p blastp -d /home/marco/plasmid_db/plasmid_db -o blastax2.0-res_vs_refseq_$file_input_1-plasmid_db_$when -b 0 -v 30 -e 10e6 -I T");

unless (open(BLASTREADER2, "blastax4.0-res_vs_refseq_$file_input_1-plasmid_db") ) {
	print "cannot open blastax4.0-res_vs_refseq_$file_input_1-plasmid\n";
	exit;
	}
my @blast_output_plasmid;
my $n_plasmid;
@blast_output_plasmid = <BLASTREADER2>;
close BLASTREADER2;
#print @blast_output;
$n_plasmid=@blast_output_plasmid;


my $ip;
my $hit_plasmid;
my $score_plasmid1;
my $score_plasmid2;
my $score_plasmid3;
my $score_plasmid4;
my $score_plasmid5;
my $score_plasmid_total;

for ($ip=0; $ip<=$n_plasmid; $ip++)   {
#print "$blast_output[$i]\n";
        # keep fasta header line
        
	if ($blast_output_plasmid[$ip] =~ /^Query=/)   {
        chomp($blast_output_plasmid[$ip]);
        chomp($blast_output_plasmid[$ip+1]);
        $query=$blast_output_plasmid[$ip].$blast_output_plasmid[$ip+1];
	#open (SCRIVI, ">>blastax2.0_of-$file_input_1");
	#print SCRIVI "$query";
	#close SCRIVI;
	}
	if ($blast_output_plasmid[$ip] =~ /Searching/){
        	
		if ($blast_output_plasmid[$ip+2]  =~  /No hits found/) {
		$hit_plasmid= 0;
		open (SCRIVI, ">>blastax5.0_of-$file_input_1");
		print SCRIVI "\t$hit_plasmid";
		close SCRIVI;
		}
		else{
		
		
		my $score_plasmid1= substr($blast_output_plasmid[$ip+7], 76, 10);
		my $score_plasmid2= substr($blast_output_plasmid[$ip+8], 76, 10);
		my $score_plasmid3= substr($blast_output_plasmid[$ip+9], 76, 10);
		my $score_plasmid4= substr($blast_output_plasmid[$ip+10], 76, 10);
		my $score_plasmid5= substr($blast_output_plasmid[$ip+11], 76, 10);
		my $score_plasmid6= substr($blast_output_plasmid[$ip+12], 76, 10);
		my $score_plasmid7= substr($blast_output_plasmid[$ip+13], 76, 10);
		my $score_plasmid8= substr($blast_output_plasmid[$ip+14], 76, 10);
		my $score_plasmid9= substr($blast_output_plasmid[$ip+15], 76, 10);
		my $score_plasmid10= substr($blast_output_plasmid[$ip+16], 76, 10);
		my $score_plasmid11= substr($blast_output_plasmid[$ip+17], 76, 10);
		my $score_plasmid12= substr($blast_output_plasmid[$ip+18], 76, 10);
		my $score_plasmid13= substr($blast_output_plasmid[$ip+19], 76, 10);
		my $score_plasmid14= substr($blast_output_plasmid[$ip+20], 76, 10);
		my $score_plasmid15= substr($blast_output_plasmid[$ip+21], 76, 10);
		my $score_plasmid16= substr($blast_output_plasmid[$ip+22], 76, 10);
		my $score_plasmid17= substr($blast_output_plasmid[$ip+23], 76, 10);
		my $score_plasmid18= substr($blast_output_plasmid[$ip+24], 76, 10);
		my $score_plasmid19= substr($blast_output_plasmid[$ip+25], 76, 10);
		my $score_plasmid20= substr($blast_output_plasmid[$ip+26], 76, 10);
		my $score_plasmid21= substr($blast_output_plasmid[$ip+27], 76, 10);
		my $score_plasmid22= substr($blast_output_plasmid[$ip+28], 76, 10);
		my $score_plasmid23= substr($blast_output_plasmid[$ip+29], 76, 10);
		my $score_plasmid24= substr($blast_output_plasmid[$ip+30], 76, 10);
		my $score_plasmid25= substr($blast_output_plasmid[$ip+31], 76, 10);
		my $score_plasmid26= substr($blast_output_plasmid[$ip+32], 76, 10);
		my $score_plasmid27= substr($blast_output_plasmid[$ip+33], 76, 10);
		my $score_plasmid28= substr($blast_output_plasmid[$ip+34], 76, 10);
		my $score_plasmid29= substr($blast_output_plasmid[$ip+35], 76, 10);
		my $score_plasmid30= substr($blast_output_plasmid[$ip+36], 76, 10);
		

		$best_plasmid=$blast_output_plasmid[$ip+7];

		chomp($best_plasmid);

		chomp($score_plasmid1);
		chomp($score_plasmid2);
		chomp($score_plasmid3);
		chomp($score_plasmid4);
		chomp($score_plasmid5);
		chomp($score_plasmid6);
		chomp($score_plasmid7);
		chomp($score_plasmid8);
		chomp($score_plasmid9);
		chomp($score_plasmid10);
		chomp($score_plasmid11);
		chomp($score_plasmid12);
		chomp($score_plasmid13);
		chomp($score_plasmid14);
		chomp($score_plasmid15);
		chomp($score_plasmid16);
		chomp($score_plasmid17);
		chomp($score_plasmid18);
		chomp($score_plasmid19);
		chomp($score_plasmid20);
		chomp($score_plasmid21);
		chomp($score_plasmid22);
		chomp($score_plasmid23);
		chomp($score_plasmid24);
		chomp($score_plasmid25);
		chomp($score_plasmid26);
		chomp($score_plasmid27);
		chomp($score_plasmid28);
		chomp($score_plasmid29);
		chomp($score_plasmid30);

		$score_plasmid_total=$score_plasmid1;
		chomp($score_plasmid_total);
		#open (SCRIVI, ">>blastax5.0_of-$file_input_1");
		#print SCRIVI "\t$score_plasmid_total";
		#close SCRIVI;
		
		}

	}

}


$when=time;
#print "\n-assemby chromosomes database";
#system("formatdb -i /home/marco/Perl/bin/blastax4.0_db_assebmly_chromosomes -p T -o T");
system("blastall -i $file_input_1 -p blastp -d /home/marco/Perl/bin/blastax4.0_db_assebmly_chromosomes  -o blastax4.0-res_vs_refseq_$file_input_1-chromo_db -b 0 -v 30 -e  10e6 -a 4 -I T");
#system("blastall -i $file_input_1 -p blastp -d '/home/marco/chromo_db/all_genomes_to_probe.00 /home/marco/chromo_db/all_genomes_to_probe.01'  -o blastax2.0-res_vs_refseq_$file_input_1-chromo_db_$when -b 0 -v 30 -e 10e6 -I T");

unless (open(BLASTREADER2, "blastax4.0-res_vs_refseq_$file_input_1-chromo_db") ) {
	print "cannot open blastax4.0-res_vs_refseq_$file_input_1-chromo\n";
	exit;
	}
my @blast_output_chromo;
my $n_chromo;
@blast_output_chromo = <BLASTREADER2>;
close BLASTREADER2;
#print @blast_output;
$n_chromo=@blast_output_chromo;


my $ic;
my $hit_chromo;
my $score_chromo1;
my $score_chromo2;
my $score_chromo3;
my $score_chromo4;
my $score_chromo5;
my $score_chromo_total;

for ($ic=0; $ic<=$n_chromo; $ic++)   {
#print "$blast_output[$i]\n";
        # keep fasta header line
        
	if ($blast_output_chromo[$ip] =~ /^Query=/)   {
        chomp($blast_output_chromo[$ip]);
        chomp($blast_output_chromo[$ip+1]);
        $query=$blast_output_chromo[$ic].$blast_output_chromo[$ic+1];
	#open (SCRIVI, ">>blas$plasmid_origintax2.0_of-$file_input_1");
	#print SCRIVI "$query";
	#close SCRIVI;
	}
	if ($blast_output_chromo[$ic] =~ /Searching/){
        	
		if ($blast_output_chromo[$ic+2]  =~  /No hits found/) {
		$hit_chromo= 0;
		open (SCRIVI, ">>blastax5.0_of-$file_input_1");
		print SCRIVI "\t$hit_chromo";
		close SCRIVI;
		}
		else{
		
		my $score_chromo1= substr($blast_output_chromo[$ic+7], 76, 10);
		my $score_chromo2= substr($blast_output_chromo[$ic+8], 76, 10);
		my $score_chromo3= substr($blast_output_chromo[$ic+9], 76, 10);
		my $score_chromo4= substr($blast_output_chromo[$ic+10], 76, 10);
		my $score_chromo5= substr($blast_output_chromo[$ic+11], 76, 10);
		my $score_chromo6= substr($blast_output_chromo[$ic+12], 76, 10);
		my $score_chromo7= substr($blast_output_chromo[$ic+13], 76, 10);
		my $score_chromo8= substr($blast_output_chromo[$ic+14], 76, 10);
		my $score_chromo9= substr($blast_output_chromo[$ic+15], 76, 10);
		my $score_chromo10= substr($blast_output_chromo[$ic+16], 76, 10);
		my $score_chromo11= substr($blast_output_chromo[$ic+17], 76, 10);
		my $score_chromo12= substr($blast_output_chromo[$ic+18], 76, 10);
		my $score_chromo13= substr($blast_output_chromo[$ic+19], 76, 10);
		my $score_chromo14= substr($blast_output_chromo[$ic+20], 76, 10);
		my $score_chromo15= substr($blast_output_chromo[$ic+21], 76, 10);
		my $score_chromo16= substr($blast_output_chromo[$ic+22], 76, 10);
		my $score_chromo17= substr($blast_output_chromo[$ic+23], 76, 10);
		my $score_chromo18= substr($blast_output_chromo[$ic+24], 76, 10);
		my $score_chromo19= substr($blast_output_chromo[$ic+25], 76, 10);
		my $score_chromo20= substr($blast_output_chromo[$ic+26], 76, 10);
		my $score_chromo21= substr($blast_output_chromo[$ic+27], 76, 10);
		my $score_chromo22= substr($blast_output_chromo[$ic+28], 76, 10);
		my $score_chromo23= substr($blast_output_chromo[$ic+29], 76, 10);
		my $score_chromo24= substr($blast_output_chromo[$ic+30], 76, 10);
		my $score_chromo25= substr($blast_output_chromo[$ic+31], 76, 10);
		my $score_chromo26= substr($blast_output_chromo[$ic+32], 76, 10);
		my $score_chromo27= substr($blast_output_chromo[$ic+33], 76, 10);
		my $score_chromo28= substr($blast_output_chromo[$ic+34], 76, 10);
		my $score_chromo29= substr($blast_output_chromo[$ic+35], 76, 10);
		my $score_chromo30= substr($blast_output_chromo[$ic+36], 76, 10);

		$best_chromo=$blast_output_chromo[$ic+7];

		chomp($best_chromo);
		
		chomp($score_chromo1);
		chomp($score_chromo2);
		chomp($score_chromo3);
		chomp($score_chromo4);
		chomp($score_chromo5);
		chomp($score_chromo6);
		chomp($score_chromo7);
		chomp($score_chromo8);
		chomp($score_chromo9);
		chomp($score_chromo10);
		chomp($score_chromo11);
		chomp($score_chromo12);
		chomp($score_chromo13);
		chomp($score_chromo14);
		chomp($score_chromo15);
		chomp($score_chromo16);
		chomp($score_chromo17);
		chomp($score_chromo18);
		chomp($score_chromo19);
		chomp($score_chromo20);
		chomp($score_chromo21);
		chomp($score_chromo22);
		chomp($score_chromo23);
		chomp($score_chromo24);
		chomp($score_chromo25);
		chomp($score_chromo26);
		chomp($score_chromo27);
		chomp($score_chromo28);
		chomp($score_chromo29);
		chomp($score_chromo30);


		$score_chromo_total=$score_chromo1;
		chomp($score_chromo_total);
		#open (SCRIVI, ">>blastax5.0_of-$file_input_1");
		#print SCRIVI "\t$score_chromo_total";
		#close SCRIVI;
		
		}

	}

}

if (($score_chromo_total<$score_plasmid_total)&&($score_chromo_total<$score_viral_total)){
open (SCRIVI, ">>blastax5.0_of-$file_input_1"); 
print SCRIVI " C";
close SCRIVI;

open (SCRIVI, ">>5.0"); 
print SCRIVI "C ";
close SCRIVI;

open (SCRIVI, ">blastax_5.0_origin"); 
print SCRIVI "C";
close SCRIVI;
#$chromosome_origin++;
}


elsif (($score_viral_total<$score_plasmid_total)&&($score_viral_total<$score_chromo_total)){
open (SCRIVI, ">>blastax5.0_of-$file_input_1"); 
print SCRIVI "V ";
close SCRIVI;


open (SCRIVI, ">>5.0"); 
print SCRIVI "V ";
close SCRIVI;

open (SCRIVI, ">blastax_5.0_origin"); 
print SCRIVI "V";
close SCRIVI;
#$viral_origin++;
}


elsif (($score_plasmid_total<$score_viral_total)&&($score_plasmid_total<$score_chromo_total)){
open (SCRIVI, ">>blastax5.0_of-$file_input_1"); 
print SCRIVI " P";
close SCRIVI;


open (SCRIVI, ">>5.0"); 
print SCRIVI "P ";
close SCRIVI;

open (SCRIVI, ">blastax_5.0_origin"); 
print SCRIVI "P ";
close SCRIVI;
#$plasmid_origin++;
}
elsif (($score_plasmid_total==$score_viral_total)||($score_plasmid_total==$score_chromo_total)){
open (SCRIVI, ">>blastax5.0_of-$file_input_1"); 
print SCRIVI " NF";
close SCRIVI;


open (SCRIVI, ">>5.0"); 
print SCRIVI "NF ";
close SCRIVI;

open (SCRIVI, ">blastax_5.0_origin"); 
print SCRIVI "NF";
close SCRIVI;
#$not_origin++;
}

else {
open (SCRIVI, ">>blastax5.0_of-$file_input_1"); 
print SCRIVI " NF";
close SCRIVI;


open (SCRIVI, ">>5.0"); 
print SCRIVI "NF ";
close SCRIVI;

open (SCRIVI, ">blastax_5.0_origin"); 
print SCRIVI "NF";
close SCRIVI;
#$not_origin++;
}


}


sub assemble_random_db_plasmids {

use strict;
my @array_gi;
my($ref_to_file_gi, $ref_to_sequence_file)= @_;
my $i;
my $n_gi;
my $state;
my @seq_1;
my @array_sequences=FileIO::get_file_data($$ref_to_sequence_file);
my $n_lines_sequence_file= @array_sequences;
my $j;
my @db_assembly;
my $iterations=10;
my $round;
my $random_index;
my $gi_sequence;
my @seen_index;
my $seen;
my $x;
my $line;
unless (open(BLASTREADER2, $$ref_to_file_gi) ) {
	print "cannot open file with gi $$ref_to_file_gi\n";
	exit;
	}

@array_gi=<BLASTREADER2>;
$n_gi=@array_gi;
#print "\n\n\n 0@@@@@@@@@@@@@@@@@@@@@@@@@@@@@@@@@@ @@@@@@@@@@@@@@@@@@@@@@@@@@@@@@@@@ @@@@@@@@@@@@@@@@@@@@@@@@@@@@@@\nthis is the gi array: @array_gi";


for($round=1; $round<=$iterations; $round++){
#$n_gi=@array_gi;
$random_index=int(rand($n_gi));

foreach $line (@seen_index){
chomp($line);
chomp ($random_index);	
	if ($line eq $random_index) {$seen=1}

}

if ($seen==0) {

$gi_sequence=$array_gi[$random_index];

#delete$array_gi[$random_index];

chomp ($gi_sequence);

#print "$round out of $iterations- $gi_sequence\n";

	for ($i=0; $i<=$n_lines_sequence_file; $i++)  {

		if ($array_sequences[$i] =~ /$gi_sequence/)    {
		$state=0;
	       	push(@seq_1, $array_sequences[$i]);
	

			for ($j=$i+1; $j<=$n_lines_sequence_file; $j++){

					if(($state==0)&&($array_sequences[$j] =~ /^[A-Z]|^[\-]/)){
					#$alignment[$j]=~ s/\s//g;
					#chomp($alignment[$j]);
					push(@seq_1, $array_sequences[$j]);	
					}

					else{
					$state=1;
					last;
				


					}

			}
	       	

		#print "extracted sequence is : @seq_1";
		push(@db_assembly, @seq_1);
		
	


		@seq_1=();
		}

	
	}


push (@seen_index, $random_index);
$seen=0;
}

else {$seen=0; $round=$round-1}

}


open(WRITE, ">blastax4.0_db_assebmly_plasmids");
		print WRITE @db_assembly;
		close WRITE;


}


sub assemble_random_db_chromosomes {

use strict;
my @array_gi;
my($ref_to_file_gi, $ref_to_sequence_file)= @_;
my $i;
my $n_gi;
my $state;
my @seq_1;
my @array_sequences=FileIO::get_file_data($$ref_to_sequence_file);
my $n_lines_sequence_file= @array_sequences;
my $j;
my @db_assembly;
my $iterations=10;
my $round;
my $random_index;
my $gi_sequence;
my @seen_index;
my $seen;
my $x;
my $line;
unless (open(BLASTREADER2, $$ref_to_file_gi) ) {
	print "cannot open file with gi $$ref_to_file_gi\n";
	exit;
	}

@array_gi=<BLASTREADER2>;
$n_gi=@array_gi;
#print "\n\n\n 0@@@@@@@@@@@@@@@@@@@@@@@@@@@@@@@@@@ @@@@@@@@@@@@@@@@@@@@@@@@@@@@@@@@@ @@@@@@@@@@@@@@@@@@@@@@@@@@@@@@\nthis is the gi array: @array_gi";


for($round=1; $round<=$iterations; $round++){
#$n_gi=@array_gi;
$random_index=int(rand($n_gi));

foreach $line (@seen_index){
chomp($line);
chomp ($random_index);	
	if ($line eq $random_index) {$seen=1}

}

if ($seen==0) {

$gi_sequence=$array_gi[$random_index];

#delete$array_gi[$random_index];

chomp ($gi_sequence);

#print "$round out of $iterations- $gi_sequence\n";

	for ($i=0; $i<=$n_lines_sequence_file; $i++)  {

		if ($array_sequences[$i] =~ /$gi_sequence/)    {
		$state=0;
	       	push(@seq_1, $array_sequences[$i]);
	

			for ($j=$i+1; $j<=$n_lines_sequence_file; $j++){

					if(($state==0)&&($array_sequences[$j] =~ /^[A-Z]|^[\-]/)){
					#$alignment[$j]=~ s/\s//g;
					#chomp($alignment[$j]);
					push(@seq_1, $array_sequences[$j]);	
					}

					else{
					$state=1;
					last;
				


					}

			}
	       	

		#print "extracted sequence is : @seq_1";
		push(@db_assembly, @seq_1);
		
	


		@seq_1=();
		}

	
	}


push (@seen_index, $random_index);
$seen=0;
}

else {$seen=0; $round=$round-1}

}


open(WRITE, ">blastax4.0_db_assebmly_chromosomes");
		print WRITE @db_assembly;
		close WRITE;

}


sub assemble_random_db_virus {

use strict;
my @array_gi;
my($ref_to_file_gi, $ref_to_sequence_file)= @_;
my $i;
my $n_gi;
my $state;
my @seq_1;
my @array_sequences=FileIO::get_file_data($$ref_to_sequence_file);
my $n_lines_sequence_file= @array_sequences;
my $j;
my @db_assembly;
my $iterations=10;
my $round;
my $random_index;
my $gi_sequence;
my @seen_index;
my $seen;
my $x;
my $line;
unless (open(BLASTREADER2, $$ref_to_file_gi) ) {
	print "cannot open file with gi $$ref_to_file_gi\n";
	exit;
	}

@array_gi=<BLASTREADER2>;
$n_gi=@array_gi;
#print "\n\n\n 0@@@@@@@@@@@@@@@@@@@@@@@@@@@@@@@@@@ @@@@@@@@@@@@@@@@@@@@@@@@@@@@@@@@@ @@@@@@@@@@@@@@@@@@@@@@@@@@@@@@\nthis is the gi array: @array_gi";


for($round=1; $round<=$iterations; $round++){
#$n_gi=@array_gi;
$random_index=int(rand($n_gi));

foreach $line (@seen_index){
chomp($line);
chomp ($random_index);	
	if ($line eq $random_index) {$seen=1}

}

if ($seen==0) {

$gi_sequence=$array_gi[$random_index];

#delete$array_gi[$random_index];

chomp ($gi_sequence);

#print "$round out of $iterations - $gi_sequence\n";

	for ($i=0; $i<=$n_lines_sequence_file; $i++)  {

		if ($array_sequences[$i] =~ /$gi_sequence/)    {
		$state=0;
	       	push(@seq_1, $array_sequences[$i]);
	

			for ($j=$i+1; $j<=$n_lines_sequence_file; $j++){

					if(($state==0)&&($array_sequences[$j] =~ /^[A-Z]|^[\-]/)){
					#$alignment[$j]=~ s/\s//g;
					#chomp($alignment[$j]);
					push(@seq_1, $array_sequences[$j]);	
					}

					else{
					$state=1;
					last;
				


					}

			}
	       	

		#print "extracted sequence is : @seq_1";
		push(@db_assembly, @seq_1);
		
	


		@seq_1=();
		}

	
	}


push (@seen_index, $random_index);
$seen=0;
}

else {$seen=0; $round=$round-1}

}


open(WRITE, ">blastax4.0_db_assebmly_virus");
		print WRITE @db_assembly;
		close WRITE;


		
}

######################################################## RANDOM ASSEMBLY OF DATABASES ##########################################################
######################################################## RANDOM ASSEMBLY OF DATABASES ##########################################################
######################################################## RANDOM ASSEMBLY OF DATABASES ##########################################################

sub assemble_random_db_chromosomes_fastacmd {

use strict;
my @array_gi;
my($ref_to_file_gi, $ref_to_sequence_file)= @_;
my $i;
my $n_gi;
my $state;
my @seq_1;
my @array_sequences=FileIO::get_file_data($$ref_to_sequence_file);
my $n_lines_sequence_file= @array_sequences;
my $j;
my @db_assembly;
my $iterations=15000;
my $round;
my $random_index;
my $gi_sequence;
my @seen_index;
my $seen;
my $x;
my $line;
my @fasta_cmd;
my $database="/home/marco/chromo_db/all_faa_reduced.fasta";
system('rm /home/marco/Perl/bin/blastax4.0_db_assebmly_chromosomes');
unless (open(BLASTREADER2, $$ref_to_file_gi) ) {
	print "cannot open file with gi $$ref_to_file_gi\n";
	exit;
	}

@array_gi=<BLASTREADER2>;
$n_gi=@array_gi;
#print "\n\n\n 0@@@@@@@@@@@@@@@@@@@@@@@@@@@@@@@@@@ @@@@@@@@@@@@@@@@@@@@@@@@@@@@@@@@@ @@@@@@@@@@@@@@@@@@@@@@@@@@@@@@\nthis is the gi array: @array_gi";


for($round=1; $round<=$iterations; $round++){
#$n_gi=@array_gi;
$random_index=int(rand($n_gi));

foreach $line (@seen_index){
chomp($line);
chomp ($random_index);	
	if ($line eq $random_index) {$seen=1}

}

if ($seen==0) {

$gi_sequence=$array_gi[$random_index];

#delete$array_gi[$random_index];

chomp ($gi_sequence);

#print "$round out of $iterations- $gi_sequence\n";

	system("fastacmd -d $database -s $gi_sequence -o fastacmd_on_the_fly_last_blastax_4.0.txt");

					###########appoggio per fastacmd##########
					open(FASTAREADER2, "fastacmd_on_the_fly_last_blastax_4.0.txt");
					@fasta_cmd = <FASTAREADER2>;
					###########appoggio per fastacmd##########

					open (SCRIVI2, ">>blastax4.0_db_assebmly_chromosomes");
					print SCRIVI2 @fasta_cmd;
					close SCRIVI2;


push (@seen_index, $random_index);
$seen=0;
}

else {$seen=0; $round=$round-1}


}
print "-formatting chromosomes database\n";
system("formatdb -i /home/marco/Perl/bin/blastax4.0_db_assebmly_chromosomes -p T -o T");


sub assemble_random_db_virus_fastacmd {

use strict;
my @array_gi;
my($ref_to_file_gi, $ref_to_sequence_file)= @_;
my $i;
my $n_gi;
my $state;
my @seq_1;
my @array_sequences=FileIO::get_file_data($$ref_to_sequence_file);
my $n_lines_sequence_file= @array_sequences;
my $j;
my @db_assembly;
my $iterations=15000;
my $round;
my $random_index;
my $gi_sequence;
my @seen_index;
my $seen;
my $x;
my $line;
my @fasta_cmd;
my $database="/home/marco/viral_db/viral_db";
system('rm /home/marco/Perl/bin/blastax4.0_db_assebmly_virus');
unless (open(BLASTREADER2, $$ref_to_file_gi) ) {
	print "cannot open file with gi $$ref_to_file_gi\n";
	exit;
	}

@array_gi=<BLASTREADER2>;
$n_gi=@array_gi;
#print "\n\n\n 0@@@@@@@@@@@@@@@@@@@@@@@@@@@@@@@@@@ @@@@@@@@@@@@@@@@@@@@@@@@@@@@@@@@@ @@@@@@@@@@@@@@@@@@@@@@@@@@@@@@\nthis is the gi array: @array_gi";


for($round=1; $round<=$iterations; $round++){
#$n_gi=@array_gi;
$random_index=int(rand($n_gi));

foreach $line (@seen_index){
chomp($line);
chomp ($random_index);	
	if ($line eq $random_index) {$seen=1}

}

if ($seen==0) {

$gi_sequence=$array_gi[$random_index];

#delete$array_gi[$random_index];

chomp ($gi_sequence);

#print "$round out of $iterations- $gi_sequence\n";

	system("fastacmd -d $database -s $gi_sequence -o fastacmd_on_the_fly_last_blastax_4.0.txt");

					###########appoggio per fastacmd##########
					open(FASTAREADER2, "fastacmd_on_the_fly_last_blastax_4.0.txt");
					@fasta_cmd = <FASTAREADER2>;
					###########appoggio per fastacmd##########

					open (SCRIVI2, ">>blastax4.0_db_assebmly_virus");
					print SCRIVI2 @fasta_cmd;
					close SCRIVI2;


push (@seen_index, $random_index);
$seen=0;
}

else {$seen=0; $round=$round-1}

}

print "-formatting virus database\v";
system("formatdb -i /home/marco/Perl/bin/blastax4.0_db_assebmly_virus -p T -o T");


}


sub assemble_random_db_plasmid_fastacmd {

use strict;
my @array_gi;
my($ref_to_file_gi, $ref_to_sequence_file)= @_;
my $i;
my $n_gi;
my $state;
my @seq_1;
my @array_sequences=FileIO::get_file_data($$ref_to_sequence_file);
my $n_lines_sequence_file= @array_sequences;
my $j;
my @db_assembly;
my $iterations=30000;
my $round;
my $random_index;
my $gi_sequence;
my @seen_index;
my $seen;
my $x;
my $line;
my @fasta_cmd;
my $database="/home/marco/plasmid_db/plasmid_db";
system('rm /home/marco/Perl/bin/blastax4.0_db_assebmly_plasmids');
unless (open(BLASTREADER2, $$ref_to_file_gi) ) {
	print "cannot open file with gi $$ref_to_file_gi\n";
	exit;
	}

@array_gi=<BLASTREADER2>;
$n_gi=@array_gi;
#print "\n\n\n 0@@@@@@@@@@@@@@@@@@@@@@@@@@@@@@@@@@ @@@@@@@@@@@@@@@@@@@@@@@@@@@@@@@@@ @@@@@@@@@@@@@@@@@@@@@@@@@@@@@@\nthis is the gi array: @array_gi";


for($round=1; $round<=$iterations; $round++){
#$n_gi=@array_gi;
$random_index=int(rand($n_gi));

foreach $line (@seen_index){
chomp($line);
chomp ($random_index);	
	if ($line eq $random_index) {$seen=1}

}

if ($seen==0) {

$gi_sequence=$array_gi[$random_index];

#delete$array_gi[$random_index];

chomp ($gi_sequence);

#print "$round out of $iterations- $gi_sequence\n";

	system("fastacmd -d $database -s $gi_sequence -o fastacmd_on_the_fly_last_blastax_4.0.txt");

					###########appoggio per fastacmd##########
					open(FASTAREADER2, "fastacmd_on_the_fly_last_blastax_4.0.txt");
					@fasta_cmd = <FASTAREADER2>;
					###########appoggio per fastacmd##########

					open (SCRIVI2, ">>blastax4.0_db_assebmly_plasmids");
					print SCRIVI2 @fasta_cmd;
					close SCRIVI2;


push (@seen_index, $random_index);
$seen=0;
}

else {$seen=0; $round=$round-1}

}

print "-formatting plasmids database\n";
system("formatdb -i /home/marco/Perl/bin/blastax4.0_db_assebmly_plasmids -p T -o T");

}


}


1;
