# Supplementary material for: Modelling microbial metabolic rewiring during growth in a complex medium
Source: BMC Genomics. 2016 Nov 24;17:970. doi: 10.1186/s12864-016-3311-0 (PMC5121958; doi:10.1186/s12864-016-3311-0)
Supplement: Additional file 1: — The metabolic reconstruction and the Matlab codes used in this work. (ZIP 3936 kb) [file 12864_2016_3311_MOESM1_ESM.zip › Additional_file_S1/marcomod/FileIO.pm]

#!/usr/local/bin/perl -I  /home/marco/Perl/bin
package FileIO;
use strict;

#get_file_data
#A subroutine to extract data from a file

sub get_file_data {

	my($file_name)=@_;
	my @file_data;
	open(GET_FILE_DATA, $file_name) or die "cannot open file $file_name\n\n";
	@file_data=<GET_FILE_DATA>;
	close GET_FILE_DATA;
	return @file_data;
}


1;
