# Supplementary material for: Modelling microbial metabolic rewiring during growth in a complex medium
Source: BMC Genomics. 2016 Nov 24;17:970. doi: 10.1186/s12864-016-3311-0 (PMC5121958; doi:10.1186/s12864-016-3311-0)
Supplement: Additional file 1: — The metabolic reconstruction and the Matlab codes used in this work. (ZIP 3936 kb) [file 12864_2016_3311_MOESM1_ESM.zip › Additional_file_S1/marcomod/GC_counter.pm~]

package GC_counter;

#subroutine per lanciare Blast##
sub GC_percentage_calculation {
my @split_sequence;
my($sequence)=@_;
my $line;
my $n_bases;
my $GC_content;
my $C;
my $T;
my $G;
my $A;
my $AT_content;
#print "\nin GC subroutine\n\n sequence is $sequence";
@split_sequence= split ("",$sequence);

$n_bases=@split_sequence;


	foreach $line ( @split_sequence){
	$line=~s/\n//;
		if (($line eq "G")||($line eq "g")){$G++}
		if (($line eq "C")||($line eq "c")){$C++}
		if (($line eq "A")||($line eq "a")){$A++}
		if (($line eq "T")||($line eq "t")){$T++}	
		else {}	

	}
	if($n_bases!=0){
	$GC_content= ($G+$C)/$n_bases;
	$AT_content= ($A+$T)/$n_bases;
	print "---> Total number of Gs and Cs in sequence is : $G and $C, respectively\n";
	print "---> Total number of As and Ts in sequence is : $A and $T, respectively\n";
	#print "\nGC percentage is:\n $GC_content\n";
	#print "\ntotal number of As an Ts is :\n $A and $T";
	#print "\nlength of split sequence is:\n $n_bases\n";
	#print "\nAT percentage is:\n $AT_content\n";
	return $GC_content;
	}
	else{$GC_content=0; return $GC_content}

}


sub GC_skew_calculation {
my @split_sequence;
my($sequence)=@_;
my $line;
my $n_bases;
my $GC_skew;
my $C;
my $T;
my $G;
my $A;
my $AT_content;
#print "\nin GC subroutine\n\n sequence is $sequence";
@split_sequence= split ("",$sequence);

$n_bases=@split_sequence;


	foreach $line ( @split_sequence){
	$line=~s/\n//;
		if (($line eq "G")||($line eq "g")){$G++}
		if (($line eq "C")||($line eq "c")){$C++}
		#if (($line eq "A")||($line eq "a")){$A++}
		#if (($line eq "T")||($line eq "t")){$T++}	
		else {}	

	}
	if($n_bases!=0){
	$GC_skew = ($C-$G)/($C+$G);
	print "---> Total number of Gs and Cs in sequence is : $G and $C, respectively\n";
	print "---> GC skew in sequence is $GC_skew\n";
	#print "\nGC percentage is:\n $GC_content\n";
	#print "\ntotal number of As an Ts is :\n $A and $T";
	#print "\nlength of split sequence is:\n $n_bases\n";
	#print "\nAT percentage is:\n $AT_content\n";
	return $GC_skew;
	}
	else{$GC_skew=0; return $GC_skew}

}


sub GC_percentage_calculation_on_fnn {
my $length_of_ffn;
my(@plasmid_fnn)=@_;
my $i;
my $j;
my $state;
my @seq_1;
my $C;
my $T;
my $G;
my $A;
my @split_sequence;
my $seq_1;
my $line;
my $sequence_start_end;
my $GC_content;
my $AT_content;
my $n_bases;
my $n_sequences_in_ffn=0;
my $total_GC_content=0;
my $average_GC_content;
my $sum_of_squares=0;
my @all_GC_content;
my $sequence_start_end_complementary;
#print "we are in subroutine and everything is ok\n";
#print @plasmid_fnn;
open(FASTAREADER2, "PAGs_sequence_start_end");
$sequence_start_end = <FASTAREADER2>;
close FASTAREADER2;
$sequence_start_end=~s/\n//;

open(FASTAREADER2, "PAGs_sequence_start_end_complementary");
$sequence_start_end_complementary = <FASTAREADER2>;
close FASTAREADER2;
$sequence_start_end_complementary=~s/\n//;

print "---> Start-end of sequence to discard is :$sequence_start_end or $sequence_start_end_complementary (in case of \"-\" strand)\n";
$length_of_ffn=@plasmid_fnn;


	for ($i=0; $i<$length_of_ffn; $i++){
	$state=0;
	
		if ($plasmid_fnn[$i] =~ /^>/)   {
		
			if (($plasmid_fnn[$i] =~/$sequence_start_end/)||($plasmid_fnn[$i] =~/$sequence_start_end_complementary/)){ 
			$state=1;			
			@seq_1=();
			
			} 		
			else{
				$state=0;
			       	#push(@seq_1, $plasmid_fnn[$i]);


					for ($j=$i+1; $j<=$length_of_ffn; $j++){

							if(($state==0)&&($plasmid_fnn[$j] =~ /^[A-Z]|^[\-]/)){
							#$alignment[$j]=~ s/\s//g;
							$alignment[$j]=~s/\n//;	
							push(@seq_1, $plasmid_fnn[$j]);	
							}

							else{
							last;
							
							}
	
					}
			
			#open (SCRIVI, ">>sequence_line_in ffn");
			#print SCRIVI "\n";
			#close SCRIVI;
			#print @seq_1;
			}


				if ($state == 0) { 
				$n_sequences_in_ffn++;
				#open (SCRIVI, ">>sequence__seq_1");
				#print SCRIVI @seq_1;
				#close SCRIVI;
				#print @seq_1;

				foreach $line (@seq_1){
				$line=~s/\n//;
				$sequence=$sequence.$line;
				}
				$n_bases=length($sequence);
				#open (SCRIVI, ">>sequence_line_in ffn");
				#print SCRIVI "$sequence";
				#close SCRIVI;
				#print "\n\n\n\n\n$sequence\n";
				@split_sequence= split ("",$sequence);
				#print @split_sequence;

						foreach $line (@split_sequence){
						#print "1\n";
					#	chomp ($line);

							if ($line eq "G"){$G++}
							if ($line eq "C"){$C++}
							if ($line eq "A"){$A++}
							if ($line eq "T"){$T++}	
						}
			
				$GC_content= ($G+$C)/$n_bases;
				$AT_content= ($A+$T)/$n_bases;
				#print "\n---> Found sequence. For this sequence the GC content is: $GC_content\n ";
				#print "\n---> Found sequence. For this sequence the AT content is: $AT_content\n ";
				push(@all_GC_content, "$GC_content\n");
				$total_GC_content=$total_GC_content+$GC_content;
				
				@seq_1=();
				$sequence='';
				@split_sequence=();
				$n_bases=0;	
				$G=0;
				$A=0;
				$C=0;
				$T=0;
				}	


		}


	}
open (SCRIVI, ">PAGs_gc_content_all_ffn_sequences");
print SCRIVI @all_GC_content;
close SCRIVI;

print "---> Total number of sequences found in ffn file is: $n_sequences_in_ffn (excluding the discarted one)\n";
print "---> Overall GC% content of these sequences is: $total_GC_content\n";
$average_GC_content=$total_GC_content/$n_sequences_in_ffn;
#print "---> Average GC% conent for each gene is = $average_GC_content\n";
open (SCRIVI, ">PAGs_average_gc_content_all_ffn_sequences");
print SCRIVI $average_GC_content;
close SCRIVI;

foreach $line (@all_GC_content) {
$line=$line-$average_GC_content;
$line=$line*$line;
$sum_of_squares=$sum_of_squares+$line;
}
$std= sqrt($sum_of_squares/$n_sequences_in_ffn);
print "---> STD on the average GC% content is be: $std\n";
return $std;
}


 
1;

sub GC_percentage_calculation_on_all_fnn {
my $length_of_ffn;
my(@plasmid_fnn)=@_;
my $i;
my $j;
my $state;
my @seq_1;
my $C;
my $T;
my $G;
my $A;
my @split_sequence;
my $seq_1;
my $line;
my $sequence_start_end;
my $GC_content;
my $AT_content;
my $n_bases;
my $n_sequences_in_ffn=1;
my $total_GC_content=0;
my $average_GC_content;
my $sum_of_squares=0;
my @all_GC_content;
my $sequence_start_end_complementary;
#print "we are in subroutine and everything is ok\n";
#print @plasmid_fnn;
open(FASTAREADER2, "PAGs_sequence_start_end");
$sequence_start_end = <FASTAREADER2>;
close FASTAREADER2;
$sequence_start_end=~s/\n//;

open(FASTAREADER2, "PAGs_sequence_start_end_complementary");
$sequence_start_end_complementary = <FASTAREADER2>;
close FASTAREADER2;
$sequence_start_end_complementary=~s/\n//;

#print "---> Start-end of sequence to discard is :$sequence_start_end or $sequence_start_end_complementary (in case of \"-\" strand)\n";
$length_of_ffn=@plasmid_fnn;


	for ($i=0; $i<$length_of_ffn; $i++){
	$state=0;
	$n_bases=0;
	
		if ($plasmid_fnn[$i] =~ /^>/)   {
		
			if (($plasmid_fnn[$i] =~/marcomarcomarco/)||($plasmid_fnn[$i] =~/chaoschaoschaos/)){ 
					
			} 		
			else{
				$state=0;
			       	#push(@seq_1, $plasmid_fnn[$i]);


					for ($j=$i+1; $j<=$length_of_ffn; $j++){

							if(($state==0)&&($plasmid_fnn[$j] =~ /^[A-Z]|^[\-]/)){
							#$alignment[$j]=~ s/\s//g;
							$alignment[$j]=~s/\n//;	
							push(@seq_1, $plasmid_fnn[$j]);	
							}

							else{
							last;
							
							}
	
					}
			
			#open (SCRIVI, ">>sequence_line_in ffn");
			#print SCRIVI "\n";
			#close SCRIVI;
			#print @seq_1;
			}


				if ($state == 0) { 
				$n_sequences_in_ffn++;
				#open (SCRIVI, ">>sequence__seq_1");
				#print SCRIVI @seq_1;
				#close SCRIVI;
				#print @seq_1;

				foreach $line (@seq_1){
				$line=~s/\n//;
				$sequence=$sequence.$line;
				}
				$n_bases=length($sequence);
				#open (SCRIVI, ">>sequence_line_in ffn");
				#print SCRIVI "$sequence";
				#close SCRIVI;
				#print "\n\n\n\n\n$sequence\n";
				@split_sequence= split ("",$sequence);
				#print @split_sequence;

						foreach $line (@split_sequence){
						#print "1\n";
					#	chomp ($line);

							if ($line eq "G"){$G++}
							if ($line eq "C"){$C++}
							if ($line eq "A"){$A++}
							if ($line eq "T"){$T++}	
						}
			
				$GC_content= ($G+$C)/$n_bases;
				$AT_content= ($A+$T)/$n_bases;
				#print "---> Found sequence. For this sequence the GC content is: $GC_content";
				#print "---> Found sequence. For this sequence the AT content is: $AT_content\n";
				push(@all_GC_content, "$GC_content\n");
				$total_GC_content=$total_GC_content+$GC_content;
				
				@seq_1=();
				$sequence='';
				@split_sequence=();
					
				$G=0;
				$A=0;
				$C=0;
				$T=0;
				}	


		}


	}
open (SCRIVI, ">PAGs_gc_content_all_ffn_sequences_simu");
print SCRIVI @all_GC_content;
close SCRIVI;

print "---> Total number of sequences found in ffn file is: $n_sequences_in_ffn (excluding the discarted one)\n";
print "---> Overall GC% content of these sequences is: $total_GC_content\n";
$average_GC_content=$total_GC_content/$n_sequences_in_ffn;
#print "---> Average GC% conent for each gene is = $average_GC_content\n";
open (SCRIVI, ">PAGs_average_gc_content_all_ffn_sequences_simu");
print SCRIVI $average_GC_content;
close SCRIVI;

foreach $line (@all_GC_content) {
$line=$line-$average_GC_content;
$line=$line*$line;
$sum_of_squares=$sum_of_squares+$line;
}
$std= sqrt($sum_of_squares/$n_sequences_in_ffn);
#print "---> STD on the average GC% content is be: $std\n";
return $std;
}

sub GC_percentage_calculation_on_all_fnn_plasmids_only {
my $length_of_ffn;
my(@plasmid_fnn)=@_;
my $i;
my $j;
my $state;
my @seq_1;
my $C;
my $T;
my $G;
my $A;
my @split_sequence;
my $seq_1;
my $line;
my $sequence_start_end;
my $GC_content;
my $AT_content;
my $n_bases;
my $n_sequences_in_ffn=0;
my $total_GC_content=0;
my $average_GC_content;
my $sum_of_squares=0;
my @all_GC_content;
my $sequence_start_end_complementary;
#print "we are in subroutine and everything is ok\n";
#print @plasmid_fnn;
open(FASTAREADER2, "PAGs_sequence_start_end");
$sequence_start_end = <FASTAREADER2>;
close FASTAREADER2;
$sequence_start_end=~s/\n//;

open(FASTAREADER2, "PAGs_sequence_start_end_complementary");
$sequence_start_end_complementary = <FASTAREADER2>;
close FASTAREADER2;
$sequence_start_end_complementary=~s/\n//;

#print "---> Start-end of sequence to discard is :$sequence_start_end or $sequence_start_end_complementary (in case of \"-\" strand)\n";
$length_of_ffn=@plasmid_fnn;


	for ($i=0; $i<$length_of_ffn; $i++){
	$state=0;
	$n_bases=0;
	
		if ($plasmid_fnn[$i] =~ /^>/)   {
		
			if (($plasmid_fnn[$i] =~/marcomarcomarco/)||($plasmid_fnn[$i] =~/chaoschaoschaos/)){ 
					
			} 		
			else{
				$state=0;
			       	#push(@seq_1, $plasmid_fnn[$i]);


					for ($j=$i+1; $j<=$length_of_ffn; $j++){

							if(($state==0)&&($plasmid_fnn[$j] =~ /^[A-Z]|^[\-]/)){
							#$alignment[$j]=~ s/\s//g;
							$alignment[$j]=~s/\n//;	
							push(@seq_1, $plasmid_fnn[$j]);	
							}

							else{
							last;
							
							}
	
					}
			
			#open (SCRIVI, ">>sequence_line_in ffn");
			#print SCRIVI "\n";
			#close SCRIVI;
			#print @seq_1;
			}


				if ($state == 0) { 
				$n_sequences_in_ffn++;
				#open (SCRIVI, ">>sequence__seq_1");
				#print SCRIVI @seq_1;
				#close SCRIVI;
				#print @seq_1;

				foreach $line (@seq_1){
				$line=~s/\n//;
				$sequence=$sequence.$line;
				}
				$n_bases=length($sequence);
				#open (SCRIVI, ">>sequence_line_in ffn");
				#print SCRIVI "$sequence";
				#close SCRIVI;
				#print "\n\n\n\n\n$sequence\n";
				@split_sequence= split ("",$sequence);
				#print @split_sequence;

						foreach $line (@split_sequence){
						#print "1\n";
					#	chomp ($line);

							if ($line eq "G"){$G++}
							if ($line eq "C"){$C++}
							if ($line eq "A"){$A++}
							if ($line eq "T"){$T++}	
						}
			
				$GC_content= ($G+$C)/$n_bases;
				$AT_content= ($A+$T)/$n_bases;
				#print "---> Found sequence. For this sequence the GC content is: $GC_content";
				#print "---> Found sequence. For this sequence the AT content is: $AT_content\n";
				push(@all_GC_content, "$GC_content\n");
				$total_GC_content=$total_GC_content+$GC_content;
				
				@seq_1=();
				$sequence='';
				@split_sequence=();
					
				$G=0;
				$A=0;
				$C=0;
				$T=0;
				}	


		}


	}
open (SCRIVI, ">PAGs_gc_content_all_ffn_sequences_plasmids_only");
print SCRIVI @all_GC_content;
close SCRIVI;

print "---> Total number of sequences found in ffn file is: $n_sequences_in_ffn (excluding the discarted one)\n";
print "---> Overall GC% content of these sequences is: $total_GC_content\n";
$average_GC_content=$total_GC_content/$n_sequences_in_ffn;
#print "---> Average GC% conent for each gene is = $average_GC_content\n";
open (SCRIVI, ">PAGs_average_gc_content_all_ffn_sequences_simu");
print SCRIVI $average_GC_content;
close SCRIVI;

foreach $line (@all_GC_content) {
$line=$line-$average_GC_content;
$line=$line*$line;
$sum_of_squares=$sum_of_squares+$line;
}
$std= sqrt($sum_of_squares/$n_sequences_in_ffn);
#print "---> STD on the average GC% content is be: $std\n";
return $std;
}

 
1;

 
1;
