# Supplementary material for: Modelling microbial metabolic rewiring during growth in a complex medium
Source: BMC Genomics. 2016 Nov 24;17:970. doi: 10.1186/s12864-016-3311-0 (PMC5121958; doi:10.1186/s12864-016-3311-0)
Supplement: Additional file 1: — The metabolic reconstruction and the Matlab codes used in this work. (ZIP 3936 kb) [file 12864_2016_3311_MOESM1_ESM.zip › Additional_file_S1/marcomod/Network_measures.pm~]

package Network_measures;

#subroutine per calcolare degree##

sub degree {
use lib "/home/marco/Perl/bin/marcomod";
use DeleteRedundant;

my($ref_firstArray, $ref_secondArray) = @_ ;

my $line;
my $line2;
my @new_link_line;
my @all_interconnected_nodes;
my $new_line;
my $new_line2;
my @degree_array;
my $n=@{$ref_secondArray};
my @connections_array;


print "this is n $n\n";
foreach$line(@{$ref_firstArray}){
#print $line;
@new_line = split(/,/, $line);
push (@all_interconnected_nodes, "$new_line[0]\n");
push (@all_interconnected_nodes, "$new_line[1]\n");
}
@connections_array=DeleteRedundant::no_red_counter(@all_interconnected_nodes);


foreach$line2(@connections_array){
chomp$line2;
@new_line2 = split(/\t/, $line2);
$new_line2[1]=$new_line2[1]/$n;
print "-----$new_line2[1]\n";
push(@degree_array, "$new_line2[0]\t$new_line2[1]\n");

}
print @degree_array;
return @degree_array;

}


sub filter_connection {

my($ref_line, $ref_nodes, $ref_i) = @_ ;

my $connection_tax;
my $node1;
my $node2;
my $taxonomy1;
my $taxonomy2;
my $includes_links;
my $n_links;
my $good=1;
my $level=3;
${$ref_line}=~ /^(.+?)\,/;
$node1=$1;
#print "this is the first node: $node1\n";


${$ref_line}=~ /\,(.+?)\,/;
$node2=$1;
#print "this is the second node: $node2\n";


${$ref_line}=~ /\,(.+?)\n/;
$includes_links=$1;
#print "this includes connections number: $includes_links\n";
chomp($n_connections);

$includes_links=~ /\,(.+?)$/;
$n_links=$1;
#print "this is the connections number: $n_links\n";

chomp($n_links);

foreach $line (@{$ref_nodes}){

open(WRITE, ">randomize_gephi_LINE_AWK_nodes_in_$file_input");
print WRITE $line;
close WRITE;

$line =~ /^(.+?)\t/;
$node_name=$1;
chomp($node_name);
chomp ($node1);
#print "this is the first nodename: $node_name\n";

	if ($node_name=~$node1){
	#print "\n\n\n$line\n";
	$taxonomy1= `awk '{print \$$$ref_i}' randomize_gephi_LINE_AWK_nodes_in_$file_input`;
	#print "this is the taxonomy: $taxonomy1";	
	last;
	}

}

foreach $line (@{$ref_nodes}){

open(WRITE, ">randomize_gephi_LINE_AWK_nodes_in_$file_input");
print WRITE $line;
close WRITE;

$line =~ /^(.+?)\t/;
$node_name=$1;
chomp($node_name);
chomp ($node2);
#print "this is the second nodename: $node_name\n";

	if ($node_name=~$node2){
	#print "\n\n\n$line\n";
	$taxonomy2= `awk '{print \$$$ref_i}' randomize_gephi_LINE_AWK_nodes_in_$file_input`;
	#print "this is the taxonomy: $taxonomy2";	
	last;
	}

}
chomp ($taxonomy1);
chomp ($taxonomy2);
print "\ncomparing this taxa $taxonomy1 --- $taxonomy2\n";

if (($taxonomy1=~ /environmental/)||($taxonomy1=~ /other/)||($taxonomy2=~ /environmental/)||($taxonomy2=~ /other/)) {$good=0;};

if (($taxonomy1 ne $taxonomy2)&&($good==1)&&($n_links>3)){
$connection_tax = "$node1,$node2,$n_links\n";
print "\n GOOD --->  $taxonomy1 --- $taxonomy2\n";
#print "\nso connection is $connection_tax\n\n";
return$connection_tax;
}
}

 
1;
