# Supplementary material for: Modelling microbial metabolic rewiring during growth in a complex medium
Source: BMC Genomics. 2016 Nov 24;17:970. doi: 10.1186/s12864-016-3311-0 (PMC5121958; doi:10.1186/s12864-016-3311-0)
Supplement: Additional file 1: — The metabolic reconstruction and the Matlab codes used in this work. (ZIP 3936 kb) [file 12864_2016_3311_MOESM1_ESM.zip › Additional_file_S1/marcomod/Newmodule.pm~]

package Newmodule;
#subroutine per eliminare e contare la ridondanza all'interno di un array##
sub no_red {
my @array;
my $i;
my $counter;
my @array_counter;
my $n=@_;

@_=sort@_;

	for ($i=0; $i<$n; $i++){
	$counter++;
	chomp(@_[$i]);
	chomp(@_[$i+1]);

		if (@_[$i] ne @_[$i+1]){
		push(@array, "@_[$i] \n");
		push(@array_counter, "@_[$i]\t$counter\n");
		$counter=0;
		}

	}

open (SCRIVI, ">>$argument1-NORED_sub.txt");
print SCRIVI @array;
close SCRIVI;

open (SCRIVI, ">>$argument1-NORED-COUNTED_sub.txt");
print SCRIVI @array_counter;
close SCRIVI;

}


1;
