# Supplementary material for: Modelling microbial metabolic rewiring during growth in a complex medium
Source: BMC Genomics. 2016 Nov 24;17:970. doi: 10.1186/s12864-016-3311-0 (PMC5121958; doi:10.1186/s12864-016-3311-0)
Supplement: Additional file 1: — The metabolic reconstruction and the Matlab codes used in this work. (ZIP 3936 kb) [file 12864_2016_3311_MOESM1_ESM.zip › Additional_file_S1/marcomod/blastax_2.2.pm~]

package Blastax;

print "\n\n**This is blastax 2.2 module**\n\n";
sub blastax_module {
use strict;


my @blast_output_viral;
my $i;
my $n;
my $n_viral;
my $hit;
my $query;
my $query_start;
my @id_hit;
my @query_start;
my $gi_hit;
my @hit_fasta_tmp;
my $hit_organism;
my @gi_taxid;
my $gi_in_tax_file;
my $tax_id;
my $line;
my $evalue;
my $tax_cat;
my $score;

my $bacteria=0;
my $virus=0;
my $eukarya=0;
my $unclassified=0;

my @all_sequences;
my $state;
my @seq;
my $j;


my $plasmid_origin=0;
my $chromosome_origin=0;
my $viral_origin=0;

#chiedere e aprire il file di input
#print ">INPUT FILE (seeds file): ";
my $file_input_1= (@_);
#chomp ($file_input_1);

unless (open(BLASTREADER2, "$file_input_1") ) {
	print "cannot open INPUT FILE\n";
	exit;
	}
print ">OK. sequences found\n  ***computing*** \n";
############################################aprire il file gi_taxid.prot.dmp e metterlo in un array
@all_sequences=<BLASTREADER2>;
$n=@all_sequences;
for ($i=0; $i<=$n-1; $i++)  {

	if ($all_sequences[$i] =~ /^>/)    {
	#print"sequence_found\n";
	chomp($all_sequences[$i]);
	$state=0;
	push(@seq, "$all_sequences[$i]\n");
	
		for ($j=$i+1; $j<=$n; $j++){
		
			if(($state==0)&($all_sequences[$j] =~ /^[A-Z]/)){
			chomp($all_sequences[$j]);
			push(@seq, "$all_sequences[$j]\n");
			}
			
			else{$state=1;
			open (SCRIVI, ">query_seq__blastax2.0.txt");
			print SCRIVI @seq;
			close SCRIVI; 
			
			@seq=();
			last;
			}
		}
	

#my $file_input_1='PAGs.fasta.fake';

#blast delle query contro il database refseq

system("blastall -i query_seq__blastax2.0.txt -p blastp -d /home/marco/viral_db/viral_db -o blastax2.0-res_vs_refseq_$file_input_1-viral_db -b 0 -v 30 -e 10e6 -I T ");

unless (open(BLASTREADER2, "blastax2.0-res_vs_refseq_$file_input_1-viral_db") ) {
	print "cannot open blastax2.0-res_vs_refseq_$file_input_1-viral_db\n";
	exit;
	}

@blast_output_viral = <BLASTREADER2>;
close BLASTREADER2;
#print @blast_output;
$n_viral=@blast_output_viral;


my $iv;
my $hit_viral;
my $score_viral1;
my $score_viral2;
my $score_viral3;
my $score_viral4;
my $score_viral5;
my $score_viral_total;
my $best_viral;
my $best_chromo;
my $best_plasmid;

for ($iv=0; $iv<=$n_viral; $iv++)   {
#print "$blast_output[$i]\n";
        # keep fasta header line
        
	if ($blast_output_viral[$iv] =~ /^Query=/)   {
        chomp($blast_output_viral[$iv]);
        chomp($blast_output_viral[$iv+1]);
        $query=$blast_output_viral[$iv].$blast_output_viral[$iv+1];
	open (SCRIVI, ">blastax2.0_of-$file_input_1");
	print SCRIVI "$query";
	close SCRIVI;
	}
	if ($blast_output_viral[$iv] =~ /Searching/){
        	
		if ($blast_output_viral[$iv+2]  =~  /No hits found/) {
		$hit_viral= 0;
		open (SCRIVI, ">>blastax2.0_of-$file_input_1");
		print SCRIVI "\t$hit_viral";
		close SCRIVI;
		}
		else{
		
		my $score_viral1= substr($blast_output_viral[$iv+7], 69, 4);
		my $score_viral2= substr($blast_output_viral[$iv+8], 69, 4);
		my $score_viral3= substr($blast_output_viral[$iv+9], 69, 4);
		my $score_viral4= substr($blast_output_viral[$iv+10], 69, 4);
		my $score_viral5= substr($blast_output_viral[$iv+11], 69, 4);
		my $score_viral6= substr($blast_output_viral[$iv+12], 69, 4);
		my $score_viral7= substr($blast_output_viral[$iv+13], 69, 4);
		my $score_viral8= substr($blast_output_viral[$iv+14], 69, 4);
		my $score_viral9= substr($blast_output_viral[$iv+15], 69, 4);
		my $score_viral10= substr($blast_output_viral[$iv+16], 69, 4);
		my $score_viral11= substr($blast_output_viral[$iv+17], 69, 4);
		my $score_viral12= substr($blast_output_viral[$iv+18], 69, 4);
		my $score_viral13= substr($blast_output_viral[$iv+19], 69, 4);
		my $score_viral14= substr($blast_output_viral[$iv+20], 69, 4);
		my $score_viral15= substr($blast_output_viral[$iv+21], 69, 4);
		my $score_viral16= substr($blast_output_viral[$iv+22], 69, 4);
		my $score_viral17= substr($blast_output_viral[$iv+23], 69, 4);
		my $score_viral18= substr($blast_output_viral[$iv+24], 69, 4);
		my $score_viral19= substr($blast_output_viral[$iv+25], 69, 4);
		my $score_viral20= substr($blast_output_viral[$iv+26], 69, 4);
		my $score_viral21= substr($blast_output_viral[$iv+27], 69, 4);
		my $score_viral22= substr($blast_output_viral[$iv+28], 69, 4);
		my $score_viral23= substr($blast_output_viral[$iv+29], 69, 4);
		my $score_viral24= substr($blast_output_viral[$iv+30], 69, 4);
		my $score_viral25= substr($blast_output_viral[$iv+31], 69, 4);
		my $score_viral26= substr($blast_output_viral[$iv+32], 69, 4);
		my $score_viral27= substr($blast_output_viral[$iv+33], 69, 4);
		my $score_viral28= substr($blast_output_viral[$iv+34], 69, 4);
		my $score_viral29= substr($blast_output_viral[$iv+35], 69, 4);
		my $score_viral30= substr($blast_output_viral[$iv+36], 69, 4);


		$best_viral=$blast_output_viral[$iv+7];
		chomp($best_viral);

		chomp($score_viral1);
		chomp($score_viral2);
		chomp($score_viral3);
		chomp($score_viral4);
		chomp($score_viral5);
		chomp($score_viral6);
		chomp($score_viral7);
		chomp($score_viral8);
		chomp($score_viral9);
		chomp($score_viral10);
		chomp($score_viral11);
		chomp($score_viral12);
		chomp($score_viral13);
		chomp($score_viral14);
		chomp($score_viral15);
		chomp($score_viral16);
		chomp($score_viral17);
		chomp($score_viral18);
		chomp($score_viral19);
		chomp($score_viral20);
		chomp($score_viral21);
		chomp($score_viral22);
		chomp($score_viral23);
		chomp($score_viral24);
		chomp($score_viral25);
		chomp($score_viral26);
		chomp($score_viral27);
		chomp($score_viral28);
		chomp($score_viral29);
		chomp($score_viral30);

		$score_viral_total=$score_viral1+$score_viral2+$score_viral3+$score_viral4+$score_viral5;
		open (SCRIVI, ">>blastax2.0_of-$file_input_1");
		print SCRIVI "\t$score_viral_total";
		close SCRIVI;
		
		}

	}

}

system("blastall -i query_seq__blastax2.0.txt -p blastp -d /home/marco/plasmid_db/plasmid_db -o blastax2.0-res_vs_refseq_$file_input_1-plasmid_db -b 0 -v 30 -e 10e6 -I T");

unless (open(BLASTREADER2, "blastax2.0-res_vs_refseq_$file_input_1-plasmid_db") ) {
	print "cannot open blastax2.0-res_vs_refseq_$file_input_1-plasmid\n";
	exit;
	}
my @blast_output_plasmid;
my $n_plasmid;
@blast_output_plasmid = <BLASTREADER2>;
close BLASTREADER2;
#print @blast_output;
$n_plasmid=@blast_output_plasmid;


my $ip;
my $hit_plasmid;
my $score_plasmid1;
my $score_plasmid2;
my $score_plasmid3;
my $score_plasmid4;
my $score_plasmid5;
my $score_plasmid_total;

for ($ip=0; $ip<=$n_plasmid; $ip++)   {
#print "$blast_output[$i]\n";
        # keep fasta header line
        
	if ($blast_output_plasmid[$ip] =~ /^Query=/)   {
        chomp($blast_output_plasmid[$ip]);
        chomp($blast_output_plasmid[$ip+1]);
        $query=$blast_output_plasmid[$ip].$blast_output_plasmid[$ip+1];
	#open (SCRIVI, ">>blastax2.0_of-$file_input_1");
	#print SCRIVI "$query";
	#close SCRIVI;
	}
	if ($blast_output_plasmid[$ip] =~ /Searching/){
        	
		if ($blast_output_plasmid[$ip+2]  =~  /No hits found/) {
		$hit_plasmid= 0;
		open (SCRIVI, ">blastax2.0_of-$file_input_1");
		print SCRIVI "\t$hit_plasmid";
		close SCRIVI;
		}
		else{
		
		
		my $score_plasmid1= substr($blast_output_plasmid[$ip+8], 69, 4);
		my $score_plasmid2= substr($blast_output_plasmid[$ip+9], 69, 4);
		my $score_plasmid3= substr($blast_output_plasmid[$ip+10], 69, 4);
		my $score_plasmid4= substr($blast_output_plasmid[$ip+11], 69, 4);
		my $score_plasmid5= substr($blast_output_plasmid[$ip+12], 69, 4);
		my $score_plasmid6= substr($blast_output_plasmid[$ip+13], 69, 4);
		my $score_plasmid7= substr($blast_output_plasmid[$ip+14], 69, 4);
		my $score_plasmid8= substr($blast_output_plasmid[$ip+15], 69, 4);
		my $score_plasmid9= substr($blast_output_plasmid[$ip+16], 69, 4);
		my $score_plasmid10= substr($blast_output_plasmid[$ip+17], 69, 4);
		my $score_plasmid11= substr($blast_output_plasmid[$ip+18], 69, 4);
		my $score_plasmid12= substr($blast_output_plasmid[$ip+19], 69, 4);
		my $score_plasmid13= substr($blast_output_plasmid[$ip+20], 69, 4);
		my $score_plasmid14= substr($blast_output_plasmid[$ip+21], 69, 4);
		my $score_plasmid15= substr($blast_output_plasmid[$ip+22], 69, 4);
		my $score_plasmid16= substr($blast_output_plasmid[$ip+23], 69, 4);
		my $score_plasmid17= substr($blast_output_plasmid[$ip+24], 69, 4);
		my $score_plasmid18= substr($blast_output_plasmid[$ip+25], 69, 4);
		my $score_plasmid19= substr($blast_output_plasmid[$ip+26], 69, 4);
		my $score_plasmid20= substr($blast_output_plasmid[$ip+27], 69, 4);
		my $score_plasmid21= substr($blast_output_plasmid[$ip+28], 69, 4);
		my $score_plasmid22= substr($blast_output_plasmid[$ip+29], 69, 4);
		my $score_plasmid23= substr($blast_output_plasmid[$ip+30], 69, 4);
		my $score_plasmid24= substr($blast_output_plasmid[$ip+31], 69, 4);
		my $score_plasmid25= substr($blast_output_plasmid[$ip+32], 69, 4);
		my $score_plasmid26= substr($blast_output_plasmid[$ip+33], 69, 4);
		my $score_plasmid27= substr($blast_output_plasmid[$ip+34], 69, 4);
		my $score_plasmid28= substr($blast_output_plasmid[$ip+35], 69, 4);
		my $score_plasmid29= substr($blast_output_plasmid[$ip+36], 69, 4);
		my $score_plasmid30= substr($blast_output_plasmid[$ip+37], 69, 4);

		$best_plasmid=$blast_output_plasmid[$ip+7];

		chomp($best_plasmid);

		chomp($score_plasmid1);
		chomp($score_plasmid2);
		chomp($score_plasmid3);
		chomp($score_plasmid4);
		chomp($score_plasmid5);
		chomp($score_plasmid6);
		chomp($score_plasmid7);
		chomp($score_plasmid8);
		chomp($score_plasmid9);
		chomp($score_plasmid10);
		chomp($score_plasmid11);
		chomp($score_plasmid12);
		chomp($score_plasmid13);
		chomp($score_plasmid14);
		chomp($score_plasmid15);
		chomp($score_plasmid16);
		chomp($score_plasmid17);
		chomp($score_plasmid18);
		chomp($score_plasmid19);
		chomp($score_plasmid20);
		chomp($score_plasmid21);
		chomp($score_plasmid22);
		chomp($score_plasmid23);
		chomp($score_plasmid24);
		chomp($score_plasmid25);
		chomp($score_plasmid26);
		chomp($score_plasmid27);
		chomp($score_plasmid28);
		chomp($score_plasmid29);
		chomp($score_plasmid30);

		$score_plasmid_total=$score_plasmid1+$score_plasmid2+$score_plasmid3+$score_plasmid4+$score_plasmid5;
		chomp($score_plasmid_total);
		open (SCRIVI, ">>blastax2.0_of-$file_input_1");
		print SCRIVI "\t$score_plasmid_total";
		close SCRIVI;
		
		}

	}

}


system("blastall -i query_seq__blastax2.0.txt -p blastp -d '/home/marco/genomes_db/all_genomes_to_probe.00 /home/marco/genomes_db/all_genomes_to_probe.01' -o blastax2.0-res_vs_refseq_$file_input_1-chromo_db -b 0 -v 5 -v 30 -e 10e6 -I T");

unless (open(BLASTREADER2, "blastax2.0-res_vs_refseq_$file_input_1-chromo_db") ) {
	print "cannot open blastax2.0-res_vs_refseq_$file_input_1-chromo\n";
	exit;
	}
my @blast_output_chromo;
my $n_chromo;
@blast_output_chromo = <BLASTREADER2>;
close BLASTREADER2;
#print @blast_output;
$n_chromo=@blast_output_chromo;


my $ic;
my $hit_chromo;
my $score_chromo1;
my $score_chromo2;
my $score_chromo3;
my $score_chromo4;
my $score_chromo5;
my $score_chromo_total;

for ($ic=0; $ic<=$n_chromo; $ic++)   {
#print "$blast_output[$i]\n";
        # keep fasta header line
        
	if ($blast_output_chromo[$ip] =~ /^Query=/)   {
        chomp($blast_output_chromo[$ip]);
        chomp($blast_output_chromo[$ip+1]);
        $query=$blast_output_chromo[$ic].$blast_output_chromo[$ic+1];
	#open (SCRIVI, ">>blas$plasmid_origintax2.0_of-$file_input_1");
	#print SCRIVI "$query";
	#close SCRIVI;
	}
	if ($blast_output_chromo[$ic] =~ /Searching/){
        	
		if ($blast_output_chromo[$ic+2]  =~  /No hits found/) {
		$hit_chromo= 0;
		open (SCRIVI, ">>blastax2.0_of-$file_input_1");
		print SCRIVI "\t$hit_chromo";
		close SCRIVI;
		}
		else{
		
		my $score_chromo1= substr($blast_output_chromo[$ic+7], 69, 4);
		my $score_chromo2= substr($blast_output_chromo[$ic+8], 69, 4);
		my $score_chromo3= substr($blast_output_chromo[$ic+9], 69, 4);
		my $score_chromo4= substr($blast_output_chromo[$ic+10], 69, 4);
		my $score_chromo5= substr($blast_output_chromo[$ic+11], 69, 4);
		my $score_chromo6= substr($blast_output_chromo[$ic+12], 69, 4);
		my $score_chromo7= substr($blast_output_chromo[$ic+13], 69, 4);
		my $score_chromo8= substr($blast_output_chromo[$ic+14], 69, 4);
		my $score_chromo9= substr($blast_output_chromo[$ic+15], 69, 4);
		my $score_chromo10= substr($blast_output_chromo[$ic+16], 69, 4);
		my $score_chromo11= substr($blast_output_chromo[$ic+17], 69, 4);
		my $score_chromo12= substr($blast_output_chromo[$ic+18], 69, 4);
		my $score_chromo13= substr($blast_output_chromo[$ic+19], 69, 4);
		my $score_chromo14= substr($blast_output_chromo[$ic+20], 69, 4);
		my $score_chromo15= substr($blast_output_chromo[$ic+21], 69, 4);
		my $score_chromo16= substr($blast_output_chromo[$ic+22], 69, 4);
		my $score_chromo17= substr($blast_output_chromo[$ic+23], 69, 4);
		my $score_chromo18= substr($blast_output_chromo[$ic+24], 69, 4);
		my $score_chromo19= substr($blast_output_chromo[$ic+25], 69, 4);
		my $score_chromo20= substr($blast_output_chromo[$ic+26], 69, 4);
		my $score_chromo21= substr($blast_output_chromo[$ic+27], 69, 4);
		my $score_chromo22= substr($blast_output_chromo[$ic+28], 69, 4);
		my $score_chromo23= substr($blast_output_chromo[$ic+29], 69, 4);
		my $score_chromo24= substr($blast_output_chromo[$ic+30], 69, 4);
		my $score_chromo25= substr($blast_output_chromo[$ic+31], 69, 4);
		my $score_chromo26= substr($blast_output_chromo[$ic+32], 69, 4);
		my $score_chromo27= substr($blast_output_chromo[$ic+33], 69, 4);
		my $score_chromo28= substr($blast_output_chromo[$ic+34], 69, 4);
		my $score_chromo29= substr($blast_output_chromo[$ic+35], 69, 4);
		my $score_chromo30= substr($blast_output_chromo[$ic+36], 69, 4);

		$best_chromo=$blast_output_chromo[$ic+7];

		chomp($best_chromo);
		
		chomp($score_chromo1);
		chomp($score_chromo2);
		chomp($score_chromo3);
		chomp($score_chromo4);
		chomp($score_chromo5);
		chomp($score_chromo6);
		chomp($score_chromo7);
		chomp($score_chromo8);
		chomp($score_chromo9);
		chomp($score_chromo10);
		chomp($score_chromo11);
		chomp($score_chromo12);
		chomp($score_chromo13);
		chomp($score_chromo14);
		chomp($score_chromo15);
		chomp($score_chromo16);
		chomp($score_chromo17);
		chomp($score_chromo18);
		chomp($score_chromo19);
		chomp($score_chromo20);
		chomp($score_chromo21);
		chomp($score_chromo22);
		chomp($score_chromo23);
		chomp($score_chromo24);
		chomp($score_chromo25);
		chomp($score_chromo26);
		chomp($score_chromo27);
		chomp($score_chromo28);
		chomp($score_chromo29);
		chomp($score_chromo30);


		$score_chromo_total=$score_chromo1+$score_chromo2+$score_chromo3+$score_chromo4+$score_chromo5;
		chomp($score_chromo_total);
		open (SCRIVI, ">blastax2.0_of-$file_input_1");
		print SCRIVI "\t$score_chromo_total";
		close SCRIVI;
		
		}

	}

}

if (($score_chromo_total>$score_plasmid_total)&&($score_chromo_total>$score_viral_total)){
open (SCRIVI, ">>blastax2.0_of-$file_input_1"); 
print SCRIVI "\tC\t$best_chromo\n";
close SCRIVI;
$chromosome_origin++;
}


elsif (($score_viral_total>$score_plasmid_total)&&($score_viral_total>$score_chromo_total)){
open (SCRIVI, ">>blastax2.0_of-$file_input_1"); 
print SCRIVI "\tV\t$best_viral\n";
close SCRIVI;
$viral_origin++;
}


elsif (($score_plasmid_total>$score_viral_total)&&($score_plasmid_total>$score_chromo_total)){
open (SCRIVI, ">>blastax2.0_of-$file_input_1"); 
print SCRIVI "\tP\t$best_plasmid\n";
close SCRIVI;
$plasmid_origin++;
}
elsif (($score_plasmid_total==$score_viral_total)||($score_viral_total==$score_chromo_total)||($score_plasmid_total==$score_chromo_total)){
open (SCRIVI, ">>blastax2.0_of-$file_input_1"); 
print SCRIVI "\tnot found\tnot found\n";
close SCRIVI;
$plasmid_origin++;
}


}

}


#open (SCRIVI, ">>blastax2.0_of-$file_input_1"); 
#print SCRIVI "\n\nrepresented categoires:\n

#plasmid\t$plasmid_origin\nvirus\t$viral_origin\nchromosomes\t$chromosome_origin\n";
#close SCRIVI;
print "\n\n******* done! \n";
}
1;
