# Supplementary material for: Modelling microbial metabolic rewiring during growth in a complex medium
Source: BMC Genomics. 2016 Nov 24;17:970. doi: 10.1186/s12864-016-3311-0 (PMC5121958; doi:10.1186/s12864-016-3311-0)
Supplement: Additional file 1: — The metabolic reconstruction and the Matlab codes used in this work. (ZIP 3936 kb) [file 12864_2016_3311_MOESM1_ESM.zip › Additional_file_S1/marcomod/delta_rho.pm]

package delta_rho;

#subroutine per calcolo delTA##
sub delta_rho_sequence {
my @split_sequence;
my($sequence)=@_;
my $line;
my $AA=0;
my $AT=0;
my $AC=0;
my $AG=0;
my $TT=0;
my $TA=0;
my $TG=0;
my $TC=0;
my $GG=0;
my $GC=0;
my $GA=0;
my $GT=0;
my $CC=0;
my $CA=0;
my $CG=0;
my $CT=0;
@rho_sequence=();
my $sequence_length=0;
###
my $rho_AA=0;
my $rho_AT=0;
my $rho_AC=0;
my $rho_AG=0;
my $rho_TT=0;
my $rho_TA=0;
my $rho_TG=0;
my $rho_TC=0;
my $rho_GG=0;
my $rho_GC=0;
my $rho_GA=0;
my $rho_GT=0;
my $rho_CC=0;
my $rho_CA=0;
my $rho_CG=0;
my $rho_CT=0;
my $A=0;
my $T=0;
my $G=0;
my $C=0;
###
@split_sequence=split("",$sequence);
#print@split_sequence;
$sequence_length=@split_sequence;

for ($i=0; $i<$sequence_length; $i++) {
#print "$split_sequence[$i]\n";

if (($split_sequence[$i] eq "A")&&($split_sequence[$i+1] eq "A")){$AA++;}
if (($split_sequence[$i] eq "A")&&($split_sequence[$i+1] eq "T")){$AT++;}
if (($split_sequence[$i] eq "A")&&($split_sequence[$i+1] eq "G")){$AG++;}
if (($split_sequence[$i] eq "A")&&($split_sequence[$i+1] eq "C")){$AC++;}
if (($split_sequence[$i] eq "T")&&($split_sequence[$i+1] eq "T")){$TT++;}
if (($split_sequence[$i] eq "T")&&($split_sequence[$i+1] eq "C")){$TC++;}
if (($split_sequence[$i] eq "T")&&($split_sequence[$i+1] eq "G")){$TG++;}
if (($split_sequence[$i] eq "T")&&($split_sequence[$i+1] eq "A")){$TA++;}
if (($split_sequence[$i] eq "G")&&($split_sequence[$i+1] eq "G")){$GG++;}
if (($split_sequence[$i] eq "G")&&($split_sequence[$i+1] eq "A")){$GA++;}
if (($split_sequence[$i] eq "G")&&($split_sequence[$i+1] eq "T")){$GT++;}
if (($split_sequence[$i] eq "G")&&($split_sequence[$i+1] eq "C")){$GC++;}
if (($split_sequence[$i] eq "C")&&($split_sequence[$i+1] eq "A")){$CA++;}
if (($split_sequence[$i] eq "C")&&($split_sequence[$i+1] eq "G")){$CG++;}
if (($split_sequence[$i] eq "C")&&($split_sequence[$i+1] eq "T")){$CT++;}
if (($split_sequence[$i] eq "C")&&($split_sequence[$i+1] eq "C")){$CC++;}


#print "$line\n";
}

for ($i=0; $i<$sequence_length; $i++) {
#print "$split_sequence[$i]\n";

if ($split_sequence[$i] eq "A"){$A++;}
if ($split_sequence[$i] eq "T"){$T++;}
if ($split_sequence[$i] eq "G"){$G++;}
if ($split_sequence[$i] eq "C"){$C++;}
}

if ($C==0){$C=1}
if ($A==0){$A=1}
if ($T==0){$T=1}
if ($G==0){$G=1}


$f_A=$A/$sequence_length;
$f_G=$G/$sequence_length;
$f_T=$T/$sequence_length;
$f_C=$C/$sequence_length;
#print "$f_A\n";
#print "$f_T\n";
#print "$f_G\n";
#print "$f_C\n";

$f_AA=$AA/$sequence_length;
$f_AT=$AT/$sequence_length;
$f_AC=$AC/$sequence_length;
$f_AG=$AG/$sequence_length;
$f_TT=$TT/$sequence_length;
$f_TA=$TA/$sequence_length;
$f_TG=$TG/$sequence_length;
$f_TC=$TC/$sequence_length;
$f_GG=$GG/$sequence_length;
$f_GC=$GC/$sequence_length;
$f_GA=$GA/$sequence_length;
$f_GT=$GT/$sequence_length;
$f_CC=$CC/$sequence_length;
$f_CA=$CA/$sequence_length;
$f_CG=$CG/$sequence_length;
$f_CT=$CT/$sequence_length;

$rho_AA=$f_AA/($f_A*$f_A);
$rho_AT=$f_AT/($f_A*$f_T);
$rho_AG=$f_AG/($f_A*$f_G);
$rho_AC=$f_AC/($f_A*$f_C);
$rho_TT=$f_TT/($f_T*$f_T);
$rho_TA=$f_TA/($f_T*$f_A);
$rho_TG=$f_TG/($f_T*$f_G);
$rho_TC=$f_TC/($f_T*$f_C);
$rho_GG=$f_GG/($f_G*$f_G);
$rho_GA=$f_GA/($f_G*$f_A);
$rho_GT=$f_GT/($f_G*$f_T);
$rho_GC=$f_GC/($f_G*$f_C);
$rho_CC=$f_CC/($f_C*$f_C);
$rho_CA=$f_CA/($f_C*$f_A);
$rho_CT=$f_CT/($f_C*$f_T);
$rho_CG=$f_CG/($f_C*$f_G);

push(@rho_sequence, "$rho_AA\n");
push(@rho_sequence, "$rho_AT\n");
push(@rho_sequence, "$rho_AC\n");
push(@rho_sequence, "$rho_AG\n");
push(@rho_sequence, "$rho_TT\n");
push(@rho_sequence, "$rho_TA\n");
push(@rho_sequence, "$rho_TG\n");
push(@rho_sequence, "$rho_TC\n");
push(@rho_sequence, "$rho_GG\n");
push(@rho_sequence, "$rho_GC\n");
push(@rho_sequence, "$rho_GA\n");
push(@rho_sequence, "$rho_GT\n");
push(@rho_sequence, "$rho_CC\n");
push(@rho_sequence, "$rho_CA\n");
push(@rho_sequence, "$rho_CG\n");
push(@rho_sequence, "$rho_CT\n");
return @rho_sequence;

}


sub delta_rho_sequence_on_ffn {
my $length_of_ffn;
my(@plasmid_fnn)=@_;
my $i;
my $ii;
my $j;
my $state;
my @seq_1;
my $C;
my $T;
my $G;
my $A;
my @split_sequence;
my $seq_1;
my $line;
my $sequence_start_end;
my $GC_content;
my $AT_content;
my $n_bases;
my $n_sequences_in_ffn=0;
my $total_GC_content=0;
my $average_GC_content;
my $sum_of_squares=0;
my @all_GC_content;
my $line2;
my $sum;
my @rho_ffn_total;
my $sequence_start_end_complementary;


for ($it=0; $it<15; $it++){
$rho_ffn_total[$it]=0;
}


#print "we are in subroutine and everything is ok\n";
#print @plasmid_fnn;
open(FASTAREADER2, "PAGs_sequence_start_end");
$sequence_start_end = <FASTAREADER2>;
close FASTAREADER2;
chomp($sequence_start_end);

open(FASTAREADER2, "PAGs_sequence_start_end_complementary");
$sequence_start_end_complementary = <FASTAREADER2>;
close FASTAREADER2;
chomp($sequence_start_end_complementary);

print "---> Start-end of sequence to discard is :$sequence_start_end or $sequence_start_end_complementary (in case of \"-\" strand)\n";
$length_of_ffn=@plasmid_fnn;
print "\n this is the length of fnn file $length_of_ffn \n";
#print @plasmid_fnn;
print "\nlength of ffn $length_of_ffn\n";

	for ($i=0; $i<=$length_of_ffn; $i++){
	$state=0;
	#print ".\n";
		if ($plasmid_fnn[$i] =~ /^>/)   {
		
			if (($plasmid_fnn[$i] =~/$sequence_start_end/)||($plasmid_fnn[$i] =~/$sequence_start_end_complementary/)){ 
			$state=1;			
			@seq_1=();
			
			} 		
			else{
				$state=0;
			       	#push(@seq_1, $plasmid_fnn[$i]);


					for ($j=$i+1; $j<=$length_of_ffn; $j++){

							if(($state==0)&&($plasmid_fnn[$j] =~ /^[A-Z]|^[\-]/)){
							#$alignment[$j]=~ s/\s//g;
							chomp($alignment[$j]);	
							push(@seq_1, $plasmid_fnn[$j]);	
							}

							else{
							last;
							
							}
	
					}
			
			#open (SCRIVI, ">>sequence_line_in ffn");
			#print SCRIVI "\n";
			#close SCRIVI;
			#print "\n----------\n";
			#print @seq_1;
			}


				if ($state == 0) { 
				$n_sequences_in_ffn++;
				#open (SCRIVI, ">>sequence__seq_1");
				#print SCRIVI @seq_1;
				#close SCRIVI;
				#print @seq_1;
				#print @seq_1;
				foreach $line (@seq_1){
				chomp($line);
				$sequence=$sequence.$line;
				}

				$revcom = reverse $sequence;
				$revcom =~ tr/ACGTacgt/TGCAtgca/;
				$sequence=$sequence.$revcom;
				#print "\n$sequence\n";
				@rho_ffn=delta_rho::delta_rho_sequence($sequence);

				#print @rho_ffn;
				#print "--------";
					for ($it=0; $it<=15; $it++){
					
					$rho_ffn_total[$it]=$rho_ffn_total[$it]+$rho_ffn[$it];
					
					}
				}	
				#print @rho_ffn;
				@seq_1=();
				$sequence='';
				@split_sequence=();
				$n_bases=0;	
				@rho_ffn=();
				$sum=0;


		}


	}

print "\nthis is the number of retrieved sequeces $n_sequences_in_ffn\n ";
print "this is the array, each value will be divided by the number of sequences: $n_sequences_in_ffn\n";
print @rho_ffn_total;

for ($it=0; $it<=15; $it++){
chomp$rho_ffn_total[$it];
$rho_ffn_total[$it]=$rho_ffn_total[$it]/$n_sequences_in_ffn;
}				

return @rho_ffn_total;
}

 
1;
