# Supplementary material for: Modelling microbial metabolic rewiring during growth in a complex medium
Source: BMC Genomics. 2016 Nov 24;17:970. doi: 10.1186/s12864-016-3311-0 (PMC5121958; doi:10.1186/s12864-016-3311-0)
Supplement: Additional file 1: — The metabolic reconstruction and the Matlab codes used in this work. (ZIP 3936 kb) [file 12864_2016_3311_MOESM1_ESM.zip › Additional_file_S1/marcomod/genomes_melter.pm]

package genomes_melter;

#subroutine per creare file unici di genomi##
sub one_genome_file {
my(@genomes_list)=@_;
my($file_input_3)=$path;
foreach $line(@_){

chomp($line);

system("cat /home/marco/Projects/lab/genomes/$line/*.faa > $line.fasta");
}
}


#subroutine per creare file unici ptt di genomi##
sub one_ptt_file {
my(@genomes_list)=@_;

foreach $line(@_){

chomp($line);

system("cat /home/marco/genomes/$line/*.ptt > $line.ptt");
}
}
1;
