# Supplementary material for: Modelling microbial metabolic rewiring during growth in a complex medium
Source: BMC Genomics. 2016 Nov 24;17:970. doi: 10.1186/s12864-016-3311-0 (PMC5121958; doi:10.1186/s12864-016-3311-0)
Supplement: Additional file 1: — The metabolic reconstruction and the Matlab codes used in this work. (ZIP 3936 kb) [file 12864_2016_3311_MOESM1_ESM.zip › Additional_file_S1/marcomod/nucleotide_finder (copy).pm]

package nucleotide_finder;

#subroutine per estrarre pezzi di seq da plasmidi dato un gi ##
sub nucleotide_finder_plasmids {
my @ptt_list;
my @ptt;
my $fna;
my $line;
my $line2;
my $line3;
my $file_ppt;
my $gi_to_check;
my $file_fna;
my $start;
my $end;
my $start_end;
my $fna_line;
my $length;
my $sequence_fna;
my $plasmid_fna_before;
my $plasmid_fna_after;
my $after;
my $length_plasmid_fna_after;
my $length_plasmid_fna_before;
my $sequence_start_end;
my $sequence_start_end_complementary;
my $start_complementary;
chomp($gi_to_check);
open(FASTAREADER2, "PAGs_ptt_list");
@ptt_list = <FASTAREADER2>;

foreach $line (@ptt_list){
chomp($line);
open(FASTAREADER2, "$line");
@ptt = <FASTAREADER2>;

	foreach $line2 (@ptt) {
	chomp($line2);
	#print "$line2\n";
	#print "@_\n";

		if ($line2=~/@_/){
		open (SCRIVI, ">PAGs_plasmid_accession");
		print SCRIVI $line;
		close SCRIVI;
		$file_ppt=$line;
		$line2=~/^(.+?)\t/;
		$start_end=$1;
		print "---> On plasmid $line sequence start..end is: $start_end\n";
		$sequence_start_end=$start_end;
		$sequence_start_end=~s/\.\./-/;
		
		
		open (SCRIVI, ">PAGs_sequence_start_end");
		print SCRIVI $sequence_start_end;
		close SCRIVI;
		
		chomp($start_end);
		$start_end=~/^(.+?)\.\./;
		$start=$1;
		$start=$start-1;
		$start_complementary=$start+1;
		#print "\n$start\n\n";

		$start_end=~/\.\.(.+?)$/;
		$end=$1;
		$sequence_start_end_complementary="c$end-$start_complementary";
		open (SCRIVI, ">PAGs_sequence_start_end_complementary");
		print SCRIVI $sequence_start_end_complementary;
		close SCRIVI;
		#$end=$end-1;
		#print "\n$end\n\n";
		$length_sequence_fna=$end-$start;
		print "---> Sequence lentgh (in nucleotides) is: $length_sequence_fna\n";
		$line=~s/\.ptt/\.fna/;
		$line=~s/ptt/fna/;
		$file_fna=$line;	
		#print"\n\n$file_fna\n\n";
		chomp($file_fna);

		open(FASTAREADER2, $file_fna);
		@fna = <FASTAREADER2>;	
		print "---> Now opening this fasta file: $file_fna\n";
		#print @fna;
		
			foreach $line3 (@fna){
			
				if ($line3=~/^>/){}
				
				else {	
				chomp($line3);
				$fna_line=$fna_line.$line3;
				} 
			}

		#open (SCRIVI, ">>fna_line.txt");
		#print SCRIVI $fna_line;
		#close SCRIVI;
		$length=length($fna_line);
		#print "length of sequence is:\n$length\n ";
		$sequence_fna=substr($fna_line, $start, $length_sequence_fna);
		#print "\n\n$sequence_fna\n\n";
		$plasmid_fna_before=substr($fna_line, 0, $start);
		$length_plasmid_fna_before=length($plasmid_fna_before);
		#print "This is the sequence length before the sequence \n\n$length_plasmid_fna_before\n\n";

		$after=$length-$end;
		$plasmid_fna_after=substr($fna_line, $end, $after);
		$length_plasmid_fna_after=length($plasmid_fna_after);
		#print "This is the sequence length after the sequence \n\n$length_plasmid_fna_after\n\n";
		#print "This is the sequence before the sequence \n\n$plasmid_fna_before\n\n";
		#print "This is the sequence after the sequence \n\n$plasmid_fna_after\n\n";
		$complementary=$plasmid_fna_before.$plasmid_fna_after;
		#print "This is the whole complementary sequence  \n\n$complementary\n\n";
		}
		
		else{}	

	}


}

open (SCRIVI, ">PAGs_complementary_nucleotide_finder_plasmids");
print SCRIVI $complementary;
close SCRIVI;
open (SCRIVI, ">PAGs_sequence_nucleotide_finder_plasmids");
print SCRIVI $sequence_fna;
close SCRIVI;


}


sub nucleotide_finder_plasmids_in_ffn {
my @ptt_list;
my @ptt;
my $fna;
my $line;
my $line2;
my $line3;
my $file_ppt;
my $gi_to_check;
my $file_fna;
my $start;
my $end;
my $start_end;
my $fna_line;
my $length;
my $sequence_fna;
my $plasmid_fna_before;
my $plasmid_fna_after;
my $after;
my $length_plasmid_fna_after;
my $length_plasmid_fna_before;
my $sequence_start_end;
my $sequence_start_end_complementary;
my $start_complementary;
my $plasmid_accession_ffn;
my  @plasmid_fna;
my $plasmid_accession_fna;
my $sequence_plasmid_fna;

chomp($gi_to_check);
open(FASTAREADER2, "PAGs_ptt_list");
@ptt_list = <FASTAREADER2>;

foreach $line (@ptt_list){
$sequence='';
@seq_1=();

chomp($line);
open(FASTAREADER2, "$line");
@ptt = <FASTAREADER2>;

	foreach $line2 (@ptt) {
	chomp($line2);
	#print "$line2\n";
	#print "@_\n";

		if ($line2=~/@_/){
		open (SCRIVI, ">PAGs_plasmid_accession");
		print SCRIVI $line;
		close SCRIVI;
		$file_ppt=$line;
		$line2=~/^(.+?)\t/;
		$start_end=$1;
		print "---> On plasmid $line sequence start..end is: $start_end\n";
		$sequence_start_end=$start_end;
		$sequence_start_end=~s/\.\./-/;
		
		
		open (SCRIVI, ">PAGs_sequence_start_end");
		print SCRIVI $sequence_start_end;
		close SCRIVI;
		
		chomp($start_end);
		$start_end=~/^(.+?)\.\./;
		$start=$1;
		$start=$start-1;
		$start_complementary=$start+1;
		#print "\n$start\n\n";

		$start_end=~/\.\.(.+?)$/;
		$end=$1;
		$sequence_start_end_complementary="c$end-$start_complementary";
		open (SCRIVI, ">PAGs_sequence_start_end_complementary");
		print SCRIVI $sequence_start_end_complementary;
		close SCRIVI;
		
		$plasmid_accession_ffn = $file_ppt;
		$plasmid_accession_ffn=~s/\.ptt/\.ffn/;
		$plasmid_accession_ffn=~s/ptt/ffn/;
		print "---> FFN file of current gi is: $plasmid_accession_ffn \n";

		print "\n-Now opening $plasmid_accession_ffn file\n "  ;
		open(FASTAREADER2, "$plasmid_accession_ffn");
		@plasmid_ffn = <FASTAREADER2>;
		#print @plasmid_ffn;
		$length_of_ffn= @plasmid_ffn;

	for ($i=0; $i<=$length_of_ffn; $i++){
	
		#print ".";
			if ($plasmid_ffn[$i] =~ /^>/)   {
			#print "$plasmid_ffn[$i]\n";
		
				if (($plasmid_ffn[$i] =~/$sequence_start_end/)||($plasmid_ffn[$i] =~/$sequence_start_end_complementary/)){ 
				$state=1;	
				#print "\n---------------------------------------------------sequence found\n";
					for ($j=$i+1; $j<=$length_of_ffn; $j++){

							if(($state==1)&&($plasmid_ffn[$j] =~ /^[A-Z]|^[\-]/)){
							#$alignment[$j]=~ s/\s//g;
							chomp($plasmid_ffn[$j]);	
							push(@seq_1, "$plasmid_ffn[$j]\n");	
							}
							else{
							$state=0;
							}
					}	
				}
							
	
			}
			
			#open (SCRIVI, ">>sequence_line_in ffn");
			#print SCRIVI "\n";
			#close SCRIVI;
			#print "\n----------\n";
			
				}

				#print @seq_1;
				#open (SCRIVI, ">>PAGs_sequence_nucleotide_finder_plasmids_from_ffn");
				#print SCRIVI @seq_1;
				#close SCRIVI;

				
				foreach $line (@seq_1){
				chomp($line);
				$sequence=$sequence.$line;
				}
				return $sequence;
				
				#open (SCRIVI, ">PAGs_sequence_nucleotide_finder_plasmids_ONLY_SEQUENCE");
				#print SCRIVI $sequence;
				#close SCRIVI;
				$sequence='';
				@seq_1=();


		$plasmid_accession_fna = $file_ppt;
		$plasmid_accession_fna=~s/\.ptt/\.fna/;
		$plasmid_accession_fna=~s/ptt/fna/;
		print "\ncorresponding fna file is $plasmid_accession_fna, this will be used for further GC calculation";
		print "\n-Now opening  $plasmid_accession_fna file\n "  ;
		open(FASTAREADER2, "$plasmid_accession_fna");
		@plasmid_fna = <FASTAREADER2>;
		shift@plasmid_fna;
		#print @plasmid_fna;
		foreach $line (@plasmid_fna){
		chomp($line);
		$sequence_plasmid_fna=$sequence_plasmid_fna.$line;
		}
		
		open (SCRIVI, ">PAGs_sequence_nucleotide_finder_whole_plasmid_from_fna_file");
		print SCRIVI $sequence_plasmid_fna;
		close SCRIVI;		
				

			}

	}

	
				

		}


}


1;
