# Supplementary material for: Modelling microbial metabolic rewiring during growth in a complex medium
Source: BMC Genomics. 2016 Nov 24;17:970. doi: 10.1186/s12864-016-3311-0 (PMC5121958; doi:10.1186/s12864-016-3311-0)
Supplement: Additional file 1: — The metabolic reconstruction and the Matlab codes used in this work. (ZIP 3936 kb) [file 12864_2016_3311_MOESM1_ESM.zip › Additional_file_S1/model.genes_half]

PSHAa2365
PSHAb0295
PSHAa2311
PSHAa0967
PSHAa0399
PSHAa0011
PSHAa1458
PSHAa2584
PSHAa0671
PSHAa2287
PSHAa3006
PSHAa0051
PSHAa0373
PSHAa0879
PSHAa2330
PSHAb0477
PSHAa1920
PSHAa2131
PSHAa0907
PSHAa0885
PSHAa1952
PSHAb0374
PSHAa0391
PSHAa2770
PSHAa2771
PSHAb0464
PSHAb0463
PSHAa0466
PSHAa2630
PSHAa1394
PSHAa2132
PSHAb0502
PSHAa2134
PSHAb0065
PSHAa2025
PSHAb0302
PSHAa1484
PSHAa1143
PSHAa2423
PSHAa2492
PSHAa1676
PSHAa2037
PSHAa0608
PSHAa2257
PSHAa2227
PSHAa2865
PSHAa2426
PSHAb0426
PSHAa0196
PSHAa2167
PSHAb0345
PSHAa1803
PSHAa1423
PSHAa2024
PSHAa1743
PSHAa0596
PSHAa1093
PSHAa1491
PSHAa1727
PSHAa1303
PSHAa1270
PSHAb0150
PSHAa1719
PSHAb0182
PSHAa1368
PSHAa2996
PSHAa0184
PSHAa0159
PSHAb0082
PSHAa0685
PSHAa1424
PSHAa2591
PSHAa2579
PSHAb0142
PSHAa2509
PSHAa0849
PSHAa1648
PSHAa1651
PSHAa1649
PSHAa1650
PSHAb0080
PSHAa2714
PSHAa0073
PSHAa0549
PSHAa1809
PSHAa0175
PSHAb0226
PSHAa1914
PSHAb0491
PSHAa1470
PSHAa2041
PSHAa1436
PSHAa2997
PSHAa0323
PSHAa0208
PSHAa2658
PSHAa0156
PSHAb0219
PSHAa0142
PSHAa2303
PSHAa1810
PSHAa2722
PSHAa2379
PSHAa1885
PSHAa2151
PSHAa1808
PSHAa0875
PSHAa0891
PSHAa2129
PSHAa0894
PSHAa1734
PSHAa2373
PSHAa0486
PSHAa1160
PSHAa2508
PSHAb0118
PSHAa1917
PSHAa2084
PSHAa2892
PSHAa2891
PSHAa1609
PSHAa1573
PSHAa1572
PSHAa0594
PSHAa2723
PSHAa3011
PSHAa3012
PSHAa3009
PSHAa3007
PSHAa3008
PSHAa3014
PSHAa3013
PSHAa3015
PSHAa3010
PSHAa2368
PSHAa1692
PSHAa0539
PSHAa0538
PSHAa0540
PSHAa0749
PSHAa2314
PSHAa2335
PSHAa1477
PSHAa1313
PSHAa2455
PSHAa2786
PSHAa2773
PSHAa2894
PSHAa2264
PSHAa2366
PSHAa2566
PSHAa2562
PSHAa0279
PSHAa0633
PSHAa2168
PSHAa0200
PSHAa2880
PSHAa1183
PSHAa0213
PSHAb0493
PSHAa0742
PSHAa2846
PSHAa1075
PSHAa0658
PSHAa3000
PSHAa2481
PSHAa0905
PSHAa0903
PSHAa0717
PSHAa2031
PSHAb0315
PSHAa2619
PSHAa2605
PSHAb0079
PSHAa1450
PSHAa0645
PSHAa0921
PSHAa2153
PSHAa0666
PSHAa0190
PSHAb0551
PSHAa0908
PSHAa2128
PSHAa1454
PSHAa0010
PSHAb0288
PSHAa0599
PSHAa0311
PSHAa0309
PSHAa0310
PSHAb0428
PSHAa0194
PSHAa1063
PSHAa0871
PSHAb0443
PSHAa1866
PSHAb0304
PSHAa1382
PSHAa1806
PSHAa0564
PSHAa1047
PSHAa1447
PSHAa2942
PSHAa1446
PSHAa2943
PSHAa1167
PSHAa1947
PSHAa2456
PSHAa2954
PSHAa1293
PSHAa1292
PSHAa2657
PSHAa1918
PSHAa2231
PSHAa2018
PSHAa2230
PSHAa2019
PSHAa2530
PSHAa2228
PSHAa2229
PSHAa2529
PSHAa1417
PSHAa1418
PSHAa2080
PSHAa1422
PSHAa1068
PSHAa2378
PSHAa0698
PSHAa1925
PSHAa1234
PSHAa1139
PSHAa1455
PSHAa0232
PSHAa0547
PSHAa0166
PSHAa1237
PSHAb0051
PSHAa2768
PSHAa1805
PSHAa0252
PSHAa1601
PSHAa1091
PSHAa2302
PSHAa1319
PSHAa2483
PSHAa2187
PSHAa1703
PSHAa2323
PSHAa2334
PSHAa0189
PSHAa0602
PSHAa1140
PSHAa1705
PSHAa2376
PSHAb0559
PSHAa0102
PSHAa1632
PSHAa1631
PSHAa2944
PSHAa1442
PSHAa1443
PSHAb0465
PSHAa1220
PSHAa0136
PSHAa2945
PSHAa2473
PSHAa2372
PSHAa0529
PSHAa1215
PSHAa2899
PSHAa2064
PSHAa2402
PSHAa2665
PSHAa1590
PSHAa0949
PSHAa0481
PSHAa2487
PSHAa1253
PSHAa2014
PSHAa2074
PSHAa1718
PSHAa2070
PSHAa1364
PSHAa0379
PSHAa2254
PSHAa0098
PSHAb0205
PSHAa1737
PSHAb0482
PSHAa2644
PSHAa2467
PSHAa1138
PSHAa0483
PSHAa1654
PSHAa0055
PSHAa0485
PSHAb0489
PSHAb0138
PSHAa0648
PSHAb0294
PSHAb0548
PSHAa2371
PSHAa1608
PSHAa2735
PSHAa1233
PSHAa0211
PSHAa0212
PSHAa1566
PSHAa2790
PSHAa2073
PSHAa1166
PSHAa0048
PSHAa0178
PSHAa0093
PSHAa0360
PSHAa0015
PSHAa0020
PSHAa1452
PSHAa0314
PSHAa1254
PSHAa0725
PSHAa2547
PSHAb0500
PSHAa2976
PSHAa2977
PSHAa1634
PSHAa1457
PSHAa1429
PSHAa1653
PSHAa0603
PSHAa2301
PSHAa2293
PSHAa1644
PSHAa1645
PSHAb0157
PSHAa2737
PSHAa2999
PSHAb0061
PSHAa2498
PSHAa2926
PSHAa1054
PSHAa2503
PSHAa2017
PSHAa2374
PSHAa1289
PSHAa1288
PSHAa0370
PSHAb0019
PSHAa0444
PSHAa1670
PSHAa1775
PSHAa0105
PSHAa2298
PSHAa2739
PSHAa2769
PSHAb0129
PSHAa2715
PSHAb0511
PSHAa1488
PSHAa2208
PSHAa1208
PSHAa2182
PSHAa0714
PSHAa0948
PSHAa2557
PSHAa2520
PSHAa2377
PSHAa2765
PSHAa2042
PSHAa0687
PSHAa2994
PSHAa1057
PSHAa0670
PSHAa1228
PSHAa1229
PSHAa0635
PSHAa0059
PSHAa1323
PSHAa0956
PSHAb0083
PSHAa2709
PSHAa0345
PSHAb0492
PSHAa1770
PSHAa1565
PSHAb0419
PSHAa1290
PSHAa0199
PSHAa0092
PSHAa0180
PSHAb0390
PSHAa1966
PSHAa1011
PSHAb0217
PSHAa2506
PSHAa1028
PSHAa0609
PSHAb0112
PSHAa2538
