# Supplementary material for: Modelling microbial metabolic rewiring during growth in a complex medium
Source: BMC Genomics. 2016 Nov 24;17:970. doi: 10.1186/s12864-016-3311-0 (PMC5121958; doi:10.1186/s12864-016-3311-0)
Supplement: Additional file 1: — The metabolic reconstruction and the Matlab codes used in this work. (ZIP 3936 kb) [file 12864_2016_3311_MOESM1_ESM.zip › Additional_file_S1/rxn2Subsystem.pl]

#!/usr/bin/perl

# tool for getting all the subsystem of a reactions list according to Seed Reference. 
#inputs is a file with rxn codes names (in a column)

use Getopt::Long;
use Term::ANSIColor;
use lib "./bin";
use lib "./marcomod";
use lib "/Library/Perl/5.10.0";


#use strict;


my $usage="perl rxn2Subsysten.pl  -l  <rxn list>\n" ;

GetOptions(        
					"l=s" => \$file2		#fasta file name 2 
                  
);

# check user inputs

unless ( open( READ, "../SeedReference" ) ) {
	print "\nFATAL ERROR! Can't open SeedReference, exiting...\n";
	exit;
}

@SeedReference=<READ>;
close READ;

if ($file2 eq "") {
    print "\nFATAL: missing file 2 name\n\n"; 
  
    print "USAGE: $usage\n\n";
	exit}

	
	unless ( open( READ, "$file2" ) ) {
	print "\nFATAL ERROR! Can't open path file 1, exiting...\n";
	exit;
}


@RxnList = <READ>;


print "\nRunning...\n";


#foreach rxn in the list

foreach $rxn(@RxnList){
	
	print "> Looking for info associated to this reaction $rxn";

	chomp $rxn;

#foreach line of the model

	$found = 0;

	$InfoLine = "";

	foreach $line (@SeedReference){
		
		chomp $line;
		
		#print "\nThis is the line of the model $line";


	@SplitLine = split("\t", $line);
	

		if ($SplitLine[1]=~/$rxn/){
			
		$found =1;
			
		$InfoLine = "$rxn\t$SplitLine[0]\t$SplitLine[2]\t$SplitLine[3]\t$SplitLine[5]\t$SplitLine[4]\t$SplitLine[6]\t$SplitLine[7]\t$SplitLine[9]\n"			
			
			
		}


}

if ($found == 0){push (@ReactionInfo, "$rxn\tNo Info\n")}

else {push (@ReactionInfo, "$InfoLine")}

}

print "...done.\n";
		open( SCRIVI, ">Rxn2Subsystems-$file2" );
		print SCRIVI @ReactionInfo;
		close SCRIVI;  
		
