# Supplementary material for: Modelling microbial metabolic rewiring during growth in a complex medium
Source: BMC Genomics. 2016 Nov 24;17:970. doi: 10.1186/s12864-016-3311-0 (PMC5121958; doi:10.1186/s12864-016-3311-0)
Supplement: Additional file 3: — The list of the reactions and genes embedded in all the clusters identified through flux correlation analysis. (ZIP 79 kb) [file 12864_2016_3311_MOESM3_ESM.zip]

Archive with 89 entries (85 files):
- AdditionalFile_S3/
- AdditionalFile_S3/Genes_in_clusters/
- AdditionalFile_S3/Genes_in_clusters/Genes-Corr_cluster_11.txt
- AdditionalFile_S3/Genes_in_clusters/Genes-Corr_cluster_16.txt
- AdditionalFile_S3/Genes_in_clusters/Genes-Corr_cluster_13.txt
- AdditionalFile_S3/Genes_in_clusters/Genes-Corr_cluster_15.txt
- AdditionalFile_S3/Genes_in_clusters/Genes-Corr_cluster_1.txt
- AdditionalFile_S3/Genes_in_clusters/Genes-Corr_cluster_28.txt
- AdditionalFile_S3/Genes_in_clusters/Genes-Corr_cluster_5.txt
- AdditionalFile_S3/Genes_in_clusters/Genes-Corr_cluster_27.txt
- AdditionalFile_S3/Genes_in_clusters/Genes-Corr_cluster_17.txt
- AdditionalFile_S3/Genes_in_clusters/Genes-Corr_cluster_12.txt
- AdditionalFile_S3/Genes_in_clusters/Genes-Corr_cluster_7.txt
- AdditionalFile_S3/Genes_in_clusters/Genes-Corr_cluster_2.txt
- AdditionalFile_S3/Genes_in_clusters/Genes-Corr_cluster_25.txt
- AdditionalFile_S3/Genes_in_clusters/Genes-Corr_cluster_4.txt
- AdditionalFile_S3/Genes_in_clusters/Genes-Corr_cluster_3.txt
- AdditionalFile_S3/Genes_in_clusters/Genes-Corr_cluster_6.txt
- AdditionalFile_S3/Genes_in_clusters/Genes-Corr_cluster_21.txt
- AdditionalFile_S3/Genes_in_clusters/Genes-Corr_cluster_8.txt
- AdditionalFile_S3/Genes_in_clusters/Genes-Corr_cluster_26.txt
- AdditionalFile_S3/Genes_in_clusters/Genes-Corr_cluster_14.txt
- AdditionalFile_S3/Genes_in_clusters/Genes-Corr_cluster_10.txt
- AdditionalFile_S3/Genes_in_clusters/Genes-Corr_cluster_24.txt
- AdditionalFile_S3/Genes_in_clusters/Genes-Corr_cluster_18.txt
- AdditionalFile_S3/Genes_in_clusters/Genes-Corr_cluster_9.txt
- AdditionalFile_S3/Genes_in_clusters/Genes-Corr_cluster_23.txt
- AdditionalFile_S3/Genes_in_clusters/Genes-Corr_cluster_22.txt
- AdditionalFile_S3/Genes_in_clusters/Genes-Corr_cluster_19.txt
- AdditionalFile_S3/Genes_in_clusters/Genes-Corr_cluster_20.txt
- AdditionalFile_S3/README.txt
- AdditionalFile_S3/Sequence_of_genes_in_clusters/
- AdditionalFile_S3/Sequence_of_genes_in_clusters/SequencesFrom-Genes-Corr_cluster_21.fas
- AdditionalFile_S3/Sequence_of_genes_in_clusters/SequencesFrom-Genes-Corr_cluster_8.fas
- AdditionalFile_S3/Sequence_of_genes_in_clusters/SequencesFrom-Genes-Corr_cluster_26.fas
- AdditionalFile_S3/Sequence_of_genes_in_clusters/SequencesFrom-Genes-Corr_cluster_13.fas
- AdditionalFile_S3/Sequence_of_genes_in_clusters/SequencesFrom-Genes-Corr_cluster_25.fas
- AdditionalFile_S3/Sequence_of_genes_in_clusters/SequencesFrom-Genes-Corr_cluster_7.fas
- AdditionalFile_S3/Sequence_of_genes_in_clusters/SequencesFrom-Genes-Corr_cluster_22.fas
- AdditionalFile_S3/Sequence_of_genes_in_clusters/SequencesFrom-Genes-Corr_cluster_23.fas
- AdditionalFile_S3/Sequence_of_genes_in_clusters/SequencesFrom-Genes-Corr_cluster_11.fas
- AdditionalFile_S3/Sequence_of_genes_in_clusters/SequencesFrom-Genes-Corr_cluster_2.fas
- AdditionalFile_S3/Sequence_of_genes_in_clusters/SequencesFrom-Genes-Corr_cluster_14.fas
- AdditionalFile_S3/Sequence_of_genes_in_clusters/SequencesFrom-Genes-Corr_cluster_20.fas
- AdditionalFile_S3/Sequence_of_genes_in_clusters/SequencesFrom-Genes-Corr_cluster_18.fas
- AdditionalFile_S3/Sequence_of_genes_in_clusters/SequencesFrom-Genes-Corr_cluster_5.fas
- AdditionalFile_S3/Sequence_of_genes_in_clusters/SequencesFrom-Genes-Corr_cluster_19.fas
- AdditionalFile_S3/Sequence_of_genes_in_clusters/SequencesFrom-Genes-Corr_cluster_6.fas
- AdditionalFile_S3/Sequence_of_genes_in_clusters/SequencesFrom-Genes-Corr_cluster_12.fas
- AdditionalFile_S3/Sequence_of_genes_in_clusters/SequencesFrom-Genes-Corr_cluster_9.fas
- AdditionalFile_S3/Sequence_of_genes_in_clusters/SequencesFrom-Genes-Corr_cluster_15.fas
- AdditionalFile_S3/Sequence_of_genes_in_clusters/SequencesFrom-Genes-Corr_cluster_28.fas
- AdditionalFile_S3/Sequence_of_genes_in_clusters/SequencesFrom-Genes-Corr_cluster_16.fas
- AdditionalFile_S3/Sequence_of_genes_in_clusters/SequencesFrom-Genes-Corr_cluster_3.fas
- AdditionalFile_S3/Sequence_of_genes_in_clusters/SequencesFrom-Genes-Corr_cluster_24.fas
- AdditionalFile_S3/Sequence_of_genes_in_clusters/SequencesFrom-Genes-Corr_cluster_27.fas
- AdditionalFile_S3/Sequence_of_genes_in_clusters/SequencesFrom-Genes-Corr_cluster_10.fas
- AdditionalFile_S3/Sequence_of_genes_in_clusters/SequencesFrom-Genes-Corr_cluster_17.fas
- AdditionalFile_S3/Sequence_of_genes_in_clusters/SequencesFrom-Genes-Corr_cluster_1.fas
- AdditionalFile_S3/Sequence_of_genes_in_clusters/SequencesFrom-Genes-Corr_cluster_4.fas
- AdditionalFile_S3/Reactions_in_clusters/
- AdditionalFile_S3/Reactions_in_clusters/Rxn2Subsystems-Corr_cluster_18.xls
- AdditionalFile_S3/Reactions_in_clusters/Rxn2Subsystems-Corr_cluster_2.xls
- AdditionalFile_S3/Reactions_in_clusters/Rxn2Subsystems-Corr_cluster_20.xls
- AdditionalFile_S3/Reactions_in_clusters/Rxn2Subsystems-Corr_cluster_28.xls
- AdditionalFile_S3/Reactions_in_clusters/Rxn2Subsystems-Corr_cluster_26.xls
- AdditionalFile_S3/Reactions_in_clusters/Rxn2Subsystems-Corr_cluster_11.xls
- AdditionalFile_S3/Reactions_in_clusters/Rxn2Subsystems-Corr_cluster_5.xls
- AdditionalFile_S3/Reactions_in_clusters/Rxn2Subsystems-Corr_cluster_21.xls
- AdditionalFile_S3/Reactions_in_clusters/Rxn2Subsystems-Corr_cluster_22.xls
- AdditionalFile_S3/Reactions_in_clusters/Rxn2Subsystems-Corr_cluster_10.xls
- AdditionalFile_S3/Reactions_in_clusters/Rxn2Subsystems-Corr_cluster_17.xls
- AdditionalFile_S3/Reactions_in_clusters/Rxn2Subsystems-Corr_cluster_6.xls
- AdditionalFile_S3/Reactions_in_clusters/Rxn2Subsystems-Corr_cluster_1.xls
- AdditionalFile_S3/Reactions_in_clusters/Rxn2Subsystems-Corr_cluster_4.xls
- AdditionalFile_S3/Reactions_in_clusters/Rxn2Subsystems-Corr_cluster_27.xls
- AdditionalFile_S3/Reactions_in_clusters/Rxn2Subsystems-Corr_cluster_23.xls
- AdditionalFile_S3/Reactions_in_clusters/Rxn2Subsystems-Corr_cluster_19.xls
- AdditionalFile_S3/Reactions_in_clusters/Rxn2Subsystems-Corr_cluster_15.xls
- AdditionalFile_S3/Reactions_in_clusters/Rxn2Subsystems-Corr_cluster_8.xls
- AdditionalFile_S3/Reactions_in_clusters/Rxn2Subsystems-Corr_cluster_16.xls
- AdditionalFile_S3/Reactions_in_clusters/Rxn2Subsystems-Corr_cluster_3.xls
- AdditionalFile_S3/Reactions_in_clusters/Rxn2Subsystems-Corr_cluster_24.xls
- AdditionalFile_S3/Reactions_in_clusters/Rxn2Subsystems-Corr_cluster_12.xls
- AdditionalFile_S3/Reactions_in_clusters/Rxn2Subsystems-Corr_cluster_25.xls
- AdditionalFile_S3/Reactions_in_clusters/Rxn2Subsystems-Corr_cluster_13.xls
- AdditionalFile_S3/Reactions_in_clusters/Rxn2Subsystems-Corr_cluster_9.xls
- AdditionalFile_S3/Reactions_in_clusters/Rxn2Subsystems-Corr_cluster_7.xls
- AdditionalFile_S3/Reactions_in_clusters/Rxn2Subsystems-Corr_cluster_14.xls
