# Supplementary material for: Modelling microbial metabolic rewiring during growth in a complex medium
Source: BMC Genomics. 2016 Nov 24;17:970. doi: 10.1186/s12864-016-3311-0 (PMC5121958; doi:10.1186/s12864-016-3311-0)
Supplement: Additional file 3: — The list of the reactions and genes embedded in all the clusters identified through flux correlation analysis. (ZIP 79 kb) [file 12864_2016_3311_MOESM3_ESM.zip › AdditionalFile_S3/Genes_in_clusters/Genes-Corr_cluster_18.txt]

PSHAa0159
PSHAa0184
PSHAa0309
PSHAa0310
PSHAa0311
PSHAa0314
PSHAa0538
PSHAa0539
PSHAa0540
PSHAa0599
PSHAa1139
PSHAa1141
PSHAa1167
PSHAa1270
