# Supplementary material for: Modelling microbial metabolic rewiring during growth in a complex medium
Source: BMC Genomics. 2016 Nov 24;17:970. doi: 10.1186/s12864-016-3311-0 (PMC5121958; doi:10.1186/s12864-016-3311-0)
Supplement: Additional file 3: — The list of the reactions and genes embedded in all the clusters identified through flux correlation analysis. (ZIP 79 kb) [file 12864_2016_3311_MOESM3_ESM.zip › AdditionalFile_S3/Genes_in_clusters/Genes-Corr_cluster_23.txt]

PSHAa0370
PSHAa1455
PSHAa1842
PSHAa1843
PSHAa1844
PSHAa1845
PSHAa2869
PSHAa2871
PSHAa2872
PSHAa3007
PSHAa3008
PSHAa3009
PSHAa3010
PSHAa3011
PSHAa3012
PSHAa3013
PSHAa3014
PSHAa3015
PSHAb0142
