# Supplementary material for: Modelling microbial metabolic rewiring during growth in a complex medium
Source: BMC Genomics. 2016 Nov 24;17:970. doi: 10.1186/s12864-016-3311-0 (PMC5121958; doi:10.1186/s12864-016-3311-0)
Supplement: Additional file 3: — The list of the reactions and genes embedded in all the clusters identified through flux correlation analysis. (ZIP 79 kb) [file 12864_2016_3311_MOESM3_ESM.zip › AdditionalFile_S3/Genes_in_clusters/Genes-Corr_cluster_22.txt]

PSHAa0051
PSHAa0175
PSHAa0373
PSHAa0885
PSHAa0907
PSHAa0978
PSHAa1303
PSHAa1452
PSHAa1677
PSHAa1727
PSHAa1900
PSHAa1917
PSHAa1920
PSHAa1925
PSHAa1952
PSHAa2084
PSHAa2131
PSHAa2723
PSHAa2770
PSHAa2771
PSHAb0080
PSHAb0374
PSHAb0463
PSHAb0464
PSHAb0477
