# Supplementary material for: Modelling microbial metabolic rewiring during growth in a complex medium
Source: BMC Genomics. 2016 Nov 24;17:970. doi: 10.1186/s12864-016-3311-0 (PMC5121958; doi:10.1186/s12864-016-3311-0)
Supplement: Additional file 3: — The list of the reactions and genes embedded in all the clusters identified through flux correlation analysis. (ZIP 79 kb) [file 12864_2016_3311_MOESM3_ESM.zip › AdditionalFile_S3/README.txt]

This folders contains the main information of the 28 gene/reaction clusters identified in the multi-step FBA modelling performed.


Data are organized in 3 subfolders:


1. "Genes_in_clusters" folder contains text files with the locus tags of the genes embedded in each of the 28 clusters. 


2. "Sequences_of_genes_in_clusters" folder contains the nucleic acid sequence of each of these genes
.

3. "Reactions_in_clusters" folder contains the reactions encoded by such genes and a detailed explanation of their function
.


Marco Fondi, 19/05/2016 
 
marco.fondi@unifi.it
