# Supplementary material for: Modelling microbial metabolic rewiring during growth in a complex medium
Source: BMC Genomics. 2016 Nov 24;17:970. doi: 10.1186/s12864-016-3311-0 (PMC5121958; doi:10.1186/s12864-016-3311-0)
Supplement: Additional file 3: — The list of the reactions and genes embedded in all the clusters identified through flux correlation analysis. (ZIP 79 kb) [file 12864_2016_3311_MOESM3_ESM.zip › AdditionalFile_S3/Sequence_of_genes_in_clusters/SequencesFrom-Genes-Corr_cluster_21.fas]

>PSHAa0048
TACCTGAGCCTATTTCGAGCACCGTTTTGGCATTCGCTAACACAGGTTTTAACTGCGCTA
AAATAGGCTGTTTATTATTTTCACACGCTTGTGAGAATGGCTTGATCATTTTTACTCTCG
AGGTTAAAGACTGATGCGCAACAGTAAAACAAATTTAGCGTATTTTGTCGTGCGCTAATG
TACGCTTTAAAGCCAGTTAATTAATCTATACTTTTATAGCTGTACTTTACATTGAAACAC
CTAGCTCAAAATGTAATGATAACTATTATCAAATAACCCTTGCAATTTACCACACCAGCC
TACAGATAGAGTACAAGGTTTACTTACAATAAATAATTACCAAGCGAGTGCGTAATGAGC
ATTCTCAGCCGCTGGTTTAATCCTTTTAAGGAAGAATATT

>PSHAa0463
GAGCCCTATATCGTTAGAGCCCAAGCCATTTGGCAAGCTTTGCTGTAGCAAAAATTGCTG
CTCTAGTTTATCTACTTTTAAATAAACCTTGCCGTTTTCGGTATCGTAAAAAAATGAAAA
ATATCCCGGAAAATGATTCATCTTTCCAGTAAATTCATCAATAGACTTAATTGCTGCGTG
CGCTTGAGTTATCATAGTGAGCAACACAGTAAAGAGAATGTAACCTAGTAGTTTTATTTT
TTGCATAATCTTATCTTTGTTATTGGCGTTTTAAGTACGATTAGGTAACCCCATTATAGG
GGGGAATTTAAACAATACAGTTATTTAAGACGAATTTCAGCGCTCCAAACTAATCCCTCT
CACATTATGATTAGTTTAATCACGTTATCAGGAAAATAGA

>PSHAa0596
GCTATTGCCCAAGCTATTGCTAATTCAAATGCGTTTTCGATTGCAGGCGGTGGCGACACC
TTAGCGGCAATTGATAAGTACGGCATTAGCGATAAAATATCGTATATTTCTACTGGTGGT
GGTGCGTTTTTAGAGTTTTTAGAAGGCAAAAAGCTACCAGCAGTTGAAATGCTAGAATCG
CGCGCTAAGTAATTTATTTTATTTAGGCGTAAGCGGATGGAGGTTACTTCATCCGCAATA
ATTAATTATTAAATACCTCTCACCCTAATTTAATAATTGATTTTTACGCGTTAGTTACTG
TTTATCAGTACTAATTCGTGGCGCAGTGATTGCGCCAAACTAACACATCCGTTCAAACAA
GATGGCAAAGAACTGCTATCAAAAAATTGGAGAAAACCCA

>PSHAa1093
TGAGGTATTAAAAGCAATAAAAACACCAGCCGAAGCGTAAAGTAGGTACAGGTACAGTCA
TAAATACAGCTATACTAGAGCAAGTATGTGCAGTGGGTACCGATTTAATAGGTACAACTG
CTACGTAACCAAAATCACTCAGCGAACTTGTTAACTGTAATGTGCCAGTATTGCCCGGTG
TTTTTAATACCGTGATATTATGGCGTTAAAATACGGCTTTGATGAGCAAAAACATTTTCC
GCCATCTTTGTGTGATGGTATTGATTTTTTATCGGCTGTATTTTTTGCTCTGTTAGTTTT
TGCCGTAACAGGCGTTGCTAAAAAGGGTGAGTAGAGCAACAAAACTGGCGAGCAATTACA
GATGCTTGTATAAAAGCTTTAAAACAGTAAGGAACCTATA

>PSHAa1166
TCATTATTTCAAAGCAGCTTCTTGCATCGGGTTGGTTATTTAAAATACTCAGGTTGTTTT
GTACTTCCAGTGTGCTTTTGGGCTCGATGGCAATAATATCAAAACGACTGTCTACATGCT
CACTATTGGCCGAATCGAGTAAAATGGCATAAGGCAAGTGGGCAAAATGCGCAAATACAT
CAATACAGCTTTTTGTTATGGCTAATTTTATACAATTATTTTTATTGTTTAGCATTTACT
ACCCCTTTAAGAACTGGCTCGAAACGGGCGAGGAGGGTATCATAAGTCAAATTTTTTTGG
CAGCGTTTAGTTGCTTCCCAAATTAAAAACAGTGCAAACCACCGTCACCGGTTTGATATA
GCTTACGCGACCCCGCGTAACGGTAACTTAAGGAACCACT

>PSHAa1644
ATGGCAACGTTGGTTGTATGGTTAACGGTGCAGGCCTAGCAATGGGTACTATGGACATCG
TAAATCTACACGGTGGCAAACCGGCTAACTTCCTAGATGTTGGCGGCGGCGCGACTAAAG
AACGTGTTTCTGAAGCATTCAAAATCATTCTTTCTGATGATAATGTTAAAGCTGTTTTAG
TTAACATCTTTGGCGGCATCGTACGTTGTGACATGATTGCTGAAGGCATCATTGGCGCAG
TTAAAGAAGTAGGCGTAAACGTACCAGTAGTTGTACGTTTAGAAGGTACTAACGCTGAAC
TAGGCCGTGAAGTTCTTAAAAACTCTGGTCTAGACATCATCGCTGCTGAATCACTAACAG
ACGCTGCTGAAAAAGTAGTTGCTGCTGCGGAGGGCAAATA

>PSHAa1645
ACTATCTACTCCTATCATTAATTTACCGCAGTCTTCAATTTTGGGTATGCATAAAATCCA
AGATCGTCCAATGGCTGTAAACGGTAAAGTAGAAATACTTCCTATGATGTATTTAGCACT
TTCTTATGACCACCGCATCATTGATGGCAAAGAATCTGTTGGCTTCTTAGTAACAATTAA
AGAGTTACTTGAAGATCCAACACGCTTATTACTGGATGTTTAATTTAGTTGTATGAAATG
TAAGCTGTGAATGAACATTCACAGCTTTTTTTTTGCGCCTTTGGTCATACTGGGGTTTTC
ATGTTAAGCCTTGGGATCTATACTATGGTCGCAATTTGGGATAGTTGTTTATTTGAAAAA
ATATTCGGCTCTTTTAGTATAAAAATTTGGATAAAGCATC

>PSHAa1742
GTGTTTATAAGCCGGGTAACGTGGTACTTACACCAACCATTTTAAAAGACTCACAAGCTT
ACGTATCAAATAAATTTAATTTACCCCCTAACTCAATTAACTTTGTATTTCATGGTGGTA
GTGGCTCAGAGTACGACAAAATTGTTGAATCTTTAACCTATGGCGTAGTTAAAATGAATA
TTGATACCGACACCCAATGGGCGTGTTGGACCGGTATTTTAGATTATTACACTAGCAAGC
AAGCGTACTTACAAGGCCAAATTGGTAACCCAGATGGGGACGATAAACCCAATAAAAAAT
ACTATGATCCACGCGTATGGCTTCGCCATTCAGAGCAAAGTATGGTTGCAAGGCTTGTTC
AGTGTTTTAACGATCTAAATTGTGTAAATAGGTATAGCGC

>PSHAa1743
CAAGCACTCGCAGCGGGTGCCGACTTTATTGTTACGCCAGCAGTGTCTCCGCAATTATTA
GCCGCGCTAACAAAATGCAATGTGCCGGTACTTCCTGGTGTGTCTAACACGGGTGACATT
TTAATGGCGCTTGAGTACGGTTTTGAAGAACAAAAATTATTCCCTGCATCGCTCGCTGGT
GGTGCACCATTCGTATCGGCTGTATCGTCAGTATTTAGAGCCGCTAGCTTTTGCCCCACA
GGTGGCGTAAGCGAGCAAAATAAAATGGATTACTTATCTTTAAATAATGTATTTGCTGTG
GGTGGTACTTGGATCGCAAATAAAGAGTGGGTTGCACAAGAAAACTGGCAAGCAATTACT
GACTCGTGTATTCAAGCATTAAAGTAGTAAGGAACAAACA

>PSHAb0548
CTTTAATATGAGATGGTTGGGAGCCATGGTAGGTGATATGCATAGAATTCTATGTAAGGG
AGGTATATTTGGGTACCCTGAAGAAAAAAACTTTAAATACGGTAAATTAAGATTACTTTA
TGAAGCAAACCCAATTGCATTTTTAGTAGAGCAAGCAAATGGTTTAGCAAGTAATGGGAC
TACTTCTATTTTAGACACTGTGCCTTCAAGTATACATCAACGGATCCCTGTATTTATTGG
TTCTAAGAATGAAGTTCTACTTATAGAAAAGTATGCTTTAGGAAAATAAAAAACATACAT
TATTACTTTAAGAGTGACATCTGTATTTATATAGAAATTGTATCTAACTTTACTTTTGTT
AAGAAACATATCTGCTTTCAATTATTTAAAGGTTAAAATC

>PSHAb0549
CGTTTAGGTAACATTAGTCAAGCAGATGACTTTATTACTGATGCTAAACCACCTAAGAGT
ATTCTAACCTTACTTTCCGAACATGACGTTAAGCTTCATATAGCACGATAGTAGTCAATC
AAAACCATCTAATACATACAGAACAATTCAAATAATTTCAAGTAGATACCATGAATTTCG
TTGTTAATGTACTTAATAATTAAATAATAAATTGGTTAAATTAATATATAACTTTGTAAT
TCCCTCCTCTATTTCACTCCTGTATACCAGAATTTATTTTCTTTTATGTACTTTAATGTT
TGCAAATGTTCGCAAATAAGTGATACTTTTAAAAATGAACATAAAAGCAAATTAAAACCA
TGTATTACTCTTTAGTATTAATGTTATCGATAAGGCACCA
