# Supplementary material for: Modelling microbial metabolic rewiring during growth in a complex medium
Source: BMC Genomics. 2016 Nov 24;17:970. doi: 10.1186/s12864-016-3311-0 (PMC5121958; doi:10.1186/s12864-016-3311-0)
Supplement: Additional file 3: — The list of the reactions and genes embedded in all the clusters identified through flux correlation analysis. (ZIP 79 kb) [file 12864_2016_3311_MOESM3_ESM.zip › AdditionalFile_S3/Sequence_of_genes_in_clusters/SequencesFrom-Genes-Corr_cluster_8.fas]

>PSHAa1407
TAAGTTGTTATCTCTATCAGTAGCAGGCCCTAGTGTCGCGACTATTTTTGTGCGTCTTAG
CATTTAATTCTCCTGTATGCTTAATTTTAAGCAGATTGACGGTTATTTTGTTTTATAAAG
CAGTTACCATTAGCAGGTAAAGTTTTAGTTATGGGCAATTTTTATTGTATTGCCACTATT
ATATACAAAATGAATGTGCGATCATTATGACACCGGTGTCAGGGGGCGTCAATGATCTAT
AAATTTTTAATCTAGCGACTATTTCTCCCCCTGAGTCCGCTGTTGTTTGATATAATTACA
TTGTGATAAAAGTATATTTTTTTGCTCATGATATAATACACGTGCCAAAGTATTTATTTA
AATTAACTAACCAATTAGTTGTTACCGAGGAGGGCACTAA

>PSHAa1997
CAGGTTTGGTTAAGTGCGCCAAAAGCTGTGAATAATGCTGCTCGTTCGGCTCAAATAAAA
TACCTGCTTTTTTTAGCGTATAAATAGCCTGATGCGGCGAGATTATTTCTTCATAAGTGA
GGGACTGCGCTTGTACTAAATAGGGTTTGCGCGAATACACGCGCGCCAACATACACTGGC
TTTGCTCATCAAGCTGATTAATTTTATTAATAAATTCGCTGTGCTTGGGCTCAAGTAAAT
GCATACATTTACTTGTTACAAACTCAATAAGCTCTCTAAAATGCGCTAAATAGTATTTTG
CTGGTAATTCTTTTTTCATAACATTGCCATGGCTGTATATAAAAACAGTATCTAGCATTT
ATGCTTATTATTCAATCTTAAAGTTGTAATCAGTAATGCT

>PSHAa2334
TAAACGATAATTATTAAGTGCTTTACCGCCTTTACGTACAGCCATCATTTCAGCATGAGC
TGATGGGTCATTATCAGTAATAGAACGGTTATACCCTGCAGCAACAAGCTGATTGTCTTT
AACAAGAATGGCACCAACAGGGATCTCATCTAGTTGTTCTGCTTGCTTTGCGTACGTTAA
CGCTTGTTGCATCCAATAGTTGTCATCAAATGGTTCGTTCATTGAAGCTACTTTAATTAT
TTTTTATGCATGAATTATATCAAGTTAGCTAATTAAAGTGCGTAATTACGGCATTTATTG
CAAAAATAAAACAAATTAAAACGGTTTATCGTGGCTCCTAAGGGGGGATTCGCGCTATAA
TCTCACGCTTTTTTTATTTAGCTCACAATACGGGTAGCAA

>PSHAa2790
CTAATATTGACGAATCACGCCTTGAACAAGAGCTTATTTATTTAGCCCAAAAACAAGATG
TGGCTGAAGAATTAGATCGCTTAAAGTCGCATGTTAAAGAAACCAAAAAAATTCTTACAA
AAGGCGGGGCATGTGGTCGTCGTTTAGACTTTATGATGCAAGAGTTTAACCGCGAAGCAA
ACACATTAGCATCTAAGTCTATCAATAGTGACATTACTACTGCCGCTGTAGAGCTAAAAG
TGCTGATTGAGCAAATGCGTGAGCAGATCCAAAATATTGAGTAATGCTTTAATGTTCAAG
CCTTAAAATTGAGCACTAAGAGTTAATTAAAGTGCAATAGTGTTATTAAAGGCTTGAGTT
ATTTATAACTCAAGCCTATTTATTTTAGATAGAGAAAAAC

>PSHAb0082
GAATTAATGCAAAGTGCGCCCGATCACAGCTTAATATTTACTAACTTGGTCGACTTTGAC
GAAATGTTTGGTCATCGTCGTAATCCTGTTGGGTATGCAAAAGCGTTAAAAGAGTTTGAC
GATTATTTGCCAACTATATTAAACGCACTAAAAGCCGATGATTTACTAATTATTACTGCC
GATCATGGCTGCGATCCAACCTTTCCAGGTTCTGAGCACACCCGTGAATACGTACCAGTA
ATTGCTTACCAACCGGGTATGACCGACATCCCACTTGGTGAGCGCAATAGTTTTGCAGAC
ATAGGTCAAACCTTAGCACAATGGTTTAACTTACCTGCGCTTGAATACGGTGATGGCTTT
ATAGATAAGCTAACTACATCTAAATAAAAAGGAAAGATTA

>PSHAb0142
TCAGACCTGGGCACCCTTTAATGGATGCGTTGGGCACATTACCCGTGCAAGGAGAAGCGT
ATAATATTATTGGTTCTACTAATCGTCTAATCTGCGATTCAAGCGATGATTGCAGTAATA
TCAGCGACAGTGTAGTTGACTACCCTAGCGCTTATTACGACAAAGCTAAAGAGACTATTA
TAGTTAAATCAAACCATAACTCCTTTCAAAACCCTAGTGCAATTGAGTATATTTTAACAA
AGTTAAAATCGCAGTAAGCGCACAAAACAAAATATAAATAAAGCCTGCTAAATATATTCA
AAGATGGTTATTAATAATAATTAGTATTTTTACGTTAAAACGCGTATAATTCGCGCCCGT
TAATATTCACACTTTCACTTAAAATTATTGGAGCATTAAG
