# Supplementary material for: Modelling microbial metabolic rewiring during growth in a complex medium
Source: BMC Genomics. 2016 Nov 24;17:970. doi: 10.1186/s12864-016-3311-0 (PMC5121958; doi:10.1186/s12864-016-3311-0)
Supplement: Additional file 3: — The list of the reactions and genes embedded in all the clusters identified through flux correlation analysis. (ZIP 79 kb) [file 12864_2016_3311_MOESM3_ESM.zip › AdditionalFile_S3/Sequence_of_genes_in_clusters/SequencesFrom-Genes-Corr_cluster_25.fas]

>PSHAa0051
CCCCTTATAAAACCTACAGATAATACTAATATAGCCGCTTTAAAAATTTTAGTGGCCGAA
GATAACCCGGTTAATCAAATGGTTATAAAAGCCATGCTTGGCTCACTAAAAATTGTGCCA
CAGGTTGTTGAAAATGGTGAGCTTGCAGTTAATATTATAAAAAAACAGCATTTTGACCTC
GTGTTTATGGATTGCCAAATGCCAGTAATGGATGGCTATAGAGCAACGGCCCTAATCAGG
CAATTTAAAACGGCTGAGGAACTGCCAATTGTTGCCTTAACTGCCGACGTTATGCCCGAA
GACAAAGCACACGCTCAGGCGGTTGGTTTTAATCAACACCTTGCAAAACCGCTTGAACTA
ATTAAGCTAACCGAGTGTCTTGCTCAATATGCAGTGGTTT

>PSHAa0175
TTGAGTATATTGCCCCCCTAGGCGGGCATATAAAAGCCGGTGAGCCAATTGCTAAAATAC
TGCGCATGGAGCGTTATTTAAGTGAACAACCACTACAAACACTTTCCCTTGAATCTGACG
CTATTGCCATACTGCATTTTGCCTCGGCGAGCGTTAATCAAGGCACTGAACTGTATAAGT
TTTTTACTAACGTATTTGAGCTTTAAGCTCTCCCTTCTCATTGCGTGAGAGTAAGTTAAC
TATAGTTAATTTGCATTATAAAAGCGGCTTAGGCCGCTTTTATTTTGATCTAATTATACT
AAATATACGTAAATTCAGTAAAAGTTCACCGTTACATATGTAAAAAGGCGTTATAATTAA
ATTAACGCATTAAACCATCAATACTCACAAAGGAATTACA

>PSHAa0373
TGAAGCAAAACAGCACAACAAGCAACTGCAAGTAAGCGGCTCGGCGGCGGTAACACTAAA
TTGCGATGAAGCGCTAATTGCCAGCGCACTGGAAAACTTACTGCGCAACGCGATTAAATA
TGCGCAGCACACTATTAGCCTTACCCTAAAACACGGTGATGCCATTTATATTGAAATATG
TGATGATGGCCCAGGTGTACCAAACAACCAGCTTAGTAAGCTATGTGAGCCGTTTTTTAG
GCAGTCAGATGCGCGTGACCGAGTGAGTGGTGGCACGGGTTTAGGCTTAGCGATTGCCAA
AAATGCGATTATTGCTCATGGCGGCAGCTTGGTTTTATCAAATAAACCACAAGGTGGCCT
GTGCGCCATGGTTACTTTGCCAATAATAAAAGAGTAGAGA

>PSHAa0849
ATACTGCTGTGGCTCTTTTAGGTTCGCTTTAAAGCGCTGCCAATTAGCCAATGTGGATGT
GGCGTAGTCAATAAATGCCAGCCCTTCGCGGGTTAGTTTTACACTGCGGTTATCACGTAA
AAATAGCATTACCCCCACTTCGCTTTCAAGCTGCTTAATATTACGGCTCAATGTCGGCGC
ACTTATATGACAAAGTTCACTGGCACGCGAAAAGTGCAATGTTTTTGCCAACGCTAAAAA
GTAATTTAAATGCTTGTGATCCATAACCAACTCAGTATTTCATATTATGAAACACTCTAA
TGCAAATATATCAGTTTACGCAAGAAAAGATTTTTCATATGGTTGAGTTAAGCAAAGCAA
CAGCAATGCATCTAACAAACTGAATCAATAGGACACTAAC

>PSHAa1718
CACTAAATTCGTCAAATACATCTGCCGATGTTTTAGTAATTGTTACCTCAACGTATACCG
ATAGACCTTGGCCAAGCTTAGCCGGATCGACCACAGCCTTGTAACCAAGTATATAACCTT
CTCGCTCCAACTTTTTTACACGCTCTAAACAAGGTGTCGCACTTAAGCCAACTCGTCGGG
CCAGTTCCACATTAGATAACCGCCCATCCTGTTGTAATTCCACTAATATTTTGCGATCTA
TTCTATCTAATAGTGTATGCATACTCACCTAGTTTATTATTCTGTTTAAAAGCCAAAAAC
AGATATTATCACTATAATATGTTAAAAAAAAGGTAAGACACACTAGCAACTCATGAATAT
AATAGTGAAAAAACTTATCCCGTTCTAACAAGGCAAAATT

>PSHAa2605
ATCGGATTAAAATAGCGAAACGCTTAAACAGCCAACGACCAGCCGATAAAGCCGCGCTTA
ATGTGCTTATTCAAGTAAATATTAGCAATGAAGAGGCTAAGTCGGGTTGCCAGCTTAATG
AAGTAGCCGAACTGGCCAGTTTTATTAACCAATGTGAACAATTAACTTTACGCGGACTAA
TGGCTATTCCGGCTAAAAGCGATGATATTACAACGCAAACTCAATATTTTAAGCAATTAC
AAACTTGCTTTGATAAACTACAGACCCAATATCCTCAAGTAGATACTTTGTCGATGGGGA
TGAGCAATGATGTTGAAGCTGCAATTAGTGCAGGCTCAACCATGGTGAGGATCGGCACAG
ACATTTTTGGCACACGAACTTAAAAGGTGATAACAGATAT

>PSHAa2619
CGATTTACCTAGTTCAAATAGAGTTATAGTTTAGTCGGCAAGTTTATAAGTTTGCACACT
TGATGCAACTTACATTGCCCTGTTGTTATTTATAGTGAATATTAGTTAAAGCAAATAGCT
TTACTAAAGCTGCATGGCGACGGCAGTACAACAAAATAGCCGTAAAGGGTAGCATGTAAC
AACTAACCTAGTGGGCAGACCACATTTAAGTTGGCCTACGTTTTTACGACTTTAAAATTA
ACAAAGTGTATGCTTTATAGTACTTTAGTGTATTAATCTTGCATACGTATGCTGCGCTGT
ATTTGCTTTCATTAGTACTGCAAATATTTCCAACCTCAAATCAAGCAATGCAAGCATTGC
AAATAACTCTCTTAAATGGGGTTTAATTTTAGGAAAAAAT

>PSHAa2658
CGTTCGTACCGCGCCAAACTTACTAAGCATGCGCGACACTTTACTTTGGCTTATATTGTC
AAAACCTTGCTCTTTTAACGAATCTACTATATCGCCTTGAGAACCAAAGTTTTCTTCTTT
TAAAAGCGCTTTAAATGCTTTTACTAACGCTTCCTGTTTGTCTTGTGGTTGCATAGTTTT
TATTTGCTTTTTATTATCCATGCCGCAAATTCTACACAAAAACGAATAATTATGCAGCAG
TTGTTTATTTAACTTGCCAGTTTACTGTATTCAGGCCAAATGTTTTTACAACTATGGTCT
AAAATATTACGAAAATAGGCAGGATAAATTTGTTTTTAGTCGCTAATTTCTTTATCTTAG
AGCCATAAATATTTCCTACCTCAAATCACGGAGAATTCCA

>PSHAb0080
ACTAAACAAGGCTCTTTACCGGCCGCTTCGCAGGCATCAATTAACCCTAACTTTGATAAG
TTAGGTAGCGATAATGCTGTGCCTGTTTCGTCATAATATGCTTTTAGCAGATGTGCTAAA
GTATTCGCGCCAATATCACCAAATTTATCTGCATCAGGTGCTGCGCCAATTCCTAAACTG
TCTGCCATTAGGATAATTGCTCTTGCCATTGTGACCTCCCGTTATTCAATATGGTTACTT
TATCTGCTCTTCGATTTTTACGCACAGGACATAAGTCCTGTTTCATATAACCTAAACATT
ATAAATTTACGCCCTTAAGCGAAGCAAAAGAGATTAATCGTGTCTTTTTTGCTATTGTGA
TCTACCAACAATATATCTTCCTGTGTGGGTGAGAACTTTA
