# Supplementary material for: Modelling microbial metabolic rewiring during growth in a complex medium
Source: BMC Genomics. 2016 Nov 24;17:970. doi: 10.1186/s12864-016-3311-0 (PMC5121958; doi:10.1186/s12864-016-3311-0)
Supplement: Additional file 3: — The list of the reactions and genes embedded in all the clusters identified through flux correlation analysis. (ZIP 79 kb) [file 12864_2016_3311_MOESM3_ESM.zip › AdditionalFile_S3/Sequence_of_genes_in_clusters/SequencesFrom-Genes-Corr_cluster_7.fas]

>PSHAa0275
GTACGTGGTCAAGGTGATGCAGATGCAGCAGCTATTTATGCTAATGCGTACAATAAAGAT
CCTGAGTTTTTTAGTTTTGTTCGTTCGTTAGAGGCGTATAAACAAACCTTTAAAAACAAG
CAAGACGTAATGGTTCTTTCACCAGATAGCGACTTCTTTAAATATATGAAAGGTGCTACT
GCACAATAAAGCTAACCAATATATTTAAATCTTAAAAGCCTCGCGTTAGTGGGGCTTTTT
ATTGAAACAGATTTAATGCATTAAACCACTGTTATCTATGTGGTTATTAGTTAATATTTA
TACATATAAATATACGAGCGGAAAATATAAGCTAAACGGGGTGAACTTTGGCTTTGTTTT
CTGGTAAAATCTTGTCCTAATTTTTTTAAGTGAAGTTACA

>PSHAa0609
ACAGCTAACAGCCGTGCGCAAAAAGGCGGTGGTTATGGTGGTGCATCAAATGCGGCTGGT
TTCTTATCGCGCTTTGTAGCAAATGATGGCAAAGGCTGGGTGCATATTGATCTGGCAGCT
GCATTTAATATGAGCAGCACTAACCAATGGGCTGCAGGCGCTACCACACAAGGCATGCGT
ACTGTTGCTCGCACCTTGTTAGAAAAAGCGTAATATTTGCAGAGTTAGTTTATTAAAAAA
TTATAATAGGCACCGTTTGGTGCCTATTTTTTTTGTGCTGCAAACAAGCATTTTTATTTA
AATTACGGTAAAATCCCTCGCCTTAGATGTTTGAACGTTTCATTTACAGCTTTAATCTAA
GCTGCGCTCAAATGTTGTACTCACCACTGGGATCCTAACT

>PSHAa0645
AGAGTTTGTATTAATTTACGGCAATACAAACTCTTTACAAGCAACGGCCAACATAGATCG
GATTGTTACGCAATTAAAGGCACTAAATATCAAAAATAAGCACTCATTACCAAGTAAAAT
AGTTACTGTAAGTGTGGGAATAGCGACCATAATACCAAGTAATAACAGCTGCGCTGAAGA
TTTACTTAATGAAGCAGATAAACTGCTTTATAAAGCAAAAACAGCCGGTAAAAATAGCGT
GCGAGTGACAGATTTAAGCTAATGTGGGCTTTGCTGTACTACCTTATGCTCATTACGGTT
ATATCTAATAACCAGATAAAATAAAGAAGGAATTAACACCTTATCGGCTAAATCCGTTAA
ACTTAGCAAAAGGCTCTTTTTGATCAACAAAGGCAGTAAT

>PSHAa1692
ATTGTAAAATACGTCGGTGGTTTAATGCAGCTAGAACGTGCCTTGAGTGCAAACGACAAA
AGCTTAAACGAATTAGGTAAACGTATTGATGACATTCATCGACGTTTAGATCATTTTGCT
ATAACCGACGAGAGCGTTGTCGCCGGTTTAGCGGATATATACTCAACGGTGCTAAGCCCC
CTTGGGCACCGTATACAGGTTTATGGTAAACCTGAGTTACTAAAGCAGCAGCTCACTCAA
AATAAAATCCGCGCATTATTATTAGCCGGTATTAGAAGTGCAGTTTTATGGCGACAAATG
GGCGGTAAACGCCGTCACTTTTTCTTTGCAAAAAGAAAAATAATCGCCATTGCTAAAGCA
AAAATTTAATTATCGTTCAAACTAAAATTTAGGAGTTATT

>PSHAa1943
GGTGAGTGTGCCTTGGCTTAAGTTATTTATTGCATTTAGATCAGACTGACATACCTTCAA
TTCCCATAAGGTTTTTTGCCCCGACTGTAATAAACGCAAACCCGCTTGGGTTAAACAAAA
GGGGTTACGCTCGATTAACTTTACCCGCGTCATTTTTTCTAACTGCTTAATATGCAAGCT
CACATTAGGTTGCGTCATGTGCAGTGCACTTGCCGTTTTACCAAAGTGCTTTAGCTCTGC
TAATGTAACAAAGGTTTTTAACCAATGAATATCTAACATCTCACTTCCTTAATATTGCAC
ACGCCATATGGAATCCTTATTGATATTATAATTATAATTAATTTCTCTTATTTTAACAGC
CCGCATATCATATCAGCTTGTTCAATTTGGAGATTAAATT

>PSHAa2945
GTTTGGTGCAGTTGCCAAAGTGTCACCAGCATTTACTGCCGCGGTTGAAGTAATGACCCA
TATGCCAGGTAATGAGCTAGTAGGCGCGGCCGTAGCGGTAAGTGTAATAGCGGGGCTAAC
GGGTTCTGCCTCAGGAGGGCAAGTTATTGCATTACCACTGGTTGCTCCAGGATATATAGA
TATGGGGGTTAACCCAGAGCAACTACACCGCGTGGTAGCTATTAGTTCAGGTGCGCTAGA
TACCTTGCCGCACAATGGTTATGTAGTTACTTTGATCCGCGCTATTTGTAAAGAAACACA
TCAGCGTGCTTATTGGTCTATGGCTGCGTTAACAACCGTAGTACCGCTAATTGGGGTTGC
ATTAGCAATTGGCTTATTTATTTTCTTTTAAGGGATAACA
