# Supplementary material for: Modelling microbial metabolic rewiring during growth in a complex medium
Source: BMC Genomics. 2016 Nov 24;17:970. doi: 10.1186/s12864-016-3311-0 (PMC5121958; doi:10.1186/s12864-016-3311-0)
Supplement: Additional file 3: — The list of the reactions and genes embedded in all the clusters identified through flux correlation analysis. (ZIP 79 kb) [file 12864_2016_3311_MOESM3_ESM.zip › AdditionalFile_S3/Sequence_of_genes_in_clusters/SequencesFrom-Genes-Corr_cluster_22.fas]

>PSHAa0051
CCCCTTATAAAACCTACAGATAATACTAATATAGCCGCTTTAAAAATTTTAGTGGCCGAA
GATAACCCGGTTAATCAAATGGTTATAAAAGCCATGCTTGGCTCACTAAAAATTGTGCCA
CAGGTTGTTGAAAATGGTGAGCTTGCAGTTAATATTATAAAAAAACAGCATTTTGACCTC
GTGTTTATGGATTGCCAAATGCCAGTAATGGATGGCTATAGAGCAACGGCCCTAATCAGG
CAATTTAAAACGGCTGAGGAACTGCCAATTGTTGCCTTAACTGCCGACGTTATGCCCGAA
GACAAAGCACACGCTCAGGCGGTTGGTTTTAATCAACACCTTGCAAAACCGCTTGAACTA
ATTAAGCTAACCGAGTGTCTTGCTCAATATGCAGTGGTTT

>PSHAa0175
TTGAGTATATTGCCCCCCTAGGCGGGCATATAAAAGCCGGTGAGCCAATTGCTAAAATAC
TGCGCATGGAGCGTTATTTAAGTGAACAACCACTACAAACACTTTCCCTTGAATCTGACG
CTATTGCCATACTGCATTTTGCCTCGGCGAGCGTTAATCAAGGCACTGAACTGTATAAGT
TTTTTACTAACGTATTTGAGCTTTAAGCTCTCCCTTCTCATTGCGTGAGAGTAAGTTAAC
TATAGTTAATTTGCATTATAAAAGCGGCTTAGGCCGCTTTTATTTTGATCTAATTATACT
AAATATACGTAAATTCAGTAAAAGTTCACCGTTACATATGTAAAAAGGCGTTATAATTAA
ATTAACGCATTAAACCATCAATACTCACAAAGGAATTACA

>PSHAa0373
TGAAGCAAAACAGCACAACAAGCAACTGCAAGTAAGCGGCTCGGCGGCGGTAACACTAAA
TTGCGATGAAGCGCTAATTGCCAGCGCACTGGAAAACTTACTGCGCAACGCGATTAAATA
TGCGCAGCACACTATTAGCCTTACCCTAAAACACGGTGATGCCATTTATATTGAAATATG
TGATGATGGCCCAGGTGTACCAAACAACCAGCTTAGTAAGCTATGTGAGCCGTTTTTTAG
GCAGTCAGATGCGCGTGACCGAGTGAGTGGTGGCACGGGTTTAGGCTTAGCGATTGCCAA
AAATGCGATTATTGCTCATGGCGGCAGCTTGGTTTTATCAAATAAACCACAAGGTGGCCT
GTGCGCCATGGTTACTTTGCCAATAATAAAAGAGTAGAGA

>PSHAa0885
CTAAGCCTGGGATCAGCGACGATAATCGCTTCTTTTGGGAAGGATTTGGCGAGCAAGAGC
TGCGTATTCAACATTGTATAAGCTGCGACAAATTACAACACCCACCAGCACCTGTGTGCA
TGCATTGCCATTCGTTTGAACTTGATTACCAAGTAGCTAGTGGTAAGGGTGAGCTGTATT
CATTTGTGATAATGCACTACCCACATGTAGCCCCATTTGATAGCCCAAATCCTATTGGTT
TGATTGAGCTTGAAGAAGGCGTACGTATTCCAGCTGGCTTAATCGGAGTTGAAGAAGGTG
TAGCTCCTAAAATTGGCCAAAAAGTGCAAGTCGAATATCACACATTTGATGGTGAGCTGA
CCTTGCCACAATTTAGACTTGTTCCAACTAAGGAGTCGTA

>PSHAa0907
GCAAACTAGTACAACTGTACCGGGATAACAAAGCGGCTGCCGATCGCGACCCAGCCATTG
GTGCTGCGGTGGCTAAATGTTGGGCTGATGCAGAAGCCTATGCGTTGTCGGCTTACAACA
CTGTAGGACGTATTAGTCATGGCGATAAAATTGGCGCTGAATCGAGCCTAAATAAAGTGT
TTTGGTCAGAGCTAGATTTGCTCATTCATCAAACGGCGATGGATATTTTGGGTACTTGTG
GTGAGTTACTCTCATCGGCAGCACTTGCCGAGGAGCATGGTTATTGGTTAAACGGCTTTT
TATTCTCTCAAGCTGGGCCAATTTATGCGGGTGCCAATGAAATTCAACGAAATATTGTTG
CTGAGCGTATGCTTGGCCTACCTAGATAGCGAGTGAAACT

>PSHAa0978
TTTAATCGAACCACTAATTGCTCCACGGTAGGCACTAACACTATTTAATGCGTCACTTAA
TTGTAATTCTATTGACTTTGCATGTTGATACAGCGAGCTGCCCGCTTCGGTTAAGCTTAG
TTTGCGGGTAGTTCGATATAATAGCTGCACACCTAAATCCTTTTCTAGCCTACTGATTTT
TTTAGAAAGAGCCGGGGTCGATATCCCCGCAACCTCTGCTGCTTTATTAAATGATTGTGC
GTCAACTACTAATGAAAATAACGTCAGTTCATGGGCATTAGCCATTCATTACACCTTTTT
TGGAAACAATTCATTAATTTACAGACTATATATAAACAATAAATTAACTACTAGAGTAAC
AGCATAAAAATTACTATAAAAAATTAAGCGTGGTTACTCT

>PSHAa1303
TGGGTTTGAACCGCACTTTAATGTAGATGAATTAATAACTAATTTATCGGCCAAAAACAA
TGTGCGCTGTTTAAAAACACTATACCTGCATGGCTTTATGAATCAGCAGTCACAAAATTT
TAGTGAATATGGTTACCAATATTTTTATAAAGTTATAAAAACAGCGAATAGCGAAGCGCA
TTAAAAATGCCCGGCTGCAAATAATAAGTGCGTATAAAAACCACTAAGATTACTTTTACA
GTTTTAATTATTATAAGCTGCGCCAATTCAAAAACTCATTTATTAACAGCTATAAAATGG
CAAGTTCTGACTATTCATTACTGTAATAGTCGCTATAAAAAGCAACTGCAGACACGCTTA
ATTTAACATGCTTTAATCGAGGGTAATGTACTTTTGATGG

>PSHAa1452
TAGCGAACTCGCAAAGGAGTTTGACATTACCACCCGCTCTATCCGCTTTTATGAAGACCA
AGGGCTTGTTACGCCAAGTAGAAATGGCCAAACCCGCATTTACTCTAAACGCGATAAAGT
ACGCTTAAAATTAATTTTACGTGGTAAACGCTTAGGTTTTACGCTGGCAGAAACAGGACG
TTTGTTTGAACTTTACGACGCCGACAAATCAAGTGCTAAGCAGCTGGTAACTATGCTGGA
CCTTATTAGCGAGAAAAAAGCCGACCTATCACAACAAATGGACGACATTAAAGTTGTTCT
TATGGAATTGGTAACAGCCGAGCGCCGTTGCCGCGACACACTTAATAAAATAGATGAGTA
ATACGCGGTATTAACTTAATCAATCACACAGGAATGAATC

>PSHAa1677
CAACGAAGAGAAAGACCGCAAAACTATTTCGTTAGTAGAAGCTCAGCGTATTAAAGAAAA
AGATGAAAATGAAGCACGCGCTTTAGTGCGTACTAATGAGCGTTTAGCGCGTTTAGGTGA
AAAACCAATCGAAAACCTAGATGATGTGCCGGAAGTAATTGAAAAGCTGGATCCATTTTT
AGAGGAAGCAGCCCTGATCACTCAAGATTATATTAAATACGGGCGTATAGCCAAAAAGTA
ATAATTGGTTTACCTCTATAAAAAAAGGCGCAATTGCGCCTTTTTTGCTACCCATAATTT
ACAAGATTGTTATAATCGCTGATTACACAAAGTTGAGCTAGATCAATGTTGCTCGATTAA
TGCGCTGTATGTGCTAAGAAGAATAATTAACATGCATTAG

>PSHAa1727
AAATTTAAATGTATAGTTATTCTATATGAAAATTTTAATGCCATTATGAAACTTTAGTCC
GTTAGAACGATCAATGTTTTTAATTCAATTGGTATAACTACTTGGATGGTGCTTGCAAAA
ACTAGCCCTTTTAAACCAAGCTTGTTACACTCTTTACCCTAAAAATAACGTATTAACGCT
AGCCTAAAGGCTAATTTATTTTTATTAAATGTTTAGTTATAAATACGGTACTAGCTGGTC
AGGTGTGACTATTTTGCTTTATATAAATATAGGGCAATAAACACCTAACTGACTGCTCGT
TGCTCCATTATTAACGCTTTAATGTATTACCAATACTGGTGGCAATGATTTCTTTGCATT
GTTGAATATGGTCGTTATGGCCAACTATCTAGGAATGATG

>PSHAa1900
ATATTTATTTTCATCAGTTGGGTGCTTATATTCAATATAACGCTGCAAAATAGTGTTAGA
ACGCTGCTCCCGACAATGATTATCTTTATTTAGATCGTTGCAAAAACCGGGCGTTTCTTT
ACATACTTGGGCCAAGCTTAGTGGCTTTTCACATCCGGCTAAGGTGAGTACTCCAAGCAC
TACTATTAGTCTTATAACCATCCTCAACCCTTAAATATATTAATATAATGTTATTCTAAC
GCAATCATTTAGCCTCTAACAGTAGAGAATAAAGCAAGATTAAATTAGAATAGGGAAGTC
ACTAGAGTGCGTTGACTTATCAGGGTCGAAATCATTTCAACTTTTGATGGTTAAATGCTC
TAGGGCTATCCGTTCAAAATGTTTAACTTAGGTAAATAAA

>PSHAa1917
CAAGTGTTACTTAAGGAACCTGAGCTCCGGATAATAAATCTATCTCAAGCAGCTATTTTC
AGCGCTAACTGCGTTGAATTAACTTGCAATAGGCCAGCTATTGACGCATAAATTCGCCTT
GTTTTCATTGAAAACTTCTGGCTAGAGAAAATAAAATTAAATATAACTATGATTCAATAC
GTTAGTAAATCTCTTAATCAGGGTTCAGATTAAGTAGAAAAATAAACTTTTGAAAGGCGT
GTTATATTTATTTATATTCTAACAATTAATCTATTAAAGACTTAATACTCACCGTATTGT
TGCTTATTTGTGCAAATGAACTGCAGTTGAACAGTTTTATGATACAAGCTATGCAAAACA
TGATAAAAACACAGTATCTAAATTCAAGAAAGCAATCACA

>PSHAa1920
CAACATCTGTATTTGCTAACTACAACAAGCAAGATGCTTACAGCTTTGGTGCTCAGCATT
TCATTAATGAAAATGTAGGTATTAAAGTTGGTTACGGTAACAATGCTGATGATTCAGGCA
ACGATGCTTACTTTGCTAACATGCGTTTTCAGTTTTAATTAAGGCTTATAGTTAATTTAC
TTAAGAGTAAAAACAAACCCCGCTTAATACTAAGCGGGGTTTTTGTATTTTTAAAGTAAG
TAATTGAGTTAAAAATAATAACTAAAGCTATGCAGAAAGTTAAAAGAGGTGATTTTTAAA
TAAACTAAGCATAACTTACGACTGAAGAATGATTGTATTTAACTTGAGAACGGTCATAAT
TAAACCACTATTTTCATTCAATGTATCAAGGAATATGCAC

>PSHAa1925
TTGCCGATGGGGTAGAGCGCTGTTTACTAGGTCGTCAAGCTGCGTGGGCGAGCGGTATGT
ATTCGTCGTTAGCGGGCTTTGTTGATCCCGGTGAAACACTCGAGCAAGCAGTTGCTCGTG
AGGTAAAAGAAGAGGCGGGTATTGAAGTAAATAATGTACGTTATGTTGCATCACAACCTT
GGCCGTTTCCTTCATCAATAATGCTGGGCTTTTTTGCCGAAGCGGTTACAGAAGATATTA
ATGTTGATAAAAACGAACTTGACGATGCTAAGTGGTTTAGCCGTGAAGAGTTACGCCAGT
TTGGTAATTGGCATGACGAAGGGGATCATTTAAAGCTTCCCAGAACAGATTCTATTTCTC
GCTATTTAATTGAGTACTGGCTAAATAATAAGGATTAAGC

>PSHAa1952
CAGTATTACCGCCGCGCTCCAGCAGCCCCGAAAAACTAAAACAAATATCTGTAGGCACAT
TCGCCGACATGCCAAGCAATTCACACATAAAATAAATAACCTTTAAACCACGTATTAATA
AATAACGTTATATTTTTATATTAAGCGTACACTATTTAGTTGTGTGTACGGGCGTCTATA
TTTACTTAAAAAATAACATTTTACTATTAGATTAAATTTTTTTTGTCGCTATGAATGCAT
AGACTAAAGCTGTAACTTACTTTATTAACGCTGACTCTATTAAATGAGCTGCTTTTTTAC
GGTTATTTCGATTAAAATTTAACTACGTAAGGTACTTGAAACTTAGCGTTACTAACGCTA
CTCTAACTAAGGTGGTCTGACCTCTAATAAGGAATTAGCA

>PSHAa2084
AATAACCCGCTATAAATTAGCCCAAACACGTAACTAATAAAAATGAACTGTCCCTTTATC
TATTCAACTTTTAACAATTACACCCAACTTTGTTTGTTGTAAAAAAATACAACCACATTA
AAACTAATAAATAAGGATTACTTTATGGCTGTGTTTGCTGCAAAATAGTATACAAACTTA
AAATATGCATCTTGATCGGTAACCGGTATATGCTAAGCTCCTGCCCTCAAAATTAAACTT
TGCCTGTTTTTTATTAATGATTTGCTAAGTTGCAAGGTACTGCTTTTGCTTATGGCGCTC
TAAAGTTTTGAACTGCTAATCTGTTGATTACCTCTTCACGGTCAAACTTTGGTTCATGTG
CAAACAAAAATATACCGTATTAAAAAGGTTAAATGCGCTT

>PSHAa2131
AGATAAAAATGGCTATTTAAGCATTACCGACAGACTAAAAGATATGTACATTTCGGGCGG
ATTTAACTGTTATCCGGCAGAAATAGAGGCAGTACTTATTGAGCACAGCGCTATTGCACA
AGTTGCAGTGGTAGGAATTAAAGATGAGCGCATGGGAGAAGTTGGCTGTGCATTTATTAC
TTTAAAATCATCAGCAGAACTTGATGAGGCAACGTTAATGACTTGGTGTCGTGAGCGCAT
GGCAAATTATCGAGTACCCAGAAAAATCAAAATAATTGACGCAATGCCAGTAAATGCTTC
TAACAAAGTAGTTAAAGCAGAACTGATAAAGCATTTTATGCAACAGTAAAATTTTAGAAG
GAGCAAACATTTGGAATTTTCATTTACCGAAGAGCAGAAA

>PSHAa2723
AGTAAACGCATGCAAAAATGCTTCACATAATAGCTCGCTATTAGTTGCATGGCGTAAGTT
ATTAATTTGCCTACGGGTTCGTTCATCGGTTAGTACTTTTAATACATTTAGCGGGATCGA
AACGGTGATCTTTTTAACTTGCTCTGATTTTTTCCCGTGTTCTGCGTATGGGTGAATATA
CTCGCCATTCCATTTTGCCATAAGATGTATCGTTGCCTCAGATTATTAATTGCTCACCCT
ACTAAAAAATAGCGCGAATATGCGTGAAATTCTATCGATTTAAACAAATTAGTCAAATAC
TTGTTGCACAGATGGCTAGGTGTTTAAATGTTTTGACTTCTTAAGTTGAATGAATTACTG
TTTTAGACGTCTAAACATCTAAATAAAGCAGGTAATAAAT

>PSHAa2770
CTCGCCCCGATGACTTTGTTATTACGGTATCTGGTGATGGCTCTATCATGATGAACATTC
AAGAGTTGGCAACAATTCGTCGTAATAATTTACCAGTAAAAATACTTATTTTAGACAACC
AACGCTTAGGTATGGTACGTCAATGGCAGGAGCTGTTTTTTGAAGAGCGTTACTCAGAAA
CTGATCTTTCAGATAATCCAGACTTTGTGCAGCTAGCAGCGGTATTTGGTATACCAGGGC
AAACCATAACCCATGCTAATCAAGTTGACGATGCAATAACCGCATTGGTTAATAGTAAAG
GTCCATACATAGTACATGCCTGCATTGATAATAAAGAAAATGTATGGCCGCTAGTACCGC
CAGGTGCAGCTAACGATGAAATGATGACGGGGAAAGCACA

>PSHAa2771
GCATATTAGAATAGAGAATTTATAGCGCTTAACTATTCACATAAAAAAACCACGCAAAGC
AGCCTTGTTGAATATTAAAACCACTTAAATTGCTTATTTGTCTTATATTTGAATTGAATC
TGGTGTTGACTTAAGGGGCTCAGCACGGTATTAATATAAAAAGAGAGCAAAGGAATAACC
TTTGCGATAATTTAATAACATTTGGTATTAATTACATGCTTGCAAATGCACTAAACCTAG
TCCTGATTATTATCGTGGTGATTATTCCCGCGAGGGCTTCGTAGTGCTTTAAAAAACTTA
AGCATTTAAAAGCCCTCCGCACTTAACCGTTCGGGGGGCTTTTTGGTTTTAGCTGCAAAG
TATGTGATTGAATTGTCACTGAGAAATGAGGATTTTATTA

>PSHAb0080
ACTAAACAAGGCTCTTTACCGGCCGCTTCGCAGGCATCAATTAACCCTAACTTTGATAAG
TTAGGTAGCGATAATGCTGTGCCTGTTTCGTCATAATATGCTTTTAGCAGATGTGCTAAA
GTATTCGCGCCAATATCACCAAATTTATCTGCATCAGGTGCTGCGCCAATTCCTAAACTG
TCTGCCATTAGGATAATTGCTCTTGCCATTGTGACCTCCCGTTATTCAATATGGTTACTT
TATCTGCTCTTCGATTTTTACGCACAGGACATAAGTCCTGTTTCATATAACCTAAACATT
ATAAATTTACGCCCTTAAGCGAAGCAAAAGAGATTAATCGTGTCTTTTTTGCTATTGTGA
TCTACCAACAATATATCTTCCTGTGTGGGTGAGAACTTTA

>PSHAb0374
CAGCTGTCGACTTTAACGCACAAGCAGTATCAGCAGCACTGCATAAACAATTAGACGGCG
GTTTTACCGGCAAACAAGTGGTTAAAATAAGCACTTAGTTAATTTTATAATTGAGCGGAT
ACTAATTAACGCAGCATATAATTATGCTGCGTTTTTTTATGCCCGTTAAAGTCGCTTTAT
CTTTAAGGCGTGATTTAGCTAAGTTTTGTTGTTTAATTAGCCAAATGAAGAAAAATAATG
TTTTTCAGCGCATAGCCGTAAGCCCTTGTGTTTAAACAGTTTACGTTCACGTAAAGAAAA
TAAATTGAAAAAACTGTTAATTATTTGCATAGAGTAATTGATCTAATCGAATTTTTATGA
CGTAATGTAGTTATTATTATCTGGTCGGATGAGTTCAATC

>PSHAb0463
AAGAATCGGTATGTATTACTGGCGACGGCTCTATTCAAATGAATATTCAAGAGCTAGCTA
CGTGTTTACAATATAACTTAGCGGTAAAAGTCGTGTCATTAAATAACCGCTCTTTAGGCA
TGGTACGCCAATGGCAAGATATGGTGTATGGCGGGCGTCATTCATCATCTTACATGGAGT
CTTTGCCTGATTTTGTTAAATTAGTAGAAAGCTACGGCCATGTAGGTATTAAAGTAAACA
CCCTAGATGAGTTACAACCGGCTATCGACAAAGCCATGTCGATTAACGATCGTTTAGTAT
TTTTAGACATTCTTGTAGACGAAAAAGAACATGTATACCCAATGCAAATTAAGTTTGGTG
GCATTGATGAGATGTGGCTACGTAAAGGAGTAAAAGCATA

>PSHAb0464
TACTGATATAAAAAGCCAGCAATTGCTGGCTTTTTAACATTCCAACTTATAAAACTGCAT
AAAACCTCCTTTTATCCACTTTCAAACTTCATAAAACAACTAATTCCAGCACAAAAATAG
CATGATGAGAAAAAACAATGCAAAAAAGCCATTTCGCGGTTGACATGCTCCCTCAAAACC
CTTAAAAATAACCACATACACAATTTTAGTTTAAAGCAGTATTAACGCTTTGTAATAGAG
TAATTAATTATGAATACTACAATTCGCCTATTAGTCGTACTCGTACTGGTCTTAGTTATA
AGCCCAGCGGGGATGTATTGAAAGGTGATACTGCTTTTTAAAAACCCCCGCCCCATGCGG
GGGTTTTTTTATGCATAAAAATAACGGCAGAGGAATGAGG

>PSHAb0477
CCATGGAAAGTTTAAAAATTGGATTATTAATATCGGCAAGTATTATTATACTTATTGGTT
ATTTGCGCATTATTACAGATGAAAAAGGTAAAATAAATTTAAATAATTATAGGCTAACCA
GGGGAATATTATTGGTGTGCAAAGGGATATATACAGGCACGTGCGACCTGATTGCAGGTG
AGACATCAAAAAATATGAATCTGCATGTATTATTTATTTAGGCGTAATACTCTTTATTAT
TGGTTTTAGTTTACAGCTAAACTAGTTATAGCTTTAAAAGTTAACAGTGGTTGTTTTTAA
AGGTTAAAAATTTCAATTGTCATTAGTATATTTCAAGTGCACTTAGTAGCATATAAGTGC
TAATTTAACGCTAAGTAAATTAATAACAGGGAATATACTA
