# Supplementary material for: Modelling microbial metabolic rewiring during growth in a complex medium
Source: BMC Genomics. 2016 Nov 24;17:970. doi: 10.1186/s12864-016-3311-0 (PMC5121958; doi:10.1186/s12864-016-3311-0)
Supplement: Additional file 3: — The list of the reactions and genes embedded in all the clusters identified through flux correlation analysis. (ZIP 79 kb) [file 12864_2016_3311_MOESM3_ESM.zip › AdditionalFile_S3/Sequence_of_genes_in_clusters/SequencesFrom-Genes-Corr_cluster_23.fas]

>PSHAa0370
AACGCCAAATTCTCCAGCTATTTTTCAAAAAGAATGGACACCAGAAGTTAAGTTAGACCT
AGACACTCGCTCTAATAAGTTAGACGAAGGTGTATTTGAAGTGGTTTTAGCACTAACAGT
GACTGCATCTATTGGCGAAGAAACGGCCTTTTTATGTGAAATTCAACAAGCAGGTATTTT
TACTATTGCTGACGTTGAAGAAACACAACTTGCTCATATGCTTGGAGCATTTTGCCCTAA
CGTATTGTTTCCATATGCGCGTGAAGCAGTTTCTAACCTTGTTAACCGCGGTACTTTTCC
ACAGCTTAACCTTGCGCCAGTTAACTTTGACGCATTATTTGCACAATACATGCAACAACG
CACAGCGCAAGCTGAGCAGGCATCAGTAGACGCATAAATT

>PSHAa1455
TACAGTAGCGCCAGTGGGCGCAATGAACAAGGTACTAGAAAAAGCCGGTTGGACTACAGC
CGATGTTGACCTGTGGGAAATTAACGAAGCGTTTGCCATGGTTACTATGCTTGCTATTAA
CGAGCTTAAACTAGATGAAAACAAAGTAAACGTAAACGGCGGTGCATGTGCATTGGGCCA
TCCAATTGGTGCAAGCGGCGCACGTATTTTAGTAACGCTTATTCATGCACTTAAAAATCG
TGGCCTTAAAAAAGGCGTAGCGTCTTTATGTATTGGTGGCGGTGAAGCCGTGGCCATGGC
AGTAGAAACACTTTAATTTTTCATCACAAAATAATAATCAATGCAGCGCTAATTATAATA
ATAAAGCTGCACTAACACTCTTATAAAACAGGATTTAATT

>PSHAa1842
ATCACACGCAACTAAAAAAATTAGTAAAAAAAACAAACATACTCTATATGCATACATGTG
CAGGTACTCACAATCCAAAAAATAATGGCTGGCACTAATTTAATAGTCACAAGGTCAAAT
CACACTTTTATTACAAATAACGTACAATTCACCTCAAAAAGTAAACAGCAAGCTAGTAAA
GTTTGATTGATGTCATAATATTATGTAATTGACCTATCTTTTTTAAGCCAAAAATTTTAT
CATTTCAACCGCAAAAAAATAAGGGTTTCTCGAGTCTGTTTTCTAAAATAATCGCATTTT
TAATGTTTTAGATGGCAAGCTTGTGAAGTAATAGTAGGCCCCACTTTTTTTAGGTGGGTA
ATTCATTTCTAAACGCATTTATTGCAGCGGAAGCCAGAAA

>PSHAa1843
CTCAGGTGCATTAGGTTGGGTTGCAATGATATCTATCGGCGCTATTTACCACTTAATCCC
TGCGCTATTCTCGCAAGGTCGTATGTACAGCGTTAAATTAATTAACACACATTTTTGGTT
ACACACTGTTGGTGTTGTTTTATACATAGTAGCAATGTGGATCTCAGGTGTAATGCAAGG
TCTAATGTGGCGTGCAGTTAACTCTGATGGCACATTAATGTATAGCTTTGTACAGTCTTT
AGAGGCGTCTCATCCTTTCTATGTTATACGCTTTATTGGTGGTGTGTTCATCGTAGTAGG
TATGCTAGTTATGGCTTATAACGTTTATCGTACAGTGGCAGCGAAGAACGATTCGCTGCA
ATTAGACGAACAAGCACAATTAGCATAACGGAGTGAGATA

>PSHAa1844
TGCTGGTGAATCTGTTTGGGATCACCCTTTCCTTTGGGGTTCTAAACGTACTGGTCCTGA
CTTAGCTCGTGTAGGCAAACGTTATTCAGATGACTGGCATTATGCTCACTTAGTTGACCC
ACGTGCTGTGGTTCCTGAGTCGAACATGCCAGGCTTTCCTTGGTTAGCAGAGAATACGCT
TGATACAAGCTTGACTTTGAATAAACTTAAAATTTTCCGTGACACATTTGGAATCGATAG
CCGTACCGACCGTTACGATGGTTTAGGTTACGGTAGTGATGAAGAATTAATCGCTGATGT
TGCCAAAGTTGATGCAATGAATGACGGTAAAGGTGCAACAGAAATGCAAGCCCTTATCGC
TTATTTGCAACAGCTTGGCACCCACTTGAAGTAACTAATT

>PSHAa1845
ATACAAGCTTGACTTTGAATAAACTTAAAATTTTCCGTGACACATTTGGAATCGATAGCC
GTACCGACCGTTACGATGGTTTAGGTTACGGTAGTGATGAAGAATTAATCGCTGATGTTG
CCAAAGTTGATGCAATGAATGACGGTAAAGGTGCAACAGAAATGCAAGCCCTTATCGCTT
ATTTGCAACAGCTTGGCACCCACTTGAAGTAACTAATTATGGATTATGGGACATACAGAG
GCATTTTAACTCTGGTAATTTTAGTACTATTTATTGTGATTGTTGCTTGGGCATACAGCA
AACGTAGTAAAACACGTTTTAAAGACGCTGCTAATGTTATTTTCGAAGATGAAAAAAAAC
ACAACAATACGCTCTCTAACGAGGAAAAGGGGTCTGAGAA

>PSHAa2869
AAATCGCGAAATAAGTGTGAGCTTTACCACGCATGCACAAAGCGGTGCACCCTTTGCTGT
GAAGTCTAAAGAGTACAGTGTTGCGGTAAAGCCCGGTGCTATGCGTGAGGTAATGTTTAG
CGCCAAAAATAATAGTGACCAAGATAAAGTAATGCAGGCAGTGCCTTCGGTATCACCCGG
TAAAGCAGCAAAATACTTACATAAAATAGCGTGTTTTTGTTTTGATCAACAGCCATTAAA
AGCAGGTGAAGAACTAGAGTTTACGTTGCTTTTTTATGTTGATACCGCACTACCAAGTGA
CATTGAAGAGTTAACTTTATCTTATACGGTATTTGATATTAGTGAGCGGCTAGCAGCCAA
TAACAACTAGCCTAACTAGTGACAACCAGGAGCAAATAAA

>PSHAa2871
TTTGGCTAGCAGATGCTAAACAAGCAAAGCAAAAAGCAGCAGCAGCAGATGCTGCATTAC
TTGACCAAACACTCCCTAAAGAAGAATTAATGACTTTGGGTGAGCAAGTGTATATGGCCA
ATTGTGCTGCATGTCATCAGCCCACAGGGTTAGGTTTGCCAGGCGTTTTTCCTGCACTTA
AAGGCAGCCCGATAGTGCTTGGCGATATAAAAGACCACATTGATATTGTTATTCACGGAA
GCCCCGGCACAGCCATGCAAGCCTTTGCTAAACAGCTCTCTATAAAGCAATTAGCAGCGG
TAATTACTTATAAGCGTAATGCATGGGGTAATGATACCGGTGATGTAATTCAACCAAGTG
AAATACAGGCAGCACTTGATGCCGATGGGGAGGCGAACTA

>PSHAa2872
GCGCTTTTTTTTTGCCTTTTTTTTGTGAAAATTCCGCTGCAATGAAAAAATTATATTAAG
TTTATGTTTTTTATCATTTAAGTATTTAATACTCGTTATCGCTGTCTTTTTATTTGTAAC
CCTTGCTGTTGCTCACTTCCTGCTTAGAACAAAATTAAATAAATCCCATATTTACGCTAA
TCCCCTAATATTATTTGATTATTTTTCAAACTAAAACTTGCTAGTTGTTCAATTATTAAC
TAATTGTTAATGGGCTGGACTAACAATAACTCACAGCTTTAGTTTTGAGAAAATATATTT
ATATATCCGGCAGCAATACAAAAATAAAAAATAACAAATTGGCATTTAAAGCTTATGTCT
TTTTGTTTTGCACTCGCAACAGTATTAAAGGAGCTGTCAC

>PSHAa3007
CAGCGGTAGACCCACTTGATTCATCTTCACGTCAACTTGACCCACAAGTAATTGGTCAAG
AGCACTACGATACAGCACGTGGCGTTCAAACAGTTCTTCAGCGTTATAAAGAACTTAAAG
ACATCATTGCAATCCTAGGTATGGACGAGCTTTCTGACGAAGATAAGCAACTTGTATCTC
GTGCACGTAAAATCCAACGTTTCCTATCTCAGCCATTCTTCGTGGCAGAGGTGTTTACAG
GCGCGTCTGGTAAATACGTATCACTAAAAGATACAATTTCTGGCTTTAAAGGCATCTTAA
ACGGTGAATTTGATGACATGCCAGAGCAAGCGTTCTACATGGTTGGCTCTATCGAAGAAG
CTCAAGAAAAAGCCAAAAGCATGTAACTTAGGAGGGGAGT

>PSHAa3008
TGACCGTTTATTCTTGGTATACAACAAGTTTGTAAATACCATGAAGCAAGAGCCAACAGT
AGATCAGTTACTCCCTTTGCCAAAAGCTGAAGAAGAAGTATCTGCCCACACATGGGATTA
CTTGTATGAGCCAAACCCAGACGCTATTTTAGAAGCGTTGTTAGTACGGTTTGTTGAGTC
TCAAGTATACCAAGGTGTAGTTGAAAATGCTGCATCTGAGCAGGCTGCCCGCATGGTTGC
AATGAAAGCTGCAACAGACAATGCCGGCGACCTTATGGATGAGTTACAGCTTATTTATAA
CAAAGCTCGCCAAGCAGCAATCACACAAGAAATTAGTGAGATTTGTTCTGGTTCAGCAGC
AGTTTAATGCTTCAGGCAAAGATTAACGAGAGGAATAGAC

>PSHAa3009
TGAATTAGCTGCGTTCTCGCAGTTCGCGTCTGACCTTGATGATGCAACTCGTGCTCAACT
TGAGCATGGTGAGCGTGTAACAGAGCTAATGAAGCAGAAACAGTACGCGCCAATGTCTGT
TGCTGAAATGTCTTTGTCGTTATTTGCTGCTGAAAAAGGTTTCCTTCAAGATATCGAGAT
CGCTAAGATCATGGATTTTGAAGCGGCTTTACTTTCGTATGCAAATAGCACATACGCAGA
GCTTGTGGCTCAAATCAATGAAACTGGTAACTACAACGCCGAGATCGAAGCGCAACTTAA
AGAACTTCTAACGAAGTTCAAGTCTACGCAAACTTGGTAATATAGTTATTAATGGTGCGC
TTTAGGAAACTAAAGCACACCTTGATTCGGAGAGAGAGTC

>PSHAa3010
GTATGCCTACTGCTACTACACAAGCTGAATTATTTATTCAAATTTGTGCTGAGCAGCTCA
ACGAACAAGGTCAGAACCTAGTTAAGGTGATGGCTGAAAATGGACGTTTGATCGCACTAC
CAGCAGTTGCACAGTTATTTGCTAAATTTAAAGCAGAATACGACAAAGAAATCGACGTTG
ATGTGATTTCGGCAACCCCTCTTGTTGCAGCGCAACAAGAGTCATTGGTAGCGGCACTTG
AAAAACGTTTCGCACGCAAAGTTAAGCTGAATTGTAGTGAAGACGCAGCAGTAGTTGGAG
GCCTTATTATTAAGGCGGGTGACACTGTAATCGACGGCTCTATTCGCGGTAAATTAAACC
GCTTAGCCACAACACTACAATCGTAATTGGGAAAAAGAGC

>PSHAa3011
AACGGTGCAATTGAAGCTCGCCAGAAAAAAATCGAAGATGGTTTAGCTGCCTCTGATAGA
GCCGAAAAAGACTTAGAACTAGCGCAAAAGAAAGCTGCAGAACAGCTTAAAGATGCCAAA
GTTCAAGCGGCTGATATCATAGACCAAGCTAAAAAGCGTGCTGTGCTAATTGTTGACGAA
GAGACAGTTCGTGGTCAACAAGAGCGTGAAAAAATCATTGCTCAAGGGCACTCTGAAATT
GAATCAGAGCGTAACCGTGTGACAGAAGAGCTACGTAAGCAAGTAGCAACTCTGGCAGTG
GTTGGCGCACAGAGAATTTTAGAGCGTGAAATTAATCAAGCTGCACATAGTGACATCGTT
GAAAAACTTGTCGCTGAGCTGTAACTAGGAGGGTATGAGC

>PSHAa3012
CAAGCATTCTTATTTATGATGCTGACCATTGTTTACCTAAGCATGGCAAGTTCAGATAAT
CACTAATTTATAATCTTTACCTTTAATATTTAACTTTAATTACAATTGAAACTTTGGAGA
AAAAAATGGAACTAGTATTAGGTCTTAAGTACATCGCAGTAGCTTTACTAATTGGCTTCG
GTGCAATCGGTACAGCAGTTGGTTTTGGTAACATGGGCGGTAAATTCCTTGAAGCATGTG
CGCGTCAACCTGAGCTTGCACCTTCGCTACAAGTTAAAATGTTTATCCTTGCTGGTCTAA
TCGATGCTGTAGCAATGATTGGTGTTGGTATCGCTATGGTATTGTTGTTCGTACTTTAAT
TTTATTTTTTGAACAGCTTACTATTTAAGGAGGAGCGGTT

>PSHAa3013
TTGCAATAAAAATCAAAGGCATTGGCGGCTTTATTAAAGAACTAACGCTTCACCCGTTTA
GCTCTAATAACGTGTTTGTGCAAATTTTATTGATTCCTTTCAACTTGTTACTTGAGCTTA
TCGCATTGGTTTCTAAGCCATTTTCGTTAGCACTACGTTTATTTGGTAACTTGTATGCAG
GTGAATTGATTTTCATCTTGATTGGCGCAATTGGTTTTATGCAGTTACCACTGCACTTTG
TATGGGCAGTATTCCATATCTTAGTTATTACACTGCAAGCATTCTTATTTATGATGCTGA
CCATTGTTTACCTAAGCATGGCAAGTTCAGATAATCACTAATTTATAATCTTTACCTTTA
ATATTTAACTTTAATTACAATTGAAACTTTGGAGAAAAAA

>PSHAa3014
TAAACGTGACGAATAAGTTAGCAAGACCGTATAGGCTTGCCGCATTGAAATTAATTCTTC
TGCAGGGAGTAGTAGCGTTAGTTACTACAGTAATTATTTTTTTAGGTTGGGGAATAAATG
CCGGGCTATCAGCATTTGCTGGAGGCACCGTAGCAGTACTCCCCCACTTAGTATTTGCCC
TTTACGCATTCAGATATATGGGTGCGAGTAAAGCAAATCAAGCGTATGCCTCGTTAAAAC
GCGGCAACGGACTAAAATTTATGCTAACAATCATATTGTTCGCGCTAATACTAAAGCTTT
ACCCGGTAGTGTTACTGCCTTTTTTTAGTGCTTATGTGTTGGTGTTGTTTACTGGATTGT
TTGCACCCGTTTTTTTTAAACATTAACTTTGGGATATAAC

>PSHAa3015
GCTGTGGCTAAAGCACTTACAGTGCGAGAAACCGAAAAGCTTGTACGTTCAATTTTAGAG
CCTGTAGCCGCTAAAGAAGCAACAGAAAAAGATCCAGATGTTAAACAGTTAGAGCAACAA
CTCGCTGAAAACATAGGTGCCAAGGTAGAAATAAACTATAACAAAAAAGGCAAAGGTAAG
TTGGTTATTTCTTACACTAACCTTGATGAATTAGATGGCATTTTAAACCGTATCAACCAA
GACTATTCCCAGCATTAATAAATAACATGTCTAAAATGAGACAATTGTCGTTATTTTACA
CCACAATACAGCTACTCAAGTTGCAAAACTGGCAGGATTAAGTATAATTTCGCCAGTTTT
CATACCCTGACAATTAGAACGCCATTAAGGTTAACTAAAC

>PSHAb0142
TCAGACCTGGGCACCCTTTAATGGATGCGTTGGGCACATTACCCGTGCAAGGAGAAGCGT
ATAATATTATTGGTTCTACTAATCGTCTAATCTGCGATTCAAGCGATGATTGCAGTAATA
TCAGCGACAGTGTAGTTGACTACCCTAGCGCTTATTACGACAAAGCTAAAGAGACTATTA
TAGTTAAATCAAACCATAACTCCTTTCAAAACCCTAGTGCAATTGAGTATATTTTAACAA
AGTTAAAATCGCAGTAAGCGCACAAAACAAAATATAAATAAAGCCTGCTAAATATATTCA
AAGATGGTTATTAATAATAATTAGTATTTTTACGTTAAAACGCGTATAATTCGCGCCCGT
TAATATTCACACTTTCACTTAAAATTATTGGAGCATTAAG
