# Supplementary material for: Modelling microbial metabolic rewiring during growth in a complex medium
Source: BMC Genomics. 2016 Nov 24;17:970. doi: 10.1186/s12864-016-3311-0 (PMC5121958; doi:10.1186/s12864-016-3311-0)
Supplement: Additional file 3: — The list of the reactions and genes embedded in all the clusters identified through flux correlation analysis. (ZIP 79 kb) [file 12864_2016_3311_MOESM3_ESM.zip › AdditionalFile_S3/Sequence_of_genes_in_clusters/SequencesFrom-Genes-Corr_cluster_11.fas]

>PSHAa0190
CTAAATACCATTAAAAAACTCAATAGCAATGATCCAGAGTTTGCAGATAAAGCCAAAAAA
TACAACGCGCTTGATAAAGAAATTCGTACCTTAGAGCTGCAAGACGCGCCTATCGATGAC
GAGGAAATGCTGCAATTAAAACATGACCGTGTGGTGTTAAAAGATTGGCTACATCAACAA
CTGTTAAAAGCCAGCTAAGCGCAATTTATACCCATTGTATTTAAGAGCCCTCTGACTTAT
GGGCTCTTATTACTCTTGCTTCTTAATATACACTGCCACCACCCTTGGTATAAATTACAG
CGTTATAGCTATAACAGCCCTTCCTAATATTTAAAAAGCATTGCTATTAATTTAACTTGC
AGACAAGCTATCTGTATCTAAGATAAATAACGTTAAGCTT

>PSHAa0595
TTTAAAGGCCGCTTTGAAGCCATTGCTGTACGCGTGCCTACTATTAACGTAACGGCTATG
GATTTAAGTGTAACGGTTAATACCGATGTAGATTTAAATGCAGTAAATAACGCGCTTAAA
GCACAAGCTAAAGATCGCCTTGAAGGCATTTTAAGTTACACCGCAGAGCCACTAGTATCG
ATTGATTTTAATCATGATCCACATTCTTGTATTATAGATGGTACCCAAACACGAGTTAGT
CATAAACGACTGATAAAGTTACTAGTTTGGTGCGATAACGAGTGGGGTTTTGCTAATCGA
ATGCTCGACACTGCGCGTGCAATGGTCGCGTTAGAAAAAATAACTAATATAAAATAACCG
CCTTTTATTGGGTTTAGTATCGTTAACTAAGGAGATGTTC

>PSHAa0873
CATTATTTCAAGCTTGCAAGTACTAGCCGCTATGGTTGCGCAAAATAAAACATTACAAGA
CTTAGGTACTGGTTTTACTAAGTACCCAATGAAAATGATTAACGTACGTTACACCCCAGG
TACAGATCCGACAAAAGCGCCTGCAGTATTAGCTGCAGTAGCAGAGGTTGAGCAAACTTT
AGGTGAAAAGGGGCGTGTGTTACTACGTAAATCAGGCACTGAACCTGTTGTACGTGTTAT
GGTTGAGGCCGAACAAGAGAAGTTAGTAATCGACAGCGCAGAAAAAATAGCCGCGGTTGT
TGAATCTATGAGCAAACAAACTGATTGATAACAATAACCTCTTGTAACTTTGGGCGAGTC
GAGTTAATATCTCGACCGCTTTCTCATGTGGAGTGGAAAA

>PSHAa1488
TACCCCCGCTGGAGCGAATAGTCAACTTTACCCAAAGTGCCATTAAAGGTATGAAGAAGT
ACGATTATAAGCGTGGCTGTTTAGTAGGCAATTTAAATCAAGAACTGAATCACTTAAGTG
ACGAATTTAAAACCCGCTTATTGCAAAGTTATACTAGCTGGCAAAACTTGGTAGAGGTGT
GTTTAAATCAAGCAAAGCAGCAAGGTACAATTGCCAACAGTGTAAACACCCCATTAATGA
GTGAGTACTTTTGGATTGGTTGGGAGGGTGCGGTTATGCGTGCCAAGCTCACTAAGTCTA
ATACTCCACTTACTTTGTATACAGAAATGTTTTTACGCGCATTACTAACCTAATGCGTTT
TTTTACCAATTAAAAGACGATCGGTCTAAAAGGATATCCC

>PSHAa2002
AATGCTTCAATATTATGCCAACTTATACTTCACTTGTATCGTTTTAGCTCAATGAAATCG
AATGTGGCTATGTCAACTTATACTTCAAACAACATTGGGTGTATAAACTAATTACTTATA
ATTAAGCCAATTTTTAAACTACATTTTATTCAATTTATTTCTCTCTCATTATTCTACTTT
TTTCCAATTTTAATCCCATACTTTAAATACTCACTTAAAACTTACGCTATATCAGCATAT
TAAATTTATATAAATGTTCGTACATTAAAGTAAATTACTACCATCAAGGCACTTTATTCC
GTGTTTGCGTAACTTAATTTAGTAAATGCGACCTAAGTCTAGATTGCGAAGTGCGCTGTA
ATACTTAAAATAACGCCAAATTAAAAAGGGGCTCAGTAGT

>PSHAa2208
CGATTAAAAATTTGGGTTGGGAGTTAGTTAATAGCGATGCCAGTCAAGGGATTGTTGAAG
CAACCGAGACAACCACCTGGTTTGGTTTTAAAGACGATATAGTGGTGCGTATTAAAGATG
AAGGCTCTCAGCGTTTTGTTGATATTCGTAGTAAGTCGCGTATTGGTCGCAGTGATTTAG
GTAAAAATGCAGAGCGTATTCATACATTTGTAGATGAATTAAACGCGGTACTGGCAAAAT
AATTAGGGCAAACCTAAATGTTAAGTTACTAACAATTAAGTTACTAACAATCAAATGGAA
CCCAAGCGTACGGCTTGGGTTTTTTATCATCAGTTAGTGTTCACAGCTAAGCAAGTATAC
TTATTTGGTATTTATATTTTCAACATACTATGGAGTTATT

>PSHAa2710
GAAGACCAAGACGATTCATCTACTATTTTAAGGCAAGCACTTACAGCTGTATCTGTAGAA
GTTGTTTGTTTTTGCTGGCAATTGTTAATTGCCGTTAAATCTTGCTCAGAACTTGAGATA
AAATTTAACGCTCCAACAAACAAAAATACTGACGCCATTAATATCCCTGTTTTAAAAGCA
CGCATGATTTAAACCTAATAATTTGATCCTTTTTTAAGCATAACAAAAATTGCTTAAATA
ACAAACTTAAATTTTAGCATTAGCCTCTAAAGTCGAATAAAAATAAAGGCTTATCAATAA
TCTTTATTTTTATTAAGCCATTATATTTGTCGCGATTACTTGGGTAACATCATTAATTAA
GTTACATTAACGCAATATATTATTCATTGTCGGATTAACT

>PSHAb0219
AATGCCCTATGATATTGGCAGCTCTCTACATGCATTACCTTTTTACCACTAAGCATGGCG
CAAAATAGTAATTCTTTTGAATGCAAAGCTACTTTTTGCGCATTTTGATAAGTATCGTAA
ATACTTAGCTCGCTATTATCGGCAGCAAAGGTCACTTTATTTTCAATTAGCACCTTTAAT
TGCTGACGTTGCTTATTTAATTGCGGAGTATGCATTTTAATCCCTTTTAAATCTGGACTC
ATAGACAACTTTTGTGGATAGCCATACATGCTTTTAAGTGTTTGATAGTCTAATGTCAAT
CAATGCTGATTAATTATAAAACAGCACTTGATTAAATATAAAGCAAAAAGACTTATTTAA
TAGCTCGACTTTTAGCTAATAACAACAAGAGAGTGTCACT

>PSHAb0511
TACTAACATTGCCGCGTGAAATACTGAGGGATTCTGCAATTTGGTTCGCGGTCATCGGAT
TTTTAGTAATAATCAATAAGCCACACATTTGTCCAATAGTACGATTGAATCCCCAGCGGC
TACCCATTTCACCACAGTGCATTACAAAGGAAAAATTTTTGTCGGATAAACTCATAACTT
CTTAATTTTTAGTAATTTCAGAAACTAATGCTAGCACGCTTATTGAGTATGGCAAGATTT
TACAGCGAGTTAAGTAATTACTGTCAGACTAAAGTTTGATTTAGATTAATAATCACTCAG
CTATATTGGTTTAAGTTGTAACGGGTATAAAGCAATGAAGTTTATTTTTAATACACATTA
ATACTTATTTTATAGGTATTACTTAAACGATGGAATGATT

>PSHAb0551
TTTTCTAGTTTGATACGCCATATTTTGAATGCTTGAGACTACACTAGCGCCTCCATGATG
ACGCCTTAATTTGTTTAACTTTGCAAGATGGGTAAGGTCGCGTCTTATCGTCTGTGGAGT
GACTTTATAGTGCTCAACTAATTCTTCAATAGAAATGGAATCTCTTTCTTTTAATAGTTT
TAATATAGATTCGTGTCTCTGATCTTGGGTCATTTTTATTTAGCATAATTTTAATTTTAA
TTAGTAAACTATTATAAGTGAAAAAGAAGTAAATGAGAATTTTATAGAAATTATTTCATT
AAATAATTGTATATAAAAGTTTGATATTTGTTGTATGTTACATTTAATTCATGTAATAGT
ACAAAAACGAAAATAACCGAATGTTAAAGTGTAAAAAATA
