# Supplementary material for: Modelling microbial metabolic rewiring during growth in a complex medium
Source: BMC Genomics. 2016 Nov 24;17:970. doi: 10.1186/s12864-016-3311-0 (PMC5121958; doi:10.1186/s12864-016-3311-0)
Supplement: Additional file 3: — The list of the reactions and genes embedded in all the clusters identified through flux correlation analysis. (ZIP 79 kb) [file 12864_2016_3311_MOESM3_ESM.zip › AdditionalFile_S3/Sequence_of_genes_in_clusters/SequencesFrom-Genes-Corr_cluster_2.fas]

>PSHAa0194
ATTTTAATAATCTTGCTATTCAAATTGATTAAATTTGTTAATTTTTTTGCGACTATCCAT
TCACTTTTTATTATCTCTTTTCAATACATTTCCCCGTTTAAAGTGAGGCGCGCTCGTTGT
TCAGGCGCTTTATTGGCTAAAAACGAGTTGCATAAAGCAACCAAATAGTTATTCACTATC
TATGAAATTATATCTCAAGCCCTTTATTATCAAGGGTTACATGAAAGTTTTTGAAGAGAC
ATAATCAATGTTTTCTGAAATAATAAGCGTCTGAAAATTGAACCACACAGCCCTTTTTAT
GCAAATATCGCTATACTGAGTTTGCTAAAAAACACATATGCTACAGGTTACCACACAGCT
ATTTACGGCTTTGTGATGTACACAATTAAGAGGAAATAAA

>PSHAa0698
ATAGGCTACGTGTTGATTATTGCTTTTTATTTAGAGTGTATTAATAGCGTGAGTATTACT
TACGAATAAAAGTTAATTTAAAGATTTTTTATTCGTTAAATAAAAATTAAAGCTAATTAA
TGCAAATATTATAATACTTAGGTGAAACACTTTTAAATATGTACACTATTTACTCAATCA
TCTATTAGTCTATAAGACTAAGGTGTAATGATTATAATGTGATTATTTACTTACATTTAA
CATCATGTATTATTTATGTAAAAGTAATAAATAGCGCAGCGATTATAAACAACAAATTAG
TAATTAGAATAGCTTTACAACTAAGGTCTAATACTTAATAGCGCATTGCTGAGTAATCCT
TGAGAAAAGCCTAAGGCAAGTAATTTAAATGGAGACCAAG

>PSHAa2175
GTGCTACTTAGGGATAATGATGCTTAAAAGCACTTTTATAAAAGAGCCTATTGAGCAATC
AGACAAACCACATATAACTACGAAGAAAAGTAAAAATGTAATGTTTCAAGCTATGATGAC
CGAAGTACTTAACCCTAAAGTGGCATTATTTTTTATCGCGTTTATTCCACAATTTGTTGA
TCCAGCACTTTCTTCGGCTACTTTTCAGCTCGCCTTTTTTGGTTTGCTGTATCCGCTTTT
TGCTTTTCCGATTGATTGCGCTTATATTTATTTTGGCGATAAAATTGCGCGCTTTTTTAG
AGATAACCCAAATAGCCAAACTTGGATAGATAGGATCACCGGCATTGTTTTCATTGCCCT
TGCTATTAACTTATTACTTTAACAATAAAAAGAATTTTTT

>PSHAa2287
GCGGCACTGCAAGCCATTGACGAACTGGTGCTTGATAAAGCAAGCCGTAAGTGGAAAGAA
GTACTAGGCGGCGAATTTGCACATTTAGTGTATGACGGTCGTTGGTTTACACCACTTAAA
GACTCTATTTTAGCTGGTGCTGAAGCACTTTCTAAAGATGCAACAGGTGAAGTTGTGCTT
AAGCTATATAAAGGCCAAGTTACAGCAGTGCAAAAGCAGTCGCCACACAGTTTATACAGC
GAAGCGTTTGCTACCTTTGGTGAAGATGATGTGTACGACCAATCACACGCAGAGGGCTTT
ATTCGTTTATTCTCGCTTTCAAGCAGAATAAAAGCATTAGCTAAAAAGTAATTTTTACGC
CCCTTGTTAAAAGGGGCAATATCGGGTTTGGAGAGATTTC

>PSHAa2290
TGCCCCTTATGGTTTATTTAATCATCGTCATGGCCCTGAAATAGAGCAACACCTTGGTCA
CAATGTTTTATTTACCCCCCATTTAGGTAATTTCCCGCGTGGTATTTTAGAAACTATTTA
TGTGCAATTAAAGCCTAATGTCACCATTGAGCAAGTAACACAAGCGTACCAAGTACTTGC
CGATGAGCCGTTAATTCGTTTACTGGGCGATAAAATCCCCTCAATTAAAGGCGTAGCTAA
ACAGCCATATGTAGATATTGGCTGGCAGCAACAAGGCACACAGTTAATTGTTATAGCTGC
CATTGATAATTTATTAAAAGGCGCTGCAGGACAAGCTTTGCAGTGTATTAATTTATCAAT
GGGATTGGCGCATACCACAGGCTTAAAAGGATCGTTTTAA

>PSHAa2291
CGACCTTTGCCGCCTTCTAATTCGATTATTTCACAGCTAAAGCCTAAGCTTTCACACCAT
TGTGCCAGTAATTCAATAACATTTTTATTACTCATACACAGGCTATCTTCAATGGCACTA
ATAGAAGGCGCTGCAATTAATTGTTGGTACATAGAAATAAATGAAGGCAAAGACATAAAA
AATCCAAAATAAGTAATCAATTTAATTGCATAACAATATAAAAGTATTTATGATGAATAT
CAATTCACTTTTTAAGCATAAATATTTTAAAAGTAGCGCCATGAAAATAATACGACGATA
ATCAACATTCATTAATTAATTAAAGTCTTAATTAGCCCCAGAGCTAGTTTAAGCGAACAA
CATGGATAAGTAGTAACTAATTTTAAATAACGAGTAAACA

>PSHAa2292
AAAGGCTGATCGAGTAGCCCTAAGTGTTCGGGGTATAAATCACTCAGCAATTTATTTTTA
TCTAAGCTACCTTGCGATACATAACAGCCAGTTAAAATTAGTTTAGGGTGCTTAGCAACT
AAACTTGCTAGTTCTGCGCCGCTATAACCGCTTGCGCCAATAATCACTACATTCATTGTT
TACTCGTTATTTAAAATTAGTTACTACTTATCCATGTTGTTCGCTTAAACTAGCTCTGGG
GCTAATTAAGACTTTAATTAATTAATGAATGTTGATTATCGTCGTATTATTTTCATGGCG
CTACTTTTAAAATATTTATGCTTAAAAAGTGAATTGATATTCATCATAAATACTTTTATA
TTGTTATGCAATTAAATTGATTACTTATTTTGGATTTTTT

>PSHAb0333
TTGAGCGGTTGAACACAAAAGGGGGAGTAAATCGTCGTTTTCCATGATTACCTTAATATT
TTTATTATTAGTTAAATAAACGTGTGAGAGTTGTTTGTGGATGCAAAAACATGCTTAGAT
GTGCTTATAGATTAGCTGTAATACAGTTCAATACAAGTAAACAATAGAGTATTGCTGTTA
CTTTATACCAGTGTGAACAATTGACCTACTATAGTGTAAAAATAGCTACGGTTTATAAGT
GGGCTAAAAAAAGGCTTAATAAATAAAAATTAAAATGTTAATTATCAATAATATAACTAA
CGAGGAATAAGTGAATGCTGGCGTGAAATTTGCTTTTACAATATCAAGGCATGATTAATA
AATATAACAACAACGAGCATATATTATAAAAGGAGAACAT

>PSHAb0428
ATAGACACATGAGCGGCTACCATACTATTTAAAAAGTCATCGCCGTAATCAACGCTATAA
CCTTTAATTACGCCACTTTCCTCTAGCTTTAACATGCGGCTTTGTACAGTTGAGCGTGAT
AAATTAAGGTGCCTAGCTAAATCTGAAATACTCGCTCTGGCATTAGTTTTTAAAATAGAT
AATAGCTTTTCGTCTTGTGGAGTTATCATAATGCACAAACCCTTCGTTAATTTGACTTTT
ATTCTAATCATTTTTCACAAAATAGCACTGCAAATTTCATTCACAACCTTCGATAATGAC
ACTTATAACAAAAAACACAGTGTTTACTGAAGAATACAGGCTAAGTTCTTCTTTGTTTTA
GCAACACTTTTTTAAGTAGCCACATAATTTAGGTGTAAAA

>PSHAb0543
CTACCACTTCTACCATCATAATTGCTCTGACTGCTTCGGTTTCAATGTGCTGATGTACAC
GCACGGTAAAACCTAAAATTGCCCCTGATGAAAGTAATCTGTCTAACCTATTTTGTACTG
TGCCCCGCGACACGTTTAATGTAGTGGCTAAGGTTGAAATAGAAGCGCGGCCGTCTTTTC
TAAGTTCAGCTATTAATGCTTTGTCGAGGGCGTCATAAATATAGGGAGTCATAGGTTAAG
CCTTAGGTAAGTTTTAATCAAAATACTAAATTTAACCATTGCCGCCTAGCAAAATGACAA
AAAACAATGCTATTTGTATAATTAATTGCCATTTTAACTGACGCACCAGAGCGATAAACT
GTCTATAAATAATTGCACACACTTACTTATAGAGGTTTTA
