# Supplementary material for: Modelling microbial metabolic rewiring during growth in a complex medium
Source: BMC Genomics. 2016 Nov 24;17:970. doi: 10.1186/s12864-016-3311-0 (PMC5121958; doi:10.1186/s12864-016-3311-0)
Supplement: Additional file 3: — The list of the reactions and genes embedded in all the clusters identified through flux correlation analysis. (ZIP 79 kb) [file 12864_2016_3311_MOESM3_ESM.zip › AdditionalFile_S3/Sequence_of_genes_in_clusters/SequencesFrom-Genes-Corr_cluster_14.fas]

>PSHAa1270
TTCAAATTGAGCATCACTTGTTTCCAGATATGCCTTCGTCGCGTTATCAAGAAGTGGCAC
CGCAAGTACAAGCAGTATTGCAAAAACAAGGGATTGCTTACAATACTGGTGGGTTTTTTA
GTCAATATGCCTCGGTGTTAAAGCGTATATTTCGGTATTCTTTTAAATAATGATTAATAA
AGTAGCTGTAACGGTAATGCCTGCATTAAATAATCGGTTAGCGTAAAGGCGTTAGCTGAT
TATTGCATTAAAGTGTTGAAAATGGCTTTTTTGATTAAATAACCATCACTACATGCAAAA
AATTCTTCTAATTAATTAAAAAACAGGCTGTTTTGCTATGGTTAAGTAGTAGTTGGTTGT
CATACAATGGAGAAAAATAGACCACACAAGAGAGATTAAA

>PSHAa1406
TTCAATTAAGTTTAGGGCAAGGTTTTTCCCCATAACGCCTAACCCTACTAATGCAACTTG
CATTTAGTGCCCTCCTCGGTAACAACTAATTGGTTAGTTAATTTAAATAAATACTTTGGC
ACGTGTATTATATCATGAGCAAAAAAATATACTTTTATCACAATGTAATTATATCAAACA
ACAGCGGACTCAGGGGGAGAAATAGTCGCTAGATTAAAAATTTATAGATCATTGACGCCC
CCTGACACCGGTGTCATAATGATCGCACATTCATTTTGTATATAATAGTGGCAATACAAT
AAAAATTGCCCATAACTAAAACTTTACCTGCTAATGGTAACTGCTTTATAAAACAAAATA
ACCGTCAATCTGCTTAAAATTAAGCATACAGGAGAATTAA

>PSHAb0127
CCCTCAGGCCTTAGTGGTGCACTTTTATAACTAAAAAGACCAAACCCATCCAAATCAACT
ATGCGCTTTTTTAAAACATAAGGCATAGTTATTAAATGCAGTGTAAATGGGCTGTTAATA
ACTATTTTTGACTATATATATTCATATAATCTGAATGTATATTCATTTCTTAGTTGACTC
AGCGTTATTTTACGGCTAGTTTTTATCCCCCTTTGATTAAAGTTTTCACTAATAAATACT
GCACTATACAAATTCAAAAAGATTTTACAGTGGCTGTTTTAGGCATTTTAACGATTTTTT
GAATGAGATAAGCGCATACCTCGAGTATATAAAAATATATGACTTAATTAGTAAGCACAA
TTTAGCTGATAGCAATAGGCTGATGAAATAGGAATAAGTA

>PSHAb0128
TGGGCGCAACTGGTCGAAACTTTGCTGCAGGTATGTCGGGCGGTGTTGCTTACGTACTTG
ATGTTAATAATGACTTTGCGGCTAAATGCAATATGGAAATGGTCGCACTTGAAAGTGTAG
ATACCGACGCTGAAAGCCACGAATTAAAAGCCTTAATTAGCCAACATTTTGATGCTACAG
GTTCAGATGTTGCCAGTGATTTGTTAAAAGATTGGAACAGCAATGTTAAGCGCTTTGTTA
AAGTAATGCCGGTTGATTACAAACGCATGCAAGGTTATATGAATGATGTACGCAGTAGCG
GAAAATTCACCTCAGAGTATGACATTGCCGTAGAAGCATTCGACATTCATTTAAACAACA
TAGCTAGCGCTAAAGCTTAAGCTGCCAAGGAGAATATATT

>PSHAb0314
AAAATCGAATTATGGGCAAGCGAATAATCTTCAACCAAGGATATTTACCTACTGTTTTCC
ATGCTTGGTAGGTTACATCAAGGCCATAGATCATTATTCCTGATGGCATTCTTGCGTGTA
ATAACGCCATAGCTATACTTTTATCTACCTTAGGAAAACGCGTATTAAAGTCAGTGGCAT
TGAGGTCCTCTAATATTATTTTATTATTAATGTCAGCACGCTTTAAATGTTGCATTTCTG
CGTTACACAATGGGCAGTTAGCATCGTAAAAAATGATCATGTTATTGCTTTGTAATTATT
TTACATATGCTTTTTTACGACACACCATTGCAAATGGATCTATTAAATAACCGCGCATAG
TGATATTAATAGTGCTCCATGAAACAAAGGAGAATGAGAA
