# Supplementary material for: Modelling microbial metabolic rewiring during growth in a complex medium
Source: BMC Genomics. 2016 Nov 24;17:970. doi: 10.1186/s12864-016-3311-0 (PMC5121958; doi:10.1186/s12864-016-3311-0)
Supplement: Additional file 3: — The list of the reactions and genes embedded in all the clusters identified through flux correlation analysis. (ZIP 79 kb) [file 12864_2016_3311_MOESM3_ESM.zip › AdditionalFile_S3/Sequence_of_genes_in_clusters/SequencesFrom-Genes-Corr_cluster_20.fas]

>PSHAa0523
TGGGCATACAGGTTGGACAGGCACAGTAACGGTAATTGATCCCGTTTACGACTTAGCGAT
TATTTTATTAACTAATGCGCGGCATACGCCAATTACAGGCTCGCAAAAAAGTTATCAATT
TAGTGGTAAAAATTATGAAACTGCACAATATGGCTCGGTTGTTTCATTAATATACGAAGC
GTTATTAAATCAATAAACTGACAGTATAAATAGCATATATCAATGTGCTTAGTGGTTTAC
TTAAATGGGTTTTGACTGTAAAACTTAAGCTAGATAACAAAGTGTAAAATATTTACCCCG
TAAATAAGCACACTAAAATAAAGGTTAATTTATGTCTTGGTATTCTATTTTACCGCCGTT
AATCGCCATTGCTGTCGTATTTTGGCGCAAAGAGGTCATT

>PSHAa1163
AATGTTAAAGTATTTGGCCAATTACCTTTGTACTCAACACTCACCGGCTTTAACATTAGC
CCTTTTGTTGGCATGCTTAATAAACACACTATTTGGGAGAACGATCATAATGAGGTACAA
GCTAGTTTTTTATTACCACTGCGTGATTTAACTAACGAGGCTAATTGGCAGCCCCTGCCT
TTTCAGCGTTTTGGTAAAACCATTATTTTATATGGTTACAATACCCCACATGGTTTACTT
TGGGGTGCAACTGCAAGCATCATTAAAAACTTTACAAAACAACTCGCCTTACCAGTTTAA
ATGTTCTTGATTAATGGTTACATAGTCACAATTTAGCGTTACTATACACGACCGTTCAAA
AAAGCAGCCTAGTGCTGAGTAAACACAGAAGAGACACATT

>PSHAa1248
GATTAGTTTCTTTATAAATACGCTCGTTATGCCATGTAGGTTGTTTTTGTTTAATGGCAT
TTTGCAAATCTTTAATACTAAAGTCGGCCATTTTAAAACGTTTAAATAATAGCTCTAGCA
CCCCCCAATGTTCGCTAAGGGTATTTAATAGCTTTTTAGCTGGGATCATAAGGCGTTTAT
ACATCCTAGTATGTTGTTAAATAAGTAGCTAAATAAGCTAGTTATTCGTAATTTTAATAG
CGCTGATAGCTATATGGTATTCGTTTTTACAACGATTTAATAATAGTTTTTACCAGGTCA
TAGTGATAACATCCGCACCGAAAATAGGCACACGAAATGTGCGGCTCTATTTTCTTCATA
GGTTCAATTTTTACATTATTCCAAAGGTTGTTCAATTATC

>PSHAa1368
CTTCGGTAGCTGCAGGCGCTGACTTTATGGTAAGCCCAGGGGTTAGTGACGAGCTACTTG
AACTGATAAAAACGAGCGATATCCCGTTTTTACCAGGCGCTGCTACGCCAAGCGAAGTTA
TGAAACTAGCGTCGCACGGTTTTAAGTATTTAAAGTTTTTTCCGGCAGAAGCCGCAGGCG
GAACCGCCATGCTTAAATCAATCGGTGGGCCATTACCCGATATTACTTTTTGCCCAACGG
GCGGCATAACGCTCGCTACTGCACCTAACTACTTAGCACTAAATAATGTTATTTGTGTGG
GTGGTACCTGGATGTTAGATAAACAACTAATTGAAAATAAAGACTGGCAAGCTATTGAAG
CGCTTGCTCGACAAGCTTGTGAAGTAAATAGGAGTCAAAA

>PSHAa2010
AAATCAAAAGTATAAGAAAGCGTATCAATATCGCAATCAGGCGTTTGCACTGTACCTAGC
GCAGACTTGAACTGTATACCTGAAAAATTTAGCAGTTGTTTTGCAAATTTTGCATAAATA
GCTAATATATCTTCGAGTATTAAACTGGTTTGTAATTTTGCAGCTAGCTCTTGCGTTGCT
GCCGGTTCATTTTTACGATAATGCTCAGCTGAAAACGGCAAAAACTCTCCGCGTCCAGCA
ATACGTTGTGTCAATATATGCACATTTTCCATTCAATTATTCCCCCGAGTATATGATCTT
ATAATACTAAGCGAATTTTATGCCACATTTAAAAACTGGCCGATAAATTGGTGATTGCTA
TAGTTAAGCATGGCTGTTTTTATAAGTAACGAGGTAATAT

>PSHAa2898
TCGTTAGCTGCCCTTGGTTTAGCCAGTAAACTAAAGCGCACACCGGTTGAACGCATTGAA
AAAGCCAAGGCCGAAACTTTAATGAGCAAAACACAAGTTCGTCTTGCAAAATTGCCTTTA
GCACAAGATAAGCTTACATTATTACAACAAGAATATGATTTACTGCTGAAAAAACTGCAA
AATTATTGTTCACTACAAAAACAAGTGTTAGAAGTTAAAAAAAATAACATGGCAAAGCAG
TGTGAACGTTCAGCATTAATGGCACAATACCATGAGCTGGAAGCCGCCTGGGAAAACCAA
AAGCAGGCATGGCTAGCACTTAATGCGAGGTTATTAAAAGCCTCTTTTAGTTAATATAGG
AGTGGCTGTGGCCAAACAACCAGAAAAGAAAAAAACACCC

>PSHAb0142
TCAGACCTGGGCACCCTTTAATGGATGCGTTGGGCACATTACCCGTGCAAGGAGAAGCGT
ATAATATTATTGGTTCTACTAATCGTCTAATCTGCGATTCAAGCGATGATTGCAGTAATA
TCAGCGACAGTGTAGTTGACTACCCTAGCGCTTATTACGACAAAGCTAAAGAGACTATTA
TAGTTAAATCAAACCATAACTCCTTTCAAAACCCTAGTGCAATTGAGTATATTTTAACAA
AGTTAAAATCGCAGTAAGCGCACAAAACAAAATATAAATAAAGCCTGCTAAATATATTCA
AAGATGGTTATTAATAATAATTAGTATTTTTACGTTAAAACGCGTATAATTCGCGCCCGT
TAATATTCACACTTTCACTTAAAATTATTGGAGCATTAAG

>PSHAb0182
AGTTGCGGCACTTAATTTAAGCCAACCTAAAGTGTCACGTCATTTAGCACAGCTTCGCCA
ATGCGGATTGCTCACAGATCGAAAACAAAACCAATGGGTGTACTACAGTATTAATAAGGC
GCTACCAGATTGGGCACAAACAGTAATTACGCAAACACGTGTTGCAACAGCATCATTTTA
TAAAAGTGATTTAGAACGCTTAAATGCTATGGGTAATCGCCCTGAGCGCTGTTGCTAAGT
AACCTGATCTCCGGGTAATAAACTTATCTCAAGCAGCTGTTTTCACTGAAAACCTCTGGC
TAGAGAAAATAAAATTAAATACAACTATGACTCAATACGTTAGTAAATCTCTTAACCAGA
GTTCAGATTAAGTAATTAATATAACAAAAGGTATTTTATT

>PSHAb0350
ATCGCCAGCATCTGCTTCAACAGCATGGCGAATAATTAATCGCTCGGTATTAAATTGCCT
TCGCATGTATTGTTATCCTTTTGGTTTGTAGCGCTATAGTCACCTAAATTATAAAAATGA
GTCAATTAAAGCATTTATTTGTTGACTGAAGATGTAAAGCAGATTACTTTTGCGCCGATG
TTTTTATAGGCATAACAAAAGCGGTTGCACTCCTCGCACCGTCTGGCGCCAAGCCAACGC
ATATTACTGCTGATTATTAATTTAAAATAACAGTTCCCTAGTGATATCGCGTGCAAAAGC
AGTGACTTGGAAAGTGATAATACTACTAACTTATCATCTTCTTTGTTTTTGTTAAGCAGT
TTAAATTTTTAAATATGCTTTTAATTTTGTGAATACTTAA

>PSHAb0555
ATGTAACTCTAAGCGATGATTTTGTTGAATATTTAAAACGCTACCGACTTTATCGTGGTT
TACCTGCCCTACCACGCGTTGATGAATCTGAACCTTTGGTGCATAAAATCCGTGGCCAAG
GTGGCATGACAGTTAGGCAAATACGACGTTTGGTACAACAAAGTTTTGATTTAGCTCAGC
AATCTTTACTTGATGATGGTTTTAAAGATGACTCTGAACAACTTGAAGCAGCAACCGCAC
ATTGGCTTAGGCATACAGGTGCAACACACGATGCACAAACACGACCACTCAAACATTTAT
CTGAAGATTTAGGACACGCAAAAATAGCAACTACAGATCAAATTTATATTCAAACAAATA
TAAAAGAACGTGCAAAATCTGGTTTAAAAAGGAAAATATA
