# Supplementary material for: Modelling microbial metabolic rewiring during growth in a complex medium
Source: BMC Genomics. 2016 Nov 24;17:970. doi: 10.1186/s12864-016-3311-0 (PMC5121958; doi:10.1186/s12864-016-3311-0)
Supplement: Additional file 3: — The list of the reactions and genes embedded in all the clusters identified through flux correlation analysis. (ZIP 79 kb) [file 12864_2016_3311_MOESM3_ESM.zip › AdditionalFile_S3/Sequence_of_genes_in_clusters/SequencesFrom-Genes-Corr_cluster_18.fas]

>PSHAa0159
ATTGCTCGCTAAAAAGTCATTTGCACTGCCCGTATTTACCGTGTCGTTAATGGCTATTTT
AATCCAACAGTATTACAATTTTATTGTTATTAACAGCGTTGAAATAATGGGATCTAGTGC
GGTATTTATGCCACTGTTTGTGGTAGTAATTGCCATATTGCTACTTTGCGTTAGCTTTAA
AGGCAAACAGCAAGGCTGGTTGTATGCAAATTAAAAATATCTTTTGGGTAAGTCTAGCTG
GCTCCCTTGAATTAAAAACTTTCAGCATCATCTCTATTGTAATGGCTGTTTAAAAATCAC
GCTTTAAACACTGTTTTTTATCTTGGTATACACTTTGCAATTCACAAACTATAAAAGGTC
ACTCTACACAACACTTATCTAATAACAAAAGGGGCAAATA

>PSHAa0184
AAGAGCGTCTTAAAAATGAAGCGAACACTAAAGCAGCACACGAAGAAAACCGTCGTGTAG
AAGCGCATATCAAAACGATTAAAAACGTTAAAGTTTTACGTTAATAAAATCGATTGAATT
ACAAAAACCCAGCTTTATGCTGGGTTTTTTTATGCCTACTAAAAACTTAAATTAAAAATT
AATACTAATGATTCTTACTTAATAAACATTCATAGAAATTGATTTTACTTTATCTACTAT
TCATAATACTTATAGTCGGTATAATCAGTTGCTGAACTGGATAGATTTTCATCTACCCAC
AAAAGCTTTATAATTAAGCGTTAGAATACTATAAGTATTGGGTAACATTGCGCTTATGAA
GCGCTACCGAATACTTTCACGTCACCAAGAGGGCAATATT

>PSHAa0309
CAGGACGATCTTGTCCTAAAATGGTTATAACCAACTGCTTCATAAATAGTTCTCTTCTTT
AAAGCCCAAATAAGGTAATGCATAGGCATTAAGTGTTGTTTAACTCTATTCAGAGTTCAG
GTTAAATATTATGATTTAGTTGCTAAAGTTAGACCTTTAATCCTACAGTGCAGCCCTTGC
AACAAACCATAATTATTAACTAAATGCTTCCTGAGTATTGACCTCGATAAATACTTTGTC
CAATAAATATAATATTTAGTTCATCAATACTGCATAAACACGGCTGCTATTTGATCTTAA
AGATATTTAAATTACACGGTAAATAATTATTACCGCTGTAACATTACTGTCACTTTGATG
AAATATAATCACTGCAACGTTAAGATTAAAGGATGTTTTG

>PSHAa0310
CGGTATTTAGCGTGCCTAAGCATTTGTCTAATGGCTCACTGGCACTGGGTGCAACACAGT
GGCAAACACTGATACGCGTGGTATTACTTACCGCCAGCCCTGGAATATTTTCTGCGGTAA
TGATGGGCCTTGGCCGCGCAGTAGGCGAAACCATGATAGTGCTTATGGCAACCGGTAATA
CCCCGATTATGGATTGGAGTGTGTTTCAGGGAATGCGTACGCTTGCGGCAAATATTGCGG
TTGAAATGCCAGAGTCGGAAGTGGGTAGTTCGCATTACAGAATATTGTTTTTAGCAGCAT
TTGTATTATTTATATTTACCTTTGTTTTTAACACCATTGCTGAGTTTGTTCGTCAGCAAC
TGCGTGAAAAATACAGCTCAATGTAAGTGGAGAACACGAC

>PSHAa0311
GCGCTTGGTGCCACACAAGCAGAAACCTTATGGCGTATTGTTATACCTATGGCAAGCCCA
GCAATTATGACAGGTTTAATACTGGCTGTTGCGCGTGCAGCAGGTGAAGTAGCGCCATTA
ATGCTGGTGGGTGTAGTAAAAATGGCACCTACGTTACCGCTTGATGGTAACTTTCCATAC
TTTCACTTAGACAGAAAGTTTATGCACTTAGGTTTTCATATTTACGATGTTGGCTTTCAA
AGCCCGAATGTTGAAGCGGCACGACCGCTGGTATATGCAACGGCATTTTTATTAGTGTCG
GTAATTATTACCCTCAACATAACCGCTATTGGTATACGTAATCATTTACGTGAAAAATTC
AGATCGCTTGAGCTTTAATAAGATTTAATAGGTAACAAAC

>PSHAa0314
TTGTGTTGATGCTACTAAACAAGCATCTAATGCGATAAATGAGTTAGAAGAGCTATTAGA
AACAGGTTTTAAAGGTCGCGAAGTGGCCTTGGTTGAAAAAATGCTCGTTGAATTGGATGC
CATAGAACAAGACACGGATGAAATGCAAATTAAAATACGCCGCCAACTACGCGCAGTAGA
AGGTGAGTTAAACCCGGTTGATGTGATGTTTTTATATAAGATCATTGAATGGGTTGGCGA
GCTTGCAGATATTGCAGAGCGCGTAGGATCACGTCTTGAGCTGATGTTAGCTCGTTAATT
TAAAATCAGTTCAAAAACGATAGATTAAGGTTACACAATGGATATCATTGCATCTTACGG
CACGGTATTAATTTTAATTGCCGCAGCAGTTGGCTTTTTT

>PSHAa0538
TGCAGTTCGAGACTTGCGAGCATAGCGGGCTTAATAACAGCGGCTATTTAAATGGTTGAA
TAATTAACAAATATATTTGGTAAGACCAATTGCCAGTGGTGAAATTACTTTATGCTAATA
GAACTGTTAACGCTTTACTTTGAGTGCATTATTAACGGTTTTCAGGTCGCCTATATAACT
TTTATTTATATTCACTATTTTTATTATCTATGTAATAGCGCGTATCTAGTCCTTTTTGTA
GTGTTAAGTTAATTAATAGCATGTTAGTTTTGTTTAAATTGGTTTTACCAATTTACAGGC
TATAGACAAAACACTGTTTTTTGTTATTATTCGGTGAATAATTATTTACGTAAAATGATT
TTTTATTTTGATTTCGGTATAAGTTTTATAGGAGAGGAAA

>PSHAa0539
GCATGTTAGTTTTGTTTAAATTGGTTTTACCAATTTACAGGCTATAGACAAAACACTGTT
TTTTGTTATTATTCGGTGAATAATTATTTACGTAAAATGATTTTTTATTTTGATTTCGGT
ATAAGTTTTATAGGAGAGGAAAATGGATATCGCTGCTTTACTTACAACAGCAAGCAACTT
AATGCTAACCGGTATGGTGGGGGTGTTTGTGTTTCTGTCATTATTAATTACCTGCGTTAC
GGTTATGTCTAAGCTGGTATCTCGCTTTGCAGAGCCTGAGCTTGCAATGCCTGCCAGAAC
ACCGTCTTTTAAATCACAAGGTGTGCCTAATGAGCACATCGCCGCAATTAGTGCTGCCAT
TGCTCAGTACAAAACAAACAATAATTAAAGGAGCACTTAA

>PSHAa0540
AGTAATAAAGCTCCCTCTAAATCAGCTTCAAATAACAACAGCGTTAAAGCTGAGCAATAC
AGCGTAAAAGTAGACGGTAAGGTTTACGACGTTGTTGTAGCTCAAGGCGGCGAGCTTAAA
GAAGTTACATTAAAAGACTCAGAACATATTCCTCAGTCTGCTTCGGTTGCATCAGGCGAA
ACACTTAACGCCCCTTTAGCCGGTAATATTTTTAAGATAAAGGTAAAAGCAGGGCAAGTT
GTGAATGAAGGTGATGTAGTGATTATTATGGAAGCCATGAAAATGGAAACTGAAATACGC
GCTACGCACACCGGAACAATTGCTGAAGTGTTAGTTGGTGAAGGCGATGCTGTAACTACC
GGCGACGCTATGATTGCATTAGCTTAGGAGTAAATAGAGG

>PSHAa0599
AAAAATAACAATATGTTGGCAGCGTCAAAACGATCGAGCTTGCTTTAGCGTAACCGATAA
TGGTGATGGTATTGCGCCTGAGCATATAAATCGTTTAACGGAGCGCTTTTACCGGGTAGA
TAAAGCGCGCAGTCGCACTACAGGTGGTTCAGGCCTTGGGCTCGCAATTACCAAACACGT
ATTAACTCGCCACAATAGCCAGTTAAAGATTAGTAGTGTTTTGGGTCAAGGTTCGTGTTT
TTCTTTTGATTTTTCAAGTAATAAAATAGTACCTATGAGCAGCACAGTACAAACAAGTGG
CAAGTCATAAAAGTGTCATTTAAGGGTAATATCACTGTCATCTACACAATTTACAGTGAA
CACAGTTAAAAAATGGGACGAACAAATTGGAGAACCCCAC

>PSHAa1139
TAGATAAAAATAATCAATATATTTTAGTGTGCCGCAGTGGTAACCGCTCAAAGTTGGCAG
CAGCTAATTTAATTGAGCTAGGTTATACCTCGGTTTATAATTTAAATGGCGGTTTGGCAC
TGGGAAGTTAAAATTAGTTAGCAAATAAATAAAAAGGCCGGCATTTGTCGGCCTTTTTAT
TTATTTGCCAAATTAAGCTAACTGAGTCGCCTCTGAATGGGTTGTTAAATTAATATATTA
ATTTTATGATACCGGTGTCAAAAGCAAAAAATTACGTTATCATTCACAGCATAAAATATA
AAAACAGCTCATTTTTAACTTTGCTATATATGTTAATTAACTAAGTTTTATATAATAAAT
ACATTTAAATCAATAGATTAATATTTTAGGGGATGTTTAC

>PSHAa1141
AAGACAGCGTAGGCGAAATAGAGCCAAACCGCTTGGTGATTCGCCTACAACCAGAGGAAA
CTATTCAGCTAACATTGATGTCTAAACGCTTAGATAACCTTGAAATGCAGCTTGAGCCAG
TAACGATGAATATTGAGCTTTCACAAGCCTATAGCAATGGTTTTCACTCAGATGCCTACA
AGCGCTTAATGCTAGATGCAGCCGCTAATAATCCTTCGTTATTTATCCATCGTGATGAAG
TACGCCAAGCATGGAAGTGGATTGATCCAATCATCGACCGCTGGCAAGAAAAAGGCAAAC
CGGCGCTTTATCGTGCAGGTAGCTGGGGCCCAGAAGATGCTGACGAATTATTAGCAGAGA
ACAACCATGTATGGTTTAACACCGGTGATAAGGGAGCATA

>PSHAa1167
CAAGCAGCTATTTTCAGCGCTAACTGCGTTGAATTCACTTGCAATAGGCCAGCTATTGAC
GCGTGAATTCGTCTTGTTTTCACTGAAAATCTCTGGCTAGAGAAAATAAAGATAAATATA
ACTATGATTCAACACGTTAGTAAATCTCTTAACCAGAGTTCAGGTTAAATAACCTGTTCT
ATTGCCCGTAATTTAATTTGCTTAGCAAAAGAGTGAGCAGCTCTGACCAGTTCTCTTAAA
CCACCCCTTTTTTAAGGCAAACCTATGTAGCATAAGCGTTTGCATATTATGCTTGCGTGT
AATTTAAACTTTACAGTTATTAGTTGCGTTACGTTCACGTAAGCGTAAGCCTTGCGGTGT
TTGTTATTTTTAGCTTTTAATACTTGATTGCTTTACCTTT

>PSHAa1270
TTCAAATTGAGCATCACTTGTTTCCAGATATGCCTTCGTCGCGTTATCAAGAAGTGGCAC
CGCAAGTACAAGCAGTATTGCAAAAACAAGGGATTGCTTACAATACTGGTGGGTTTTTTA
GTCAATATGCCTCGGTGTTAAAGCGTATATTTCGGTATTCTTTTAAATAATGATTAATAA
AGTAGCTGTAACGGTAATGCCTGCATTAAATAATCGGTTAGCGTAAAGGCGTTAGCTGAT
TATTGCATTAAAGTGTTGAAAATGGCTTTTTTGATTAAATAACCATCACTACATGCAAAA
AATTCTTCTAATTAATTAAAAAACAGGCTGTTTTGCTATGGTTAAGTAGTAGTTGGTTGT
CATACAATGGAGAAAAATAGACCACACAAGAGAGATTAAA
