# Supplementary material for: Modelling microbial metabolic rewiring during growth in a complex medium
Source: BMC Genomics. 2016 Nov 24;17:970. doi: 10.1186/s12864-016-3311-0 (PMC5121958; doi:10.1186/s12864-016-3311-0)
Supplement: Additional file 3: — The list of the reactions and genes embedded in all the clusters identified through flux correlation analysis. (ZIP 79 kb) [file 12864_2016_3311_MOESM3_ESM.zip › AdditionalFile_S3/Sequence_of_genes_in_clusters/SequencesFrom-Genes-Corr_cluster_5.fas]

>PSHAa0741
GCTCACAATCCGTATTCAGCTCATAGTGCAGAAGAGCTGGGCGATTTACTGTTTGCTACA
GTAAACGTTGCGCGCCATATAAAGCGCGACCCAGAGCAATTACTGCGCAGCGCCAGCGAC
AAGTTTTCAACTCGCTTTGAAAAAGTCCAAGCTTATTTAAATGCCCAAGGTAAATGTTTA
GAGTCTGCCACGCTTGATGAGATGGATGCAGCATGGGATGAGATCAAAAAAGTCAAATAG
TTTGTAGTAAAATTATGGCTGTTTTTTGTGCTTACAATTTCTAATTTTAGCTGGATTGAT
TGGCTATGCTTTGGTACAATTTCTCCCCGTCCTGTTTATATTCCAAAATCACTTGTTTGG
GTATTATATTCCTTTTAATTCCTGATATTCTAGGGTTCGC

>PSHAa1424
AACGGCTATTCGTAATATTTATAATTGGCGCGTAAAAGAAACCGATCGACTACACGCTAT
GGCAACTGAGCTCAGAAAAGTGGGCGCAGAAGTTGTAGAAGGGCACGATTTTATAGAAAT
CACTCCCCCGAAACACTTTAACGATGTGGCAATTGATACTTACGATGACCATCGCATTGC
CATGTGTTTTGCTATGGTTGCCGTAGGTGGAAAGCCAATCACGATTAATGATCCTAAGTG
TACTTATAAAACATTTCCGACATTTTTCAATGTATTAGCATCAGTTAGTGAGTAGGTTTT
TGATGTTAATTAATAAAAAGTTACACACTAATAGCGATCTATTTAAATAACTGACGTATA
ATATTGCGGTTTACTTAGGTGTGCATTGTAGGAGGTTTAA

>PSHAa1914
TGGTGTAGCTAAAGGTACAAGCCGTAAACCCGGCCTCGAAACACTGTTAATAGACGGTGG
TCGAAAAACTATTCCAATGGATTCAGATGCACCTGCACTGCATTTAATTCAGCATATACG
CGACGAATCACATCGTTTTGCTATTGCGGGGCACCGTAATAAGCGCCAAAAACAACGAAC
GCAATCATTATTAGAAGAAATAAATGGCGTAGGTGCTAAGCGCCGACAAACATTATTAAA
ATATTTAGGGGGCATGCAAGGGGTAAAAGCTGCTAATATAGAACAGTTAAAGAAAGTACC
GGGGATCAGCCCTGACATGGCTGACAAGATATTTAACCATTTGCATGACAAGGGTTAGCC
CTTCATGCGAATATAGCAAAAAAGACATACCCAAGCAGTT

>PSHAa2031
CAAATAATACCGGGCTGCATTTAAATGTTGCTGCAAATTACGGTGGACGTTGGGATATGG
CTAATGCTGCTAAACAACTTGCAGAGCAAGTTGCACAGGGGCAATTAGACCCAGCCGATA
TTACAGAAGAGCGTATAGCACAGTACATGAGTATGGCAGATCAGGCCGAGCCTGATTTAC
TAATTCGTACTGGTGGCGATGTCAGAATTAGTAACTTTTTACTCTGGCAAGCAGCTTACG
CTGAACTTTACTTTACCGACACACTGTGGCCTGATTTTAATGAAGCAGCATTTGCTGAGG
CCATAGCGTGTTACGTTGCCAGAGAGCGACGATTTGGTTGTACGGGCGAACAAATAAAAC
AATTACTCGCTCAAACCTAAATAGAATAAGGGTCATAATT

>PSHAa2187
TTGAGCACAAATCGGTGTTCGGTTGGTTTTTTATCGGCGCTTTGTGCGTTGCTTTAGTGT
GCTACCTGCTGTTTGGCAATACCGATAAACTACCGACAACCACAACTCAATGGAGCGTGC
TTATTTATTTAGGAATCGTAGCGTCTGGGTTTGGTTATTTTGTTTGGAACAAAGGGGCTA
CCTTAGTAAATGTGGGGGCGCTGGCGGTAATGAATAACTTACTGATCCCTGCTGGTATTA
TTGTTAATGTGCTTATTTGGAACAGAGATGCCGATTTATTCAGGCTAGCTATTGGTGCTG
GAATTATTTTAGCTGCATTATTGGTGAATCAATACTTTAATAAAAGTGCCATAAAATAGC
GCTACACTTACATTATCTTAATAATTTAAAGTTGTTTTAA

>PSHAa2368
CACCTAGAGTGGCTGCAGGGCAGGTATTACGTGGGCTTGCGTCTTCTGCTATTGATATTT
CAGATGGTTTACTAGCCGATTTAGGCCATATACTAAATATGTCGCAGGTTAGCGCAACGG
TTAATATTGAAAGCATACCCACCTCGGATGCAATGAAAGCTAGCCTTGATTTTGAACAAC
AATTACCGTTTATACTAAATTACGGCGACGACTATGAACTGCTTTATACCGTGCCTGATA
GCAATAAAAGTATGCTTGATGTAAAACTGCGTCAATATGGCGTAGAGGCAATTTGTATTG
GCCAAATAAAAAGTGGCGAAGGGCAAATTGACCTGTTACATAAAGGCGAAAAATTTACTT
TTAAGCACCAAGGTTTTGAGCACTTTTCTAAGGATTTAAG

>PSHAa2483
GCCCGCAAACCATGTTTTATCAAACCTTGGTTGCCAGCCTAATGCTTTGCGCGTTTATTG
AAGTGCCTATTTATGCGACCACAAATCACGATTTGGTGCTTATTTTAGTTGCGGGAGTTA
TATTTACCGCAGCTCCACACTCATTATTTGCTGCCAGTTTAAAGCATTTATCGGCGGCAA
CCGCGGGGCTAATTGCTTGCCTTCAGCCACTTTACGGCACATTATTAGCTATTATTATTT
TGCATGAGCGCCCCTCTATCGCCACTTTTATTGGTGGTGCATTAATTGTTAGCGCTGCTT
GTTTTGAAACTTGGTCTATTGCACGGAAATCACGCCAATGAAAGTATTTGCCCATCGCGG
TGCCAGTGGGCACTTTCCAGAGAACACCCAAAGCGCCATT

>PSHAb0142
TCAGACCTGGGCACCCTTTAATGGATGCGTTGGGCACATTACCCGTGCAAGGAGAAGCGT
ATAATATTATTGGTTCTACTAATCGTCTAATCTGCGATTCAAGCGATGATTGCAGTAATA
TCAGCGACAGTGTAGTTGACTACCCTAGCGCTTATTACGACAAAGCTAAAGAGACTATTA
TAGTTAAATCAAACCATAACTCCTTTCAAAACCCTAGTGCAATTGAGTATATTTTAACAA
AGTTAAAATCGCAGTAAGCGCACAAAACAAAATATAAATAAAGCCTGCTAAATATATTCA
AAGATGGTTATTAATAATAATTAGTATTTTTACGTTAAAACGCGTATAATTCGCGCCCGT
TAATATTCACACTTTCACTTAAAATTATTGGAGCATTAAG

>PSHAb0226
GACGCTTTATTGTTTTCGCACTTAAGTGTGGCGGGTAATATTGCTTTTGCTATGCCTAAA
GGGGATAAAAAACAACGCATTGACAAAATAGCACACGCACTTGAGCAAGTTGGTTTAAAA
GGAATGGCCAATCGCCATCCCGATAGCTTGTCCGGCGGTCAACAAGCACGCGTTGCCTTA
TTACGACTGTTATTAAGTGAGCCAAAAGCTATTTTACTCGATGAGCCTTTTAGTAAGCTC
GACACGCAACTGCGCGTTGATACCCGTGAACTGGTGTTTAGCCAAATACGCCAACATAAA
CTGCCTGCCATTATGGTAACGCACGATCATAGCGATTACGACGCTGCAAACGGTAAACTT
TTCACCTTAAATACTGTACTTTAAGCGCACAAGGCACCCT
