# Supplementary material for: Modelling microbial metabolic rewiring during growth in a complex medium
Source: BMC Genomics. 2016 Nov 24;17:970. doi: 10.1186/s12864-016-3311-0 (PMC5121958; doi:10.1186/s12864-016-3311-0)
Supplement: Additional file 3: — The list of the reactions and genes embedded in all the clusters identified through flux correlation analysis. (ZIP 79 kb) [file 12864_2016_3311_MOESM3_ESM.zip › AdditionalFile_S3/Sequence_of_genes_in_clusters/SequencesFrom-Genes-Corr_cluster_19.fas]

>PSHAa0051
CCCCTTATAAAACCTACAGATAATACTAATATAGCCGCTTTAAAAATTTTAGTGGCCGAA
GATAACCCGGTTAATCAAATGGTTATAAAAGCCATGCTTGGCTCACTAAAAATTGTGCCA
CAGGTTGTTGAAAATGGTGAGCTTGCAGTTAATATTATAAAAAAACAGCATTTTGACCTC
GTGTTTATGGATTGCCAAATGCCAGTAATGGATGGCTATAGAGCAACGGCCCTAATCAGG
CAATTTAAAACGGCTGAGGAACTGCCAATTGTTGCCTTAACTGCCGACGTTATGCCCGAA
GACAAAGCACACGCTCAGGCGGTTGGTTTTAATCAACACCTTGCAAAACCGCTTGAACTA
ATTAAGCTAACCGAGTGTCTTGCTCAATATGCAGTGGTTT

>PSHAa0175
TTGAGTATATTGCCCCCCTAGGCGGGCATATAAAAGCCGGTGAGCCAATTGCTAAAATAC
TGCGCATGGAGCGTTATTTAAGTGAACAACCACTACAAACACTTTCCCTTGAATCTGACG
CTATTGCCATACTGCATTTTGCCTCGGCGAGCGTTAATCAAGGCACTGAACTGTATAAGT
TTTTTACTAACGTATTTGAGCTTTAAGCTCTCCCTTCTCATTGCGTGAGAGTAAGTTAAC
TATAGTTAATTTGCATTATAAAAGCGGCTTAGGCCGCTTTTATTTTGATCTAATTATACT
AAATATACGTAAATTCAGTAAAAGTTCACCGTTACATATGTAAAAAGGCGTTATAATTAA
ATTAACGCATTAAACCATCAATACTCACAAAGGAATTACA

>PSHAa0373
TGAAGCAAAACAGCACAACAAGCAACTGCAAGTAAGCGGCTCGGCGGCGGTAACACTAAA
TTGCGATGAAGCGCTAATTGCCAGCGCACTGGAAAACTTACTGCGCAACGCGATTAAATA
TGCGCAGCACACTATTAGCCTTACCCTAAAACACGGTGATGCCATTTATATTGAAATATG
TGATGATGGCCCAGGTGTACCAAACAACCAGCTTAGTAAGCTATGTGAGCCGTTTTTTAG
GCAGTCAGATGCGCGTGACCGAGTGAGTGGTGGCACGGGTTTAGGCTTAGCGATTGCCAA
AAATGCGATTATTGCTCATGGCGGCAGCTTGGTTTTATCAAATAAACCACAAGGTGGCCT
GTGCGCCATGGTTACTTTGCCAATAATAAAAGAGTAGAGA
