# Supplementary material for: Modelling microbial metabolic rewiring during growth in a complex medium
Source: BMC Genomics. 2016 Nov 24;17:970. doi: 10.1186/s12864-016-3311-0 (PMC5121958; doi:10.1186/s12864-016-3311-0)
Supplement: Additional file 3: — The list of the reactions and genes embedded in all the clusters identified through flux correlation analysis. (ZIP 79 kb) [file 12864_2016_3311_MOESM3_ESM.zip › AdditionalFile_S3/Sequence_of_genes_in_clusters/SequencesFrom-Genes-Corr_cluster_6.fas]

>PSHAa0603
CAGTACAAAATGAAGAGCAGCTCTCTGAATACGATGCATTTTCGCAAGCAATTAATAGTG
TACTTAGCGATAACGCCCAGCACATAGCTGTTCCTAAACGCTTTACTTTAGGCGCACGCG
ACATTTGGCATATACAGCATCGTTTAGATAAACGTGCCGGCCAACGTGCATACAGATTAA
CGCAGCAACCTCGCTTTAAAGCCGCATACGACTTTTTATTAATGCGTGTGGAGGCAGGCG
AAACACAACATAGCGAGCTTGCTCAGTGGTGGACACAATATTTGAGCCTAGATATTAATG
GCCAAAAAGAAATGGTAAGAACCTTGGGTCAGCCTGCGGGGCCAAAACCACGCAGACGCG
CTCGCCGTCGTACACCTAAAAAGCCAACAGAGTAACTTCT

>PSHAa0871
GATAGCGAAGTACGCTTATTATCAGATCGTAACTATCAGCGAGCAGAAGCGATATTAAAA
GAAAATATCGATATTCTACACGCAATGAAAGATGCGCTGATGAAGTACGAAACGATTGAT
GCTAAGCAAATTGATGATTTAATGGCGCGCCAAGAAGTTCGTGAACCACGCGATGCGCAT
GACCGCCATGAAAAAAAGCCAGTTAAAGAAGATGTTTCAGCAGAAAAATTAGTTGATGAA
GATCAAAAACCAACTGATGAAGCTAAAAAAGATGAAACAAACCTTGATGACAAAGCTGAA
TAATCGTTAAAATAGCTAAACTAAAAGCCCCGAACCTCGGGGCTTTTTTGTATCAAACGT
ATAAAATAAACTTCAGCTAATTCAAACAAAAAAGGTCATC

>PSHAa1364
TTTCAAGCTAATTTATCAATTAAGCACTTTTTTAGTTGATCTACCCATGACACCGGTGTC
ATAATGAGGGCGTTTTATCATTTTGTTGTCAAAACGTATTGGCTGCCTATATTTTTATAG
GCAGCATTTTTTTACTGTGATAGCTGCTTTGGGGTGATAGCCTAAAGTAATAAAAAGAAC
AATGGGTTACCCGTTGTAAAATAATAAGCATGAATCGCTTATACTAATCGCATTAAAGAG
TGGACTATTAAAACGCAAAAAAATGGTTTAACCACAAGGCGAAAGTAATCATATAAGTTG
TTTTATATGAATTGTTTTTAACGCAGTGAGTAAGTTATTTAATTAGTTAAAATGTTCATT
GTTTTTAATAAGATTAGTATTATACAAAAGAGATAACACT

>PSHAa1767
GTTAAAAGTTTACTGGGTAGCGCTGCCATTTATGGACAGAGTAGGCTTAGTATTTTTACT
GTGTTTAGCATTGTGTGTAATTGTATCATTAGCTAAGCCAGATAAAGGCCAAGACAGTAG
CGTTAGCCTAGACGATGTTAACTTTAAAACCTCAAGCAACTTCAACATAGCGGCATTGGG
TGTAGTTATCATCTTAATCGCTTTGTATACTACTTGGTGGTAATGCAGAATGCTTACTAA
GTGAGTATGACAGCCATAGCTATCTGCTCACGTGTTTAACGCAAAATATAGTGAATCAAA
GCAGCTTAGGTTGCTTTGATTTTTTTGTGTTCTAATAGACATAACAAGAAAACAGTAAAT
GAATCAATTACACAGTTATATATTAAGCAATGAGCAAGGC

>PSHAa2301
ATTTATATCGCAATTACACGTCGACACTATTATTGGAGTGTACGACTTTGAAAAAGAAAG
TAAACAAAGCCTTTACTTTGACGTTGAAATGTTAAGTGATATTAAACCTGCAGCTGCAAA
CGATGATATTAACTTAGCACTCGATTATGCAAAAGTAAGTGAGCGGATCATTGAGCACAG
TACGGCAAAACCGGTAGAGCTGCTCGAAACCTTAGTTGAGCAATTAGCGCATATAATTTT
GACTGAGTTTAATACCCCACAAGTTACTATTCGAGTAAGTAAACCTGCAGCCGTTGCTCA
GGCGCAAACTGTGGGTGTTGAAATTACGCGTACTAAGGCAAGCATTTAAATGGCGCAAAT
TTATATCAGTTTAGGGTCAAATATTAATAAGGCGCATTAT

>PSHAb0295
TGTAACCCGCCGTTTCATGCCAGCAGCGAAGACGCTGTTAAAGGTAGCGAACGTAAATGG
AAAAACCTTGGCAAAGCACCTAGCAGCACACTTAACTTTGGTGGCCAAAATAACGAGCTA
TGGTGCGAAGGCGGTGAAGTGCAATTTATCTCTAATATGATTAAAGAAAGTGCAGCCGTT
GCAGAGCAAGTAATGTGGTTTACCTCTTTAGTGTCGAAAAAAGATAATATTGCGGCTTTA
GAGCAAGAATTAAAACAACACCCTATAGCCCAATATAAAATAGTTGATATGGCACAAGGG
CAAAAAGTTAGTCGTTTTATTGCTTGGAGTTATTTTGATAAAGCTACACGTGAGCAAATT
TGCGAAGAACTCGAATAATAATATAGTAAGGATTAACCCT
