# Supplementary material for: Modelling microbial metabolic rewiring during growth in a complex medium
Source: BMC Genomics. 2016 Nov 24;17:970. doi: 10.1186/s12864-016-3311-0 (PMC5121958; doi:10.1186/s12864-016-3311-0)
Supplement: Additional file 3: — The list of the reactions and genes embedded in all the clusters identified through flux correlation analysis. (ZIP 79 kb) [file 12864_2016_3311_MOESM3_ESM.zip › AdditionalFile_S3/Sequence_of_genes_in_clusters/SequencesFrom-Genes-Corr_cluster_12.fas]

>PSHAa1208
TGCAAAAGCTAATGGAATCGGTTGGTCAAGCCGCTCCTGAAGCAAAACCTGTGTTTGAGC
TAAACCCAGAGCATCAACTTGTTAAGCATTTAAATGATGAGCAAGACGAAGATAAGTTTG
CACAGTGGTCGCATGTATTACTTGACCAAGCGTTACTTGCAGAGCGTGGCACACTTAAAG
ACCCTACAGGGTTTGTAACTCGCTTAAATAAACTTATGCTTGAATTAAGCAAATAAGTTT
AAAAAATTAAAGATTAAGTTAAAAGGGAACCTAAGTTCCCTTTTTTATACGCTATATGCC
CGCTAATGACTTATCAATTAGTATAAGTTGCTTGAGTATCGGCGGCGCTTATGGAAGAAT
TCAGGCTTCAAAAAACAAACTATTACTAAGGGACAATGAT

>PSHAa1918
TGCGTCAATAGCTGGCCTATTGCAAGTTAATTCAACGCAGTTAGCGCTGAAAATAGCTGC
TTGAGATAGATTTATTATCCGGAGCTCAGGTTCCTTAAGTAACACTTGTAATGATCACGA
GGCCAAGTTTTTATTTAATTAGGGTTTATTTATCTTTTAAGCGTCGTTAGCGTCAATTAA
TGAGCAGTAACCACATTAAGAAGGCCCTACACAGCTCAAAAATCAACCACGCTGCGGTAA
ATTCAAGCTTGAGAAATAAACACATCCTCGTTATAAGCCCAATAAATATATGTTATAGCC
AAACTTTACTTTAAATTTTTTAAACTCACAGTAAAGTATGCTTATATAGTTAATAGCAAA
ACTACTAACATGTTAAGCGGATTGTATCCAAAGGAACATT

>PSHAb0109
AAACGCATTACTCATCCCTAATAAAAGGCAAACCGATATTGCCTTTACAATCCACTGTTT
CATTTTAATACCCTGTTTAACATAATGTTTATTTATAAAATATGTGTGCAAATGAGCGCG
TTTGGCTCATCTCTACCAAAGCGCTAAAAATTAAAAGCTACGCTTTTCGCGCCAGCAAGC
TATGCGCCTACAAAGTAACAGCGCGAGGTAAAATCCCGCCTACCTACAATCACCGCACTT
GGCTAACCTTTACCTGACATCTAAAAACCTGCTTTGTAATTCGATCTTAAAGCAATATAT
TAATTTAAGATACAAACTGATAGATTAAAGCAAATTAATGAAAAACATATGACGATGCGC
TAAAACTATGCCTGTCATCAGCTTAAAAAAGGACAAGATG

>PSHAb0477
CCATGGAAAGTTTAAAAATTGGATTATTAATATCGGCAAGTATTATTATACTTATTGGTT
ATTTGCGCATTATTACAGATGAAAAAGGTAAAATAAATTTAAATAATTATAGGCTAACCA
GGGGAATATTATTGGTGTGCAAAGGGATATATACAGGCACGTGCGACCTGATTGCAGGTG
AGACATCAAAAAATATGAATCTGCATGTATTATTTATTTAGGCGTAATACTCTTTATTAT
TGGTTTTAGTTTACAGCTAAACTAGTTATAGCTTTAAAAGTTAACAGTGGTTGTTTTTAA
AGGTTAAAAATTTCAATTGTCATTAGTATATTTCAAGTGCACTTAGTAGCATATAAGTGC
TAATTTAACGCTAAGTAAATTAATAACAGGGAATATACTA
