# Supplementary material for: Modelling microbial metabolic rewiring during growth in a complex medium
Source: BMC Genomics. 2016 Nov 24;17:970. doi: 10.1186/s12864-016-3311-0 (PMC5121958; doi:10.1186/s12864-016-3311-0)
Supplement: Additional file 3: — The list of the reactions and genes embedded in all the clusters identified through flux correlation analysis. (ZIP 79 kb) [file 12864_2016_3311_MOESM3_ESM.zip › AdditionalFile_S3/Sequence_of_genes_in_clusters/SequencesFrom-Genes-Corr_cluster_9.fas]

>PSHAa1208
TGCAAAAGCTAATGGAATCGGTTGGTCAAGCCGCTCCTGAAGCAAAACCTGTGTTTGAGC
TAAACCCAGAGCATCAACTTGTTAAGCATTTAAATGATGAGCAAGACGAAGATAAGTTTG
CACAGTGGTCGCATGTATTACTTGACCAAGCGTTACTTGCAGAGCGTGGCACACTTAAAG
ACCCTACAGGGTTTGTAACTCGCTTAAATAAACTTATGCTTGAATTAAGCAAATAAGTTT
AAAAAATTAAAGATTAAGTTAAAAGGGAACCTAAGTTCCCTTTTTTATACGCTATATGCC
CGCTAATGACTTATCAATTAGTATAAGTTGCTTGAGTATCGGCGGCGCTTATGGAAGAAT
TCAGGCTTCAAAAAACAAACTATTACTAAGGGACAATGAT

>PSHAa1417
ATTTTAAAGCAAGTTGTACCTGAATATGAACGTTTAAAAGATAACTACGAGTTACTGTGG
GATATTCCTTCAAACGATGGTTACTTACAACTTGTGGGTATAATGCAAAAATTTATTGAT
CAGTCGATTTCGGCCAATACAAATTATGATCCTGGTAAGTTTGAAGGCGGTCGCGTACCG
ATGAAAGTCTTATTAAAAGATTTGCTTAGCGCCTACAAACTGGGTGTTAAAACCTTGTAC
TATCACAATACCCGCGATGGTGCATCTGATGCACAAGAAGATACACCGGATCTTGAAGAT
GATGATTGCGCAGGCGGCGCGTGTAAAATTTAATTTTTGAGTTTTTATTTTAAGCGGGCA
CTAAGCCCGCTTTATTCTGATAGTTTTTTGAGTGATAAAC

>PSHAa1418
TATTAAACACTATATATTGTGATTGTGTTAGTTTTCACACAAAGCCTGCTGATAAAAAAA
GCAGTCAAAATATATTTTTAAAAAGCGTAAATTTAGTAGATCCTTAGTTGATTTTTGTAA
ATTTCAACTTAACCGAATGTTCGAAGGTTAATGCTTACTAACACAAATGTGTTATCCCGA
CGTTATCCACAATTAGGGGCAATTCTGTCCCTTGCAAAACAACGCGGACCACACTATCTT
GTGATCTCTAATTTGAACAACACCAGATATTGTGGCTAAATGTTATTCAATAAAATCGCC
TGAATTGGTGTAAACAATAATAAATGAATAGATACTCTGTTATTTTGGAGTATTAATCAT
TGGTCAAAATACTTAATTTCCAAGGAATACAGGCAAAACT

>PSHAa2034
AAATCTGCTGAAATCGCTGAGAAGATGGTTGTTGGCCGCATGAAAAAATTCACTGGTGAG
GTTTCTCTTACTGGTCAAGCTTTCATCATGGAACCTAAGAAAACTGTTGGCGAAATTCTT
AAAGAGAAAAACGCAACAGTTACTAGCTTCGTACGTGTAGAAGTTGGTGAAGGTATCGAA
AGAAAAGAAGAAGATTTTGCTGCTGAAGTTGCTGCACAAATCGCTGCTGCTAAAGCTAAA
TAAGATTAACTATTTGTGTAGGGAGTAAAAAAGACATGCAATTAATGTGTTATTTGCTTT
TGCTTCACAGCTAGAAATTCTTTAAAATAACCGCGCTTTTATGTTTAACATAAGCGCGGT
TATTTTTTATCCATTTTTTATAAAAGTTGGCCCCAATACT

>PSHAa2167
CGTCGCTACACAGGCCAAATGATGGGCGTATTTGTATTAACTTATTCTATCGGTAATATC
ATTGCAGGATTACTTGCTGGTAACTTCGATCCAAATAATGTTGATGAAATACCTAACTTA
TACCTACAAATAGCATTATTTAGTATTGGTGTTGGTGTTATTTTAGTACTAATGACCTTT
AAATCTAAAGTGTGGGAAAGACAGGGACTAAGCGAGGAAGCCTAGTAGTTAAGGTATTTA
ATTAAAATATTTGTTAATTAAATACCTATTACCCAGCTTTTAATTACTTCCCCATAGCAG
TATGGGGAAGTTTCCTCTTGATAATCTTTTATTGCTTAGTTGTTAACTGGTATTATATAG
CCAATTGATTACTGATTAGATTTTTAGGGATAGCGGGTAG

>PSHAa2335
AGTAGTGAAACGAAACAGCGCCGATGATAGTGTAGCATTTGCTATGTGAAAGTAGGACAT
TGCCAGGCTCCAAATTTAGTCGAGAGACTTTAAATTGAATAAATTATAAAAATAAGAAAA
TTGAAACGAATTTTCTTGGTAACAATAGCGTTTTGGACCCACCTGACCCCATGCCGAACT
CAGTAGTGAAACGAAACAGCGCCGATGATAGTGTAGCATTTGCTATGTGAAAGTAGGACA
TTGCCAGGATTTAAATTAAAGAAACCCGTTACAGTAATGTAACGGGTTTTTTGCTTTTTA
GAATTTATAAAGTAAGCACAAGCTATTTAAAAAGTGAAAGCGTACTTACTGCTTGCATGC
TAAAATTCTGCTTTATATAACCGTGTAATTGAGGTTTCTA

>PSHAb0345
GTCGGTTACAACTTAATTACATTTCATCACCTTCCTACTGAACTTATCCTTGTAAAAACG
CTGTTTAATGAAAATGCACTTATAAATTGTTTTATTTTTGTTATGATTCCTCTGCAAATT
CGTAAATGGAGAATTGTAATGTCAGAAAAAAACAACCAAATTTGTGATTTTGGTTTACAT
AAGGGAGAGCCCTACACACGCTTACCTGCTAGTTTTTTAATCTGGATGGTAGGTATTAAT
CATCAAAAAGCCAGATATGCCAGCGAAGAGCTAAAACGCAGAGAGTTAGCTGCTACTAAA
AAATTAAAGTGTGATTAAAGAATGTAAAAGTGTGTTTTTGTAGCAAACTAGTTAAACTAT
GCGCCAATAAACGTAAGTGCTTTTAATCAATAGGTGTTTT
