# Supplementary material for: Modelling microbial metabolic rewiring during growth in a complex medium
Source: BMC Genomics. 2016 Nov 24;17:970. doi: 10.1186/s12864-016-3311-0 (PMC5121958; doi:10.1186/s12864-016-3311-0)
Supplement: Additional file 3: — The list of the reactions and genes embedded in all the clusters identified through flux correlation analysis. (ZIP 79 kb) [file 12864_2016_3311_MOESM3_ESM.zip › AdditionalFile_S3/Sequence_of_genes_in_clusters/SequencesFrom-Genes-Corr_cluster_28.fas]

>PSHAa0393
TCAAGCTTAGGCGGTATTGGCGGTACGGCATTTACGCCGATTGTTAACGCGCCAGAAGTG
GCTATTTTAGGTGTGTCTAAATCTGAAATGAAGCCAAAATGGAATGGTAAAGAGTTTGAA
CCAAAACTTATGGTGCCATTGTCAATGTCGTACGACCATAGAGTGATTGACGGTGCGCTA
GCAGCACGCTTTACTGTTACGCTGGCAAGCTACATGAGCGATATTCGTCAATTAGTGATG
TAATTGCTAAAAATGTATGAAATCAAATCCCAGCCAGTTGTTTTTTGCTGGGATTTTTAC
CATTTGCAATGATACAATCTTTGCACAGAATTTCTGCCTCGCAGAAGCATGGCAGTTAAA
CCTTGGGGCTGTGTCCCGTTCAAATAATTAAGGTAATAGC

>PSHAa0758
GATGGCGTGATCGACAAAATGTTCATCGAACCAGATTTACCAGGCGACCCGTTTGAAGTA
TCTGACGCAGATACAATGCTTGACTACATCAACCCTAAGCAAGCTAAACCAGAGCCAGTA
ACTGTATTTACTAAACCTGGTTGTCCGTTCTGTTCAAAAGCTAAAGCGCTTCTTACAGAA
AAAGGCTTTGCATTTGAAGAAATTGTTATGGGCTCAGGCGCATCACTAACAAGCCTTAAA
GCAGTATCTGGCCGTGAAACCGTTCCACAAGTATTTATTGGCGGTAAGCACATTGGTGGC
TCAGACGATTTAGAAAAATACTTTGCTTAATTAATAATTTTGCTCAATTAGTAAATATAA
ATAGGGGCACTGGTTGCCCCTCTTTTATAAGGAAAAAATA

>PSHAa1417
ATTTTAAAGCAAGTTGTACCTGAATATGAACGTTTAAAAGATAACTACGAGTTACTGTGG
GATATTCCTTCAAACGATGGTTACTTACAACTTGTGGGTATAATGCAAAAATTTATTGAT
CAGTCGATTTCGGCCAATACAAATTATGATCCTGGTAAGTTTGAAGGCGGTCGCGTACCG
ATGAAAGTCTTATTAAAAGATTTGCTTAGCGCCTACAAACTGGGTGTTAAAACCTTGTAC
TATCACAATACCCGCGATGGTGCATCTGATGCACAAGAAGATACACCGGATCTTGAAGAT
GATGATTGCGCAGGCGGCGCGTGTAAAATTTAATTTTTGAGTTTTTATTTTAAGCGGGCA
CTAAGCCCGCTTTATTCTGATAGTTTTTTGAGTGATAAAC

>PSHAa1418
TATTAAACACTATATATTGTGATTGTGTTAGTTTTCACACAAAGCCTGCTGATAAAAAAA
GCAGTCAAAATATATTTTTAAAAAGCGTAAATTTAGTAGATCCTTAGTTGATTTTTGTAA
ATTTCAACTTAACCGAATGTTCGAAGGTTAATGCTTACTAACACAAATGTGTTATCCCGA
CGTTATCCACAATTAGGGGCAATTCTGTCCCTTGCAAAACAACGCGGACCACACTATCTT
GTGATCTCTAATTTGAACAACACCAGATATTGTGGCTAAATGTTATTCAATAAAATCGCC
TGAATTGGTGTAAACAATAATAAATGAATAGATACTCTGTTATTTTGGAGTATTAATCAT
TGGTCAAAATACTTAATTTCCAAGGAATACAGGCAAAACT

>PSHAb0080
ACTAAACAAGGCTCTTTACCGGCCGCTTCGCAGGCATCAATTAACCCTAACTTTGATAAG
TTAGGTAGCGATAATGCTGTGCCTGTTTCGTCATAATATGCTTTTAGCAGATGTGCTAAA
GTATTCGCGCCAATATCACCAAATTTATCTGCATCAGGTGCTGCGCCAATTCCTAAACTG
TCTGCCATTAGGATAATTGCTCTTGCCATTGTGACCTCCCGTTATTCAATATGGTTACTT
TATCTGCTCTTCGATTTTTACGCACAGGACATAAGTCCTGTTTCATATAACCTAAACATT
ATAAATTTACGCCCTTAAGCGAAGCAAAAGAGATTAATCGTGTCTTTTTTGCTATTGTGA
TCTACCAACAATATATCTTCCTGTGTGGGTGAGAACTTTA

>PSHAb0082
GAATTAATGCAAAGTGCGCCCGATCACAGCTTAATATTTACTAACTTGGTCGACTTTGAC
GAAATGTTTGGTCATCGTCGTAATCCTGTTGGGTATGCAAAAGCGTTAAAAGAGTTTGAC
GATTATTTGCCAACTATATTAAACGCACTAAAAGCCGATGATTTACTAATTATTACTGCC
GATCATGGCTGCGATCCAACCTTTCCAGGTTCTGAGCACACCCGTGAATACGTACCAGTA
ATTGCTTACCAACCGGGTATGACCGACATCCCACTTGGTGAGCGCAATAGTTTTGCAGAC
ATAGGTCAAACCTTAGCACAATGGTTTAACTTACCTGCGCTTGAATACGGTGATGGCTTT
ATAGATAAGCTAACTACATCTAAATAAAAAGGAAAGATTA

>PSHAb0142
TCAGACCTGGGCACCCTTTAATGGATGCGTTGGGCACATTACCCGTGCAAGGAGAAGCGT
ATAATATTATTGGTTCTACTAATCGTCTAATCTGCGATTCAAGCGATGATTGCAGTAATA
TCAGCGACAGTGTAGTTGACTACCCTAGCGCTTATTACGACAAAGCTAAAGAGACTATTA
TAGTTAAATCAAACCATAACTCCTTTCAAAACCCTAGTGCAATTGAGTATATTTTAACAA
AGTTAAAATCGCAGTAAGCGCACAAAACAAAATATAAATAAAGCCTGCTAAATATATTCA
AAGATGGTTATTAATAATAATTAGTATTTTTACGTTAAAACGCGTATAATTCGCGCCCGT
TAATATTCACACTTTCACTTAAAATTATTGGAGCATTAAG
