# Supplementary material for: Modelling microbial metabolic rewiring during growth in a complex medium
Source: BMC Genomics. 2016 Nov 24;17:970. doi: 10.1186/s12864-016-3311-0 (PMC5121958; doi:10.1186/s12864-016-3311-0)
Supplement: Additional file 3: — The list of the reactions and genes embedded in all the clusters identified through flux correlation analysis. (ZIP 79 kb) [file 12864_2016_3311_MOESM3_ESM.zip › AdditionalFile_S3/Sequence_of_genes_in_clusters/SequencesFrom-Genes-Corr_cluster_16.fas]

>PSHAa1254
AATGGCTAAATTATCAAGCGGCTCCTTTTGGCCAAATTGATTGCACGGAAACGCTAAAAT
GGTAAATCCACTGTTTTTATACTGCTGATACAGTTTTTCTAAAGCGGTTAACTGCGCCGA
AAAATGACATTCACTGGCAATATTTACAATAAGTAGCGTTTTGCCTTTTAACTGCTTAAA
AGAAAAAAGCGCCTTGTTACAGCATTCTGCATTAAATTGATAAATACTATCCATAGATCA
CCTACTTAATTTCCTATTAAATAAACTTTATAAAGACTTCATTCGCTTTTTTATCAACCG
ATTGACATAATCAGGCATGGTTTTTAAGTTATCAGTTTAATAGGTCATTTTTATGTCAAT
GAAAGTAGCATTTATAGGTTTAGGCGTAATGGGTTACCCA

>PSHAa1590
TCTTGACGATGGTTCACTAAGTTTTTGATTTGGTGTTCTTTCAAGAACCAGATAAAAAGG
GTTTTAATCCAGAACAGCTGTTTGTGATGGGTTATGCAGCGTGTTTCGATAGCGCGCCCT
GAACATGGCAGCACAACAGTTAAAATTACCAATTACAGCTTCAATACATCTGCTCAAGTC
GGTCTTGGTATGAAAGCCGATAATAGCTATAACTTAATATATATAGATCTGTCTGTTGAA
GTATCACGTATTAACAATGTGCAATCACAAAATCTCATCTAACCTGTCCTTACTCTAATG
CAACATTTAGTGTTGATGTACGCTTACATGTTGCAGTTGTATAAATAATAGTTGTACTCA
GTGAGTCACTATAAATGAACTTTTAATCCAAGGAATATTT

>PSHAa2402
TACGGTATCGCGCGCTATATGCTCAATTGGGTATTGCGCTGCAAGTTGCAGTTTTAAATT
TTCAGCAAGTTCTTGATAGCTATCGCCTAGCGGCAAGATTGAAATTTCATTCATTTATAT
TAACCATTTTTTGATGAGGGTTTACTGGCTCTAACTAGCAAGCTAATAATAAAAAGCTAA
GCCTAAAAACACGTAAATTACTTTAATTTTCTTGTAAATTTTGCAGCTACTTGCATTATT
TACAAAATATAACAGATAAATAAACTATAAAAACATTAAATTCATATTATAAAAAACATT
AAATTTATTAATAACATAAACTTATAAATAAACTCGAATAGAACCTTAACTGGCATTACC
TTTGCACTTCTCAGTACAGACAAACATAGAGGAGATTACA

>PSHAa2665
TTGATTCGCTAGAAGAAAGCGACGAGTTAGAAGACGATATGCTTGATAAAGCATGGGGCT
TAGAGCCAGAGTCGCGCTTAGGTTGCCAAGCAATTATTAGAGATGAAGACCTAGTGGTTG
AAATACCTAAGTATAACGTTAATATAGTTAATGAAGAGCACTAGCTTTTAACGATTAATA
TAATAAAAGCCGCTGTTTAATACAGCGGCTTTTTTGTTTGCAAACCGTAGGCAAGAGTTT
ATCTCGCGCACACAAAGCGCGGCATAAAACCCCGACTTGTATCTACATAGTGTTACCCAT
AGGCGGGAGTTTACCTCGCGCAGATTTATATAAAAAGTTAGCCTTGGCTCTATGTCACGC
ATTAAAAGCTAACACCTTAAACGTAATTTGGAGGTTTATT

>PSHAb0142
TCAGACCTGGGCACCCTTTAATGGATGCGTTGGGCACATTACCCGTGCAAGGAGAAGCGT
ATAATATTATTGGTTCTACTAATCGTCTAATCTGCGATTCAAGCGATGATTGCAGTAATA
TCAGCGACAGTGTAGTTGACTACCCTAGCGCTTATTACGACAAAGCTAAAGAGACTATTA
TAGTTAAATCAAACCATAACTCCTTTCAAAACCCTAGTGCAATTGAGTATATTTTAACAA
AGTTAAAATCGCAGTAAGCGCACAAAACAAAATATAAATAAAGCCTGCTAAATATATTCA
AAGATGGTTATTAATAATAATTAGTATTTTTACGTTAAAACGCGTATAATTCGCGCCCGT
TAATATTCACACTTTCACTTAAAATTATTGGAGCATTAAG
