# Supplementary material for: Modelling microbial metabolic rewiring during growth in a complex medium
Source: BMC Genomics. 2016 Nov 24;17:970. doi: 10.1186/s12864-016-3311-0 (PMC5121958; doi:10.1186/s12864-016-3311-0)
Supplement: Additional file 3: — The list of the reactions and genes embedded in all the clusters identified through flux correlation analysis. (ZIP 79 kb) [file 12864_2016_3311_MOESM3_ESM.zip › AdditionalFile_S3/Sequence_of_genes_in_clusters/SequencesFrom-Genes-Corr_cluster_3.fas]

>PSHAa0189
GCGCTGCAGTCTGTTGGCTATCAAACCAAAGATTTACAAAAAGCCATGGAAGGTGATGGC
CTGCGTCCAAGTATTTTGCGCGTGGACGGTGGCATGGCAAAAAATAATTGGGCCATGCAG
TTTTTAGCTAATATTTTAGGCGCAAGTGTGGAACGCCCAGCGCTAACAGAAACAACCTCT
CTGGGTGTTGCCTATTTAGCGGGGCTGCAAACTGGAATTTATAAGTCAACGGAGCAATTA
GCTACTATGTGGCAATGCGACCGTCGTTTTGAACCAACCATGAGCATAGATGAACGTAAC
GACTTATACGCAAAATGGCAGCACTGTATAGCACAAGTCACGCTTTCAAATAACGCAACA
AAAGACGACTGCTAATACGATAGTGTTATTGGCTATTGAT

>PSHAa0609
ACAGCTAACAGCCGTGCGCAAAAAGGCGGTGGTTATGGTGGTGCATCAAATGCGGCTGGT
TTCTTATCGCGCTTTGTAGCAAATGATGGCAAAGGCTGGGTGCATATTGATCTGGCAGCT
GCATTTAATATGAGCAGCACTAACCAATGGGCTGCAGGCGCTACCACACAAGGCATGCGT
ACTGTTGCTCGCACCTTGTTAGAAAAAGCGTAATATTTGCAGAGTTAGTTTATTAAAAAA
TTATAATAGGCACCGTTTGGTGCCTATTTTTTTTGTGCTGCAAACAAGCATTTTTATTTA
AATTACGGTAAAATCCCTCGCCTTAGATGTTTGAACGTTTCATTTACAGCTTTAATCTAA
GCTGCGCTCAAATGTTGTACTCACCACTGGGATCCTAACT

>PSHAa0740
AATGTTGTCGTCCTGTTCCGGGGGATGAAATTATTGGCTATATAACGCAAGGGCGCGGTA
TTGGTGTACATCGTGATGATTGCGACTCGTTTGATAATTTAAAAAACCAGCACCCAGAGC
GGGTTATTTCTGTAAGCTGGTCAGACGATATTCATAACTCCTATGCGCTAAGTATTAGAA
TAGAAGCCAGCGACCGCTCAGGTTTAATTCGCGACATAAGTGTAGTGTTAGCCAACGAAA
AAGTGAATGTGCTAAATATGAATGTAAATACCGTTGATGATAATCAAATTGCTATATTTA
CTATGCAAATAGAGGTACACGATCTGTCGGGTACTAATAGAGTGCTTTCTAAGTTACACC
AAATTGAAGGTGTACACAGTGCAAAGCGAGGGCAATAAAT

>PSHAa1167
CAAGCAGCTATTTTCAGCGCTAACTGCGTTGAATTCACTTGCAATAGGCCAGCTATTGAC
GCGTGAATTCGTCTTGTTTTCACTGAAAATCTCTGGCTAGAGAAAATAAAGATAAATATA
ACTATGATTCAACACGTTAGTAAATCTCTTAACCAGAGTTCAGGTTAAATAACCTGTTCT
ATTGCCCGTAATTTAATTTGCTTAGCAAAAGAGTGAGCAGCTCTGACCAGTTCTCTTAAA
CCACCCCTTTTTTAAGGCAAACCTATGTAGCATAAGCGTTTGCATATTATGCTTGCGTGT
AATTTAAACTTTACAGTTATTAGTTGCGTTACGTTCACGTAAGCGTAAGCCTTGCGGTGT
TTGTTATTTTTAGCTTTTAATACTTGATTGCTTTACCTTT

>PSHAa1648
AAAAAAGACTTACAGCAATGTATGCAACTTAACTTCTCGGTATTTCGTGAAGGTGACTCA
ATGGCTGCTGGTCTGCAAGAACTTAAAGAAATTCGTGAACGTCTGCAACATGCACGTCTT
GATGATAAATCATCAGACTTCAACACGCAGCGTATTGAATGTCTTGAACTAGATAACTTA
ATGGAAACAGCTTACTCAACTGCAGTAGCTGCAAACTTCCGTACCGAAAGCCGTGGTGCA
CATTCTCGCTTTGACTTCCCAGATCGTGATGACGAAAACTGGTTATGTCACTCAGTATTT
AATCCGTTAACGGATGAAATGAGCAAGCGTGACGTAAACTACGCGCCTAAGTCGCGTGAA
GCTTTCCCACCTAAAGCACGTGTGTACTAGGAGATAGACG

>PSHAa1649
AAATTGCAATGGCTCTTGGCGTTGTGTTTGCCGTATTGGCAGGGGTGTGGATATGGTTTT
AAATCAAGCAACTCTTAAACGTGATGGTGTACAAGATTTCGTATCTTTACGTACCACGGC
ATTAATAATAAGCGCGTATGCGATTTTTATTATCGGCTATTTTTTAGCAACGCCAGAAGT
CACTTTCGAAGCCTGGACAGGCCTCTTCTCTAACCTAGCAATGAAAGGGTTTACTTTAAT
TGCCCTGGTTTGCATTATGGTTCATACCCGCATTGGCCTTTGGCAAGTTCTAACAGACTA
TGTTAAGTGCGCTAAGCTTCGTGCTGTTTTAGGCTTTGTACTAAACCTAATGGCCTTTGC
TTACGTAGCTATTGGTCTAATCGTATTATGGGGTGTATAA

>PSHAa1650
AGCCCCACTGTGGGCAAGATGGGCAAGTAACTGTGAAAAAGCAAAGACCTGTAAATCTAG
ATCTAACAACTATATCTATGCCGGCAACGGCTAAAGCGTCAATTTTCCACCGCGTCACCG
GTGTTGCATTATTTTTTGCTTTAACGTTTGTCATTTGGGCTTGGTCAGAGTCTCTTTCTT
CTGCTGAAGGTTTTGAATTCGTCAAGGGTCTGTTTAACGGATTCATTGCCAAATTTATTG
CTTGGGGCACCGTGTCTGTATTGGGTTATCACCTTATTGGTGGTATTCGCCATATGATTA
TGGATATGGGACATTGGGAAGAACTTGAATCAGGTAACCTCAGCGCTAAAATTGCAATGG
CTCTTGGCGTTGTGTTTGCCGTATTGGCAGGGGTGTGGAT

>PSHAa1651
ATCTCCTATTAAGATAACTATTCTGATTTTATACTCTAAAATCTGTTTTAAGCACATCTT
CTCATTTTAACGTGAAAGAGGGGTATAAAGTCAATTTTTATAAGCATTATGCGTATACGT
ATAATAAATATTCGGTATGGTTTGAATATTATACCATTGGCTAATTTGCAAATGGCTCTA
ACTAAACAAGAATTGTAAAAAGGCCTGCGGCTATATATACTGTCGAAGGTTTTTAACCGT
ATTGTATTTAGGTAAACATATTTTTACATTATAATTTTTGCATTATAGTGAACTTTATTT
GTAAAGAGACGTTTATTTTGATAGTTCCATCAGAAATATTTGGTGGGTTTTAGAAAAACA
AGTAGATGAGCCCCACTGTGGGCAAGATGGGCAAGTAACT

>PSHAa2167
CGTCGCTACACAGGCCAAATGATGGGCGTATTTGTATTAACTTATTCTATCGGTAATATC
ATTGCAGGATTACTTGCTGGTAACTTCGATCCAAATAATGTTGATGAAATACCTAACTTA
TACCTACAAATAGCATTATTTAGTATTGGTGTTGGTGTTATTTTAGTACTAATGACCTTT
AAATCTAAAGTGTGGGAAAGACAGGGACTAAGCGAGGAAGCCTAGTAGTTAAGGTATTTA
ATTAAAATATTTGTTAATTAAATACCTATTACCCAGCTTTTAATTACTTCCCCATAGCAG
TATGGGGAAGTTTCCTCTTGATAATCTTTTATTGCTTAGTTGTTAACTGGTATTATATAG
CCAATTGATTACTGATTAGATTTTTAGGGATAGCGGGTAG

>PSHAb0082
GAATTAATGCAAAGTGCGCCCGATCACAGCTTAATATTTACTAACTTGGTCGACTTTGAC
GAAATGTTTGGTCATCGTCGTAATCCTGTTGGGTATGCAAAAGCGTTAAAAGAGTTTGAC
GATTATTTGCCAACTATATTAAACGCACTAAAAGCCGATGATTTACTAATTATTACTGCC
GATCATGGCTGCGATCCAACCTTTCCAGGTTCTGAGCACACCCGTGAATACGTACCAGTA
ATTGCTTACCAACCGGGTATGACCGACATCCCACTTGGTGAGCGCAATAGTTTTGCAGAC
ATAGGTCAAACCTTAGCACAATGGTTTAACTTACCTGCGCTTGAATACGGTGATGGCTTT
ATAGATAAGCTAACTACATCTAAATAAAAAGGAAAGATTA

>PSHAb0345
GTCGGTTACAACTTAATTACATTTCATCACCTTCCTACTGAACTTATCCTTGTAAAAACG
CTGTTTAATGAAAATGCACTTATAAATTGTTTTATTTTTGTTATGATTCCTCTGCAAATT
CGTAAATGGAGAATTGTAATGTCAGAAAAAAACAACCAAATTTGTGATTTTGGTTTACAT
AAGGGAGAGCCCTACACACGCTTACCTGCTAGTTTTTTAATCTGGATGGTAGGTATTAAT
CATCAAAAAGCCAGATATGCCAGCGAAGAGCTAAAACGCAGAGAGTTAGCTGCTACTAAA
AAATTAAAGTGTGATTAAAGAATGTAAAAGTGTGTTTTTGTAGCAAACTAGTTAAACTAT
GCGCCAATAAACGTAAGTGCTTTTAATCAATAGGTGTTTT
