# Supplementary material for: Modelling microbial metabolic rewiring during growth in a complex medium
Source: BMC Genomics. 2016 Nov 24;17:970. doi: 10.1186/s12864-016-3311-0 (PMC5121958; doi:10.1186/s12864-016-3311-0)
Supplement: Additional file 3: — The list of the reactions and genes embedded in all the clusters identified through flux correlation analysis. (ZIP 79 kb) [file 12864_2016_3311_MOESM3_ESM.zip › AdditionalFile_S3/Sequence_of_genes_in_clusters/SequencesFrom-Genes-Corr_cluster_10.fas]

>PSHAa2315
TGACTGCATCGATTAAAGTGCTTGAAATGCTAGAAAGTGGTGGCGAGCTTCGCGCTAAGC
TTTGGTCAAACGCTAAATACTTCCGCGAGCAAATGGAAGCCGCTGGTTTTACCTGTGGTG
GTAAAGATCATGCCATTATTCCAGTTATGCTAGGCGATGCTAAAGTTGCATCATTAATGG
CTGATAAGTTATTAGTTGAAGGTATTTATGTAACCGGTTTTTCATTCCCTGTTGTACCTA
AAGGTCAGGCACGTATTCGTACCCAAATCTCAGCTGCACATAGCATTGAACAACTTGATA
CCGCCATTGCTGCCTTTACCCGTATTGGTAAAGAAATGGGCGTTATTTAATTTTATTGTA
AACCGCGCTATAGCCGCGGTTTTTTAGTTGAGTGTGAATT

>PSHAa2316
GAAAACCAGCCCCTGGTATGCTACTACAAGGTATTAGTGAGCATAATATCGATCCGCAGC
AAAGTATTATGGTAGGCGATAAAAAAAGTGATATGCAAGCTGCAGAACAAGCTGGCATTG
CCACGCGCGTATTGGTGCACTCTGGCCAGCAGTTTGATGACAGCGCCAAACAAACTGCAG
ATTTTATTTTCAATTCAATTAATGATTTACCAGCACTTTTATAAATTTAAATACGCCCCC
CAATTCAGGCACTGTAAACTGGCAGGAATTGCTGCCAAATTTATAATTTGCGATGAACTG
CAAACAGTGCATTTTATTCGTTAAACTTTTACAATACCCCACATAATAAACAGTAGCTTT
GTTTTGCTGTTTAACCTGTTAAATCAAATGGAGACTAAAG

>PSHAb0082
GAATTAATGCAAAGTGCGCCCGATCACAGCTTAATATTTACTAACTTGGTCGACTTTGAC
GAAATGTTTGGTCATCGTCGTAATCCTGTTGGGTATGCAAAAGCGTTAAAAGAGTTTGAC
GATTATTTGCCAACTATATTAAACGCACTAAAAGCCGATGATTTACTAATTATTACTGCC
GATCATGGCTGCGATCCAACCTTTCCAGGTTCTGAGCACACCCGTGAATACGTACCAGTA
ATTGCTTACCAACCGGGTATGACCGACATCCCACTTGGTGAGCGCAATAGTTTTGCAGAC
ATAGGTCAAACCTTAGCACAATGGTTTAACTTACCTGCGCTTGAATACGGTGATGGCTTT
ATAGATAAGCTAACTACATCTAAATAAAAAGGAAAGATTA

>PSHAb0294
CTTAATGAGTATTTTGCTAAGCAGCGCACTACCTTTACAGTACCTTTAGATACCCAAGGA
ACCGTGTTTCAACAAAGTGTATGGCAGGCATTACTTAACGTTCCCTATGGGGAACTTAAA
ACGTATGGCGATATTGCTAAGGTATTAAACAACCCCAAAGCGGTGCGCGCTGTTGGCGCT
GCTAATGGCAAAAACCCAATAAGTATTATTGTACCGTGCCACCGTATTATTGGTGCAAAC
GCAAAATTAACAGGTTATGCGGGTGGACTTGCAAGAAAACAATGGTTATTGCAGCACGAA
ACCGGATGATCAGTTCTTAATGCATAAAATGCATAAACCAAATTGGTATTAACGTTCGTT
TGAGGTAGCATAAGCGCACTTTTTATCTGAAGGCACAGCA
