# Supplementary material for: Modelling microbial metabolic rewiring during growth in a complex medium
Source: BMC Genomics. 2016 Nov 24;17:970. doi: 10.1186/s12864-016-3311-0 (PMC5121958; doi:10.1186/s12864-016-3311-0)
Supplement: Additional file 3: — The list of the reactions and genes embedded in all the clusters identified through flux correlation analysis. (ZIP 79 kb) [file 12864_2016_3311_MOESM3_ESM.zip › AdditionalFile_S3/Sequence_of_genes_in_clusters/SequencesFrom-Genes-Corr_cluster_4.fas]

>PSHAa0661
TGCGGCTTGTTTTTTTCAATTAACGGGGTTTTAGCATTTAATGCCATAAATTTGGTGAGC
GATTTTGCCGTACTATCGGCACTGTCATAAAGTAATTGATGGCTTTGAAAACTACTATTA
ATGCCCACCCAGCTCAGTAATATTAAGCAGGCAGTAGCAAGCAATAAACGCACTAAGCGT
TTTTTTTGTGAGGCAGTGATAGGGTTTTTAAGATGGTTATTTTTCATAGTCACCGTATAT
ACTACTGACAGCATTTTGATTTGATGTTACAAATGCTATACCCAAGTTGTTTGGGTATAC
TATAACCTTAAACCCCACCTGATGGCGAATTTAGCGCAAGTAATATATTTAACATTTTGT
AAGTAGCTATCAGGATAACAAAAAAATTCACGGAGAATCC

>PSHAa0666
CCATAACGAAATGATTAAAGGCGGCGGTGCAGCCCTTACTCGTGAAAAAATAGTAGCAGC
GGTAGCTAAACAATTTGTGTGCATTGTAGATGACACCAAATTAGTAGCAACCTTGGGTGG
TTTTCCACTGCCGGTTGAAGTTATACCCATGGCACGCAGTTACGTAGCACGCGAATTATT
AAAACTTGGTGGTGATCCTGTGTATCGCCAAGGTGTAGTTACCGATAACGGTAACGTTAT
TTTAGATGTACATAATTTAAATATTACCCAAGCTAAACAACTTGAAACACAAATTAATCA
AATTGTTGGCGTAGTTACCAACGGCCTATTCGCAGAGCGTGGCGCTGATAAAGTGATTAT
CGGCACTAAAAATGGGCCACAAATTAAATAGGATGAGGTT

>PSHAa0698
ATAGGCTACGTGTTGATTATTGCTTTTTATTTAGAGTGTATTAATAGCGTGAGTATTACT
TACGAATAAAAGTTAATTTAAAGATTTTTTATTCGTTAAATAAAAATTAAAGCTAATTAA
TGCAAATATTATAATACTTAGGTGAAACACTTTTAAATATGTACACTATTTACTCAATCA
TCTATTAGTCTATAAGACTAAGGTGTAATGATTATAATGTGATTATTTACTTACATTTAA
CATCATGTATTATTTATGTAAAAGTAATAAATAGCGCAGCGATTATAAACAACAAATTAG
TAATTAGAATAGCTTTACAACTAAGGTCTAATACTTAATAGCGCATTGCTGAGTAATCCT
TGAGAAAAGCCTAAGGCAAGTAATTTAAATGGAGACCAAG

>PSHAa1422
AATTGATATCGAAGACGTCGAAACAGTTGATACGGTTATTGATGAAGTAGCGGATGATAA
TCCTCCTTCAGAATAATTGAGATTAAAAAAGCGGCCTTGGCCGCTTTTTTTAATGGTGTT
GAATAAAATTAATATTAATAATACTGCGCAATAAAATAATTTTTACAATAGCAAAAAGAC
TCAATTGCAAGACGTTAATTTATATATATAGTTGTTCTCAGTAATTGTTTTATATTGCTC
TGTTTGCTGCATTAATGCAGCCTTATAGGTAATGAAGGCTTTAATACTATGAGTGAGGCT
ATAGCCCACTTAATGATCACAGCTTTAATTTAATGTGTATAACTTGATTGAATGGTAATT
GGGTGTTTAATTTTTTAATTACTGGAATGAGGAAAAGGTA

>PSHAa2153
CTAAAGGCGCAAAATTTATTCGCATAATGTGTTTAACTTGGGGGGGAATTGGTGTACAAC
TTTGTGTCGTGGCTGCTTTTAGGGCATCAGGCAATATGCTTAATGCTATGTTAGTTGCCC
TGTTATCACAGGGGGTTGTACAGTTTCCTGCGGCGTATATTTTATCTAAACATACGCAAT
TAGGAGATCACGGTATTTGGTATTCATTTGCCATTACCAACGTAGTTATTGCGCTTATTA
CCTATGCGTGGTTTGCTCAAGGTTCGTGGCAAAAAACTATTTTAACCAAAGAAGACAAAG
ACATAGCTAAAATTAGCCAAGAAGCTTTCATCGAAGAAGGCAGTCACTAAACATTGCGGT
GGGGTTTGCTGCCGTATAATTAATTTTATAAGGAATAACT
