# Supplementary material for: Modelling microbial metabolic rewiring during growth in a complex medium
Source: BMC Genomics. 2016 Nov 24;17:970. doi: 10.1186/s12864-016-3311-0 (PMC5121958; doi:10.1186/s12864-016-3311-0)
Supplement: Additional file 3: — The list of the reactions and genes embedded in all the clusters identified through flux correlation analysis. (ZIP 79 kb) [file 12864_2016_3311_MOESM3_ESM.zip › AdditionalFile_S3/Reactions_in_clusters/Rxn2Subsystems-Corr_cluster_18.xls]

rxn00804	Valine, leucine and isoleucine degradation/ Valine, leucine and isoleucine biosynthesis	L-leucine:NAD+ oxidoreductase(deaminating)	[c] : cpd00001 + cpd00003 + cpd00107 <==> cpd00004 + cpd00013 + cpd00067 + cpd00200	H2O + NAD+ + L-Leucine <=> NADH + NH3 + H+ + 4-Methyl-2-oxopentanoate	R01088	Leucine dehydrogenase (EC 1.4.1.9)	Leucine Degradation and HMG-CoA Metabolism/ / Branched-Chain Amino Acid Biosynthesis/ / Dehydrogenase complexes	1.4.1.9
rxn00806	Valine, leucine and isoleucine degradation/ Valine, leucine and isoleucine biosynthesis	L-Leucine:2-oxoglutarate aminotransferase	[c] : cpd00024 + cpd00107 <==> cpd00023 + cpd00200	2-Oxoglutarate + L-Leucine <=> L-Glutamate + 4-Methyl-2-oxopentanoate	R01090	Branched-chain amino acid aminotransferase (EC 2.6.1.42)	Isoleucine degradation/ / Pyruvate Alanine Serine Interconversions/ / Alanine biosynthesis/ / Dehydrogenase complexes/ / Leucine Biosynthesis/ / Aminotransferases:Aromatic Pathway and More, A work in progress/ / Leucine Degradation and HMG-CoA Metabolism/ / Methionine Salvage/ / Branched-Chain Amino Acid Biosynthesis/ / Valine degradation	2.6.1.6/ 2.6.1.42/ 2.6.1.67
rxn00162	Pyruvate metabolism	Oxaloacetate carboxy-lyase	[c] : cpd00032 + cpd00067 --> cpd00011 + cpd00020	Oxaloacetate + H+ => CO2 + Pyruvate	R00217	Oxaloacetate decarboxylase gamma chain (EC 4.1.1.3)/ / Oxaloacetate decarboxylase beta chain (EC 4.1.1.3)/ / Oxaloacetate decarboxylase involved in citrate fermentation, predicted (EC 4.1.1.3)/ / Oxaloacetate decarboxylase alpha chain (EC 4.1.1.3)/ / Oxaloacetate decarboxylase involved in citrate fermentation (EC 4.1.1.3)/ / Biotin carboxyl carrier protein of oxaloacetate decarboxylase/ / Oxaloac…	Proline, 4-hydroxyproline uptake and utilization/ / Pyruvate metabolism I: anaplerotic reactions, PEP/ / Na+ translocating decarboxylases and related biotin-dependent enzymes	4.1.1.3
rxn01388	Citrate cycle (TCA cycle)/ Glyoxylate and dicarboxylate metabolism/ Reductive carboxylate cycle (CO2 fixation)	isocitrate hydro-lyase	[c] : cpd00260 <==> cpd00001 + cpd00331	Isocitrate <=> H2O + cis-Aconitate	R01900	Aconitate hydratase (EC 4.2.1.3)/ / Aconitate hydratase large subunit (EC 4.2.1.3)/ / Aconitate hydratase 2 (EC 4.2.1.3)/ / Aconitate hydratase small subunit (EC 4.2.1.3)/ / 2-methylisocitrate dehydratase (EC 4.2.1.99)/ / Predicted Aconitate hydratase (EC 4.2.1.3)	TCA Cycle/ / YgfZ/ / Methylcitrate cycle/ / Glyoxylate bypass/ / Propionate-CoA to Succinate Module/ / Serine-glyoxylate cycle/ / Homogentisate pathway of aromatic compound degradation	4.2.1.3
rxn00974	Citrate cycle (TCA cycle)/ Glyoxylate and dicarboxylate metabolism/ Reductive carboxylate cycle (CO2 fixation)	citrate hydro-lyase	[c] : cpd00137 <==> cpd00001 + cpd00331	Citrate <=> H2O + cis-Aconitate	R01325	Aconitate hydratase (EC 4.2.1.3)/ / Aconitate hydratase large subunit (EC 4.2.1.3)/ / Aconitate hydratase 2 (EC 4.2.1.3)/ / Aconitate hydratase small subunit (EC 4.2.1.3)/ / 2-methylisocitrate dehydratase (EC 4.2.1.99)/ / Predicted Aconitate hydratase (EC 4.2.1.3)	TCA Cycle/ / YgfZ/ / Methylcitrate cycle/ / Glyoxylate bypass/ / Propionate-CoA to Succinate Module/ / Serine-glyoxylate cycle/ / Homogentisate pathway of aromatic compound degradation	4.2.1.3/ 4.2.1.4
rxn01573	Valine, leucine and isoleucine biosynthesis	L-Isoleucine:NAD+ oxidoreductase(deaminating)	[c] : cpd00001 + cpd00003 + cpd00322 <==> cpd00004 + cpd00013 + cpd00067 + cpd00508	H2O + NAD+ + L-Isoleucine <=> NADH + NH3 + H+ + (S)-3-Methyl-2-oxopentanoic acid	R02196	Leucine dehydrogenase (EC 1.4.1.9)	Leucine Degradation and HMG-CoA Metabolism/ / Branched-Chain Amino Acid Biosynthesis/ / Dehydrogenase complexes	1.4.1.9
rxn01575	Valine, leucine and isoleucine degradation/ Valine, leucine and isoleucine biosynthesis	L-Isoleucine:2-oxoglutarate aminotransferase	[c] : cpd00024 + cpd00322 <==> cpd00023 + cpd00508	2-Oxoglutarate + L-Isoleucine <=> L-Glutamate + (S)-3-Methyl-2-oxopentanoic acid	R02199	Branched-chain amino acid aminotransferase (EC 2.6.1.42)	Isoleucine degradation/ / Pyruvate Alanine Serine Interconversions/ / Alanine biosynthesis/ / Dehydrogenase complexes/ / Leucine Biosynthesis/ / Aminotransferases:Aromatic Pathway and More, A work in progress/ / Leucine Degradation and HMG-CoA Metabolism/ / Methionine Salvage/ / Branched-Chain Amino Acid Biosynthesis/ / Valine degradation	2.6.1.42
rxn00973		citrate hydro-lyase	[c] : cpd00137 <==> cpd00260	Citrate <=> Isocitrate	R01324	Aconitate hydratase (EC 4.2.1.3)/ / Aconitate hydratase large subunit (EC 4.2.1.3)/ / Aconitate hydratase 2 (EC 4.2.1.3)/ / Aconitate hydratase small subunit (EC 4.2.1.3)/ / 2-methylisocitrate dehydratase (EC 4.2.1.99)/ / Predicted Aconitate hydratase (EC 4.2.1.3)	TCA Cycle/ / YgfZ/ / Methylcitrate cycle/ / Glyoxylate bypass/ / Propionate-CoA to Succinate Module/ / Serine-glyoxylate cycle/ / Homogentisate pathway of aromatic compound degradation	4.2.1.3
rxn05145		Orthophosphate-ABC transport	cpd00001[c] + cpd00002[c] + cpd00009[e] <==> cpd00008[c] + (2) cpd00009[c] + cpd00067[c]	H2O + ATP + Orthophosphate[e] <=> ADP + (2) Orthophosphate + H+		Phosphate transport system permease protein PstC (TC 3.A.1.7.1)/ / Phosphate transport system permease protein PstA (TC 3.A.1.7.1)/ / Phosphate transport ATP-binding protein PstB (TC 3.A.1.7.1)/ / Phosphate ABC transporter, periplasmic phosphate-binding protein PstS (TC 3.A.1.7.1)		TC-3.A.1.7/ 3.A.1.7
rxn05312		PIt6	cpd00009[e] + cpd00067[e] <==> cpd00009[c] + cpd00067[c]	Orthophosphate[e] + H+[e] <= Orthophosphate + H+		Probable low-affinity inorganic phosphate transporter/ / Low-affinity inorganic phosphate transporter		TC-2.A.20/ 2.A.20
rxn01476	Pentose phosphate pathway	6-Phospho-D-glucono-1,5-lactone lactonohydrolase	[c] : cpd00001 + cpd00911 <==> cpd00067 + cpd00284	H2O + D-Glucono-1,5-lactone 6-phosphate <=> H+ + 6-Phospho-D-gluconate	R02035	6-phosphogluconolactonase (EC 3.1.1.31), eukaryotic type/ / 6-phosphogluconolactonase (EC 3.1.1.31)	Formaldehyde assimilation: Ribulose monophosphate pathway/ / Pentose phosphate pathway/ / Entner-Doudoroff Pathway	3.1.1.31
rxn00558	Glycolysis / Gluconeogenesis/ Pentose phosphate pathway/ Starch and sucrose metabolism	D-Glucose-6-phosphate ketol-isomerase	[c] : cpd00079 <==> cpd00072	D-Glucose 6-phosphate <=> D-Fructose 6-phosphate	R02740/ R00771	Glucose-6-phosphate isomerase, archaeal II (EC 5.3.1.9)/ / Glucose-6-phosphate isomerase (EC 5.3.1.9)	Formaldehyde assimilation: Ribulose monophosphate pathway/ / Glycolysis and Gluconeogenesis, including Archaeal enzymes/ / Sucrose Metabolism/ / Glycolysis and Gluconeogenesis	5.3.1.9
