# Supplementary material for: Modelling microbial metabolic rewiring during growth in a complex medium
Source: BMC Genomics. 2016 Nov 24;17:970. doi: 10.1186/s12864-016-3311-0 (PMC5121958; doi:10.1186/s12864-016-3311-0)
Supplement: Additional file 3: — The list of the reactions and genes embedded in all the clusters identified through flux correlation analysis. (ZIP 79 kb) [file 12864_2016_3311_MOESM3_ESM.zip › AdditionalFile_S3/Reactions_in_clusters/Rxn2Subsystems-Corr_cluster_2.xls]

rxn00175	Glycolysis / Gluconeogenesis/ Reductive carboxylate cycle (CO2 fixation)	Acetate:CoA ligase (AMP-forming)	[c] : cpd00002 + cpd00010 + cpd00029 + cpd00067 <==> cpd00012 + cpd00018 + cpd00022	ATP + CoA + Acetate + H+ <=> Pyrophosphate + AMP + Acetyl-CoA	R00235	Acetyl-coenzyme A synthetase (EC 6.2.1.1)	Protein Acetylation and Deacetylation in Bacteria/ / Ketoisovalerate oxidoreductase/ / Pyruvate metabolism II: acetyl-CoA, acetogenesis from pyruvate/ / Methylcitrate cycle	6.2.1.1
rxn00149	Pyruvate metabolism	Pyruvaldehyde:NAD+ oxidoreductase	[c] : cpd00001 + cpd00003 + cpd00428 <==> cpd00004 + cpd00020 + (2) cpd00067	H2O + NAD+ + Methylglyoxal <=> NADH + Pyruvate + (2) H+	R00203			1.2.1.22/ 1.2.1.23
rxn00748	Pyruvate metabolism	Glycerone-phosphate phospho-lyase	[c] : cpd00095 --> cpd00009 + cpd00067 + cpd00428	Glycerone phosphate => Orthophosphate + H+ + Methylglyoxal	R01016	Methylglyoxal synthase (EC 4.2.3.3)	Methylglyoxal Metabolism	4.2.3.3
rxn00471	Arginine and proline metabolism	L-Ornithine ammonia-lyase(cyclizing)	[c] : cpd00064 --> cpd00013 + cpd00067 + cpd00129	L-Ornithine => NH3 + H+ + L-Proline	R00671	Ornithine cyclodeaminase (EC 4.3.1.12)	Arginine and Ornithine Degradation/ / Proline, 4-hydroxyproline uptake and utilization/ / Threonine degradation	4.3.1.12
rxn01917	Urea cycle and metabolism of amino groups	ATP:N-acetyl-L-glutamate 5-phosphotransferase	[c] : cpd00002 + cpd00067 + cpd00477 <==> cpd00008 + cpd02552	ATP + H+ + N-Acetyl-L-glutamate <=> ADP + N-Acetyl-L-glutamate 5-phosphate	R02649	Acetylglutamate kinase (EC 2.7.2.8)	Arginine Biosynthesis/ / Arginine Biosynthesis extended	2.7.2.8
rxn00469	Urea cycle and metabolism of amino groups	N2-Acetyl-L-ornithine amidohydrolase	[c] : cpd00001 + cpd00342 <==> cpd00029 + cpd00064	H2O + N-Acetylornithine <=> Acetate + L-Ornithine	R00669	Acetylornithine deacetylase (EC 3.5.1.16)	Arginine Biosynthesis/ / Arginine Biosynthesis extended	3.5.1.14/ 3.5.1.16
rxn02465	Urea cycle and metabolism of amino groups	N-Acetyl-L-glutamate-5-semialdehyde:NADP+ 5-oxidoreductase	[c] : cpd00006 + cpd00009 + cpd00918 <==> cpd00005 + cpd02552	NADP+ + Orthophosphate + N-Acetyl-L-glutamate 5-semialdehyde <= NADPH + N-Acetyl-L-glutamate 5-phosphate	R03443	N-acetyl-gamma-glutamyl-phosphate reductase (EC 1.2.1.38)	Arginine Biosynthesis/ / Arginine Biosynthesis extended	1.2.1.38
rxn00192	Urea cycle and metabolism of amino groups	Acetyl-CoA:L-glutamate N-acetyltransferase	[c] : cpd00022 + cpd00023 --> cpd00010 + cpd00067 + cpd00477	Acetyl-CoA + L-Glutamate => CoA + H+ + N-Acetyl-L-glutamate	R00259	N-acetylglutamate synthase (EC 2.3.1.1)	Arginine Biosynthesis/ / Arginine Biosynthesis extended	2.3.1.1
rxn01637	Urea cycle and metabolism of amino groups	N2-Acetyl-L-ornithine:2-oxoglutarate aminotransferase	[c] : cpd00024 + cpd00342 <==> cpd00023 + cpd00918	2-Oxoglutarate + N-Acetylornithine <=> L-Glutamate + N-Acetyl-L-glutamate 5-semialdehyde	R02283	Acetylornithine aminotransferase 1 (EC 2.6.1.11)/ / Acetylornithine aminotransferase (EC 2.6.1.11)	Arginine Biosynthesis/ / Arginine Biosynthesis extended	2.6.1.11
