# Supplementary material for: Modelling microbial metabolic rewiring during growth in a complex medium
Source: BMC Genomics. 2016 Nov 24;17:970. doi: 10.1186/s12864-016-3311-0 (PMC5121958; doi:10.1186/s12864-016-3311-0)
Supplement: Additional file 3: — The list of the reactions and genes embedded in all the clusters identified through flux correlation analysis. (ZIP 79 kb) [file 12864_2016_3311_MOESM3_ESM.zip › AdditionalFile_S3/Reactions_in_clusters/Rxn2Subsystems-Corr_cluster_20.xls]

rxn00083	Nicotinate and nicotinamide metabolism	NADPH:NAD+ oxidoreductase (B-specific)	[c] : cpd00003 + cpd00005 --> cpd00004 + cpd00006	NAD+ + NADPH => NADH + NADP+	R00112	NAD(P) transhydrogenase subunit beta (EC 1.6.1.2)/ / NAD(P) transhydrogenase alpha subunit (EC 1.6.1.2)/ / Soluble pyridine nucleotide transhydrogenase (EC 1.6.1.1)	NAD and NADP cofactor biosynthesis global	1.6.1.1/ 1.6.1.2
rxn05209		Proton sodium antiport	cpd00067[c] + cpd00971[e] <==> cpd00067[e] + cpd00971[c]	H+ + Sodium[e] <=> H+[e] + Sodium		Na(+) H(+) antiporter subunit F (TC 2.A.63.1.2)/ / Na(+) H(+) antiporter subunit C (TC 2.A.63.1.2)/ / Na(+) H(+) antiporter subunit C (TC 2.A.63.1.3)/ / Na(+) H(+) antiporter subunit E (TC 2.A.63.1.2)/ / Na+/H+ antiporter NhaC/ / NA+/H+ antiporter NapA/ / Na+:H+ antiporter/ / Na(+) H(+) antiporter subunit B (TC 2.A.63.1.3)/ / sodium/hydrogen exchanger family protein/ / Na(+) H(+) antiporter subun…	Sodium Hydrogen Antiporter
rxn00781	Glycolysis / Gluconeogenesis/ Carbon fixation in photosynthetic organisms	D-Glyceraldehyde-3-phosphate:NAD+ oxidoreductase(phosphorylating)	[c] : cpd00003 + cpd00009 + cpd00102 <==> cpd00004 + cpd00203	NAD+ + Orthophosphate + D-Glyceraldehyde 3-phosphate <=> NADH + 3-Phospho-D-glyceroyl phosphate	R01061	NAD(P)-dependent glyceraldehyde 3-phosphate dehydrogenase archaeal (EC 1.2.1.59)/ / NAD(P)-dependent glyceraldehyde 3-phosphate dehydrogenase (EC 1.2.1.59)/ / NAD-dependent glyceraldehyde-3-phosphate dehydrogenase (EC 1.2.1.12)	Pyridoxin (Vitamin B6) Biosynthesis/ / Redox-dependent regulation of nucleus processes/ / Glycolysis and Gluconeogenesis, including Archaeal enzymes/ / Glycolysis and Gluconeogenesis/ / Entner-Doudoroff Pathway/ / Calvin-Benson cycle	1.2.1.12/ 1.2.1.13/ 1.2.1.59
rxn00165	Glycine, serine and threonine metabolism	L-serine ammonia-lyase	[c] : cpd00054 --> cpd00013 + cpd00020	L-Serine => NH3 + Pyruvate	R00220/ R00223	L-serine dehydratase, alpha subunit (EC 4.3.1.17)/ / L-serine dehydratase, beta subunit (EC 4.3.1.17)/ / L-serine dehydratase 1 (EC 4.3.1.17)/ / L-serine dehydratase (EC 4.3.1.17)	Pyruvate Alanine Serine Interconversions/ / Glycine cleavage system/ / Glycine and Serine Utilization	4.3.1.17/ 4.3.1.19/ 4.3.1.15/ 4.2.1.13
rxn00237	Purine metabolism	ATP:nucleoside-diphosphate phosphatransferase	[c] : cpd00002 + cpd00031 <==> cpd00008 + cpd00038	ATP + GDP <=> ADP + GTP	R00330	Nucleoside diphosphate kinase (EC 2.7.4.6)	pyrimidine conversions/ / Purine conversions	2.7.4.6
