# Supplementary material for: Modelling microbial metabolic rewiring during growth in a complex medium
Source: BMC Genomics. 2016 Nov 24;17:970. doi: 10.1186/s12864-016-3311-0 (PMC5121958; doi:10.1186/s12864-016-3311-0)
Supplement: Additional file 3: — The list of the reactions and genes embedded in all the clusters identified through flux correlation analysis. (ZIP 79 kb) [file 12864_2016_3311_MOESM3_ESM.zip › AdditionalFile_S3/Reactions_in_clusters/Rxn2Subsystems-Corr_cluster_28.xls]

rxn05233	Purine metabolism	Ribonucleotide reductase: GDP	[c] : cpd00031 + cpd11421 --> cpd00001 + cpd00295 + cpd11420	GDP + trdrd => H2O + dGDP + trdox	R02019	Ribonucleotide reductase of class Ia (aerobic), alpha subunit (EC 1.17.4.1)/ / Ribonucleotide reductase of class Ia (aerobic), beta subunit (EC 1.17.4.1)/ / Ribonucleotide reductase of class Ib (aerobic), alpha subunit (EC 1.17.4.1)/ / Ribonucleotide reductase of class Ib (aerobic), beta subunit (EC 1.17.4.1)/ / Ribonucleotide reduction protein NrdI		1.17.4.1
rxn01446	Purine metabolism	Deoxyguanosine:orthophosphate ribosyltransferase	[c] : cpd00009 + cpd00067 + cpd00277 <==> cpd00207 + cpd00509	Orthophosphate + H+ + Deoxyguanosine <=> Guanine + 2-Deoxy-D-ribose 1-phosphate	R01969	Purine nucleoside phosphorylase II ( EC:2.4.2.1 )/ / Xanthosine phosphorylase (EC 2.4.2.1)/ / Purine nucleoside phosphorylase (EC 2.4.2.1)	pyrimidine conversions/ / Deoxyribose and Deoxynucleoside Catabolism/ / Purine conversions	2.4.2.1/ 2.4.2.4
rxn01241	Glycolysis / Gluconeogenesis/ Citrate cycle (TCA cycle)/ Valine, leucine and isoleucine degradation/ Pyruvate metabolism	Dihydrolipoamide:NAD+ oxidoreductase	[c] : cpd00003 + cpd00449 <==> cpd00004 + cpd00067 + cpd00213	NAD+ + Dihydrolipoamide <=> NADH + H+ + Lipoamide	R07618/ R01698	Putative Dihydrolipoamide dehydrogenase (EC 1.8.1.4)/ / Dihydrolipoamide dehydrogenase (EC 1.8.1.4)/ / Dihydrolipoamide dehydrogenase of acetoin dehydrogenase (EC 1.8.1.4)/ / Dihydrolipoamide dehydrogenase of 2-oxoglutarate dehydrogenase (EC 1.8.1.4)/ / Dihydrolipoamide dehydrogenase of pyruvate dehydrogenase complex (EC 1.8.1.4)/ / Dihydrolipoamide dehydrogenase of branched-chain alpha-keto acid…	Isoleucine degradation/ / Pyruvate metabolism II: acetyl-CoA, acetogenesis from pyruvate/ / Photorespiration (oxidative C2 cycle)/ / Acetoin, butanediol metabolism/ / Dehydrogenase complexes/ / TCA Cycle/ / Leucine Degradation and HMG-CoA Metabolism/ / Valine degradation/ / Glycine cleavage system	1.8.1.4
rxn00117	Pyrimidine metabolism	ATP:nucleoside-diphosphate phosphatransferase	[c] : cpd00002 + cpd00014 <==> cpd00008 + cpd00062	ATP + UDP <=> ADP + UTP	R00156	Nucleoside diphosphate kinase (EC 2.7.4.6)	pyrimidine conversions/ / Purine conversions	2.7.4.6
rxn00368	Pyrimidine metabolism	UTP:cytidine 5'-phosphotransferase	[c] : cpd00062 + cpd00367 <==> cpd00014 + cpd00046	UTP + Cytidine <=> UDP + CMP	R00516	Uridine kinase (EC 2.7.1.48)/ / Uridine kinase (EC 2.7.1.48) [C1]	pyrimidine conversions	2.7.1.48
