# Supplementary material for: Modelling microbial metabolic rewiring during growth in a complex medium
Source: BMC Genomics. 2016 Nov 24;17:970. doi: 10.1186/s12864-016-3311-0 (PMC5121958; doi:10.1186/s12864-016-3311-0)
Supplement: Additional file 3: — The list of the reactions and genes embedded in all the clusters identified through flux correlation analysis. (ZIP 79 kb) [file 12864_2016_3311_MOESM3_ESM.zip › AdditionalFile_S3/Reactions_in_clusters/Rxn2Subsystems-Corr_cluster_26.xls]

rxn00324	Glyoxylate and dicarboxylate metabolism	Glycolate:NADP+ oxidoreductase	[c] : cpd00006 + cpd00139 <==> cpd00005 + cpd00040 + cpd00067	NADP+ + Glycolate <=> NADPH + Glyoxylate + H+	R00465	Hydroxypyruvate reductase (EC 1.1.1.81)/ / Glyoxylate reductase (EC 1.1.1.79)/ / Glyoxylate reductase (EC 1.1.1.26)	Photorespiration (oxidative C2 cycle)/ / Glycerate metabolism/ / Glycolate, glyoxylate interconversions	1.1.1.79/ 1.1.1.26
rxn00512	Glyoxylate and dicarboxylate metabolism	Glycolate:NAD+ oxidoreductase	[c] : cpd00003 + cpd00139 <==> cpd00004 + cpd00040 + cpd00067	NAD+ + Glycolate <=> NADH + Glyoxylate + H+	R00717	Hydroxypyruvate reductase (EC 1.1.1.81)/ / Glyoxylate reductase (EC 1.1.1.79)/ / Glyoxylate reductase (EC 1.1.1.26)	Photorespiration (oxidative C2 cycle)/ / Glycerate metabolism/ / Glycolate, glyoxylate interconversions	1.1.1.26/ 1.1.1.29
rxn00182	Glutamate metabolism/ Arginine and proline metabolism/ D-Glutamine and D-glutamate metabolism/ Nitrogen metabolism	L-Glutamate:NAD+ oxidoreductase (deaminating)	[c] : cpd00001 + cpd00003 + cpd00023 <==> cpd00004 + cpd00013 + cpd00024 + cpd00067	H2O + NAD+ + L-Glutamate <=> NADH + NH3 + 2-Oxoglutarate + H+	R00243	NAD-specific glutamate dehydrogenase (EC 1.4.1.2), large form/ / NAD-specific glutamate dehydrogenase (EC 1.4.1.2)/ / NAD-specific glutamate dehydrogenase (EC 1.4.1.2), eukaryotic type	Glutamine, Glutamate, Aspartate and Asparagine Biosynthesis	1.4.1.2/ 1.4.1.3/ 1.4.1.4
rxn00649	Cysteine metabolism/ Sulfur metabolism	O3-Acetyl-L-serine acetate-lyase (adding hydrogen sulfide)	[c] : cpd00239 + cpd00722 --> cpd00029 + cpd00067 + cpd00084	Hydrogen sulfide + O-Acetyl-L-serine => Acetate + H+ + L-Cysteine	R00897	Cysteine synthase (EC 2.5.1.47)/ / Cysteine synthase B (EC 2.5.1.47)	Methionine Biosynthesis/ / Cysteine Biosynthesis	2.5.1.47/ 2.5.1.65/ 4.2.99.8
rxn01851	Urea cycle and metabolism of amino groups/ beta-Alanine metabolism	4-aminobutanal:NAD+ 1-oxidoreductase	[c] : cpd00001 + cpd00003 + cpd00434 <==> cpd00004 + (2) cpd00067 + cpd00281	H2O + NAD+ + 4-Aminobutanal <=> NADH + (2) H+ + 4-Aminobutanoate	R02549	Aldehyde dehydrogenase (EC 1.2.1.3)/ / 4-aminobutyraldehyde dehydrogenase (EC 1.2.1.19)	Putrescine utilization pathways/ / Methylglyoxal Metabolism/ / Polyamine Metabolism/ / Pyruvate metabolism II: acetyl-CoA, acetogenesis from pyruvate/ / Glycerolipid and Glycerophospholipid Metabolism in Bacteria/ / Entner-Doudoroff Pathway	1.2.1.3/ 1.2.1.19
rxn01459	Urea cycle and metabolism of amino groups	4-Aminobutyraldehyde:NAD+ oxidoreductase	[c] : cpd00001 + cpd00006 + cpd00434 <==> cpd00005 + (2) cpd00067 + cpd00281	H2O + NADP+ + 4-Aminobutanal <=> NADPH + (2) H+ + 4-Aminobutanoate	R01986	Aldehyde dehydrogenase (EC 1.2.1.3)	Methylglyoxal Metabolism/ / Pyruvate metabolism II: acetyl-CoA, acetogenesis from pyruvate/ / Glycerolipid and Glycerophospholipid Metabolism in Bacteria/ / Entner-Doudoroff Pathway	1.2.1.3
