# Supplementary material for: Modelling microbial metabolic rewiring during growth in a complex medium
Source: BMC Genomics. 2016 Nov 24;17:970. doi: 10.1186/s12864-016-3311-0 (PMC5121958; doi:10.1186/s12864-016-3311-0)
Supplement: Additional file 3: — The list of the reactions and genes embedded in all the clusters identified through flux correlation analysis. (ZIP 79 kb) [file 12864_2016_3311_MOESM3_ESM.zip › AdditionalFile_S3/Reactions_in_clusters/Rxn2Subsystems-Corr_cluster_11.xls]

rxn00763	Glycerolipid metabolism	Glycerol:NAD+ oxidoreductase	[c] : cpd00003 + cpd00100 <==> cpd00004 + cpd00067 + cpd00448	NAD+ + Glycerol <=> NADH + H+ + D-Glyceraldehyde	R01036	Alcohol dehydrogenase (EC 1.1.1.1)	Fermentations: Mixed acid/ / Glycerolipid and Glycerophospholipid Metabolism in Bacteria/ / Fermentations: Lactate	1.1.1.1/ 1.1.1.2/ 1.1.1.21/ 1.1.1.72
rxn01286	Glycerolipid metabolism	D-Glyceraldehyde:NAD+ oxidoreductase	[c] : cpd00001 + cpd00003 + cpd00448 <==> cpd00004 + (2) cpd00067 + cpd00223	H2O + NAD+ + D-Glyceraldehyde <=> NADH + (2) H+ + D-Glycerate	R01752	Aldehyde dehydrogenase (EC 1.2.1.3)	Methylglyoxal Metabolism/ / Pyruvate metabolism II: acetyl-CoA, acetogenesis from pyruvate/ / Glycerolipid and Glycerophospholipid Metabolism in Bacteria/ / Entner-Doudoroff Pathway	1.2.1.3
rxn01102	Glycine, serine and threonine metabolism/ Glycerolipid metabolism/ Glyoxylate and dicarboxylate metabolism	ATP:(R)-glycerate 3-phosphotransferase	[c] : cpd00002 + cpd00223 <==> cpd00008 + cpd00169	ATP + D-Glycerate <=> ADP + 3-Phospho-D-glycerate	R01514	D-glycerate 2-kinase (EC 2.7.1.-)/ / Glycerate kinase (EC 2.7.1.31)	Glycerolipid and Glycerophospholipid Metabolism in Bacteria/ / Photorespiration (oxidative C2 cycle)/ / Glycerate metabolism/ / Serine-glyoxylate cycle/ / Entner-Doudoroff Pathway/ / D-galactarate, D-glucarate and D-glycerate catabolism/ / Glycine and Serine Utilization	2.7.1.31
rxn09174		Propanoyl-CoA: succinate CoA-transferase	[c] : cpd00036 + cpd00086 <==> cpd00078 + cpd00141	Succinate + Propanoyl-CoA <=> Succinyl-CoA + Propanoate
rxn01116	Pentose phosphate pathway/ Pentose and glucuronate interconversions/ Carbon fixation in photosynthetic organisms	D-Ribulose-5-phosphate 3-epimerase	[c] : cpd00171 <==> cpd00198	D-Ribulose 5-phosphate <=> D-Xylulose 5-phosphate	R01529	Ribulose-phosphate 3-epimerase (EC 5.1.3.1)	Formaldehyde assimilation: Ribulose monophosphate pathway/ / Pentose phosphate pathway/ / 2-phosphoglycolate salvage/ / Calvin-Benson cycle	5.1.3.1
rxn00747	Glycolysis / Gluconeogenesis/ Inositol metabolism/ Fructose and mannose metabolism/ Carbon fixation in photosynthetic organisms	D-Glyceraldehyde-3-phosphate ketol-isomerase	[c] : cpd00102 <==> cpd00095	D-Glyceraldehyde 3-phosphate <=> Glycerone phosphate	R01015	Triosephosphate isomerase (EC 5.3.1.1)/ / Glyceraldehyde-3-phosphate ketol-isomerase (EC 5.3.1.1)	MLST/ / Glycolysis and Gluconeogenesis, including Archaeal enzymes/ / Dihydroxyacetone kinases/ / Glycolysis and Gluconeogenesis/ / Inositol catabolism/ / Calvin-Benson cycle	5.3.1.1
rxn01100	Glycolysis / Gluconeogenesis/ Carbon fixation in photosynthetic organisms	ATP:3-phospho-D-glycerate 1-phosphotransferase	[c] : cpd00002 + cpd00067 + cpd00169 <==> cpd00008 + cpd00203	ATP + H+ + 3-Phospho-D-glycerate <=> ADP + 3-Phospho-D-glyceroyl phosphate	R01512	Phosphoglycerate kinase (EC 2.7.2.3)	YgfZ/ / Glycolysis and Gluconeogenesis, including Archaeal enzymes/ / Glycolysis and Gluconeogenesis/ / Entner-Doudoroff Pathway/ / Calvin-Benson cycle	2.7.2.3
rxn00615	Glycerolipid metabolism	ATP:glycerol 3-phosphotransferase	[c] : cpd00002 + cpd00100 <==> cpd00008 + cpd00080	ATP + Glycerol <=> ADP + sn-Glycerol 3-phosphate	R00847	Glycerol kinase (EC 2.7.1.30)	MLST/ / Glycerol and Glycerol-3-phosphate Uptake and Utilization/ / Glycerolipid and Glycerophospholipid Metabolism in Bacteria/ / Dihydroxyacetone kinases	2.7.1.30
