# Supplementary material for: Modelling microbial metabolic rewiring during growth in a complex medium
Source: BMC Genomics. 2016 Nov 24;17:970. doi: 10.1186/s12864-016-3311-0 (PMC5121958; doi:10.1186/s12864-016-3311-0)
Supplement: Additional file 3: — The list of the reactions and genes embedded in all the clusters identified through flux correlation analysis. (ZIP 79 kb) [file 12864_2016_3311_MOESM3_ESM.zip › AdditionalFile_S3/Reactions_in_clusters/Rxn2Subsystems-Corr_cluster_5.xls]

rxn00364	Pyrimidine metabolism	ATP:CMP phosphotransferase	[c] : cpd00002 + cpd00046 <==> cpd00008 + cpd00096	ATP + CMP <=> ADP + CDP	R00512	Cytidylate kinase (EC 2.7.4.14)	pyrimidine conversions	2.7.4.14
rxn00409	Pyrimidine metabolism	ATP:nucleoside-diphosphate phosphatransferase	[c] : cpd00002 + cpd00096 <==> cpd00008 + cpd00052	ATP + CDP <=> ADP + CTP	R00570	Nucleoside diphosphate kinase (EC 2.7.4.6)	pyrimidine conversions/ / Purine conversions	2.7.4.6
rxn00412	Pyrimidine metabolism	UTP:ammonia ligase(ADP-forming)	[c] : cpd00001 + cpd00002 + cpd00053 + cpd00062 --> cpd00008 + cpd00009 + cpd00023 + cpd00052 + (2) cpd00067	H2O + ATP + L-Glutamine + UTP => ADP + Orthophosphate + L-Glutamate + CTP + (2) H+	R00573	CTP synthase (EC 6.3.4.2)	pyrimidine conversions	6.3.4.2
rxn08310		CDP-diacylglycerol synthetase (n-C16:1)	[c] : cpd00052 + cpd15525 <==> cpd00012 + cpd15418	CTP + 1,2-dihexadec-9-enoyl-sn-glycerol 3-phosphate <=> Pyrophosphate + CDP-1,2-dihexadec-9-enoylglycerol		Phosphatidate cytidylyltransferase (EC 2.7.7.41)	Iojap/ / Glycerolipid and Glycerophospholipid Metabolism in Bacteria	2.7.7.41
rxn08669		Glycerophosphodiester phosphodiesterase (Glycerophosphoglycerol)	[c] : cpd00001 + cpd02090 <==> cpd00080 + cpd00100	H2O + Glycerophosphoglycerol <=> sn-Glycerol 3-phosphate + Glycerol		Glycerophosphoryl diester phosphodiesterase, periplasmic (EC 3.1.4.46)/ / Glycerophosphoryl diester phosphodiesterase (EC 3.1.4.46)	Glycerol and Glycerol-3-phosphate Uptake and Utilization	3.1.4.46
rxn09105		phosphatidylglycerol phosphate phosphatase (n-C16:1)	[c] : cpd00001 + cpd15546 --> cpd00009 + cpd00067 + cpd15539	H2O + Phosphatidylglycerophosphate dihexadec-9-enoyl => Orthophosphate + H+ + Phosphatidylglycerol dihexadec-9-enoyl		Phosphatidylglycerophosphatase A (EC 3.1.3.27)/ / Phosphatidylglycerophosphatase B (EC 3.1.3.27)	Glycerolipid and Glycerophospholipid Metabolism in Bacteria	3.1.3.27
rxn09112		Phosphatidylglycerol synthase (n-C16:1)	[c] : cpd00080 + cpd15418 <==> cpd00046 + cpd15546	sn-Glycerol 3-phosphate + CDP-1,2-dihexadec-9-enoylglycerol <=> CMP + Phosphatidylglycerophosphate dihexadec-9-enoyl		CDP-diacylglycerol--glycerol-3-phosphate 3-phosphatidyltransferase (EC 2.7.8.5)	Glycerolipid and Glycerophospholipid Metabolism in Bacteria	2.7.8.5
