# Supplementary material for: Modelling microbial metabolic rewiring during growth in a complex medium
Source: BMC Genomics. 2016 Nov 24;17:970. doi: 10.1186/s12864-016-3311-0 (PMC5121958; doi:10.1186/s12864-016-3311-0)
Supplement: Additional file 3: — The list of the reactions and genes embedded in all the clusters identified through flux correlation analysis. (ZIP 79 kb) [file 12864_2016_3311_MOESM3_ESM.zip › AdditionalFile_S3/Reactions_in_clusters/Rxn2Subsystems-Corr_cluster_21.xls]

rxn00549	Glycolysis / Gluconeogenesis/ Pentose phosphate pathway/ Fructose and mannose metabolism/ Carbon fixation in photosynthetic organisms	D-Fructose-1,6-bisphosphate 1-phosphohydrolase	[c] : cpd00001 + cpd00290 --> cpd00009 + cpd00067 + cpd00072	H2O + D-Fructose 1,6-bisphosphate => Orthophosphate + H+ + D-Fructose 6-phosphate	R00762/ R04780	Fructose-1,6-bisphosphatase, type I (EC 3.1.3.11)/ / Fructose-1,6-bisphosphatase, Bacillus type (EC 3.1.3.11)/ / Fructose-1,6-bisphosphatase, GlpX type (EC 3.1.3.11)/ / Fructose-1,6-bisphosphatase, type V, archaeal (EC 3.1.3.11)	Putative sugar ABC transporter (ytf cluster)/ / Glycolysis and Gluconeogenesis, including Archaeal enzymes/ / Cluster Ytf and putative sugar transporter/ / Glycolysis and Gluconeogenesis/ / Calvin-Benson cycle	3.1.3.11
rxn00786	Glycolysis / Gluconeogenesis/ Pentose phosphate pathway/ Fructose and mannose metabolism/ Carbon fixation in photosynthetic organisms	D-Fructose-1,6-bisphosphate D-glyceraldehyde-3-phosphate-lyase	[c] : cpd00290 <==> cpd00095 + cpd00102	D-Fructose 1,6-bisphosphate <=> Glycerone phosphate + D-Glyceraldehyde 3-phosphate	R01068/ R01070	Fructose-bisphosphate aldolase class II (EC 4.1.2.13)/ / Fructose-bisphosphate aldolase class I (EC 4.1.2.13)/ / Fructose-bisphosphate aldolase, archaeal class I (EC 4.1.2.13)	Formaldehyde assimilation: Ribulose monophosphate pathway/ / Glycolysis and Gluconeogenesis, including Archaeal enzymes/ / Hexitol degradation/ / Glycolysis and Gluconeogenesis/ / Calvin-Benson cycle	4.1.2.13
rxn00285	Citrate cycle (TCA cycle)/ Propanoate metabolism/ Reductive carboxylate cycle (CO2 fixation)	Succinate:CoA ligase (ADP-forming)	[c] : cpd00002 + cpd00010 + cpd00036 <==> cpd00008 + cpd00009 + cpd00078	ATP + CoA + Succinate <=> ADP + Orthophosphate + Succinyl-CoA	R00405	Succinyl-CoA ligase [ADP-forming] alpha chain (EC 6.2.1.5)/ / Succinyl-CoA ligase [ADP-forming] beta chain (EC 6.2.1.5)	TCA Cycle/ / Serine-glyoxylate cycle/ / Dehydrogenase complexes	6.2.1.5/ 6.2.1.4
rxn00799	Citrate cycle (TCA cycle)/ Reductive carboxylate cycle (CO2 fixation)	(S)-Malate hydro-lyase	[c] : cpd00130 <==> cpd00001 + cpd00106	(S)-Malate <=> H2O + Fumarate	R01082	Fumarate hydratase class I, anaerobic (EC 4.2.1.2)/ / Fumarate hydratase class I (EC 4.2.1.2)/ / Fumarate hydratase class II (EC 4.2.1.2)/ / Fumarate hydratase class I, aerobic (EC 4.2.1.2)/ / potential Fumarate hydratase class II (EC 4.2.1.2)	TCA Cycle/ / YgfZ/ / Serine-glyoxylate cycle	4.2.1.2
