# Supplementary material for: Modelling microbial metabolic rewiring during growth in a complex medium
Source: BMC Genomics. 2016 Nov 24;17:970. doi: 10.1186/s12864-016-3311-0 (PMC5121958; doi:10.1186/s12864-016-3311-0)
Supplement: Additional file 3: — The list of the reactions and genes embedded in all the clusters identified through flux correlation analysis. (ZIP 79 kb) [file 12864_2016_3311_MOESM3_ESM.zip › AdditionalFile_S3/Reactions_in_clusters/Rxn2Subsystems-Corr_cluster_22.xls]

rxn00872	Fatty acid metabolism	Butanoyl-CoA:oxygen 2-oxidoreductase	[c] : cpd00015 + cpd00120 <==> cpd00650 + cpd00982	FAD + Butanoyl-CoA <=> Crotonoyl-CoA + FADH2	R01175	Isovaleryl-CoA dehydrogenase (EC 1.3.99.10)	Leucine Degradation and HMG-CoA Metabolism/ / HMG CoA Synthesis	1.3.3.6/ 1.3.99.2/ 1.3.99.3/ 1.3.99.-
rxn00868	Butanoate metabolism	Butanoyl-CoA:(acceptor) 2,3-oxidoreductase	[c] : cpd00003 + cpd00120 <==> cpd00004 + cpd00067 + cpd00650	NAD+ + Butanoyl-CoA <= NADH + H+ + Crotonoyl-CoA	R01171	Acyl-CoA dehydrogenase, short-chain specific (EC 1.3.99.2)/ / Butyryl-CoA dehydrogenase (EC 1.3.99.2)	Butanol Biosynthesis/ / Isoleucine degradation/ / Isobutyryl-CoA to Propionyl-CoA Module/ / Acetyl-CoA fermentation to Butyrate/ / Anaerobic respiratory reductases/ / Valine degradation	1.3.1.44/ 1.3.99.2
rxn05298		GLUt4i	cpd00023[e] + cpd00971[e] <==> cpd00023[c] + cpd00971[c]	L-Glutamate[e] + Sodium[e] <=> L-Glutamate + Sodium		Proton/sodium-glutamate symport protein/ / Sodium/glutamate symporter/ / \Sodium/glutamate symport protein/ / Sodium/glutamate symport protein
rxn00003	C5-Branched dibasic acid metabolism/ Pantothenate and CoA biosynthesis	2-Acetolactate pyruvate-lyase (carboxylating)	[c] : cpd00011 + cpd00668 <==> (2) cpd00020 + cpd00067	CO2 + 2-Acetolactate <= (2) Pyruvate + H+	R00006/ R00226			2.2.1.6/ 4.1.3.18
rxn02185	Valine, leucine and isoleucine biosynthesis/ Butanoate metabolism	2-Acetolactate pyruvate-lyase (carboxylating)	[c] : cpd00056 + cpd00668 <==> cpd00020 + cpd03049	Thiamin diphosphate + 2-Acetolactate <=> Pyruvate + 2-(alpha-Hydroxyethyl)thiamine diphosphate	R03050/ R04672	Acetolactate synthase small subunit (EC 2.2.1.6), predicted, Archaeal type/ / Acetolactate synthase, catabolic (EC 2.2.1.6)/ / Acetolactate synthase small subunit (EC 2.2.1.6), predicted/ / Acetolactate synthase small subunit (EC 2.2.1.6), Xanthomonadales type/ / Acetolactate synthase small subunit (EC 2.2.1.6), predicted, Archaeal type 2/ / Acetolactate synthase large subunit (EC 2.2.1.6)/ / Ace…	Murein hydrolase regulation and cell death/ / Branched-Chain Amino Acid Biosynthesis/ / Acetoin, butanediol metabolism/ / Alpha-acetolactate operon	2.2.1.6
rxn05957	Methionine metabolism	O-Succinyl-L-homoserine succinate-lyase (adding cysteine)	[c] : cpd00239 + cpd00822 <==> cpd00036 + cpd00067 + cpd00135	Hydrogen sulfide + O-Succinyl-L-homoserine <=> Succinate + H+ + L-Homocysteine	R01288	O-succinylhomoserine sulfhydrylase (EC 2.5.1.48)	Methionine Biosynthesis	2.5.1.48/ 4.2.99.9/ 2.5.1.-
rxn05602		L-lactate reversible transport via proton symport	cpd00067[e] + cpd00159[e] <==> cpd00067[c] + cpd00159[c]	H+[e] + (S)-Lactate[e] <=> H+ + (S)-Lactate		L-lactate permease	Lactate utilization
rxn05604		malate-H+/Na+-lactate antiporter	(2) cpd00067[e] + cpd00130[e] + cpd00159[c] + cpd00971[c] <==> (2) cpd00067[c] + cpd00130[c] + cpd00159[e] + cpd00971[e]	(2) H+[e] + (S)-Malate[e] + (S)-Lactate + Sodium <=> (2) H+ + (S)-Malate + (S)-Lactate[e] + Sodium[e]		Malate Na(+) symporter	Pyruvate metabolism I: anaplerotic reactions, PEP
rxn05207		Na+/malate symporter	cpd00130[e] + cpd00971[e] <==> cpd00130[c] + cpd00971[c]	(S)-Malate[e] + Sodium[e] <=> (S)-Malate + Sodium		2-oxoglutarate/malate translocator/ / Malate Na(+) symporter	Pyruvate metabolism I: anaplerotic reactions, PEP/ / Photorespiration (oxidative C2 cycle)
rxn05297		GLUt2	cpd00023[e] + cpd00067[e] <==> cpd00023[c] + cpd00067[c]	L-Glutamate[e] + H+[e] <=> L-Glutamate + H+		Proton/glutamate symport protein
rxn02302	Methionine metabolism	O-Acetyl-L-homoserine succinate-lyase (adding cysteine)	[c] : cpd00084 + cpd00790 <==> cpd00029 + cpd00067 + cpd00424	L-Cysteine + O-Acetyl-L-homoserine <=> Acetate + H+ + Cystathionine	R03217	Cystathionine gamma-synthase (EC 2.5.1.48)	Methionine Biosynthesis/ / YgfZ	2.5.1.49/ 4.2.99.9
rxn08811		Lysophospholipase L1 (2-acylglycerophosphoglycerol, n-C14:0) (periplasm)	[c] : cpd00001 + cpd15319 <==> cpd00067 + cpd02090 + cpd03847	H2O + 1-Acyl-sn-glycero-3-phosphoglycerol tetradecanoyl <=> H+ + Glycerophosphoglycerol + Tetradecanoic acid		Lysophospholipase (EC 3.1.1.5)/ / Lysophospholipase L2 (EC 3.1.1.5)	Triacylglycerol metabolism	3.1.1.5
rxn09159		Phospholipase A2 (phosphatidylglycerol, n-C14:0) (periplasm)	[c] : cpd00001 + cpd15536 <==> cpd00067 + cpd03847 + cpd15319	H2O + Phosphatidylglycerol ditetradecanoyl <=> H+ + Tetradecanoic acid + 1-Acyl-sn-glycero-3-phosphoglycerol tetradecanoyl		Phospholipase A1 precursor (EC 3.1.1.32, EC 3.1.1.4)	Triacylglycerol metabolism	3.1.1.4
rxn09138		Phospholipase A1 (phosphatidylglycerol, n-C14:0) (periplasm)	[c] : cpd00001 + cpd15536 <==> cpd00067 + cpd03847 + cpd15344	H2O + Phosphatidylglycerol ditetradecanoyl <=> H+ + Tetradecanoic acid + 2-Acyl-sn-glycero-3-phosphoglycerol tetradecanoyl		Phospholipase A1 precursor (EC 3.1.1.32, EC 3.1.1.4)	Triacylglycerol metabolism	3.1.1.32
rxn00365	Pyrimidine metabolism	ATP:cytidine 5'-phosphotransferase	[c] : cpd00002 + cpd00367 <==> cpd00008 + cpd00046	ATP + Cytidine <=> ADP + CMP	R00513	Uridine kinase (EC 2.7.1.48)/ / Uridine kinase (EC 2.7.1.48) [C1]	pyrimidine conversions	2.7.1.48
rxn08846		Lysophospholipase L2 (2-acylglycerophosphoglycerol, n-C14:0)	[c] : cpd00001 + cpd15344 <==> cpd00067 + cpd02090 + cpd03847	H2O + 2-Acyl-sn-glycero-3-phosphoglycerol tetradecanoyl <=> H+ + Glycerophosphoglycerol + Tetradecanoic acid		Lysophospholipase (EC 3.1.1.5)/ / Lysophospholipase L2 (EC 3.1.1.5)	Triacylglycerol metabolism	3.1.1.5
rxn00199	Citrate cycle (TCA cycle)	Oxalosuccinate:NADP+ oxidoreductase (decarboxylating)	[c] : cpd00067 + cpd03187 --> cpd00011 + cpd00024	H+ + Oxalosuccinate => CO2 + 2-Oxoglutarate	R00268	Isocitrate dehydrogenase [NADP] (EC 1.1.1.42)	TCA Cycle	1.1.1.42
rxn01387	Citrate cycle (TCA cycle)	Isocitrate:NADP+ oxidoreductase (decarboxylating)	[c] : cpd00006 + cpd00260 <==> cpd00005 + cpd00067 + cpd03187	NADP+ + Isocitrate <=> NADPH + H+ + Oxalosuccinate	R01899	Isocitrate dehydrogenase [NADP] (EC 1.1.1.42)	TCA Cycle	1.1.1.42
rxn00950	Methionine metabolism/ Nitrogen metabolism/ Sulfur metabolism	Cystathionine L-homocysteine-lyase (deaminating)	[c] : cpd00001 + cpd00424 --> cpd00013 + cpd00020 + cpd00135	H2O + Cystathionine => NH3 + Pyruvate + L-Homocysteine	R01285/ R01286	Cystathionine beta-lyase, type II (EC 4.4.1.8)/ / Cystathionine beta-lyase (EC 4.4.1.8) (CBL) (Beta-cystathionase) (Cysteine lyase)/ / Cystathionine beta-lyase (EC 4.4.1.8)	Methionine Biosynthesis	4.4.1.8
rxn01816	Methionine metabolism/ Sulfur metabolism	O-Succinyl-L-homoserine succinate-lyase (adding cysteine)	[c] : cpd00036 + cpd00067 + cpd00424 <==> cpd00084 + cpd00822	Succinate + H+ + Cystathionine <=> L-Cysteine + O-Succinyl-L-homoserine	R02508/ R03260	Cystathionine gamma-synthase (EC 2.5.1.48)	Methionine Biosynthesis/ / YgfZ	2.5.1.48/ 4.2.99.9
rxn00782	Glycolysis / Gluconeogenesis/ Carbon fixation in photosynthetic organisms	D-Glyceraldehyde-3-phosphate:NADP+ oxidoreductase(phosphorylating)	[c] : cpd00006 + cpd00009 + cpd00102 <==> cpd00005 + cpd00203	NADP+ + Orthophosphate + D-Glyceraldehyde 3-phosphate <= NADPH + 3-Phospho-D-glyceroyl phosphate	R01063	NAD(P)-dependent glyceraldehyde 3-phosphate dehydrogenase archaeal (EC 1.2.1.59)/ / NADPH-dependent glyceraldehyde-3-phosphate dehydrogenase (EC 1.2.1.13)/ / NAD(P)-dependent glyceraldehyde 3-phosphate dehydrogenase (EC 1.2.1.59)	Glycolysis and Gluconeogenesis, including Archaeal enzymes/ / Redox-dependent regulation of nucleus processes/ / Glycolysis and Gluconeogenesis/ / Calvin-Benson cycle	1.2.1.12/ 1.2.1.13/ 1.2.1.59
