# Supplementary material for: Modelling microbial metabolic rewiring during growth in a complex medium
Source: BMC Genomics. 2016 Nov 24;17:970. doi: 10.1186/s12864-016-3311-0 (PMC5121958; doi:10.1186/s12864-016-3311-0)
Supplement: Additional file 3: — The list of the reactions and genes embedded in all the clusters identified through flux correlation analysis. (ZIP 79 kb) [file 12864_2016_3311_MOESM3_ESM.zip › AdditionalFile_S3/Reactions_in_clusters/Rxn2Subsystems-Corr_cluster_10.xls]

rxn01068	Glycine, serine and threonine metabolism	L-Threonine:NAD+ oxidoreductase	[c] : cpd00003 + cpd00161 <==> cpd00004 + cpd00067 + cpd02211	NAD+ + L-Threonine <=> NADH + H+ + L-2-Amino-3-oxobutanoic acid	R01465	L-threonine 3-dehydrogenase (EC 1.1.1.103)	Glycine Biosynthesis/ / Threonine degradation	1.1.1.103
rxn00274	Glycine, serine and threonine metabolism	Succinyl-CoA:glycine C-succinyl-transferase(decarboxylating)	[c] : cpd00022 + cpd00033 <==> cpd00010 + cpd02211	Acetyl-CoA + Glycine <=> CoA + L-2-Amino-3-oxobutanoic acid	R00371	2-amino-3-ketobutyrate coenzyme A ligase (EC 2.3.1.29)	Glycine Biosynthesis/ / Threonine degradation/ / Glycine and Serine Utilization	2.3.1.29/ 2.3.1.37
rxn01799	Pyrimidine metabolism	deoxyuridine:orthophosphate 2-deoxy-D-ribosyltransferase	[c] : cpd00009 + cpd00067 + cpd00412 <==> cpd00092 + cpd00509	Orthophosphate + H+ + Deoxyuridine <=> Uracil + 2-Deoxy-D-ribose 1-phosphate	R02484	Purine nucleoside phosphorylase II ( EC:2.4.2.1 )/ / Pyrimidine-nucleoside phosphorylase (EC 2.4.2.2)/ / Purine nucleoside phosphorylase (EC 2.4.2.1)/ / Deoxyuridine phosphorylase (EC 2.4.2.23)	pyrimidine conversions/ / Deoxyribose and Deoxynucleoside Catabolism/ / Purine conversions	2.4.2.1/ 2.4.2.4/ 2.4.2.23/ 2.4.2.2
rxn01518	Pyrimidine metabolism	ATP:deoxyuridine 5'-phosphotransferase	[c] : cpd00002 + cpd00412 <==> cpd00008 + cpd00299	ATP + Deoxyuridine <=> ADP + dUMP	R02099	Thymidine kinase (EC 2.7.1.21)	pyrimidine conversions/ / Folate Biosynthesis	2.7.1.21
