# Supplementary material for: Modelling microbial metabolic rewiring during growth in a complex medium
Source: BMC Genomics. 2016 Nov 24;17:970. doi: 10.1186/s12864-016-3311-0 (PMC5121958; doi:10.1186/s12864-016-3311-0)
Supplement: Additional file 3: — The list of the reactions and genes embedded in all the clusters identified through flux correlation analysis. (ZIP 79 kb) [file 12864_2016_3311_MOESM3_ESM.zip › AdditionalFile_S3/Reactions_in_clusters/Rxn2Subsystems-Corr_cluster_17.xls]

rxn00669	Propanoate metabolism	Propanoate:CoA ligase (ADP-forming)	[c] : cpd00002 + cpd00010 + cpd00141 <==> cpd00008 + cpd00009 + cpd00086	ATP + CoA + Propanoate <=> ADP + Orthophosphate + Propanoyl-CoA	R00920	Propionate--CoA ligase (EC 6.2.1.17)/ / Acetyl-coenzyme A synthetase (EC 6.2.1.1)/ / Acetyl-CoA synthetase (ADP-forming) beta chain (EC 6.2.1.13)/ / Acetyl-CoA synthetase (ADP-forming) alpha chain (EC 6.2.1.13)	Ketoisovalerate oxidoreductase/ / Protein Acetylation and Deacetylation in Bacteria/ / Methylcitrate cycle/ / Pyruvate metabolism II: acetyl-CoA, acetogenesis from pyruvate/ / Propionate-CoA to Succinate Module	6.2.1.13
rxn01871	Glycolysis / Gluconeogenesis/ Citrate cycle (TCA cycle)/ Pyruvate metabolism	acetyl-CoA:enzyme N6-(dihydrolipoyl)lysine S-acetyltransferase	[c] : cpd00022 + cpd00449 <==> cpd00010 + cpd00836	Acetyl-CoA + Dihydrolipoamide <=> CoA + S-Acetyldihydrolipoamide	R02569	Dihydrolipoamide acetyltransferase component (E2) of acetoin dehydrogenase complex (EC 2.3.1.-)/ / Dihydrolipoamide acetyltransferase component of pyruvate dehydrogenase complex (EC 2.3.1.12)	Lipoic acid metabolism/ / Pyruvate metabolism II: acetyl-CoA, acetogenesis from pyruvate/ / Acetoin, butanediol metabolism/ / Dehydrogenase complexes	2.3.1.12
rxn02342	Glycolysis / Gluconeogenesis/ Citrate cycle (TCA cycle)/ Pyruvate metabolism	2-(alpha-Hydroxyethyl)thiamine diphosphate:lipoamide	[c] : cpd00213 + cpd03049 <==> cpd00056 + cpd00836	Lipoamide + 2-(alpha-Hydroxyethyl)thiamine diphosphate <=> Thiamin diphosphate + S-Acetyldihydrolipoamide	R03270	Pyruvate dehydrogenase E1 component beta subunit (EC 1.2.4.1)/ / Pyruvate dehydrogenase E1 component (EC 1.2.4.1)/ / Pyruvate dehydrogenase E1 component alpha subunit (EC 1.2.4.1)	Methionine Degradation/ / Pyruvate metabolism II: acetyl-CoA, acetogenesis from pyruvate/ / Dehydrogenase complexes	1.2.4.1
rxn00904	Valine, leucine and isoleucine biosynthesis	L-Valine:pyruvate aminotransferase	[c] : cpd00020 + cpd00156 <==> cpd00035 + cpd00123	Pyruvate + L-Valine <=> L-Alanine + 3-Methyl-2-oxobutanoic acid	R01215	Probable valine-pyruvate aminotransferase (EC 2.6.1.66)/ / Valine--pyruvate aminotransferase (EC 2.6.1.66)	Pyruvate Alanine Serine Interconversions/ / Alanine biosynthesis/ / Branched-Chain Amino Acid Biosynthesis	2.6.1.66
