# Supplementary material for: Modelling microbial metabolic rewiring during growth in a complex medium
Source: BMC Genomics. 2016 Nov 24;17:970. doi: 10.1186/s12864-016-3311-0 (PMC5121958; doi:10.1186/s12864-016-3311-0)
Supplement: Additional file 3: — The list of the reactions and genes embedded in all the clusters identified through flux correlation analysis. (ZIP 79 kb) [file 12864_2016_3311_MOESM3_ESM.zip › AdditionalFile_S3/Reactions_in_clusters/Rxn2Subsystems-Corr_cluster_6.xls]

rxn00216	Glycolysis / Gluconeogenesis/ Galactose metabolism/ Starch and sucrose metabolism/ Streptomycin biosynthesis	ATP:D-glucose 6-phosphotransferase	[c] : cpd00002 + cpd00027 <==> cpd00008 + cpd00079	ATP + D-Glucose <=> ADP + D-Glucose 6-phosphate	R00299/ R01786	Hexokinase (EC 2.7.1.1)/ / Glucokinase (EC 2.7.1.2)	Glycolysis and Gluconeogenesis, including Archaeal enzymes/ / Sucrose Metabolism/ / Glycolysis and Gluconeogenesis/ / Entner-Doudoroff Pathway	2.7.1.1/ 2.7.1.2
rxn01171	Glycolysis / Gluconeogenesis	alpha-D-Glucose 1-epimerase	[c] : cpd00027 <==> cpd00190	D-Glucose <=> beta-D-Glucose	R01602	Aldose 1-epimerase (EC 5.1.3.3)	Maltose and Maltodextrin Utilization/ / Entner-Doudoroff Pathway/ / Lactose and Galactose Uptake and Utilization	5.1.3.3
rxn01169	Glycolysis / Gluconeogenesis	ATP:D-glucose 6-phosphotransferase	[c] : cpd00002 + cpd00190 <==> cpd00008 + cpd00863	ATP + beta-D-Glucose <=> ADP + beta-D-Glucose 6-phosphate	R01600	Hexokinase (EC 2.7.1.1)/ / Glucokinase (EC 2.7.1.2)	Glycolysis and Gluconeogenesis, including Archaeal enzymes/ / Sucrose Metabolism/ / Glycolysis and Gluconeogenesis/ / Entner-Doudoroff Pathway	2.7.1.1/ 2.7.1.2
rxn00541	Glycine, serine and threonine metabolism	L-Threonine acetaldehyde-lyase	[c] : cpd00161 <==> cpd00033 + cpd00071	L-Threonine <=> Glycine + Acetaldehyde	R00751	Low-specificity L-threonine aldolase (EC 4.1.2.5)	Glycine Biosynthesis/ / Threonine degradation	4.1.2.5
rxn02503	Folate biosynthesis	ATP:2-amino-4-hydroxy-6-hydroxymethyl-7,8-dihydropteridine	[c] : cpd00002 + cpd00954 <==> cpd00018 + cpd02920	ATP + 2-Amino-4-hydroxy-6-hydroxymethyl-7,8-dihydropteridine <=> AMP + 2-Amino-7,8-dihydro-4-hydroxy-6-(diphosphooxymethyl)pteridine	R03503	2-amino-4-hydroxy-6-hydroxymethyldihydropteridine pyrophosphokinase (EC 2.7.6.3)	Pterin metabolism 3/ / Methanopterin biosynthesis2/ / YgfZ/ / Folate Biosynthesis	2.7.6.3
rxn02201	Folate biosynthesis	2-Amino-4-hydroxy-6-hydroxymethyl-7,8-dihydropteridine-	[c] : cpd00443 + cpd02920 --> cpd00012 + cpd00683	4-Aminobenzoate + 2-Amino-7,8-dihydro-4-hydroxy-6-(diphosphooxymethyl)pteridine => Pyrophosphate + Dihydropteroate	R03067	Dihydropteroate synthase (EC 2.5.1.15)	Pterin metabolism 3/ / YgfZ/ / Folate Biosynthesis	2.5.1.15
