# Supplementary material for: Modelling microbial metabolic rewiring during growth in a complex medium
Source: BMC Genomics. 2016 Nov 24;17:970. doi: 10.1186/s12864-016-3311-0 (PMC5121958; doi:10.1186/s12864-016-3311-0)
Supplement: Additional file 3: — The list of the reactions and genes embedded in all the clusters identified through flux correlation analysis. (ZIP 79 kb) [file 12864_2016_3311_MOESM3_ESM.zip › AdditionalFile_S3/Reactions_in_clusters/Rxn2Subsystems-Corr_cluster_1.xls]

rxn01485	Aminosugars metabolism	D-Glucosamine 1-phosphate 1,6-phosphomutase	[c] : cpd03671 <==> cpd00288	alpha-D-Glucosamine 1-phosphate <=> D-Glucosamine 6-phosphate	R02060	Phosphoglucosamine mutase (EC 5.4.2.10)	Sialic Acid Metabolism	5.4.2.10/ 5.4.2.2
rxn00293	Aminosugars metabolism	UTP:N-acetyl-alpha-D-glucosamine-1-phosphate uridylyltransferase	[c] : cpd00062 + cpd02611 <==> cpd00012 + cpd00037	UTP + N-Acetyl-D-glucosamine 1-phosphate <=> Pyrophosphate + UDP-N-acetyl-D-glucosamine	R00416/ R00415	Glucosamine-1-phosphate N-acetyltransferase (EC 2.3.1.157)/ / N-acetylglucosamine-1-phosphate uridyltransferase eukaryotic (EC 2.7.7.23)/ / N-acetylglucosamine-1-phosphate uridyltransferase (EC 2.7.7.23)	Iojap/ / Sialic Acid Metabolism	2.7.7.23
rxn03638	Aminosugars metabolism	Acetyl-CoA:D-glucosamine-1-phosphate N-acetyltransferase	[c] : cpd00022 + cpd03671 --> cpd00010 + cpd00067 + cpd02611	Acetyl-CoA + alpha-D-Glucosamine 1-phosphate => CoA + H+ + N-Acetyl-D-glucosamine 1-phosphate	R05332	Glucosamine-1-phosphate N-acetyltransferase (EC 2.3.1.157)/ / N-acetylglucosamine-1-phosphate uridyltransferase (EC 2.7.7.23)	Iojap/ / Sialic Acid Metabolism	2.3.1.157/ 2.3.1.4
rxn02376	Citrate cycle (TCA cycle)	3-Carboxy-1-hydroxypropyl-ThPP:lipoamde	[c] : cpd00213 + cpd03189 <==> cpd00056 + cpd00860	Lipoamide + 3-Carboxy-1-hydroxypropyl-ThPP <=> Thiamin diphosphate + S-Succinyldihydrolipoamide	R03316	2-oxoglutarate dehydrogenase E1 component (EC 1.2.4.2)	TCA Cycle/ / Dehydrogenase complexes	1.2.4.2
rxn00441	Citrate cycle (TCA cycle)	2-Oxoglutarate:Thiamin diphosphate 2-oxidoreductase(decarboxylating	[c] : cpd00024 + cpd00056 + cpd00067 --> cpd00011 + cpd03189	2-Oxoglutarate + Thiamin diphosphate + H+ => CO2 + 3-Carboxy-1-hydroxypropyl-ThPP	R00621	2-oxoglutarate dehydrogenase E1 component (EC 1.2.4.2)	TCA Cycle/ / Dehydrogenase complexes	1.2.4.2
rxn01872	Citrate cycle (TCA cycle)	succinyl-CoA:enzyme N6-(dihydrolipoyl)lysine S-succinyltransferase	[c] : cpd00078 + cpd00449 <==> cpd00010 + cpd00860	Succinyl-CoA + Dihydrolipoamide <=> CoA + S-Succinyldihydrolipoamide	R02570	2-oxoglutarate dehydrogenase E2 component (EC 2.3.1.61)/ / Dihydrolipoamide succinyltransferase component (E2) of 2-oxoglutarate dehydrogenase complex (EC 2.3.1.61)	TCA Cycle/ / Lipoic acid metabolism/ / Dehydrogenase complexes	2.3.1.61
rxn09156		Phospholipase A2 (phosphatidylethanolamine, n-C18:0) (periplasm)	[c] : cpd00001 + cpd15533 <==> (3) cpd00067 + cpd01080 + cpd12547	H2O + phosphatidylethanolamine dioctadecanoyl <=> (3) H+ + Octadecanoic acid + 1-Acyl-sn-glycero-3-phosphoethanolamine		Phospholipase A1 precursor (EC 3.1.1.32, EC 3.1.1.4)	Triacylglycerol metabolism	3.1.1.4
rxn09135		Phospholipase A1 (phosphatidylethanolamine, n-C18:0) (periplasm)	[c] : cpd00001 + cpd15533 <==> cpd00067 + cpd01080 + cpd15341	H2O + phosphatidylethanolamine dioctadecanoyl <=> H+ + Octadecanoic acid + 2-Acyl-sn-glycero-3-phosphoethanolamine octadecanoyl		Phospholipase A1 precursor (EC 3.1.1.32, EC 3.1.1.4)	Triacylglycerol metabolism	3.1.1.32
rxn08843		Lysophospholipase L2 (2-acylglycerophosphoethanolamine, n-C18:0)	[c] : cpd00001 + cpd15341 <==> cpd00067 + cpd00908 + cpd01080	H2O + 2-Acyl-sn-glycero-3-phosphoethanolamine octadecanoyl <=> H+ + sn-glycero-3-Phosphoethanolamine + Octadecanoic acid		Lysophospholipase (EC 3.1.1.5)/ / Lysophospholipase L2 (EC 3.1.1.5)	Triacylglycerol metabolism	3.1.1.5
rxn08808		Lysophospholipase L1 (2-acylglycerophosphoethanolamine, n-C18:0) (periplasm)	[c] : cpd00001 + cpd00067 + cpd12547 --> cpd00908 + cpd01080	H2O + H+ + 1-Acyl-sn-glycero-3-phosphoethanolamine => sn-glycero-3-Phosphoethanolamine + Octadecanoic acid		Lysophospholipase (EC 3.1.1.5)/ / Lysophospholipase L2 (EC 3.1.1.5)	Triacylglycerol metabolism	3.1.1.5
