# Supplementary material for: Modelling microbial metabolic rewiring during growth in a complex medium
Source: BMC Genomics. 2016 Nov 24;17:970. doi: 10.1186/s12864-016-3311-0 (PMC5121958; doi:10.1186/s12864-016-3311-0)
Supplement: Additional file 3: — The list of the reactions and genes embedded in all the clusters identified through flux correlation analysis. (ZIP 79 kb) [file 12864_2016_3311_MOESM3_ESM.zip › AdditionalFile_S3/Reactions_in_clusters/Rxn2Subsystems-Corr_cluster_4.xls]

rxn02914	Glycine, serine and threonine metabolism	3-Phosphoserine:2-oxoglutarate aminotransferase	[c] : cpd00024 + cpd00738 <==> cpd00023 + cpd02069	2-Oxoglutarate + phosphoserine <=> L-Glutamate + 3-Phosphonooxypyruvate	R04173	Phosphoserine aminotransferase (EC 2.6.1.52)/ / Phosphoserine aminotransferase, putative (EC 2.6.1.52)	Aminotransferases:Aromatic Pathway and More, A work in progress/ / Pyridoxin (Vitamin B6) Biosynthesis/ / Glycine and Serine Utilization/ / Serine Biosynthesis	2.6.1.52
rxn01101	Glycine, serine and threonine metabolism	3-Phospho-D-glycerate:NAD+ 2-oxidoreductase	[c] : cpd00003 + cpd00169 <==> cpd00004 + cpd00067 + cpd02069	NAD+ + 3-Phospho-D-glycerate <=> NADH + H+ + 3-Phosphonooxypyruvate	R01513	D-3-phosphoglycerate dehydrogenase (EC 1.1.1.95)	Pyridoxin (Vitamin B6) Biosynthesis/ / Serine Biosynthesis/ / Glycine and Serine Utilization	1.1.1.95
rxn00420	Glycine, serine and threonine metabolism	L-O-Phosphoserine phosphohydrolase	[c] : cpd00001 + cpd00738 --> cpd00009 + cpd00054 + cpd00067	H2O + phosphoserine => Orthophosphate + L-Serine + H+	R00582	Phosphoserine phosphatase, putative (EC 3.1.3.3)/ / Phosphoserine phosphatase (EC 3.1.3.3)/ / Phosphoserine phosphatase rsbX (EC 3.1.3.3)	Glycine and Serine Utilization/ / Serine Biosynthesis	3.1.3.3
rxn00675	Propanoate metabolism	Propinol adenylate:CoA ligase (AMP-forming)	[c] : cpd00010 + cpd03560 --> cpd00018 + cpd00086	CoA + Propinol adenylate => AMP + Propanoyl-CoA	R00926	Acetyl-coenzyme A synthetase (EC 6.2.1.1)	Ketoisovalerate oxidoreductase/ / Protein Acetylation and Deacetylation in Bacteria/ / Pyruvate metabolism II: acetyl-CoA, acetogenesis from pyruvate/ / Methylcitrate cycle/ / Propionate-CoA to Succinate Module	6.2.1.1/ 6.2.1.17
rxn00986	Propanoate metabolism	Propanoate:CoA ligase (AMP-forming)	[c] : cpd00002 + cpd00067 + cpd00141 <==> cpd00012 + cpd03560	ATP + H+ + Propanoate <= Pyrophosphate + Propinol adenylate	R01354	Acetyl-coenzyme A synthetase (EC 6.2.1.1)	Ketoisovalerate oxidoreductase/ / Protein Acetylation and Deacetylation in Bacteria/ / Pyruvate metabolism II: acetyl-CoA, acetogenesis from pyruvate/ / Methylcitrate cycle/ / Propionate-CoA to Succinate Module	6.2.1.1/ 6.2.1.17
