# Supplementary material for: Modelling microbial metabolic rewiring during growth in a complex medium
Source: BMC Genomics. 2016 Nov 24;17:970. doi: 10.1186/s12864-016-3311-0 (PMC5121958; doi:10.1186/s12864-016-3311-0)
Supplement: Additional file 3: — The list of the reactions and genes embedded in all the clusters identified through flux correlation analysis. (ZIP 79 kb) [file 12864_2016_3311_MOESM3_ESM.zip › AdditionalFile_S3/Reactions_in_clusters/Rxn2Subsystems-Corr_cluster_27.xls]

rxn03884	Pentose phosphate pathway/ Pentose and glucuronate interconversions	2-dehydro-3-deoxy-D-gluconate-6-phosphate	[c] : cpd02711 <==> cpd00020 + cpd00102	2-Dehydro-3-deoxy-6-phospho-D-gluconate <=> Pyruvate + D-Glyceraldehyde 3-phosphate	R05605	2-dehydro-3-deoxyphosphogluconate aldolase (EC 4.1.2.14)/ / 4-Hydroxy-2-oxoglutarate aldolase (EC 4.1.3.16)	Formaldehyde assimilation: Ribulose monophosphate pathway/ / Proline, 4-hydroxyproline uptake and utilization/ / D-gluconate and ketogluconates metabolism/ / Entner-Doudoroff Pathway/ / Glycolate, glyoxylate interconversions	4.1.2.14
rxn01477	Pentose phosphate pathway	6-Phospho-D-gluconate hydro-lyase	[c] : cpd00284 --> cpd00001 + cpd02711	6-Phospho-D-gluconate => H2O + 2-Dehydro-3-deoxy-6-phospho-D-gluconate	R02036	Phosphogluconate dehydratase (EC 4.2.1.12)	Formaldehyde assimilation: Ribulose monophosphate pathway/ / Pentose phosphate pathway/ / D-gluconate and ketogluconates metabolism/ / Entner-Doudoroff Pathway	4.2.1.12
rxn00505	Citrate cycle (TCA cycle)	Isocitrate:NAD+ oxidoreductase (decarboxylating)	[c] : cpd00003 + cpd00260 --> cpd00004 + cpd00011 + cpd00024	NAD+ + Isocitrate => NADH + CO2 + 2-Oxoglutarate	R00709	Isocitrate dehydrogenase 3 subunit beta, mitochondrial precursor (EC 1.1.1.41)/ / Isocitrate dehydrogenase [NAD] (EC 1.1.1.41)/ / NAD-dependent isocitrate dehydrogenase precursor (EC 1.1.1.41)/ / Isocitrate dehydrogenase 3 subunit alpha, mitochondrial precursor (EC 1.1.1.41)/ / Isocitrate dehydrogenase [NAD] subunit II, mitochondrial precursor (EC 1.1.1.41)/ / Isocitrate dehydrogenase [NAD] subun…	TCA Cycle	1.1.1.41/ 1.1.1.286
rxn01366	Pyrimidine metabolism	Uridine:orthophosphate ribosyltransferase	[c] : cpd00009 + cpd00067 + cpd00249 <==> cpd00092 + cpd00475	Orthophosphate + H+ + Uridine <=> Uracil + alpha-D-Ribose 1-phosphate	R01876	Pyrimidine-nucleoside phosphorylase (EC 2.4.2.2)/ / Uridine phosphorylase (EC 2.4.2.3)	pyrimidine conversions/ / Deoxyribose and Deoxynucleoside Catabolism	2.4.2.3/ 2.4.2.2
rxn00184	Glutamate metabolism/ Arginine and proline metabolism/ D-Glutamine and D-glutamate metabolism/ Nitrogen metabolism	L-Glutamate:NADP+ oxidoreductase (deaminating)	[c] : cpd00001 + cpd00006 + cpd00023 <==> cpd00005 + cpd00013 + cpd00024 + cpd00067	H2O + NADP+ + L-Glutamate <=> NADPH + NH3 + 2-Oxoglutarate + H+	R00248	NADP-specific glutamate dehydrogenase (EC 1.4.1.4)	Proline Synthesis/ / Glutamine, Glutamate, Aspartate and Asparagine Biosynthesis/ / Arginine and Ornithine Degradation/ / Proline, 4-hydroxyproline uptake and utilization	1.4.1.3/ 1.4.1.4
rxn08813		Lysophospholipase L1 (2-acylglycerophosphoglycerol, n-C16:0) (periplasm)	[c] : cpd00001 + cpd15321 <==> cpd00067 + cpd00214 + cpd02090	H2O + 1-Acyl-sn-glycero-3-phosphoglycerol hexadecanoyl <=> H+ + Hexadecanoic acid + Glycerophosphoglycerol		Lysophospholipase (EC 3.1.1.5)/ / Lysophospholipase L2 (EC 3.1.1.5)	Triacylglycerol metabolism	3.1.1.5
rxn09140		Phospholipase A1 (phosphatidylglycerol, n-C16:0) (periplasm)	[c] : cpd00001 + cpd15538 <==> cpd00067 + cpd00214 + cpd15346	H2O + Phosphatidylglycerol dihexadecanoyl <=> H+ + Hexadecanoic acid + 2-Acyl-sn-glycero-3-phosphoglycerol hexadecanoyl		Phospholipase A1 precursor (EC 3.1.1.32, EC 3.1.1.4)	Triacylglycerol metabolism	3.1.1.32
rxn09161		Phospholipase A2 (phosphatidylglycerol, n-C16:0) (periplasm)	[c] : cpd00001 + cpd15538 <==> cpd00067 + cpd00214 + cpd15321	H2O + Phosphatidylglycerol dihexadecanoyl <=> H+ + Hexadecanoic acid + 1-Acyl-sn-glycero-3-phosphoglycerol hexadecanoyl		Phospholipase A1 precursor (EC 3.1.1.32, EC 3.1.1.4)	Triacylglycerol metabolism	3.1.1.4
rxn08848		Lysophospholipase L2 (2-acylglycerophosphoglycerol, n-C16:0)	[c] : cpd00001 + cpd15346 <==> cpd00067 + cpd00214 + cpd02090	H2O + 2-Acyl-sn-glycero-3-phosphoglycerol hexadecanoyl <=> H+ + Hexadecanoic acid + Glycerophosphoglycerol		Lysophospholipase (EC 3.1.1.5)/ / Lysophospholipase L2 (EC 3.1.1.5)	Triacylglycerol metabolism	3.1.1.5
