# Supplementary material for: Modelling microbial metabolic rewiring during growth in a complex medium
Source: BMC Genomics. 2016 Nov 24;17:970. doi: 10.1186/s12864-016-3311-0 (PMC5121958; doi:10.1186/s12864-016-3311-0)
Supplement: Additional file 3: — The list of the reactions and genes embedded in all the clusters identified through flux correlation analysis. (ZIP 79 kb) [file 12864_2016_3311_MOESM3_ESM.zip › AdditionalFile_S3/Reactions_in_clusters/Rxn2Subsystems-Corr_cluster_23.xls]

rxn10043		cytochrome-c oxidase (H+/e- = 2)	(0.5) cpd00007[c] + (6) cpd00067[c] + (2) cpd00110[c] <==> cpd00001[c] + (4) cpd00067[e] + (2) cpd00109[c]	(0.5) Oxygen + (6) H+ + (2) Ferrocytochrome c <=> H2O + (4) H+[e] + (2) Ferricytochrome c		Cytochrome c oxidase, subunit IV (EC 1.9.3.1)/ / Cytochrome c oxidase polypeptide I (EC 1.9.3.1)/ / Cytochrome c oxidase polypeptide II (EC 1.9.3.1)/ / Cytochrome c oxidase polypeptide III (EC 1.9.3.1)	Terminal cytochrome C oxidases	1.9.3.1/ / 1.9.3.1/
rxn00058		Ferrocytochrome-c:oxygen oxidoreductase	[c] : cpd00007 + (4) cpd00067 + (4) cpd00110 <==> (2) cpd00001 + (4) cpd00109	Oxygen + (4) H+ + (4) Ferrocytochrome c <=> (2) H2O + (4) Ferricytochrome c	R00081	Cytochrome c oxidase polypeptide I (EC 1.9.3.1),putative/ / Cytochrome c oxidase polypeptide IV(EC 1.9.3.1)/ / Alternative cytochrome c oxidase polypeptide CoxM (EC 1.9.3.1)/ / Cytochrome c oxidase subunit 2a (EC 1.9.3.1)/ / Cytochrome c oxidase polypeptide Va, mitochondrial precursor (EC 1.9.3.1)/ / Alternative cytochrome c oxidase polypeptide CoxN (EC 1.9.3.1)/ / Cytochrome c oxidase, subunit I…	Terminal cytochrome C oxidases	1.9.3.1
rxn10042		ATP synthase (four protons for one ATP)	cpd00008[c] + cpd00009[c] + (4) cpd00067[e] <==> cpd00001[c] + cpd00002[c] + (3) cpd00067[c]	ADP + Orthophosphate + (4) H+[e] <=> H2O + ATP + (3) H+		ATP synthase B chain (EC 3.6.3.14)/ / ATP synthase delta chain (EC 3.6.3.14)/ / ATP synthase epsilon chain (EC 3.6.3.14)/ / ATP synthase C chain (EC 3.6.3.14)/ / ATP synthase protein I/ / ATP synthase beta chain (EC 3.6.3.14)/ / ATP synthase gamma chain (EC 3.6.3.14)/ / ATP synthase alpha chain (EC 3.6.3.14)/ / ATP synthase A chain (EC 3.6.3.14)	F0F1-type ATP synthase	3.6.3.14/ / 3.6.3.14/ 3.6.3.14/
rxn00611	Glycerophospholipid metabolism	sn-Glycerol-3-phosphate:NAD+ 2-oxidoreductase	[c] : cpd00003 + cpd00080 <==> cpd00004 + cpd00067 + cpd00095	NAD+ + sn-Glycerol 3-phosphate <=> NADH + H+ + Glycerone phosphate	R00842/ R05679	Glycerol-3-phosphate dehydrogenase [NAD(P)+] (EC 1.1.1.94)	Glycerol and Glycerol-3-phosphate Uptake and Utilization/ / Glycerolipid and Glycerophospholipid Metabolism in Bacteria	1.1.1.8/ 1.1.1.94/ 1.1.1.261
rxn00502	Inositol metabolism/ Alanine and aspartate metabolism/ beta-Alanine metabolism/ Propanoate metabolism	3-Oxopropanoate:NADP+ oxidoreductase (decarboxylating,	[c] : cpd00006 + cpd00010 + cpd00191 <==> cpd00005 + cpd00011 + cpd00022	NADP+ + CoA + 3-Oxopropanoate <=> NADPH + CO2 + Acetyl-CoA	R00706	Malonate-semialdehyde dehydrogenase (EC 1.2.1.18)		1.2.1.18
rxn00501	Inositol metabolism/ Alanine and aspartate metabolism/ beta-Alanine metabolism/ Propanoate metabolism	3-Oxopropanoate:NAD+ oxidoreductase (decarboxylating,	[c] : cpd00003 + cpd00010 + cpd00191 <==> cpd00004 + cpd00011 + cpd00022	NAD+ + CoA + 3-Oxopropanoate <=> NADH + CO2 + Acetyl-CoA	R00705	Malonate-semialdehyde dehydrogenase (EC 1.2.1.18)/ / Methylmalonate-semialdehyde dehydrogenase (EC 1.2.1.27)/ / Methylmalonate-semialdehyde dehydrogenase [inositol] (EC 1.2.1.27)	Isobutyryl-CoA to Propionyl-CoA Module/ / Valine degradation/ / Inositol catabolism	1.2.1.18/ 1.2.1.27
rxn01512	Pyrimidine metabolism	ATP:nucleoside-diphosphate phosphatransferase	[c] : cpd00002 + cpd00297 <==> cpd00008 + cpd00357	ATP + dTDP <=> ADP + dTTP	R02093	Nucleoside diphosphate kinase (EC 2.7.4.6)	pyrimidine conversions/ / Purine conversions	2.7.4.6
