# Supplementary material for: Modelling microbial metabolic rewiring during growth in a complex medium
Source: BMC Genomics. 2016 Nov 24;17:970. doi: 10.1186/s12864-016-3311-0 (PMC5121958; doi:10.1186/s12864-016-3311-0)
Supplement: Additional file 3: — The list of the reactions and genes embedded in all the clusters identified through flux correlation analysis. (ZIP 79 kb) [file 12864_2016_3311_MOESM3_ESM.zip › AdditionalFile_S3/Reactions_in_clusters/Rxn2Subsystems-Corr_cluster_19.xls]

rxn08816		Lysophospholipase L1 (2-acylglycerophosphoglycerol, n-C18:1) (periplasm)	[c] : cpd00001 + cpd15324 <==> cpd00067 + cpd02090 + cpd15269	H2O + 1-Acyl-sn-glycero-3-phosphoglycerol octadec-11-enoyl <=> H+ + Glycerophosphoglycerol + octadecenoate		Lysophospholipase (EC 3.1.1.5)/ / Lysophospholipase L2 (EC 3.1.1.5)	Triacylglycerol metabolism	3.1.1.5
rxn08851		Lysophospholipase L2 (2-acylglycerophosphoglycerol, n-C18:1)	[c] : cpd00001 + cpd15349 <==> cpd00067 + cpd02090 + cpd15269	H2O + 2-Acyl-sn-glycero-3-phosphoglycerol octadec-11-enoyl <=> H+ + Glycerophosphoglycerol + octadecenoate		Lysophospholipase (EC 3.1.1.5)/ / Lysophospholipase L2 (EC 3.1.1.5)	Triacylglycerol metabolism	3.1.1.5
rxn09164		Phospholipase A2 (phosphatidylglycerol, n-C18:1) (periplasm)	[c] : cpd00001 + cpd15541 <==> cpd00067 + cpd15269 + cpd15324	H2O + Phosphatidylglycerol dioctadec-11-enoyl <=> H+ + octadecenoate + 1-Acyl-sn-glycero-3-phosphoglycerol octadec-11-enoyl		Phospholipase A1 precursor (EC 3.1.1.32, EC 3.1.1.4)	Triacylglycerol metabolism	3.1.1.4
rxn09143		Phospholipase A1 (phosphatidylglycerol, n-C18:1) (periplasm)	[c] : cpd00001 + cpd15541 <==> cpd00067 + cpd15269 + cpd15349	H2O + Phosphatidylglycerol dioctadec-11-enoyl <=> H+ + octadecenoate + 2-Acyl-sn-glycero-3-phosphoglycerol octadec-11-enoyl		Phospholipase A1 precursor (EC 3.1.1.32, EC 3.1.1.4)	Triacylglycerol metabolism	3.1.1.32
