# Supplementary material for: Modelling microbial metabolic rewiring during growth in a complex medium
Source: BMC Genomics. 2016 Nov 24;17:970. doi: 10.1186/s12864-016-3311-0 (PMC5121958; doi:10.1186/s12864-016-3311-0)
Supplement: Additional file 3: — The list of the reactions and genes embedded in all the clusters identified through flux correlation analysis. (ZIP 79 kb) [file 12864_2016_3311_MOESM3_ESM.zip › AdditionalFile_S3/Reactions_in_clusters/Rxn2Subsystems-Corr_cluster_15.xls]

rxn01138	Purine metabolism	Adenosine:orthophosphate ribosyltransferase	[c] : cpd00009 + cpd00067 + cpd00182 <==> cpd00128 + cpd00475	Orthophosphate + H+ + Adenosine <=> Adenine + alpha-D-Ribose 1-phosphate	R01561	Purine nucleoside phosphorylase II ( EC:2.4.2.1 )/ / Xanthosine phosphorylase (EC 2.4.2.1)/ / Purine nucleoside phosphorylase (EC 2.4.2.1)	pyrimidine conversions/ / Deoxyribose and Deoxynucleoside Catabolism/ / Purine conversions	2.4.2.1
rxn01358	Purine metabolism	inosine:orthophosphate ribosyltransferase	[c] : cpd00009 + cpd00067 + cpd00246 <==> cpd00226 + cpd00475	Orthophosphate + H+ + Inosine <=> Hypoxanthine + alpha-D-Ribose 1-phosphate	R01863	Purine nucleoside phosphorylase II ( EC:2.4.2.1 )/ / Xanthosine phosphorylase (EC 2.4.2.1)/ / Purine nucleoside phosphorylase (EC 2.4.2.1)	pyrimidine conversions/ / Deoxyribose and Deoxynucleoside Catabolism/ / Purine conversions	2.4.2.1/ 2.4.2.15
rxn01137	Purine metabolism	Adenosine aminohydrolase	[c] : cpd00001 + cpd00067 + cpd00182 --> cpd00013 + cpd00246	H2O + H+ + Adenosine => NH3 + Inosine	R01560	Adenosine deaminase (EC 3.5.4.4)	Menaquinone Biosynthesis via Futalosine/ / Purine conversions	3.5.4.4
rxn01858	Purine metabolism	Deoxyadenosine aminohydrolase	[c] : cpd00001 + cpd00067 + cpd00438 --> cpd00013 + cpd03279	H2O + H+ + Deoxyadenosine => NH3 + Deoxyinosine	R02556	Adenosine deaminase (EC 3.5.4.4)	Menaquinone Biosynthesis via Futalosine/ / Purine conversions	3.5.4.4
rxn01985	Purine metabolism	Deoxyinosine:orthophosphate ribosyltransferase	[c] : cpd00009 + cpd00067 + cpd03279 <==> cpd00226 + cpd00509	Orthophosphate + H+ + Deoxyinosine <=> Hypoxanthine + 2-Deoxy-D-ribose 1-phosphate	R02748	Purine nucleoside phosphorylase II ( EC:2.4.2.1 )/ / Xanthosine phosphorylase (EC 2.4.2.1)/ / Purine nucleoside phosphorylase (EC 2.4.2.1)	pyrimidine conversions/ / Deoxyribose and Deoxynucleoside Catabolism/ / Purine conversions	2.4.2.1/ 2.4.2.4
