# Supplementary material for: Modelling microbial metabolic rewiring during growth in a complex medium
Source: BMC Genomics. 2016 Nov 24;17:970. doi: 10.1186/s12864-016-3311-0 (PMC5121958; doi:10.1186/s12864-016-3311-0)
Supplement: Additional file 3: — The list of the reactions and genes embedded in all the clusters identified through flux correlation analysis. (ZIP 79 kb) [file 12864_2016_3311_MOESM3_ESM.zip › AdditionalFile_S3/Reactions_in_clusters/Rxn2Subsystems-Corr_cluster_8.xls]

rxn05672		D-glutamate transport in via proton symport	cpd00067[e] + cpd00186[e] <==> cpd00067[c] + cpd00186[c]	H+[e] + D-Glutamate[e] <=> H+ + D-Glutamate
rxn01115	Pentose phosphate pathway/ Glutathione metabolism	6-Phospho-D-gluconate:NADP+ 2-oxidoreductase (decarboxylating)	[c] : cpd00006 + cpd00284 --> cpd00005 + cpd00011 + cpd00171	NADP+ + 6-Phospho-D-gluconate => NADPH + CO2 + D-Ribulose 5-phosphate	R01528	6-phosphogluconate dehydrogenase, decarboxylating (EC 1.1.1.44)	Formaldehyde assimilation: Ribulose monophosphate pathway/ / Pentose phosphate pathway/ / D-gluconate and ketogluconates metabolism/ / Entner-Doudoroff Pathway	1.1.1.44
rxn00839	Purine metabolism	ATP:nucleoside-diphosphate phosphatransferase	[c] : cpd00002 + cpd00177 <==> cpd00008 + cpd00115	ATP + dADP <=> ADP + dATP	R01137	Nucleoside diphosphate kinase (EC 2.7.4.6)	pyrimidine conversions/ / Purine conversions	2.7.4.6
rxn09562		guanylate kinase (GMP:dATP)	[c] : cpd00115 + cpd00126 <==> cpd00031 + cpd00177	dATP + GMP <=> GDP + dADP		Guanylate kinase (EC 2.7.4.8)	MLST/ / Purine conversions	2.7.4.8
rxn01548	Purine metabolism	guanosine:orthophosphate ribosyltransferase	[c] : cpd00009 + cpd00067 + cpd00311 <==> cpd00207 + cpd00475	Orthophosphate + H+ + Guanosine <=> Guanine + alpha-D-Ribose 1-phosphate	R02147	Purine nucleoside phosphorylase II ( EC:2.4.2.1 )/ / Xanthosine phosphorylase (EC 2.4.2.1)/ / Purine nucleoside phosphorylase (EC 2.4.2.1)	pyrimidine conversions/ / Deoxyribose and Deoxynucleoside Catabolism/ / Purine conversions	2.4.2.1/ 2.4.2.15
rxn00914	Purine metabolism	ATP:inosine 5'-phosphotransferase	[c] : cpd00002 + cpd00311 <==> cpd00008 + cpd00126	ATP + Guanosine <=> ADP + GMP	R01228	Inosine-guanosine kinase (EC 2.7.1.73)	Purine conversions	2.7.1.73
