# Supplementary material for: Modelling microbial metabolic rewiring during growth in a complex medium
Source: BMC Genomics. 2016 Nov 24;17:970. doi: 10.1186/s12864-016-3311-0 (PMC5121958; doi:10.1186/s12864-016-3311-0)
Supplement: Additional file 3: — The list of the reactions and genes embedded in all the clusters identified through flux correlation analysis. (ZIP 79 kb) [file 12864_2016_3311_MOESM3_ESM.zip › AdditionalFile_S3/Reactions_in_clusters/Rxn2Subsystems-Corr_cluster_16.xls]

rxn01673	Pyrimidine metabolism	ATP:nucleoside-diphosphate phosphatransferase	[c] : cpd00002 + cpd00533 <==> cpd00008 + cpd00356	ATP + dCDP <=> ADP + dCTP	R02326	Nucleoside diphosphate kinase (EC 2.7.4.6)	pyrimidine conversions/ / Purine conversions	2.7.4.6
rxn01705	Pyrimidine metabolism	dCTP:cytidine 5'-phosphotransferase	[c] : cpd00356 + cpd00367 <==> cpd00046 + cpd00533	dCTP + Cytidine <=> CMP + dCDP	R02371	Uridine kinase (EC 2.7.1.48) [C1]	pyrimidine conversions	2.7.1.48
rxn01280	Glyoxylate and dicarboxylate metabolism	(R)-Glycerate:NAD+ oxidoreductase	[c] : cpd00003 + cpd00223 <==> cpd00004 + cpd00067 + cpd00843	NAD+ + D-Glycerate <=> NADH + H+ + 2-Hydroxy-3-oxopropanoate	R01745	2-hydroxy-3-oxopropionate reductase (EC 1.1.1.60)	Photorespiration (oxidative C2 cycle)/ / Glycerate metabolism/ / D-galactarate, D-glucarate and D-glycerate catabolism	1.1.1.60
rxn01281	Glyoxylate and dicarboxylate metabolism	(R)-Glycerate:NADP+ oxidoreductase	[c] : cpd00006 + cpd00223 <==> cpd00005 + cpd00067 + cpd00843	NADP+ + D-Glycerate <=> NADPH + H+ + 2-Hydroxy-3-oxopropanoate	R01747	2-hydroxy-3-oxopropionate reductase (EC 1.1.1.60)	Photorespiration (oxidative C2 cycle)/ / Glycerate metabolism/ / D-galactarate, D-glucarate and D-glycerate catabolism	1.1.1.60
rxn00508	Glutamate metabolism/ Tyrosine metabolism/ Butanoate metabolism	Succinate-semialdehyde:NAD+ oxidoreductase	[c] : cpd00001 + cpd00003 + cpd00199 <==> cpd00004 + cpd00036 + (2) cpd00067	H2O + NAD+ + Succinate semialdehyde <=> NADH + Succinate + (2) H+	R00713	Succinate-semialdehyde dehydrogenase [NAD] (EC 1.2.1.24)		1.2.1.16/ 1.2.1.24
rxn00509	Glutamate metabolism/ Tyrosine metabolism/ Butanoate metabolism	Succinate-semialdehyde:NADP+ oxidoreductase	[c] : cpd00001 + cpd00006 + cpd00199 <==> cpd00005 + cpd00036 + (2) cpd00067	H2O + NADP+ + Succinate semialdehyde <=> NADPH + Succinate + (2) H+	R00714	Succinate-semialdehyde dehydrogenase [NADP+] (EC 1.2.1.16)		1.2.1.16
rxn01353	Purine metabolism	ATP:nucleoside-diphosphate phosphatransferase	[c] : cpd00002 + cpd00295 <==> cpd00008 + cpd00241	ATP + dGDP <=> ADP + dGTP	R01857	Nucleoside diphosphate kinase (EC 2.7.4.6)	pyrimidine conversions/ / Purine conversions	2.7.4.6
