# Supplementary material for: Modelling microbial metabolic rewiring during growth in a complex medium
Source: BMC Genomics. 2016 Nov 24;17:970. doi: 10.1186/s12864-016-3311-0 (PMC5121958; doi:10.1186/s12864-016-3311-0)
Supplement: Additional file 3: — The list of the reactions and genes embedded in all the clusters identified through flux correlation analysis. (ZIP 79 kb) [file 12864_2016_3311_MOESM3_ESM.zip › AdditionalFile_S3/Reactions_in_clusters/Rxn2Subsystems-Corr_cluster_3.xls]

rxn01045	Valine, leucine and isoleucine biosynthesis	L-Valine:NAD+ oxidoreductase(deaminating)	[c] : cpd00001 + cpd00003 + cpd00156 <==> cpd00004 + cpd00013 + cpd00067 + cpd00123	H2O + NAD+ + L-Valine <=> NADH + NH3 + H+ + 3-Methyl-2-oxobutanoic acid	R01434	Leucine dehydrogenase (EC 1.4.1.9)	Leucine Degradation and HMG-CoA Metabolism/ / Branched-Chain Amino Acid Biosynthesis/ / Dehydrogenase complexes	1.4.1.9
rxn08528		fumarate reductase	[c] : cpd00106 + cpd15353 <==> cpd00036 + cpd15352	Fumarate + 2-Demethylmenaquinol 8 <=> Succinate + 2-Demethylmenaquinone 8		Succinate dehydrogenase cytochrome b558 subunit/ / Succinate dehydrogenase flavoprotein subunit (EC 1.3.99.1)/ / Fumarate reductase flavoprotein subunit (EC 1.3.99.1)/ / Succinate dehydrogenase iron-sulfur protein (EC 1.3.99.1)/ / Succinate dehydrogenase hydrophobic membrane anchor protein/ / Succinate dehydrogenase cytochrome b-556 subunit/ / Fumarate reductase subunit C/ / Fumarate reductase su…	TCA Cycle/ / YgfZ/ / Serine-glyoxylate cycle/ / Succinate dehydrogenase	1.3.99.1
rxn08558		glycerol-3-phosphate dehydrogenase (demethylmenaquinone-8)	[c] : cpd00080 + cpd15352 --> cpd00095 + cpd15353	sn-Glycerol 3-phosphate + 2-Demethylmenaquinone 8 => Glycerone phosphate + 2-Demethylmenaquinol 8		Anaerobic glycerol-3-phosphate dehydrogenase subunit A (EC 1.1.5.3)/ / Anaerobic glycerol-3-phosphate dehydrogenase subunit B (EC 1.1.5.3)/ / Aerobic glycerol-3-phosphate dehydrogenase (EC 1.1.5.3)	Glycerol and Glycerol-3-phosphate Uptake and Utilization/ / Respiratory dehydrogenases 1/ / Glycerolipid and Glycerophospholipid Metabolism in Bacteria	1.1.99.5
rxn01351	Purine metabolism	2'-Deoxyguanosine 5'-triphosphate pyrophosphohydrolase	[c] : cpd00001 + cpd00241 --> cpd00012 + cpd00296	H2O + dGTP => Pyrophosphate + dGMP	R01855	Nucleoside triphosphate pyrophosphohydrolase MazG	Nucleoside triphosphate pyrophosphohydrolase MazG/ / Folate Biosynthesis	3.6.1.19
rxn01961	Purine metabolism	Xanthosine 5'-phosphate phosphohydrolase	[c] : cpd00001 + cpd00497 --> cpd00009 + cpd00067 + cpd01217	H2O + Xanthosine 5'-phosphate => Orthophosphate + H+ + Xanthosine	R02719	5'-nucleotidase (EC 3.1.3.5)	pyrimidine conversions/ / Purine conversions	3.1.3.5/ 3.1.3.5)
rxn01544	Purine metabolism	XMP:pyrophosphate phosphoribosyltransferase	[c] : cpd00012 + cpd00497 <==> cpd00103 + cpd00309	Pyrophosphate + Xanthosine 5'-phosphate <= 5-Phospho-alpha-D-ribose 1-diphosphate + Xanthine	R02142	Hypoxanthine-guanine phosphoribosyltransferase (EC 2.4.2.8)/ / Xanthine phosphoribosyltransferase (EC 2.4.2.22)/ / Xanthine-guanine phosphoribosyltransferase (EC 2.4.2.22)	Purine conversions	2.4.2.8/ 2.4.2.22
rxn01649	Purine metabolism	Xanthosine:orthophosphate ribosyltransferase	[c] : cpd00009 + cpd00067 + cpd01217 <==> cpd00309 + cpd00475	Orthophosphate + H+ + Xanthosine <=> Xanthine + alpha-D-Ribose 1-phosphate	R02297	Purine nucleoside phosphorylase II ( EC:2.4.2.1 )/ / Xanthosine phosphorylase (EC 2.4.2.1)/ / Purine nucleoside phosphorylase (EC 2.4.2.1)	pyrimidine conversions/ / Deoxyribose and Deoxynucleoside Catabolism/ / Purine conversions	2.4.2.1
