# Supplementary material for: Modelling microbial metabolic rewiring during growth in a complex medium
Source: BMC Genomics. 2016 Nov 24;17:970. doi: 10.1186/s12864-016-3311-0 (PMC5121958; doi:10.1186/s12864-016-3311-0)
Supplement: Additional file 3: — The list of the reactions and genes embedded in all the clusters identified through flux correlation analysis. (ZIP 79 kb) [file 12864_2016_3311_MOESM3_ESM.zip › AdditionalFile_S3/Reactions_in_clusters/Rxn2Subsystems-Corr_cluster_24.xls]

rxn08803		Lysophospholipase L1 (2-acylglycerophosphoethanolamine, n-C12:0) (periplasm)	[c] : cpd00001 + cpd15313 <==> cpd00067 + cpd00908 + cpd01741	H2O + 1-Acyl-sn-glycero-3-phosphoethanolamine dodecanoyl <=> H+ + sn-glycero-3-Phosphoethanolamine + Dodecanoic acid		Lysophospholipase (EC 3.1.1.5)/ / Lysophospholipase L2 (EC 3.1.1.5)	Triacylglycerol metabolism	3.1.1.5
rxn09130		Phospholipase A1 (phosphatidylethanolamine, n-C12:0) (periplasm)	[c] : cpd00001 + cpd15528 <==> cpd00067 + cpd01741 + cpd15336	H2O + phosphatidylethanolamine didodecanoyl <=> H+ + Dodecanoic acid + 2-Acyl-sn-glycero-3-phosphoethanolamine dodecanoyl		Phospholipase A1 precursor (EC 3.1.1.32, EC 3.1.1.4)	Triacylglycerol metabolism	3.1.1.32
rxn09151		Phospholipase A2 (phosphatidylethanolamine, n-C12:0) (periplasm)	[c] : cpd00001 + cpd15528 <==> cpd00067 + cpd01741 + cpd15313	H2O + phosphatidylethanolamine didodecanoyl <=> H+ + Dodecanoic acid + 1-Acyl-sn-glycero-3-phosphoethanolamine dodecanoyl		Phospholipase A1 precursor (EC 3.1.1.32, EC 3.1.1.4)	Triacylglycerol metabolism	3.1.1.4
rxn08838		Lysophospholipase L2 (2-acylglycerophosphoethanolamine, n-C12:0)	[c] : cpd00001 + cpd15336 <==> cpd00067 + cpd00908 + cpd01741	H2O + 2-Acyl-sn-glycero-3-phosphoethanolamine dodecanoyl <=> H+ + sn-glycero-3-Phosphoethanolamine + Dodecanoic acid		Lysophospholipase (EC 3.1.1.5)/ / Lysophospholipase L2 (EC 3.1.1.5)	Triacylglycerol metabolism	3.1.1.5
rxn00929	Arginine and proline metabolism	L-Proline:NAD+ 5-oxidoreductase	[c] : cpd00003 + cpd00129 <==> cpd00004 + cpd00067 + cpd02431	NAD+ + L-Proline <=> NADH + H+ + (S)-1-Pyrroline-5-carboxylate	R01248	Pyrroline-5-carboxylate reductase (EC 1.5.1.2), ProG-like/ / Pyrroline-5-carboxylate reductase (EC 1.5.1.2)	Proline Synthesis/ / A Hypothetical Protein Related to Proline Metabolism/ / Proline, 4-hydroxyproline uptake and utilization	1.5.1.2
rxn09142		Phospholipase A1 (phosphatidylglycerol, n-C18:0) (periplasm)	[c] : cpd00001 + cpd15540 <==> cpd00067 + cpd01080 + cpd15348	H2O + Phosphatidylglycerol dioctadecanoyl <=> H+ + Octadecanoic acid + 2-Acyl-sn-glycero-3-phosphoglycerol octadecanoyl		Phospholipase A1 precursor (EC 3.1.1.32, EC 3.1.1.4)	Triacylglycerol metabolism	3.1.1.32
rxn09163		Phospholipase A2 (phosphatidylglycerol, n-C18:0) (periplasm)	[c] : cpd00001 + cpd15540 <==> cpd00067 + cpd01080 + cpd15323	H2O + Phosphatidylglycerol dioctadecanoyl <=> H+ + Octadecanoic acid + 1-Acyl-sn-glycero-3-phosphoglycerol octadecanoyl		Phospholipase A1 precursor (EC 3.1.1.32, EC 3.1.1.4)	Triacylglycerol metabolism	3.1.1.4
rxn08815		Lysophospholipase L1 (2-acylglycerophosphoglycerol, n-C18:0) (periplasm)	[c] : cpd00001 + cpd15323 <==> cpd00067 + cpd01080 + cpd02090	H2O + 1-Acyl-sn-glycero-3-phosphoglycerol octadecanoyl <=> H+ + Octadecanoic acid + Glycerophosphoglycerol		Lysophospholipase (EC 3.1.1.5)/ / Lysophospholipase L2 (EC 3.1.1.5)	Triacylglycerol metabolism	3.1.1.5
rxn08850		Lysophospholipase L2 (2-acylglycerophosphoglycerol, n-C18:0)	[c] : cpd00001 + cpd15348 <==> cpd00067 + cpd01080 + cpd02090	H2O + 2-Acyl-sn-glycero-3-phosphoglycerol octadecanoyl <=> H+ + Octadecanoic acid + Glycerophosphoglycerol		Lysophospholipase (EC 3.1.1.5)/ / Lysophospholipase L2 (EC 3.1.1.5)	Triacylglycerol metabolism	3.1.1.5
