# Supplementary material for: Modelling microbial metabolic rewiring during growth in a complex medium
Source: BMC Genomics. 2016 Nov 24;17:970. doi: 10.1186/s12864-016-3311-0 (PMC5121958; doi:10.1186/s12864-016-3311-0)
Supplement: Additional file 3: — The list of the reactions and genes embedded in all the clusters identified through flux correlation analysis. (ZIP 79 kb) [file 12864_2016_3311_MOESM3_ESM.zip › AdditionalFile_S3/Reactions_in_clusters/Rxn2Subsystems-Corr_cluster_12.xls]

rxn05733	Cysteine metabolism	cysteine synthase (Thiosulfate)	[c] : cpd00268 + cpd00722 + cpd11421 <==> cpd00029 + cpd00081 + cpd00084 + cpd11420	Thiosulfate + O-Acetyl-L-serine + trdrd <=> Acetate + Sulfite + L-Cysteine + trdox	R04859	Cysteine synthase (EC 2.5.1.47)	Methionine Biosynthesis/ / Cysteine Biosynthesis	4.2.99.8/ 2.5.1.47/ 2.5.1.49
rxn06078	Methionine metabolism	O-Acetyl-L-homoserine acetate-lyase (adding methanethiol)	[c] : cpd00268 + cpd00790 + cpd11421 <==> cpd00029 + cpd00081 + cpd00135 + cpd11420	Thiosulfate + O-Acetyl-L-homoserine + trdrd <=> Acetate + Sulfite + L-Homocysteine + trdox	R02026	O-acetylhomoserine sulfhydrylase (EC 2.5.1.49)	Methionine Biosynthesis/ / Sulfate assimilation	2.5.1.49
rxn01352	Purine metabolism	dGTP triphosphohydrolase	[c] : cpd00001 + cpd00241 --> cpd00067 + cpd00277 + cpd00421	H2O + dGTP => H+ + Deoxyguanosine + Triphosphate	R01856	Deoxyguanosinetriphosphate triphosphohydrolase (EC 3.1.5.1)	Purine conversions	3.1.5.1
rxn10052		adenylate kinase (Inorganic triphosphate)	[c] : cpd00018 + cpd00067 + cpd00421 <==> cpd00008 + cpd00012	AMP + H+ + Triphosphate <=> ADP + Pyrophosphate		Adenylate kinase (EC 2.7.4.3)	Purine conversions	2.7.4.3
