# Supplementary material for: Modelling microbial metabolic rewiring during growth in a complex medium
Source: BMC Genomics. 2016 Nov 24;17:970. doi: 10.1186/s12864-016-3311-0 (PMC5121958; doi:10.1186/s12864-016-3311-0)
Supplement: Additional file 3: — The list of the reactions and genes embedded in all the clusters identified through flux correlation analysis. (ZIP 79 kb) [file 12864_2016_3311_MOESM3_ESM.zip › AdditionalFile_S3/Reactions_in_clusters/Rxn2Subsystems-Corr_cluster_25.xls]

rxn09152		Phospholipase A2 (phosphatidylethanolamine, n-C14:0) (periplasm)	[c] : cpd00001 + cpd15529 <==> cpd00067 + cpd03847 + cpd15314	H2O + phosphatidylethanolamine ditetradecanoyl <=> H+ + Tetradecanoic acid + 1-Acyl-sn-glycero-3-phosphoethanolamine tetradecanoyl		Phospholipase A1 precursor (EC 3.1.1.32, EC 3.1.1.4)	Triacylglycerol metabolism	3.1.1.4
rxn01011	Glycine, serine and threonine metabolism/ Glyoxylate and dicarboxylate metabolism	D-Glycerate:NADP+ 2-oxidoreductase	[c] : cpd00003 + cpd00223 <==> cpd00004 + cpd00067 + cpd00145	NAD+ + D-Glycerate <=> NADH + H+ + Hydroxypyruvate	R01388	Hydroxypyruvate reductase (EC 1.1.1.81)/ / Hydroxypyruvate reductase, putative (EC 1.1.1.81)	Photorespiration (oxidative C2 cycle)/ / Glycerate metabolism/ / Glycolate, glyoxylate interconversions/ / Serine-glyoxylate cycle	1.1.1.26/ 1.1.1.29/ 1.1.1.81
rxn09131		Phospholipase A1 (phosphatidylethanolamine, n-C14:0) (periplasm)	[c] : cpd00001 + cpd15529 <==> cpd00067 + cpd03847 + cpd15337	H2O + phosphatidylethanolamine ditetradecanoyl <=> H+ + Tetradecanoic acid + 2-Acyl-sn-glycero-3-phosphoethanolamine tetradecanoyl		Phospholipase A1 precursor (EC 3.1.1.32, EC 3.1.1.4)	Triacylglycerol metabolism	3.1.1.32
rxn08804		Lysophospholipase L1 (2-acylglycerophosphoethanolamine, n-C14:0) (periplasm)	[c] : cpd00001 + cpd15314 <==> cpd00067 + cpd00908 + cpd03847	H2O + 1-Acyl-sn-glycero-3-phosphoethanolamine tetradecanoyl <=> H+ + sn-glycero-3-Phosphoethanolamine + Tetradecanoic acid		Lysophospholipase (EC 3.1.1.5)/ / Lysophospholipase L2 (EC 3.1.1.5)	Triacylglycerol metabolism	3.1.1.5
rxn08839		Lysophospholipase L2 (2-acylglycerophosphoethanolamine, n-C14:0)	[c] : cpd00001 + cpd15337 <==> cpd00067 + cpd00908 + cpd03847	H2O + 2-Acyl-sn-glycero-3-phosphoethanolamine tetradecanoyl <=> H+ + sn-glycero-3-Phosphoethanolamine + Tetradecanoic acid		Lysophospholipase (EC 3.1.1.5)/ / Lysophospholipase L2 (EC 3.1.1.5)	Triacylglycerol metabolism	3.1.1.5
rxn01013	Glycine, serine and threonine metabolism/ Glyoxylate and dicarboxylate metabolism	D-Glycerate:NADP+ 2-oxidoreductase	[c] : cpd00006 + cpd00223 <==> cpd00005 + cpd00067 + cpd00145	NADP+ + D-Glycerate <=> NADPH + H+ + Hydroxypyruvate	R01392	Hydroxypyruvate reductase (EC 1.1.1.81)/ / Hydroxypyruvate reductase, putative (EC 1.1.1.81)	Photorespiration (oxidative C2 cycle)/ / Glycerate metabolism/ / Glycolate, glyoxylate interconversions/ / Serine-glyoxylate cycle	1.1.1.79/ 1.1.1.81
rxn00713	Pyrimidine metabolism	GTP:uridine 5'-phosphotransferase	[c] : cpd00038 + cpd00249 <==> cpd00031 + cpd00091	GTP + Uridine <=> GDP + UMP	R00968	Uridine kinase (EC 2.7.1.48)/ / Uridine kinase (EC 2.7.1.48) [C1]	pyrimidine conversions	2.7.1.48
rxn02186	Pantothenate and CoA biosynthesis	2,3-Dihydroxy-3-methylbutanoate:NADP+ oxidoreductase (isomerizing)	[c] : cpd00005 + cpd00067 + cpd00668 <==> cpd00006 + cpd02498	NADPH + H+ + 2-Acetolactate <=> NADP+ + 2,3-Dihydroxy-3-methylbutanoate	R03051/ R04439	Ketol-acid reductoisomerase (EC 1.1.1.86)	Branched-Chain Amino Acid Biosynthesis/ / Coenzyme A Biosynthesis	1.1.1.86
rxn02187	Valine, leucine and isoleucine biosynthesis	2-Acetolactate methylmutase	[c] : cpd00668 <==> cpd02569	2-Acetolactate <=> 3-Hydroxy-3-methyl-2-oxobutanoic acid	R05071/ R03052	Ketol-acid reductoisomerase (EC 1.1.1.86)	Branched-Chain Amino Acid Biosynthesis/ / Coenzyme A Biosynthesis	5.4.99.3/ 1.1.1.86
rxn03068	Valine, leucine and isoleucine biosynthesis	(R)-2,3-Dihydroxy-3-methylbutanoate:NADP+ oxidoreductase	[c] : cpd00006 + cpd02498 <==> cpd00005 + cpd00067 + cpd02569	NADP+ + 2,3-Dihydroxy-3-methylbutanoate <=> NADPH + H+ + 3-Hydroxy-3-methyl-2-oxobutanoic acid	R04440	Ketol-acid reductoisomerase (EC 1.1.1.86)	Branched-Chain Amino Acid Biosynthesis/ / Coenzyme A Biosynthesis	1.1.1.86
rxn00931	Arginine and proline metabolism	L-Proline:NADP+ 5-oxidoreductase	[c] : cpd00006 + cpd00129 <==> cpd00005 + cpd00067 + cpd02431	NADP+ + L-Proline <=> NADPH + H+ + (S)-1-Pyrroline-5-carboxylate	R01251	Pyrroline-5-carboxylate reductase (EC 1.5.1.2), ProG-like/ / Pyrroline-5-carboxylate reductase (EC 1.5.1.2)/ / Late competence protein ComER, proline oxidase (EC 1.5.1.2)	Proline Synthesis/ / A Hypothetical Protein Related to Proline Metabolism/ / Late competence/ / Proline, 4-hydroxyproline uptake and utilization	1.5.1.2
rxn00709	Pyrimidine metabolism	ATP:uridine 5'-phosphotransferase	[c] : cpd00002 + cpd00249 <==> cpd00008 + cpd00091	ATP + Uridine <=> ADP + UMP	R00964	Uridine kinase (EC 2.7.1.48)/ / Uridine kinase (EC 2.7.1.48) [C1]	pyrimidine conversions	2.7.1.48
rxn00278	Taurine and hypotaurine metabolism/ Reductive carboxylate cycle (CO2 fixation)	L-Alanine:NAD+ oxidoreductase (deaminating)	[c] : cpd00001 + cpd00003 + cpd00035 <==> cpd00004 + cpd00013 + cpd00020 + cpd00067	H2O + NAD+ + L-Alanine <=> NADH + NH3 + Pyruvate + H+	R00396	alanine dehydrogenase (ald)/ / Alanine dehydrogenase (EC 1.4.1.1)	Pyruvate Alanine Serine Interconversions	1.4.1.1
rxn00369	Pyrimidine metabolism	GTP:cytidine 5'-phosphotransferase	[c] : cpd00038 + cpd00367 <==> cpd00031 + cpd00046	GTP + Cytidine <=> GDP + CMP	R00517	Uridine kinase (EC 2.7.1.48)/ / Uridine kinase (EC 2.7.1.48) [C1]	pyrimidine conversions	2.7.1.48
rxn00248	Citrate cycle (TCA cycle)/ Pyruvate metabolism/ Glyoxylate and dicarboxylate metabolism/ Carbon fixation in photosynthetic organisms/ Reductive carboxylate cycle (CO2 fixation)	(S)-malate:NAD+ oxidoreductase	[c] : cpd00003 + cpd00130 <==> cpd00004 + cpd00032 + cpd00067	NAD+ + (S)-Malate <=> NADH + Oxaloacetate + H+	R00342	Malate dehydrogenase (EC 1.1.1.37)/ / Malate dehydrogenase (EC 1.1.1.37), mitochondrial precursor/ / Putative malate dehydrogenase (EC 1.1.1.37), similar to archaeal MJ1425/ / Malate dehydrogenase (EC 1.1.1.37), chloroplast precursor/ / Malate dehydrogenase (EC 1.1.1.37), peroxisomal	TCA Cycle/ / Glyoxylate bypass/ / Photorespiration (oxidative C2 cycle)/ / Serine-glyoxylate cycle	1.1.1.37
