# Supplementary material for: Modelling microbial metabolic rewiring during growth in a complex medium
Source: BMC Genomics. 2016 Nov 24;17:970. doi: 10.1186/s12864-016-3311-0 (PMC5121958; doi:10.1186/s12864-016-3311-0)
Supplement: Additional file 3: — The list of the reactions and genes embedded in all the clusters identified through flux correlation analysis. (ZIP 79 kb) [file 12864_2016_3311_MOESM3_ESM.zip › AdditionalFile_S3/Reactions_in_clusters/Rxn2Subsystems-Corr_cluster_13.xls]

rxn08845		Lysophospholipase L2 (2-acylglycerophosphoglycerol, n-C12:0)	[c] : cpd00001 + cpd15343 <==> cpd00067 + cpd01741 + cpd02090	H2O + 2-Acyl-sn-glycero-3-phosphoglycerol dodecanoyl <=> H+ + Dodecanoic acid + Glycerophosphoglycerol		Lysophospholipase (EC 3.1.1.5)/ / Lysophospholipase L2 (EC 3.1.1.5)	Triacylglycerol metabolism	3.1.1.5
rxn08810		Lysophospholipase L1 (2-acylglycerophosphoglycerol, n-C12:0) (periplasm)	[c] : cpd00001 + cpd15318 <==> cpd00067 + cpd01741 + cpd02090	H2O + 1-Acyl-sn-glycero-3-phosphoglycerol dodecanoyl <=> H+ + Dodecanoic acid + Glycerophosphoglycerol		Lysophospholipase (EC 3.1.1.5)/ / Lysophospholipase L2 (EC 3.1.1.5)	Triacylglycerol metabolism	3.1.1.5
rxn09137		Phospholipase A1 (phosphatidylglycerol, n-C12:0) (periplasm)	[c] : cpd00001 + cpd15535 <==> cpd00067 + cpd01741 + cpd15343	H2O + Phosphatidylglycerol didodecanoyl <=> H+ + Dodecanoic acid + 2-Acyl-sn-glycero-3-phosphoglycerol dodecanoyl		Phospholipase A1 precursor (EC 3.1.1.32, EC 3.1.1.4)	Triacylglycerol metabolism	3.1.1.32
rxn09158		Phospholipase A2 (phosphatidylglycerol, n-C12:0) (periplasm)	[c] : cpd00001 + cpd15535 <==> cpd00067 + cpd01741 + cpd15318	H2O + Phosphatidylglycerol didodecanoyl <=> H+ + Dodecanoic acid + 1-Acyl-sn-glycero-3-phosphoglycerol dodecanoyl		Phospholipase A1 precursor (EC 3.1.1.32, EC 3.1.1.4)	Triacylglycerol metabolism	3.1.1.4
rxn01506	Aminosugars metabolism	N-Acetyl-D-glucosamine 6-phosphate 2-epimerase	[c] : cpd00293 <==> cpd02612	N-Acetyl-D-glucosamine 6-phosphate <=> N-Acetyl-D-mannosamine 6-phosphate	R02087	N-acetylmannosamine-6-phosphate 2-epimerase (EC 5.1.3.9)	Sialic Acid Metabolism	5.1.3.9
rxn00292	Aminosugars metabolism	UDP-N-acetyl-D-glucosamine 2-epimerase	[c] : cpd00001 + cpd00037 <==> cpd00014 + cpd00492	H2O + UDP-N-acetyl-D-glucosamine <=> UDP + N-Acetyl-D-mannosamine	R00414	UDP-N-acetylglucosamine 2-epimerase (EC 5.1.3.14)	CMP-N-acetylneuraminate Biosynthesis/ / Vibrio Polysaccharide (VPS) Biosynthesis/ / Sialic Acid Metabolism	5.1.3.14
rxn01484	Aminosugars metabolism	N-Acetyl-D-glucosamine-6-phosphate amidohydrolase	[c] : cpd00001 + cpd00293 <==> cpd00029 + cpd00288	H2O + N-Acetyl-D-glucosamine 6-phosphate <=> Acetate + D-Glucosamine 6-phosphate	R02059	N-acetylglucosamine-6-phosphate deacetylase (EC 3.5.1.25)	Chitin and N-acetylglucosamine utilization/ / Sialic Acid Metabolism	3.5.1.25
rxn01951	Aminosugars metabolism	ATP:N-acyl-D-mannosamine 6-phosphotransferase	[c] : cpd00002 + cpd00492 <==> cpd00008 + cpd02612	ATP + N-Acetyl-D-mannosamine <=> ADP + N-Acetyl-D-mannosamine 6-phosphate	R02705	N-acetylmannosamine kinase (EC 2.7.1.60)	Sialic Acid Metabolism	2.7.1.60
