# Supplementary material for: Modelling microbial metabolic rewiring during growth in a complex medium
Source: BMC Genomics. 2016 Nov 24;17:970. doi: 10.1186/s12864-016-3311-0 (PMC5121958; doi:10.1186/s12864-016-3311-0)
Supplement: Additional file 3: — The list of the reactions and genes embedded in all the clusters identified through flux correlation analysis. (ZIP 79 kb) [file 12864_2016_3311_MOESM3_ESM.zip › AdditionalFile_S3/Reactions_in_clusters/Rxn2Subsystems-Corr_cluster_9.xls]

rxn01507	Purine metabolism	2'-Deoxyadenosine 5'-monophosphate phosphohydrolase	[c] : cpd00001 + cpd00294 --> cpd00009 + cpd00067 + cpd00438	H2O + dAMP => Orthophosphate + H+ + Deoxyadenosine	R02088	5'-nucleotidase (EC 3.1.3.5)	pyrimidine conversions/ / Purine conversions	3.1.3.5/ 3.1.3.5)
rxn01127	Purine metabolism	ATP:AMP phosphotransferase	[c] : cpd00002 + cpd00294 <==> cpd00008 + cpd00177	ATP + dAMP <=> ADP + dADP	R01547	Adenylate kinase (EC 2.7.4.3)	Purine conversions	2.7.4.3/ 2.7.4.11
rxn05231	Purine metabolism	Ribonucleotide reductase: ADP	[c] : cpd00008 + cpd11421 --> cpd00001 + cpd00177 + cpd11420	ADP + trdrd => H2O + dADP + trdox	R02017	Ribonucleotide reductase of class Ia (aerobic), alpha subunit (EC 1.17.4.1)/ / Ribonucleotide reductase of class Ia (aerobic), beta subunit (EC 1.17.4.1)/ / Ribonucleotide reductase of class Ib (aerobic), alpha subunit (EC 1.17.4.1)/ / Ribonucleotide reductase of class Ib (aerobic), beta subunit (EC 1.17.4.1)/ / Ribonucleotide reduction protein NrdI		1.17.4.1
rxn01517	Pyrimidine metabolism	ATP:dTMP phosphotransferase	[c] : cpd00002 + cpd00299 <==> cpd00008 + cpd00978	ATP + dUMP <=> ADP + dUDP	R02098	Nucleoside-phosphate kinase (EC 2.7.4.4)/ / Uridylate kinase (EC 2.7.4.-)	pyrimidine conversions	2.7.4.4/ 2.7.4.9
rxn06075	Pyrimidine metabolism	2'-Deoxyuridine 5'-diphosphate:oxidized-thioredoxin	[c] : cpd00001 + cpd00978 + cpd11420 <==> cpd00014 + cpd11421	H2O + dUDP + trdox <= UDP + trdrd	R02018	Ribonucleotide reductase of class Ia (aerobic), alpha subunit (EC 1.17.4.1)/ / Ribonucleotide reductase of class Ia (aerobic), beta subunit (EC 1.17.4.1)/ / Ribonucleotide reductase of class Ib (aerobic), alpha subunit (EC 1.17.4.1)/ / Ribonucleotide reductase of class Ib (aerobic), beta subunit (EC 1.17.4.1)/ / Ribonucleotide reduction protein NrdI		1.17.4.1
rxn00119	Pyrimidine metabolism	ATP:nucleoside-phosphate phosphotransferase	[c] : cpd00002 + cpd00091 <==> cpd00008 + cpd00014	ATP + UMP <=> ADP + UDP	R00158	Nucleoside-phosphate kinase (EC 2.7.4.4)/ / Uridylate kinase (EC 2.7.4.-)	pyrimidine conversions	2.7.4.4/ 2.7.4.14/ 2.7.4.22/ 2.7.4.-
rxn00189	Glutamate metabolism/ D-Glutamine and D-glutamate metabolism/ Nitrogen metabolism	L-Glutamine amidohydrolase	[c] : cpd00001 + cpd00053 --> cpd00013 + cpd00023	H2O + L-Glutamine => NH3 + L-Glutamate	R00256	Glutaminase (EC 3.5.1.2)	Glutamine, Glutamate, Aspartate and Asparagine Biosynthesis	3.5.1.2/ 3.5.1.38/ 6.3.5.5
