# Supplementary material for: Modelling microbial metabolic rewiring during growth in a complex medium
Source: BMC Genomics. 2016 Nov 24;17:970. doi: 10.1186/s12864-016-3311-0 (PMC5121958; doi:10.1186/s12864-016-3311-0)
Supplement: Additional file 3: — The list of the reactions and genes embedded in all the clusters identified through flux correlation analysis. (ZIP 79 kb) [file 12864_2016_3311_MOESM3_ESM.zip › AdditionalFile_S3/Reactions_in_clusters/Rxn2Subsystems-Corr_cluster_7.xls]

rxn01303	Methionine metabolism/ Sulfur metabolism	Acetyl-CoA:L-homoserine O-acetyltransferase	[c] : cpd00022 + cpd00227 --> cpd00010 + cpd00790	Acetyl-CoA + L-Homoserine => CoA + O-Acetyl-L-homoserine	R01776	Homoserine O-acetyltransferase (EC 2.3.1.31)	Methionine Biosynthesis	2.3.1.31
rxn00423	Cysteine metabolism/ Sulfur metabolism	serine O-acetyltransferase	[c] : cpd00022 + cpd00054 --> cpd00010 + cpd00722	Acetyl-CoA + L-Serine => CoA + O-Acetyl-L-serine	R00586	Serine acetyltransferase (EC 2.3.1.30)	Methionine Biosynthesis/ / Superpathway of cysteine biosynthesis/ / Cysteine Biosynthesis/ / Vibrio Polysaccharide (VPS) Biosynthesis	2.3.1.30
rxn00836	Purine metabolism	IMP:pyrophosphate phosphoribosyltransferase	[c] : cpd00012 + cpd00114 <==> cpd00103 + cpd00226	Pyrophosphate + IMP <= 5-Phospho-alpha-D-ribose 1-diphosphate + Hypoxanthine	R01132	Hypoxanthine-guanine phosphoribosyltransferase (EC 2.4.2.8)	Purine conversions	2.4.2.8
rxn00838	Purine metabolism/ Alanine and aspartate metabolism	IMP:L-aspartate ligase (GDP-forming)	[c] : cpd00038 + cpd00041 + cpd00114 --> cpd00009 + cpd00031 + (2) cpd00067 + cpd02375	GTP + L-Aspartate + IMP => Orthophosphate + GDP + (2) H+ + N6-(1,2-Dicarboxyethyl)-AMP	R01135	Adenylosuccinate synthetase (EC 6.3.4.4)	Purine conversions/ / Histidine Biosynthesis	6.3.4.4
rxn00800	Purine metabolism/ Alanine and aspartate metabolism	N6-(1,2-Dicarboxyethyl)AMP AMP-lyase	[c] : cpd02375 <==> cpd00018 + cpd00106	N6-(1,2-Dicarboxyethyl)-AMP <=> AMP + Fumarate	R01083	Adenylosuccinate lyase (EC 4.3.2.2)	De Novo Purine Biosynthesis/ / Purine conversions	4.3.2.2
