# Supplementary material for: Modelling microbial metabolic rewiring during growth in a complex medium
Source: BMC Genomics. 2016 Nov 24;17:970. doi: 10.1186/s12864-016-3311-0 (PMC5121958; doi:10.1186/s12864-016-3311-0)
Supplement: Additional file 3: — The list of the reactions and genes embedded in all the clusters identified through flux correlation analysis. (ZIP 79 kb) [file 12864_2016_3311_MOESM3_ESM.zip › AdditionalFile_S3/Reactions_in_clusters/Rxn2Subsystems-Corr_cluster_14.xls]

rxn00148	Glycolysis / Gluconeogenesis/ Purine metabolism/ Pyruvate metabolism/ Carbon fixation in photosynthetic organisms	ATP:pyruvate O2-phosphotransferase	[c] : cpd00002 + cpd00020 <==> cpd00008 + cpd00061	ATP + Pyruvate <=> ADP + Phosphoenolpyruvate	R00200	Pyruvate kinase (EC 2.7.1.40)	Fermentations: Mixed acid/ / Pyruvate metabolism I: anaplerotic reactions, PEP/ / Glycolysis and Gluconeogenesis, including Archaeal enzymes/ / Glycerate metabolism/ / Glycolysis and Gluconeogenesis/ / Entner-Doudoroff Pathway	2.7.1.40
rxn00903	Valine, leucine and isoleucine degradation/ Valine, leucine and isoleucine biosynthesis/ Pantothenate and CoA biosynthesis	L-Valine:2-oxoglutarate aminotransferase	[c] : cpd00024 + cpd00156 <==> cpd00023 + cpd00123	2-Oxoglutarate + L-Valine <=> L-Glutamate + 3-Methyl-2-oxobutanoic acid	R01214	Branched-chain amino acid aminotransferase (EC 2.6.1.42)	Isoleucine degradation/ / Pyruvate Alanine Serine Interconversions/ / Alanine biosynthesis/ / Dehydrogenase complexes/ / Leucine Biosynthesis/ / Aminotransferases:Aromatic Pathway and More, A work in progress/ / Leucine Degradation and HMG-CoA Metabolism/ / Methionine Salvage/ / Branched-Chain Amino Acid Biosynthesis/ / Valine degradation	2.6.1.6/ 2.6.1.42
rxn00251	Pyruvate metabolism/ Carbon fixation in photosynthetic organisms/ Reductive carboxylate cycle (CO2 fixation)	Orthophosphate:oxaloacetate carboxyl-lyase (phosphorylating)	[c] : cpd00009 + cpd00032 + (2) cpd00067 <==> cpd00001 + cpd00011 + cpd00061	Orthophosphate + Oxaloacetate + (2) H+ <=> H2O + CO2 + Phosphoenolpyruvate	R00345	Phosphoenolpyruvate carboxylase (EC 4.1.1.31)/ / Phosphoenolpyruvate carboxylase, archaeal (EC 4.1.1.31)	Fermentations: Mixed acid/ / Pyruvate metabolism I: anaplerotic reactions, PEP/ / Serine-glyoxylate cycle	4.1.1.31
rxn00085	Glutamate metabolism/ Nitrogen metabolism	L-Glutamate:NADP+ oxidoreductase (transaminating)	[c] : cpd00006 + (2) cpd00023 <==> cpd00005 + cpd00024 + cpd00053 + cpd00067	NADP+ + (2) L-Glutamate <=> NADPH + 2-Oxoglutarate + L-Glutamine + H+	R00114	Glutamate synthase [NADPH] large chain (EC 1.4.1.13)/ / Glutamate synthase [NADPH] small chain (EC 1.4.1.13)	Glutamine, Glutamate, Aspartate and Asparagine Biosynthesis/ / YgfZ	1.4.1.13
