# Supplementary material for: Modelling microbial metabolic rewiring during growth in a complex medium
Source: BMC Genomics. 2016 Nov 24;17:970. doi: 10.1186/s12864-016-3311-0 (PMC5121958; doi:10.1186/s12864-016-3311-0)
Supplement: Additional file 4: — The whole set of data related to the identified motifs and their annotations (before manual curation), for each probed database. (XLSX 21 kb) [file 12864_2016_3311_MOESM4_ESM.xlsx]

## Sheet: Sheet1
		Matches			After curation
Cluster	Motif	collecttf	prodoric	regtransbase	collecttf	prodoric	regtransbase
Cluster 1	1	0	0	0	0	0	0
Cluster 1	2	0	0	0	0	0	0
Cluster 1	3	10	1	0	0	regR	0
Cluster 1	4	0	1	0	0	0	0
Cluster 1	5	0	0	0	0	0	0
Cluster 1	6	9	3	0	0	nnrR	0
Cluster 1	7	0	0	0	0	0	0
Cluster 1	8	0	0	0	0	0	0
Cluster 1	9	0	2	0	0	0	0
Cluster 1	10	0	1	0	0	0	0
Cluster 2	1	0	0	0	0	0	0
Cluster 2	2	2	0	0	0	0	0
Cluster 2	3	9	0	0	0	0	0
Cluster 2	4	0	4	0	0	argR, ahrC	0
Cluster 2	5	0	5	19	0	0	gntR
Cluster 2	6	4	0	0	0	0	0
Cluster 2	7	0	0	0	0	0	0
Cluster 2	8	0	0	0	0	0	0
Cluster 2	9	0	0	0	0	0	0
Cluster 2	10	0	0	0	0	0	0
Cluster 3	1	0	1	0	0	dnaA	0
Cluster 3	2	0	1	0	0	0	0
Cluster 3	3	0	0	0	0	0	0
Cluster 3	4	0	0	0	0	0	0
Cluster 3	5	2	2	0	0	0	0
Cluster 3	6	0	0	0	0	0	0
Cluster 3	7	0	0	0	0	0	0
Cluster 3	8	1	0	0	0	0	0
Cluster 3	9	6	1	122	ccpA,psrA	sigI	0
Cluster 3	10	0	0	0	0	0	0
Cluster 4	1	0	1	0	0	0	0
Cluster 4	2	0	0	0	0	0	0
Cluster 4	3	0	0	1	0	0	lacI
Cluster 4	4	0	0	18	0	0	0
Cluster 4	5	9	1	0	0	algZ	0
Cluster 4	6	4	3	0	0	treR	0
Cluster 4	7	1	2	0	0	0	0
Cluster 4	8	0	0	0	0	0	0
Cluster 4	9	0	0	0	0	0	0
Cluster 4	10	0	0	37	0	0	0
Cluster 5	1	0	0	0	0	0	0
Cluster 5	2	0	0	0	0	0	0
Cluster 5	3	10	0	0	0	0	0
Cluster 5	4	5	0	0	0	0	0
Cluster 5	5	0	0	0	0	0	0
Cluster 5	6	0	0	0	0	0	0
Cluster 5	7	0	10	0	0	0	0
Cluster 5	8	0	1	0	0	0	0
Cluster 5	9	3	0	24	0	0	0
Cluster 5	10	0	0	0	0	0	0
Cluster 6	1	4	0	0	0	0	0
Cluster 6	2	0	0	0	0	0	0
Cluster 6	3	0	3	0	0	0	0
Cluster 6	4	0	0	0	0	0	0
Cluster 6	5	0	0	0	0	0	0
Cluster 6	6	1	3	0	0	0	0
Cluster 6	7	1	2	0	0	galR	0
Cluster 6	8	0	2	0	0	0	0
Cluster 6	9	0	1	0	0	0	0
Cluster 6	10	2	5	0	0	0	0
Cluster 7	1	0	0	1	0	0	0
Cluster 7	2	0	0	0	0	0	0
Cluster 7	3	0	0	0	0	0	0
Cluster 7	4	0	0	2	0	0	0
Cluster 7	5	0	2	0	0	0	0
Cluster 7	6	2	6	0	0	glnG	0
Cluster 7	7	0	0	0	0	0	0
Cluster 7	8	0	0	0	0	0	0
Cluster 7	9	0	0	0	0	0	0
Cluster 7	10	0	0	0	0	0	0
Cluster 8	1	2	1	25	psrA	0	0
Cluster 8	2	2	0	0	0	0	0
Cluster 8	3	2	0	2	0	0	0
Cluster 8	4	0	0	0	0	0	0
Cluster 8	5	0	1	0	0	0	0
Cluster 8	6	0	0	0	0	0	0
Cluster 8	7	0	0	0	0	0	0
Cluster 8	8	2	0	0	0	0	0
Cluster 8	9	0	2	0	0	0	0
Cluster 8	10	0	0	0	0	0	0
Cluster 9	1	2	0	0	0	0	0
Cluster 9	2	0	1	0	0	0	0
Cluster 9	3	1	1	0	0	regR	0
Cluster 9	4	0	0	0	0	0	0
Cluster 9	5	0	0	0	0	0	0
Cluster 9	6	0	1	0	0	nnrR	0
Cluster 9	7	0	0	1	0	0	0
Cluster 9	8	0	0	0	0	0	0
Cluster 9	9	3	7	48	0	galS,CRE,sigW	0
Cluster 9	10	0	0	0	0	0	0
Cluster 10	1	4	1	0	0	0	0
Cluster 10	2	0	0	0	0	0	0
Cluster 10	3	2	2	4	0	0	0
Cluster 10	4	0	0	0	0	0	0
Cluster 10	5	0	0	0	0	0	0
Cluster 10	6	6	0	0	0	0	0
Cluster 10	7	0	0	0	0	0	0
Cluster 10	8	0	1	0	0	0	0
Cluster 10	9	3	1	0	0	0	0
Cluster 10	10	0	2	0	0	0	0
Cluster 11	1	1	0	0	0	0	0
Cluster 11	2	0	3	22	0	0	0
Cluster 11	3	5	0	0	0	0	0
Cluster 11	4	0	0	0	0	0	0
Cluster 11	5	0	3	16	0	0	0
Cluster 11	6	0	5	0	0	0	0
Cluster 11	7	1	0	0	0	0	0
Cluster 11	8	0	0	0	0	0	0
Cluster 11	9	0	0	0	0	0	0
Cluster 11	10	0	1	0	0	0	0
Cluster 12	1	0	0	17	0	0	0
Cluster 12	2	5	0	17	0	0	0
Cluster 12	3	2	1	0	0	0	0
Cluster 12	4	1	1	0	0	0	0
Cluster 12	5	0	0	0	0	0	0
Cluster 12	6	0	3	0	0	0	0
Cluster 12	7	0	0	0	0	0	0
Cluster 12	8	0	0	0	0	0	0
Cluster 12	9	8	2	4	0	0	0
Cluster 12	10	0	1	0	0	0	0
Cluster 13	1	0	0	0	0	0	0
Cluster 13	2	0	0	2	0	rbsR	0
Cluster 13	3	0	0	0	0	0	0
Cluster 13	4	0	0	0	0	0	0
Cluster 13	5	0	2	51	0	0	0
Cluster 13	6	0	0	0	0	0	0
Cluster 13	7	0	0	0	0	0	0
Cluster 13	8	0	1	0	0	0	0
Cluster 13	9	0	5	0	0	0	0
Cluster 13	10	0	0	0	0	0	0
Cluster 14	1	0	0	0	0	0	0
Cluster 14	2	0	0	1	0	0	0
Cluster 14	3	1	1	0	0	0	0
Cluster 14	4	0	0	1	0	0	iscR
Cluster 14	5	0	0	0	0	0	0
Cluster 14	6	0	0	0	0	0	0
Cluster 14	7	0	0	0	0	0	0
Cluster 14	8	0	4	2	0	0	0
Cluster 14	9	0	0	0	0	0	0
Cluster 14	10	0	0	0	0	0	0
Cluster 15	1	8	2	0	0	0	0
Cluster 15	2	0	0	0	0	0	0
Cluster 15	3	0	0	14	0	0	0
Cluster 15	4	0	4	0	0	0	0
Cluster 15	5	0	0	0	0	0	0
Cluster 15	6	0	0	0	0	0	0
Cluster 15	7	1	0	2	0	0	0
Cluster 15	8	1	0	0	0	0	0
Cluster 15	9	0	0	0	0	0	0
Cluster 15	10	1	0	1	0	0	0
Cluster 16	1	0	0	0	0	0	0
Cluster 16	2	1	3	16	0	glnG	0
Cluster 16	3	0	0	0	0	0	0
Cluster 16	4	2	0	0	0	0	0
Cluster 16	5	0	2	0	0	algZ	0
Cluster 16	6	0	1	0	0	0	0
Cluster 16	7	0	0	0	0	0	0
Cluster 16	8	0	0	0	0	0	0
Cluster 16	9	1	1	31	ompR	0	0
Cluster 16	10	0	0	0	0	0	0
Cluster 17	1	0	0	0	0	0	0
Cluster 17	2	1	3	1	0	0	0
Cluster 17	3	1	0	0	0	0	0
Cluster 17	4	0	0	0	0	0	0
Cluster 17	5	0	5	0	0	0	0
Cluster 17	6	2	0	0	0	0	0
Cluster 17	7	0	0	0	0	0	0
Cluster 17	8	0	0	0	0	0	0
Cluster 17	9	0	2	1	0	0	0
Cluster 17	10	0	0	0	0	0	0
Cluster 18	1	0	1	0	0	comK	0
Cluster 18	2	0	0	0	0	0	0
Cluster 18	3	0	1	24	0	0	0
Cluster 18	4	1	0	0	0	0	0
Cluster 18	5	2	0	0	0	0	0
Cluster 18	6	0	1	2	0	0	0
Cluster 18	7	0	0	0	0	0	0
Cluster 18	8	0	0	0	0	0	0
Cluster 18	9	6	0	2	0	0	0
Cluster 18	10	1	0	0	0	0	0
Cluster 19	1	0	0	0	0	0	0
Cluster 19	2	0	0	0	0	0	0
Cluster 19	3	0	1	2	0	0	0
Cluster 19	4	1	3	35	0	0	0
Cluster 19	5	0	0	0	0	0	0
Cluster 19	6	17	3	0	fur	fur	0
Cluster 19	7	1	0	1	0	0	0
Cluster 19	8	0	0	0	0	0	0
Cluster 19	9	0	2	0	0	pvdS	0
Cluster 19	10	0	0	0	0	0	0
Cluster 20	1	3	0	0	0	0	0
Cluster 20	2	0	0	0	0	0	0
Cluster 20	3	0	6	0	0	0	0
Cluster 20	4	2	7	10	0	0	0
Cluster 20	5	5	0	0	0	0	0
Cluster 20	6	0	0	0	0	0	0
Cluster 20	7	2	6	95	0	0	0
Cluster 20	8	0	0	0	0	0	0
Cluster 20	9	3	0	0	0	0	0
Cluster 20	10	4	0	0	0	0	0
Cluster 21	1	2	0	0	0	0	0
Cluster 21	2	0	0	16	0	0	0
Cluster 21	3	10	1	0	0	0	0
Cluster 21	4	0	0	0	0	0	0
Cluster 21	5	0	11	18	0	0	0
Cluster 21	6	9	0	0	0	0	0
Cluster 21	7	2	2	19	0	0	0
Cluster 21	8	0	0	0	0	0	0
Cluster 21	9	0	0	0	0	0	0
Cluster 21	10	4	1	4	0	0	0
Cluster 22	1	0	0	0	0	0	0
Cluster 22	2	0	5	2	0	nnrR	0
Cluster 22	3	0	0	0	0	0	0
Cluster 22	4	8	0	0	0	0	0
Cluster 22	5	0	0	0	0	0	0
Cluster 22	6	0	0	0	0	0	0
Cluster 22	7	1	0	1	0	0	0
Cluster 22	8	0	0	0	0	0	0
Cluster 22	9	0	0	0	0	0	0
Cluster 22	10	0	0	0	0	0	0
Cluster 23	1	1	0	0	0	0	0
Cluster 23	2	1	0	0	0	0	0
Cluster 23	3	0	0	0	0	0	0
Cluster 23	4	0	0	1	0	0	0
Cluster 23	5	0	0	0	0	0	0
Cluster 23	6	0	0	2	0	0	0
Cluster 23	7	8	0	0	0	0	0
Cluster 23	8	0	3	0	0	0	0
Cluster 23	9	0	0	0	0	0	0
Cluster 23	10	0	1	0	0	0	0
Cluster 24	1	0	0	0	0	0	0
Cluster 24	2	1	2	2	0	0	0
Cluster 24	3	1	0	0	0	0	0
Cluster 24	4	0	1	14	0	0	0
Cluster 24	5	0	0	0	0	0	0
Cluster 24	6	4	0	29	0	0	0
Cluster 24	7	0	0	0	0	0	0
Cluster 24	8	6	2	0	0	0	0
Cluster 24	9	0	0	0	0	0	0
Cluster 24	10	3	0	0	0	0	0
Cluster 25	1	0	0	0	0	0	0
Cluster 25	2	0	1	0	0	0	0
Cluster 25	3	0	3	0	0	0	0
Cluster 25	4	0	1	0	0	0	0
Cluster 25	5	1	0	0	0	0	0
Cluster 25	6	0	1	0	0	0	0
Cluster 25	7	6	0	0	0	0	0
Cluster 25	8	0	1	0	0	0	0
Cluster 25	9	0	0	0	0	0	0
Cluster 25	10	0	1	0	0	0	0
Cluster 26	1	0	0	0	0	0	0
Cluster 26	2	0	0	0	0	0	0
Cluster 26	3	1	1	11	0	0	0
Cluster 26	4	0	3	0	0	0	0
Cluster 26	5	0	0	0	0	0	0
Cluster 26	6	0	0	0	0	0	0
Cluster 26	7	0	0	0	0	0	0
Cluster 26	8	1	0	0	0	0	0
Cluster 26	9	4	2	0	0	0	0
Cluster 26	10	0	1	0	0	0	0
Cluster 27	1	0	0	0	0	0	0
Cluster 27	2	0	0	0	0	0	0
Cluster 27	3	0	0	0	0	0	0
Cluster 27	4	0	3	16	0	0	0
Cluster 27	5	0	0	0	0	0	0
Cluster 27	6	1	4	0	0	0	0
Cluster 27	7	6	1	0	0	0	0
Cluster 27	8	0	0	0	0	0	0
Cluster 27	9	0	0	0	0	0	0
Cluster 27	10	0	2	5	0	0	0
Cluster 28	1	9	5	0	0	0	0
Cluster 28	2	1	0	0	0	0	0
Cluster 28	3	0	0	0	0	0	0
Cluster 28	4	1	0	0	0	0	0
Cluster 28	5	8	13	9	0	glnG	0
Cluster 28	6	0	1	0	0	0	0
Cluster 28	7	1	3	0	0	0	0
Cluster 28	8	0	0	1	0	0	0
Cluster 28	9	0	1	0	0	0	0
Cluster 28	10	0	0	0	0	0	0

## Sheet: Sheet2
Cluster	Locus tag	Annotation
Cluster 1	PSHAa0051	esterase
Cluster 1	PSHAa0175	phospholipase A precursor
Cluster 1	PSHAa0373	lysophospholipase
Cluster 1	PSHAa0872	phosphoglucosamine mutase
Cluster 1	PSHAa1646	dihydrolipoyltranssuccinate transferase, component of the 2-oxoglutarate dehydrogenase complex
Cluster 1	PSHAa1647	alpha-ketoglutarate decarboxylase
Cluster 1	PSHAa3006	bifunctional: N-acetyl glucosamine-1-phosphate uridyltransferase (N-terminal); glucosamine-1-phosphate acetyl transferase (C-terminal)
Cluster 2	PSHAa0194	bifunctional N-succinyldiaminopimelate-aminotransferase/acetylornithine transaminase protein
Cluster 2	PSHAa0698	acetyl-coenzyme A synthetase (Acetate--CoA ligase) (Acyl-activating enzyme)
Cluster 2	PSHAa2175	methylglyoxal synthase
Cluster 2	PSHAa2287	bifunctional argininosuccinate lyase/N-acetylglutamate synthase
Cluster 2	PSHAa2290	acetylglutamate kinase
Cluster 2	PSHAa2291	N-acetyl-gamma-glutamyl-phosphate reductase
Cluster 2	PSHAa2292	acetylornithine deacetylase
Cluster 2	PSHAb0333	-
Cluster 2	PSHAb0428	-
Cluster 2	PSHAb0543	-
Cluster 3	PSHAa0189	glycerol-3-phosphate dehydrogenase
Cluster 3	PSHAa0609	hypoxanthine-guanine phosphoribosyltransferase
Cluster 3	PSHAa0740	Nucleoside triphosphate pyrophosphohydrolase, non-specific
Cluster 3	PSHAa1167	Leucine dehydrogenase
Cluster 3	PSHAa1648	succinate dehydrogenase iron-sulfur subunit
Cluster 3	PSHAa1649	succinate dehydrogenase flavoprotein subunit
Cluster 3	PSHAa1650	succinate dehydrogenase, hydrophobic subunit, cytochrome b556 with sdhC
Cluster 3	PSHAa1651	succinate dehydrogenase, hydrophobic subunit, cytochrome b556 with sdhD
Cluster 3	PSHAa2167	esterase
Cluster 3	PSHAb0082	-
Cluster 3	PSHAb0345	-
Cluster 4	PSHAa0661	phosphoserine phosphatase
Cluster 4	PSHAa0666	D-3-phosphoglycerate dehydrogenase
Cluster 4	PSHAa0698	acetyl-coenzyme A synthetase (Acetate--CoA ligase) (Acyl-activating enzyme)
Cluster 4	PSHAa1422	phosphoserine aminotransferase
Cluster 4	PSHAa2153	dehydrogenase
Cluster 5	PSHAa0741	CTP synthetase
Cluster 5	PSHAa1424	cytidine monophosphate (CMP) kinase; belong to the ubiquitous class of nucleotide kinase
Cluster 5	PSHAa1914	CDP-diacylglycerol--glycerol-3-phosphate 3-phosphatidyltransferase (Phosphatidylglycerophosphate synthase) (PGP synthase)
Cluster 5	PSHAa2031	phosphatidate cytidylyltransferase (CDP-diglyceride synthetase) (CDP-diglyceride pyrophosphorylase) (CDP-diacylglycerol synthase) (CDS) (CTP:phosphatidate cytidylyltransferase) (CDP-DAG synthase) (CDP-DG synthetase)
Cluster 5	PSHAa2187	hypothetical protein
Cluster 5	PSHAa2368	phosphatidylglycerophosphatase
Cluster 5	PSHAa2483	glycerophosphodiester phosphodiesterase
Cluster 5	PSHAb0142	-
Cluster 5	PSHAb0226	-
Cluster 6	PSHAa0603	2-amino-4-hydroxy-6-hydroxymethyldihyropteridine pyrophosphokinase
Cluster 6	PSHAa0871	dihydropteroate synthase
Cluster 6	PSHAa1364	glucokinase
Cluster 6	PSHAa1767	galactose-1-epimerase (mutarotase)
Cluster 6	PSHAa2301	phosphokinase
Cluster 6	PSHAb0295	-
Cluster 7	PSHAa0275	adenylosuccinate synthetase
Cluster 7	PSHAa0609	hypoxanthine-guanine phosphoribosyltransferase
Cluster 7	PSHAa0645	serine acetyltransferase
Cluster 7	PSHAa1692	adenylosuccinate lyase
Cluster 7	PSHAa1943	Adenylosuccinate synthetase
Cluster 7	PSHAa2945	homoserine O-acetyltransferase
Cluster 8	PSHAa1407	6-phosphogluconate dehydrogenase
Cluster 8	PSHAa1997	hypothetical protein ; membrane protein
Cluster 8	PSHAa2334	inosine-guanosine kinase
Cluster 8	PSHAa2790	guanylate kinase
Cluster 8	PSHAb0082	-
Cluster 8	PSHAb0142	-
Cluster 9	PSHAa1208	adenylate kinase
Cluster 9	PSHAa1417	ribonucleotide-diphosphate reductase subunit beta
Cluster 9	PSHAa1418	ribonucleotide-diphosphate reductase subunit alpha
Cluster 9	PSHAa2034	uridylate kinase; belongs to the aspartate/carbamate kinase; hexamer
Cluster 9	PSHAa2167	esterase
Cluster 9	PSHAa2335	glutaminase
Cluster 9	PSHAb0345	-
Cluster 10	PSHAa2315	L-threonine 3-dehydrogenase
Cluster 10	PSHAa2316	2-amino-3-ketobutyrate coenzyme A ligase
Cluster 10	PSHAb0082	-
Cluster 10	PSHAb0294	-
Cluster 11	PSHAa0190	glycerol kinase
Cluster 11	PSHAa0595	phosphoglycerate kinase
Cluster 11	PSHAa0873	triosephosphate isomerase
Cluster 11	PSHAa1488	dehydrogenase, NAD(P)-binding domain and GroES-like domain
Cluster 11	PSHAa2002	propionyl-CoA:succinate-CoA transferase
Cluster 11	PSHAa2208	Mannitol dehydrogenase (NAD-dependent mannitol dehydrogenase)
Cluster 11	PSHAa2710	D-ribulose-5-phosphate 3-epimerase
Cluster 11	PSHAb0219	-
Cluster 11	PSHAb0511	-
Cluster 11	PSHAb0551	-
Cluster 12	PSHAa1208	adenylate kinase
Cluster 12	PSHAa1918	O-acetylserine sulfhydrylase, PLP-dependent enzyme
Cluster 12	PSHAb0109	-
Cluster 12	PSHAb0477	-
Cluster 13	PSHAa0051	esterase
Cluster 13	PSHAa0175	phospholipase A precursor
Cluster 13	PSHAa0373	lysophospholipase
Cluster 13	PSHAa0466	UDP-N-acetyl glucosamine-2-epimerase
Cluster 13	PSHAb0149	-
Cluster 13	PSHAb0150	-
Cluster 13	PSHAb0157	-
Cluster 14	PSHAa1270	branched-chain amino acid aminotransferase
Cluster 14	PSHAa1406	pyruvate kinase
Cluster 14	PSHAb0127	-
Cluster 14	PSHAb0128	-
Cluster 14	PSHAb0314	-
Cluster 15	PSHAa0102	adenosine deaminase
Cluster 15	PSHAb0082	-
Cluster 16	PSHAa1254	2-hydroxy-3-oxopropionate reductase
Cluster 16	PSHAa1590	6-oxohexanoate dehydrogenase, succinate-semialdehyde dehydrogenase (NADP+)
Cluster 16	PSHAa2402	succinate-semialdehyde dehydrogenase
Cluster 16	PSHAa2665	succinate-semialdehyde dehydrogenase I, NADP-dependent
Cluster 16	PSHAb0142	-
Cluster 17	PSHAa0391	pyruvate dehydrogenase subunit E1
Cluster 17	PSHAa0392	pyruvate dehydrogenase dihydrolipoyltransacetylase subunit
Cluster 17	PSHAa0698	acetyl-coenzyme A synthetase (Acetate--CoA ligase) (Acyl-activating enzyme)
Cluster 17	PSHAa1703	valine--pyruvate transaminase
Cluster 17	PSHAa2444	Propionyl CoA synthase
Cluster 18	PSHAa0159	aconitate hydratase
Cluster 18	PSHAa0184	bifunctional aconitate hydratase 2/2-methylisocitrate dehydratase
Cluster 18	PSHAa0309	phosphate ABC transporter permease protein
Cluster 18	PSHAa0310	phosphate transport system permease protein
Cluster 18	PSHAa0311	phosphate-transporting ATPase
Cluster 18	PSHAa0314	inorganic phosphate transporter
Cluster 18	PSHAa0538	oxaloacetate decarboxylase, gamma subunit
Cluster 18	PSHAa0539	pyruvate carboxylase subunit B
Cluster 18	PSHAa0540	Oxaloacetate decarboxylase, beta subunit
Cluster 18	PSHAa0599	phosphate ABC transporter
Cluster 18	PSHAa1139	glucosephosphate isomerase
Cluster 18	PSHAa1141	6-phosphogluconolactonase
Cluster 18	PSHAa1167	Leucine dehydrogenase
Cluster 18	PSHAa1270	branched-chain amino acid aminotransferase
Cluster 19	PSHAa0051	esterase
Cluster 19	PSHAa0175	phospholipase A precursor
Cluster 19	PSHAa0373	lysophospholipase
Cluster 20	PSHAa0523	Na+/H+ antiporter
Cluster 20	PSHAa1163	L-serine deaminase I
Cluster 20	PSHAa1248	transport protein
Cluster 20	PSHAa1368	glyceraldehyde 3-phosphate dehydrogenase
Cluster 20	PSHAa2010	Glutathione-regulated potassium-efflux system protein KefB
Cluster 20	PSHAa2898	soluble pyridine nucleotide transhydrogenase
Cluster 20	PSHAb0142	-
Cluster 20	PSHAb0182	-
Cluster 20	PSHAb0350	-
Cluster 20	PSHAb0555	-
Cluster 21	PSHAa0048	fumarate hydratase
Cluster 21	PSHAa0463	fructose-1,6-bisphosphatase
Cluster 21	PSHAa0596	fructose-1,6-bisphosphate aldolase
Cluster 21	PSHAa1093	fructose-bisphosphate aldolase
Cluster 21	PSHAa1166	fumarate hydratase, class I
Cluster 21	PSHAa1644	succinyl-CoA synthetase, alpha subunit, NAD(P)-binding
Cluster 21	PSHAa1645	succinyl-CoA synthetase subunit beta
Cluster 21	PSHAa1742	fructose-1,6-bisphosphatase
Cluster 21	PSHAa1743	fructose-bisphosphate aldolase
Cluster 21	PSHAb0548	-
Cluster 21	PSHAb0549	-
Cluster 22	PSHAa0051	esterase
Cluster 22	PSHAa0175	phospholipase A precursor
Cluster 22	PSHAa0373	lysophospholipase
Cluster 22	PSHAa0885	acyl-CoA dehydrogenase protein
Cluster 22	PSHAa0907	butyryl-CoA dehydrogenase
Cluster 22	PSHAa0978	L-lactate permease
Cluster 22	PSHAa1303	isocitrate dehydrogenase, specific for NADP+
Cluster 22	PSHAa1452	Isovaleryl-CoA dehydrogenase
Cluster 22	PSHAa1677	Na+/H+ antiporter NnaC
Cluster 22	PSHAa1727	Isocitrate dehydrogenase
Cluster 22	PSHAa1900	glyceraldehyde-3-phosphate dehydrogenase
Cluster 22	PSHAa1917	sodium-glutamate symporter
Cluster 22	PSHAa1920	acyl-CoA dehydrogenase
Cluster 22	PSHAa1925	cystathionine beta-lyase, PLP-dependent (beta-cystathionase)
Cluster 22	PSHAa1952	acyl-CoA dehydrogenase
Cluster 22	PSHAa2084	glutamate transport protein (GltS)
Cluster 22	PSHAa2131	acyl-CoA dehydrogenase protein
Cluster 22	PSHAa2723	cystathionine gamma-synthase, PLP-dependent
Cluster 22	PSHAa2770	acetolactate synthase 2 regulatory subunit
Cluster 22	PSHAa2771	acetolactate synthase 2 catalytic subunit
Cluster 22	PSHAb0080	-
Cluster 22	PSHAb0374	-
Cluster 22	PSHAb0463	-
Cluster 22	PSHAb0464	-
Cluster 22	PSHAb0477	-
Cluster 23	PSHAa0370	glycerol-3-phosphate dehydrogenase (NAD+)
Cluster 23	PSHAa1455	Methylmalonate-semialdehyde dehydrogenase
Cluster 23	PSHAa1842	Cytochrome c oxidase, cbb3-type, subunit I
Cluster 23	PSHAa1843	Cbb3-type cytochrome oxidase, cytochrome c subunit
Cluster 23	PSHAa1844	Cbb3-type cytochrome oxidase, subunit 3
Cluster 23	PSHAa1845	cytochrome c oxidase, subunit CcoP
Cluster 23	PSHAa2869	Cytochrome c oxidase subunit III
Cluster 23	PSHAa2871	Cytochrome c oxidase, subunit I
Cluster 23	PSHAa2872	Cytochrome c oxidase, subunit II (partial)
Cluster 23	PSHAa3007	membrane-bound ATP synthase, F1 sector, epsilon-subunit
Cluster 23	PSHAa3008	F0F1 ATP synthase subunit beta
Cluster 23	PSHAa3009	membrane-bound ATP synthase, F1 sector, gamma-subunit
Cluster 23	PSHAa3010	F0F1 ATP synthase subunit alpha
Cluster 23	PSHAa3011	membrane-bound ATP synthase, F1 sector, delta-subunit
Cluster 23	PSHAa3012	membrane-bound ATP synthase, F0 sector, subunit b
Cluster 23	PSHAa3013	membrane-bound ATP synthase, F0 sector, subunit c
Cluster 23	PSHAa3014	F0F1 ATP synthase subunit A
Cluster 23	PSHAa3015	membrane-bound ATP synthase subunit, F1-F0-type proton-ATPase
Cluster 23	PSHAb0142	-
Cluster 24	PSHAa0051	esterase
Cluster 24	PSHAa0175	phospholipase A precursor
Cluster 24	PSHAa0373	lysophospholipase
Cluster 24	PSHAa2605	Pyrroline-5-carboxylate reductase (NAD(P)-binding)
Cluster 25	PSHAa0051	esterase
Cluster 25	PSHAa0175	phospholipase A precursor
Cluster 25	PSHAa0373	lysophospholipase
Cluster 25	PSHAa0849	ketol-acid reductoisomerase
Cluster 25	PSHAa1718	Alanine dehydrogenase
Cluster 25	PSHAa2605	Pyrroline-5-carboxylate reductase (NAD(P)-binding)
Cluster 25	PSHAa2619	2-hydroxyacid dehydrogenase protein
Cluster 25	PSHAa2658	malate dehydrogenase
Cluster 25	PSHAb0080	-
Cluster 26	PSHAa1670	glutamate dehydrogenase
Cluster 26	PSHAa1918	O-acetylserine sulfhydrylase, PLP-dependent enzyme
Cluster 26	PSHAa2619	2-hydroxyacid dehydrogenase protein
Cluster 26	PSHAb0219	-
Cluster 27	PSHAa0051	esterase
Cluster 27	PSHAa0175	phospholipase A precursor
Cluster 27	PSHAa0373	lysophospholipase
Cluster 27	PSHAa1366	phosphogluconate dehydratase
Cluster 27	PSHAa1367	multifunctional: 2-keto-3-deoxygluconate 6-phosphate aldolase; 2-keto-4-hydroxyglutarate aldolase; oxaloacetate decarboxylase
Cluster 27	PSHAa1392	glutamate dehydrogenase
Cluster 27	PSHAb0316	-
Cluster 27	PSHAb0465	-
Cluster 28	PSHAa0393	dihydrolipoamide dehydrogenase
Cluster 28	PSHAa0758	dihydrolipoamide dehydrogenase
Cluster 28	PSHAa1417	ribonucleotide-diphosphate reductase subunit beta
Cluster 28	PSHAa1418	ribonucleotide-diphosphate reductase subunit alpha
Cluster 28	PSHAb0080	-
Cluster 28	PSHAb0082	-
Cluster 28	PSHAb0142	-
